# Supplementary material for: Global profiling of protein lysine malonylation in Toxoplasma gondii strains of different virulence and genetic backgrounds
Source: PLoS Negl Trop Dis. 2022 May 16;16(5):e0010431. doi: 10.1371/journal.pntd.0010431 (PMC9135328; doi:10.1371/journal.pntd.0010431)
Supplement: S1 Table — (XLSX) [file pntd.0010431.s001.xlsx]

## Sheet: Summary
Header line description of table 1			Table 1. MS/MS spectrum database search analysis summary
Total spectrum	Number of spectrum produced by mass spectrometer
Matched spectrum	Number of spectrum matched with alignment protein		Total spectrums	Matched spectrums	Peptides	Unique peptides	Identified proteins	Quantifiable proteins
Peptides	Number of peptides which spectrum hit		1975944	282702	45276	45062	3920	3534
Unique peptides	Number of unique peptides which spectrums hit
Identified proteins	Number of proteins detected by spectrum search analysis
Quantifiable proteins	Number of proteins quantifiable		Table 2. Differentially expressed protein summary (Filtered whith threshold value of expression fold change)
Header line description of worksheet "Protein_quant"			Compare group	Regulated type	fold change >1.2	fold change >1.3	fold change >1.5	fold change >2
Protein accession	Protein accession number of database used for search		RH/PRU	Up-regulated	903	736	475	219
Protein description	Protein functional description			Down-regulated	925	719	450	179
Gene name	Indicates the name of the gene that code for the protein sequence		RH/VEG	Up-regulated	854	700	454	166
MW [kDa]	Protein molecular weight ,unit [kDa]			Down-regulated	800	625	378	134
Score	A simple rule to be used to judge whether a result is significant or not		VEG/PRU	Up-regulated	537	391	217	74
Coverage [%]	Percent of identified peptdie sequence covering in protein sequence			Down-regulated	565	392	203	61
Peptides	Number of peptides whitch spectrums hit
Unique peptides	Number of unique peptides which spectrums hit
Header line description of worksheet "Peptide_quant"
ID	Identified peptide index number
Sequence	Identified peptide amino acid sequence
Protein accession	Protein accession number of database used for search
Protein description	Protein functional description
Charge	Carried charge of peptide
m/z	Mass-to-charge ratio of peptide
mass error [ppm]	Parts per million ratio of peptide mass error between the theory and practice
PEP	The maximal posterior error probability for peptides

## Sheet: Protein Quant
Protein accession	Protein description	Gene name	MW [kDa]	Coverage [%]	MS/MS Counts	Peptides	Unique peptides	MS/MS count PRU_1	MS/MS count PRU_2	MS/MS count PRU_3	MS/MS count RH_1	MS/MS count RH_2	MS/MS count RH_3	MS/MS count VEG_1	MS/MS count VEG_2	MS/MS count VEG_3	Peptides PRU_1	Peptides PRU_2	Peptides PRU_3	Peptides RH_1	Peptides RH_2	Peptides RH_3	Peptides VEG_1	Peptides VEG_2	Peptides VEG_3	Unique peptides PRU_1	Unique peptides PRU_2	Unique peptides PRU_3	Unique peptides RH_1	Unique peptides RH_2	Unique peptides RH_3	Unique peptides VEG_1	Unique peptides VEG_2	Unique peptides VEG_3	LFQ intensity PRU_1	LFQ intensity PRU_2	LFQ intensity PRU_3	LFQ intensity RH_1	LFQ intensity RH_2	LFQ intensity RH_3	LFQ intensity VEG_1	LFQ intensity VEG_2	LFQ intensity VEG_3	PRU_1	PRU_2	PRU_3	RH_1	RH_2	RH_3
TGME49_200010-t26_1-p1	hypothetical protein GN=TGME49_200010	--	45.196	6.1	4	1	1	0	1	0	1	1	1	0	0	0	1	1	1	1	1	1	0	0	0	1	1	1	1	1	1	0	0	0	0	0	0	0	0	0	0	0	0
TGME49_200240-t26_1-p1	microneme protein MIC17B GN=TGME49_200240	--	38.883	22.8	3	6	1	0	0	0	1	1	1	0	0	0	4	4	5	5	5	5	5	5	4	0	0	0	1	1	1	0	0	0	0	0	0	0	0	0	0	0	0
TGME49_200250-t26_1-p1	microneme protein MIC17A GN=TGME49_200250	--	38.753	43	90	12	7	7	8	6	13	12	9	13	10	12	9	10	9	9	8	8	9	9	8	5	6	4	5	4	4	4	4	4	222310	199450	223000	1936000	1931800	1896600	1537200	1501200	1658800	0.180148	0.161624	0.180707	1.56883	1.56543	1.5369
TGME49_200280-t26_1-p1	WD domain, G-beta repeat-containing protein GN=TGME49_200280	--	102	14.8	28	10	10	2	4	1	6	4	5	1	3	2	4	8	5	8	6	7	6	6	6	4	8	5	8	6	7	6	6	6	31943	37077	35406	47575	53400	46206	31031	23405	37062	0.837898	0.972568	0.928736	1.24794	1.40074	1.21203
TGME49_200290-t26_1-p1	rhomboid protease ROM1 GN=TGME49_200290	--	32.866	10.6	11	2	2	3	3	3	0	0	0	1	1	0	2	2	2	1	1	1	1	1	1	2	2	2	1	1	1	1	1	1	138450	127530	120190	0	0	0	0	0	0	1.07556	0.990729	0.933708
TGME49_200310-t26_1-p1	Putative transmembrane protein(predict) GN=TGME49_200310	--	18.815	14.8	8	2	2	1	0	0	2	3	1	0	1	0	1	1	0	2	2	2	2	2	1	1	1	0	2	2	2	2	2	1	0	0	0	1002400	1044200	75691	68843	232060	0				2.06834	2.15459	0.15618
TGME49_200320-t26_1-p1	hypoxanthine-xanthine-guanine phosphoribosyl transferase HXGPRT GN=TGME49_200320	--	31.485	50.9	79	9	9	10	10	11	8	11	10	5	8	6	8	8	8	7	9	7	7	6	7	8	8	8	7	9	7	7	6	7	1768500	1721200	1714300	3089100	3060200	3085100	702240	724120	654990	0.963483	0.937714	0.933955	1.68295	1.6672	1.68077
TGME49_200360-t26_1-p1	hypothetical protein GN=TGME49_200360	--	20.311	50.5	62	10	10	11	12	11	5	4	5	4	4	6	9	9	9	4	3	3	3	3	4	9	9	9	4	3	3	3	3	4	2415200	2323500	2436500	1377800	1370800	1459400	2290400	2197900	2194900	1.20316	1.15748	1.21377	0.686368	0.682881	0.727018
TGME49_200370-t26_1-p1	prenyltransferase and squalene oxidase repeat-containing protein GN=TGME49_200370	--	69.875	2.5	8	1	1	1	1	0	1	1	1	1	1	1	1	1	0	1	1	1	1	1	1	1	1	0	1	1	1	1	1	1	0	0	0	0	0	0	0	0	0
TGME49_200430-t26_1-p1	cytidine and deoxycytidylate deaminase zinc-binding region domain-containing protein GN=TGME49_200430	--	54.976	12.5	7	5	5	0	0	1	4	1	1	0	0	0	1	2	1	5	4	3	1	1	2	1	2	1	5	4	3	1	1	2	0	0	0	49332	47856	52911	0	0	0				0.985989	0.956489	1.05752
TGME49_200440-t26_1-p1	Putative transmembrane protein(predict) GN=TGME49_200440	--	104.17	3.7	4	2	2	2	1	1	0	0	0	0	0	0	2	1	1	1	1	1	0	0	0	2	1	1	1	1	1	0	0	0	0	0	0	0	0	0	0	0	0
TGME49_200460-t26_1-p1	hypothetical protein GN=TGME49_200460	--	48.52	18.8	12	6	6	2	2	1	0	0	0	4	2	1	3	4	4	2	2	3	5	1	3	3	4	4	2	2	3	5	1	3	62652	103530	112910	0	0	0	78849	0	0	0.700138	1.15695	1.26177
TGME49_200470-t26_1-p1	Secondary thiamine-phosphate synthase enzyme (Fragment)(predict) GN=TGME49_200470	--	65.106	42.7	89	18	18	8	10	9	12	12	10	11	8	9	13	14	16	14	13	15	16	12	14	13	14	16	14	13	15	16	12	14	106130	98256	107310	124640	126650	122490	134980	118460	142090	0.883594	0.818038	0.893418	1.0377	1.05443	1.0198
TGME49_201130-t26_1-p1	rhoptry kinase family protein ROP33 GN=TGME49_201130	--	80.191	27.5	73	12	12	10	10	11	6	7	7	6	7	9	10	11	9	6	8	7	9	10	8	10	11	9	6	8	7	9	10	8	373490	357400	372360	88058	82435	82504	269710	258730	215530	1.60051	1.53156	1.59566	0.377352	0.353256	0.353552
TGME49_201140-t26_1-p1	Proline rich protein, putative(predict) GN=TGME49_201140	--	113.82	21.5	66	16	15	10	9	12	5	6	4	8	8	4	16	14	16	8	8	8	11	13	11	15	13	15	8	8	8	10	12	10	174810	186260	195810	113710	117740	115440	151840	152250	162790	1.14784	1.22303	1.28573	0.746646	0.773108	0.758005
TGME49_201150-t26_1-p1	heavy metal translocating P-type ATPase subfamily protein GN=TGME49_201150	--	206.73	18.3	108	23	23	11	13	10	14	13	12	11	10	14	19	19	19	18	18	15	16	17	16	19	19	19	18	18	15	16	17	16	160910	182010	174880	215150	209190	207830	164750	184380	196380	0.854147	0.966151	0.928303	1.14207	1.11043	1.10321
TGME49_201180-t26_1-p1	Putative transmembrane protein(predict) GN=TGME49_201180	--	126.36	14.3	87	12	12	12	9	11	7	7	6	11	12	12	12	12	11	9	7	7	12	12	12	12	12	11	9	7	7	12	12	12	697530	677670	697180	418900	394100	394670	851400	817820	801630	1.09162	1.06054	1.09107	0.655567	0.616756	0.617648
TGME49_201200-t26_1-p1	zinc finger (CCCH type) motif-containing protein GN=TGME49_201200	--	68.064	9.1	15	4	4	3	1	1	2	1	1	2	2	2	3	2	2	4	2	3	2	2	2	3	2	2	4	2	3	2	2	2	92646	160140	77006	73667	80116	69232	85477	75935	104620	1.01829	1.76013	0.846386	0.809687	0.880569	0.760941
TGME49_201210-t26_1-p1	hypothetical protein GN=TGME49_201210	--	76.178	4.5	3	2	2	0	0	0	1	0	2	0	0	0	0	0	0	1	1	2	0	0	0	0	0	0	1	1	2	0	0	0	0	0	0	0	0	0	0	0	0
TGME49_201250-t26_1-p1	histone lysine methyltransferase, SET, putative GN=TGME49_201250	--	177.89	4.4	11	5	5	0	0	0	4	4	2	1	0	0	1	1	1	4	5	3	2	1	1	1	1	1	4	5	3	2	1	1	0	0	0	23557	27461	23026	21206	0	0				0.98927	1.15322	0.966971
TGME49_201260-t26_1-p1	sugar transporter ST3 GN=TGME49_201260	--	74.096	8.4	7	4	4	0	0	0	1	1	0	2	1	2	3	1	3	3	2	2	2	3	3	3	1	3	3	2	2	2	3	3	32371	0	38291	0	0	0	125800	64236	0	0.496682		0.587515
TGME49_201270-t26_1-p1	hypothetical protein GN=TGME49_201270	--	103.7	11.1	45	8	8	6	7	6	2	4	6	6	4	4	7	7	7	6	7	7	6	6	6	7	7	7	6	7	7	6	6	6	441500	407090	410070	397900	362440	348620	238070	289020	319150	1.23636	1.14	1.14835	1.11427	1.01497	0.976265
TGME49_201380-t26_1-p1	chorismate synthase, putative GN=TGME49_201380	--	58.104	47.2	90	18	18	7	11	10	10	13	10	11	11	7	13	12	12	14	12	11	16	16	13	13	12	12	14	12	11	16	16	13	236150	232150	220190	530650	549970	499710	371730	370950	337800	0.634565	0.623817	0.591679	1.42593	1.47784	1.34278
TGME49_201390-t26_1-p1	Putative transmembrane protein(predict) GN=TGME49_201390	--	11.424	13.9	3	1	1	1	1	1	0	0	0	0	0	0	1	1	1	0	0	0	0	0	0	1	1	1	0	0	0	0	0	0	0	0	0	0	0	0	0	0	0
TGME49_201400-t26_1-p1	Sin3-associated polypeptide SAP18 GN=TGME49_201400	--	97.204	25.9	92	18	18	11	10	9	12	14	7	13	7	9	13	14	15	14	13	11	16	14	13	13	14	15	14	13	11	16	14	13	705660	703780	666520	539650	475930	464430	648270	705900	738870	1.12426	1.12126	1.0619	0.85977	0.758251	0.73993
TGME49_201520-t26_1-p1	protein phosphatase 2C domain-containing protein GN=TGME49_201520	--	42.094	36.7	64	11	8	5	4	6	6	7	9	12	6	9	7	7	8	6	6	9	10	9	8	5	5	6	4	3	6	8	7	5	434420	458470	447600	388780	366090	405120	1078000	1088900	964890	0.694175	0.732605	0.715236	0.621245	0.584988	0.647355
TGME49_201630-t26_1-p1	protein phosphatase 2C domain-containing protein GN=TGME49_201630	--	41.457	31.5	24	7	4	1	2	2	3	4	3	3	3	3	5	5	5	5	6	6	6	6	6	3	3	3	3	3	3	4	4	3	71963	68375	70341	211070	230560	210810	381930	365270	326410	0.334413	0.317739	0.326875	0.980845	1.07142	0.979636
TGME49_201680-t26_1-p1	eukaryotic initiation factor-3 subunit 10, putative GN=TGME49_201680	--	119.13	46.3	376	47	47	46	41	42	39	40	43	42	44	39	44	42	44	43	45	42	44	44	39	44	42	44	43	45	42	44	44	39	1144700	1118000	1119100	1481200	1481800	1478600	1056300	1119600	1159800	0.92322	0.901686	0.902573	1.19461	1.1951	1.19252
TGME49_201700-t26_1-p1	WD domain, G-beta repeat-containing protein GN=TGME49_201700	--	67.437	32.7	118	13	13	15	13	14	12	13	14	12	12	13	13	13	13	13	12	12	13	10	13	13	13	13	13	12	12	13	10	13	851320	876760	906360	971020	994090	980430	759900	809160	771080	0.967394	0.996303	1.02994	1.10342	1.12963	1.11411
TGME49_201710-t26_1-p1	WD domain, G-beta repeat-containing protein GN=TGME49_201710	--	59.719	30.5	69	11	11	10	9	9	8	7	6	8	7	5	11	11	11	9	9	10	11	10	8	11	11	11	9	9	10	11	10	8	559110	613310	603260	468010	479010	561970	462770	415960	393070	1.10436	1.21142	1.19157	0.92442	0.946147	1.11001
TGME49_201760-t26_1-p1	hypothetical protein GN=TGME49_201760	--	37.305	49.4	60	11	11	8	9	7	5	7	7	5	6	6	10	10	9	9	9	9	11	11	9	10	10	9	9	9	9	11	11	9	368060	375340	376940	205250	196610	188460	402730	404480	358610	1.15159	1.17437	1.17938	0.642191	0.615158	0.589658
TGME49_201770-t26_1-p1	cullin 3, putative GN=TGME49_201770	--	103.76	6.9	16	5	5	2	1	1	3	3	4	1	1	0	3	2	2	4	4	4	1	1	2	3	2	2	4	4	4	1	1	2	21226	26763	26349	38870	38507	42076	0	0	29119	0.666556	0.840433	0.827433	1.22063	1.20923	1.3213
TGME49_201780-t26_1-p1	microneme protein MIC2 GN=TGME49_201780	--	82.633	42.7	267	23	23	30	30	27	31	30	34	26	31	28	22	22	22	21	21	21	21	20	21	22	22	22	21	21	21	21	20	21	3407300	3306300	3338700	5770200	5885600	6011800	3686600	3809100	3983100	0.782314	0.759125	0.766564	1.32483	1.35133	1.38031
TGME49_201790-t26_1-p1	FHA domain-containing protein GN=TGME49_201790	--	62.655	9.7	18	4	4	2	2	1	3	3	3	0	2	2	2	2	2	4	4	4	2	2	4	2	2	2	4	4	4	2	2	4	60815	79168	43233	39652	39553	39217	0	39602	56944	1.22185	1.59058	0.868603	0.796657	0.794668	0.787917
TGME49_201800-t26_1-p1	Thioredoxin domain-containing protein(predict) GN=TGME49_201800	--	28.527	30.3	60	7	7	7	8	9	6	4	7	7	7	5	7	7	7	6	7	7	7	7	7	7	7	7	6	7	7	7	7	7	568240	557300	559900	572330	540430	583700	680700	618150	653420	0.958755	0.940296	0.944683	0.965655	0.911833	0.984839
TGME49_201840-t26_1-p1	aspartyl protease ASP1 GN=TGME49_201840	--	66.901	31.3	69	12	12	10	8	9	4	2	3	11	10	12	10	9	9	7	5	6	11	11	10	10	9	9	7	5	6	11	11	10	474600	462200	455810	45205	43095	39571	743120	685010	642540	1.18942	1.15835	1.14233	0.113291	0.108003	0.099171
TGME49_201860-t26_1-p1	Putative transmembrane protein(predict) GN=TGME49_201860	--	16.969	17.8	12	2	2	2	2	2	0	0	1	1	2	2	2	2	2	2	1	1	2	2	2	2	2	2	2	1	1	2	2	2	286130	304070	299430	163620	0	0	322410	353610	242680	1.0157	1.07938	1.06291	0.580816
TGME49_201880-t26_1-p1	Ubiquinol-cytochrome C family reductase UQCRX/QCR9-like protein(predict) GN=TGME49_201880	--	15.269	25.8	15	3	3	1	1	0	2	2	2	2	2	3	3	3	3	3	2	2	3	2	3	3	3	3	3	2	2	3	2	3	471780	449190	456050	476930	480040	507590	540080	502720	455390	0.978397	0.931549	0.945776	0.989078	0.995527	1.05266
TGME49_202010-t26_1-p1	hypothetical protein GN=TGME49_202010	--	91.158	6.1	5	3	3	1	1	0	0	0	0	1	1	1	2	3	0	1	2	1	1	1	1	2	3	0	1	2	1	1	1	1	48864	37647	0	0	0	0	0	0	0	1.12966	0.87034
TGME49_202020-t26_1-p1	DnAK-TPR GN=TGME49_202020	--	83.727	47.7	105	26	26	12	16	10	0	0	0	22	22	23	21	22	20	4	2	4	24	22	24	21	22	20	4	2	4	24	22	24	108710	235490	110870	15545	22429	7842.9	986690	925330	866500	0.298344	0.646278	0.304271	0.042662	0.061554	0.021524
TGME49_202070-t26_1-p1	hypothetical protein GN=TGME49_202070	--	841.8	0.5	6	3	3	0	0	0	1	3	2	0	0	0	1	0	0	2	3	3	0	1	0	1	0	0	2	3	3	0	1	0	0	0	0	8145.4	9492.3	9750.4	0	0	0				0.89222	1.03975	1.06803
TGME49_202120-t26_1-p1	PH domain-containing protein(predict) GN=TGME49_202120	--	147.21	6.1	22	6	6	2	2	3	4	1	3	2	2	3	4	5	5	5	4	3	4	4	3	4	5	5	5	4	3	4	4	3	36952	35658	37379	38091	31788	41737	50884	56836	48168	0.880991	0.85014	0.891171	0.908147	0.757874	0.995073
TGME49_202160-t26_1-p1	ABC1 family protein GN=TGME49_202160	--	99.862	3.1	3	2	2	1	1	0	0	0	0	0	0	1	1	2	2	1	1	1	0	1	1	1	2	2	1	1	1	0	1	1	0	0	0	0	0	0	0	0	0
TGME49_202170-t26_1-p1	Putative transmembrane protein(predict) GN=TGME49_202170	--	94.06	9.7	18	5	5	1	2	1	2	2	2	1	3	4	3	2	3	4	3	3	2	4	5	3	2	3	4	3	3	2	4	5	39188	34428	41435	41567	48891	44832	52275	50046	44196	0.888711	0.780763	0.939669	0.942662	1.10876	1.01671
TGME49_202190-t26_1-p1	Tub domain-containing protein(predict) GN=TGME49_202190	--	111.65	15.3	32	13	13	4	3	6	2	1	5	2	5	4	11	10	10	9	7	8	9	12	10	11	10	10	9	7	8	9	12	10	76949	78181	79458	51976	62493	61573	68107	62465	77079	1.12011	1.13804	1.15663	0.756588	0.909679	0.896287
TGME49_202200-t26_1-p1	hypothetical protein GN=TGME49_202200	--	87.042	34.7	139	20	20	12	12	10	17	15	11	21	21	20	14	12	15	17	17	14	19	19	19	14	12	15	17	17	14	19	19	19	369260	374890	373250	485010	499080	506250	739820	765110	696550	0.691035	0.701571	0.698502	0.90765	0.933981	0.947399
TGME49_202220-t26_1-p1	hypothetical protein GN=TGME49_202220	--	122	5	22	4	4	1	2	3	3	0	3	4	3	3	4	3	4	3	3	3	4	3	4	4	3	4	3	3	3	4	3	4	81220	62259	68709	110310	132780	119600	64586	55472	62970	0.964473	0.739315	0.815907	1.30991	1.57674	1.42023
TGME49_202230-t26_1-p1	histone deacetylase HDAC5 GN=TGME49_202230	--	154.03	14.5	28	13	13	4	3	6	5	2	4	2	1	1	9	9	11	8	5	7	5	5	5	9	9	11	8	5	7	5	5	5	67329	57385	65449	47530	65302	58188	40961	35582	45578	1.25379	1.06861	1.21878	0.885095	1.21604	1.08357
TGME49_202250-t26_1-p1	Putative transmembrane protein(predict) GN=TGME49_202250	--	110.73	1.5	1	1	1	1	0	0	0	0	0	0	0	0	1	0	0	0	0	0	0	0	0	1	0	0	0	0	0	0	0	0	0	0	0	0	0	0	0	0	0
TGME49_202300-t26_1-p1	inosine triphosphate pyrophosphatase, putative GN=TGME49_202300	--	24.247	59	54	9	9	5	4	4	8	8	7	5	6	7	6	5	5	7	8	8	6	6	8	6	5	5	7	8	8	6	6	8	246970	233820	220720	611040	621240	614580	271560	283700	298320	0.653369	0.618581	0.583924	1.61653	1.64352	1.6259
TGME49_202310-t26_1-p1	O-sialoglycoprotein endopeptidase GN=TGME49_202310	--	62.759	16.9	17	7	7	0	3	2	3	3	1	3	1	1	4	4	5	4	5	1	4	4	3	4	4	5	4	5	1	4	4	3	36670	35209	28252	56472	73348	0	60251	52407	46895	0.753163	0.723156	0.580266	1.15987	1.50649
TGME49_202350-t26_1-p1	50S ribosomal protein L21, putative GN=TGME49_202350	--	77.281	6.5	9	4	4	0	1	0	2	3	2	1	0	0	1	1	1	4	4	4	1	2	2	1	1	1	4	4	4	1	2	2	0	0	0	31457	35674	34731	0	0	0				0.926459	1.05066	1.02288
TGME49_202370-t26_1-p1	T-complex protein 1, epsilon subunit (TCP-1-epsilon), putative GN=TGME49_202370	--	58.617	56.7	197	24	24	21	21	16	28	26	24	20	21	20	18	20	16	22	22	22	19	19	20	18	20	16	22	22	22	19	19	20	1045200	1033900	1076900	1715500	1793800	1729100	1060400	1090000	1137800	0.805197	0.796492	0.829618	1.32158	1.3819	1.33206
TGME49_202380-t26_1-p1	rab GDI alpha, putative GN=TGME49_202380	--	51.021	49.8	134	16	16	15	14	16	17	17	15	14	14	12	13	14	13	12	13	13	13	13	11	13	14	13	12	13	13	13	13	11	1823000	1735900	1776700	1752500	1766400	1770900	1597100	1601400	1589100	1.06449	1.01363	1.03746	1.02332	1.03144	1.03407
TGME49_202390-t26_1-p1	S15 sporozoite-expressed protein GN=TGME49_202390	--	61.796	49.6	110	18	18	12	12	15	10	11	11	13	13	13	13	14	14	14	14	13	15	14	16	13	14	14	14	14	13	15	14	16	1172900	1128600	1107500	963560	1028400	1026700	1549900	1499000	1422100	0.968569	0.931986	0.914562	0.795698	0.849242	0.847838
TGME49_202420-t26_1-p1	Putative transmembrane protein(predict) GN=TGME49_202420	--	29.642	15.1	7	2	2	0	1	1	1	1	1	0	1	1	0	1	1	1	1	1	0	1	1	0	1	1	1	1	1	0	1	1	0	0	0	0	0	0	0	0	0
TGME49_202440-t26_1-p1	Putative transmembrane protein(predict) GN=TGME49_202440	--	32.06	13.5	6	3	3	0	0	1	2	1	2	0	0	0	1	0	2	3	2	3	0	0	2	1	0	2	3	2	3	0	0	2	0	0	94419	74590	84868	91804	0	0	67542			1.14247	0.902539	1.0269	1.11083
TGME49_202460-t26_1-p1	diacylglycerol kinase accessory domain (presumed) domain-containing protein GN=TGME49_202460	--	72.935	32.7	83	15	15	11	14	12	5	5	5	9	12	10	13	14	13	12	10	11	13	14	12	13	14	13	12	10	11	13	14	12	345900	340480	351960	252830	282210	270800	272340	280540	294990	1.1564	1.13828	1.17667	0.845255	0.943478	0.905332
TGME49_202470-t26_1-p1	rRNA metabolism protein, SBDS family protein GN=TGME49_202470	--	80.57	8.3	16	4	4	2	2	3	2	2	1	1	1	2	3	2	3	3	3	3	3	4	3	3	2	3	3	3	3	3	4	3	41763	36838	33600	52942	58803	61592	23634	33705	22962	1.02741	0.906251	0.826593	1.30242	1.44661	1.51522
TGME49_202480-t26_1-p1	hypothetical protein GN=TGME49_202480	--	43.649	7.9	6	2	2	1	0	0	0	1	1	1	1	1	1	0	0	0	1	1	1	1	1	1	0	0	0	1	1	1	1	1	0	0	0	0	0	0	0	0	0
TGME49_202500-t26_1-p1	GAPM1a GN=TGME49_202500	--	33.534	26.6	33	5	5	4	2	2	3	5	5	4	4	4	4	4	3	3	5	4	4	5	5	4	4	3	3	5	4	4	5	5	1597200	2029500	2074200	2257600	2007100	1809800	3052000	3266900	3517100	0.665149	0.845179	0.863794	0.94017	0.835851	0.753686
TGME49_202510-t26_1-p1	multi-pass transmembrane protein GN=TGME49_202510	--	33.63	5.2	10	2	2	2	1	1	1	1	0	2	1	1	2	2	2	2	2	0	2	2	2	2	2	2	2	2	0	2	2	2	372570	340220	352030	334930	349120	0	419590	394100	430160	0.995937	0.90946	0.94103	0.895319	0.933251
TGME49_202530-t26_1-p1	aspartate-tRNA ligase GN=TGME49_202530	--	86.802	37.8	183	25	25	22	21	17	23	23	22	19	17	19	20	23	21	23	23	24	20	21	22	20	23	21	23	23	24	20	21	22	586010	588920	580770	831970	850660	831330	655130	680050	618950	0.847408	0.851616	0.839831	1.20308	1.23011	1.20216
TGME49_202540-t26_1-p1	3'5'-cyclic nucleotide phosphodiesterase domain-containing protein GN=TGME49_202540	--	182.5	17.2	86	19	19	8	12	8	10	8	8	12	9	11	14	16	13	17	15	15	16	15	18	14	16	13	17	15	15	16	15	18	259650	282530	281420	209330	222000	211510	363360	333310	344740	0.931814	1.01392	1.00994	0.751229	0.796698	0.759053
TGME49_202550-t26_1-p1	NLI interacting factor family phosphatase GN=TGME49_202550	--	233.1	15.8	90	22	22	11	12	15	9	9	8	7	10	9	13	18	18	12	16	14	8	10	12	13	18	18	12	16	14	8	10	12	102030	104390	97867	90690	86846	87731	77362	73649	75272	1.15384	1.18053	1.10676	1.0256	0.982128	0.992137
TGME49_202568-t26_1-p1	Putative ribophorin I, related protein(predict) GN=TGME49_202568	--	17.49	10.8	4	1	1	0	0	0	2	0	1	0	0	1	0	0	0	1	1	1	0	0	1	0	0	0	1	1	1	0	0	1	0	0	0	114300	0	33479	0	0	27047				1.96138		0.574497
TGME49_202572-t26_1-p1	ribophorin i protein GN=TGME49_202572	--	106.46	19.3	60	14	14	5	3	3	11	8	9	5	8	8	9	6	7	12	9	12	10	9	12	9	6	7	12	9	12	10	9	12	91995	92031	94547	124420	134120	114820	126240	108930	110520	0.829928	0.830253	0.85295	1.12245	1.20996	1.03584
TGME49_202610-t26_1-p1	protein phosphatase 2C domain-containing protein GN=TGME49_202610	--	94.069	27.8	55	17	17	7	9	11	2	3	3	9	5	6	12	15	14	8	10	9	11	10	10	12	15	14	8	10	9	11	10	10	355730	336100	421070	344600	210960	292270	376400	373520	302240	1.06262	1.00399	1.25781	1.02938	0.630172	0.873059
TGME49_202620-t26_1-p1	Putative transmembrane protein(predict) GN=TGME49_202620	--	36.092	51.2	70	10	10	10	11	11	6	6	6	7	7	6	9	9	9	8	9	7	6	7	7	9	9	9	8	9	7	6	7	7	2438900	2469100	2519000	841110	817170	805300	1148300	1137100	1042800	1.66052	1.68109	1.71506	0.572669	0.55637	0.548288
TGME49_202630-t26_1-p1	ATP-dependent metallopeptidase HflB subfamily protein GN=TGME49_202630	--	128.44	21.3	108	18	18	11	12	11	11	13	11	11	14	14	14	14	14	14	16	15	14	17	13	14	14	14	14	16	15	14	17	13	288500	301480	289780	256180	256960	253550	300640	287730	275160	1.03447	1.08101	1.03906	0.918581	0.921378	0.909151
TGME49_202680-t26_1-p1	peptidase M16, alpha subunit, putative GN=TGME49_202680	--	62.203	42.3	163	18	18	21	20	19	14	14	15	23	18	19	16	17	17	17	16	17	17	14	18	16	17	17	17	16	17	17	14	18	3058800	3113700	3064800	2333000	2328800	2209300	3000700	3010700	3078800	1.09249	1.1121	1.09463	0.833261	0.83176	0.78908
TGME49_202690-t26_1-p1	DNA-directed RNA polymerase II RPB9 GN=TGME49_202690	--	28.17	31.6	30	6	6	3	3	2	4	5	5	4	1	3	4	6	4	5	6	6	5	6	6	4	6	4	5	6	6	5	6	6	217530	213500	203620	278500	276390	286960	247740	237340	213880	0.899934	0.883261	0.842387	1.15217	1.14344	1.18717
TGME49_202760-t26_1-p1	hypothetical protein GN=TGME49_202760	--	38.625	23.4	52	6	6	7	5	7	3	6	5	7	6	6	6	6	6	4	6	5	5	5	5	6	6	6	4	6	5	5	5	5	137000	131970	126610	69592	72472	71352	83928	76325	85993	1.4417	1.38877	1.33236	0.73234	0.762647	0.750861
TGME49_202770-t26_1-p1	RNA recognition motif-containing protein GN=TGME49_202770	--	55.868	46.4	131	16	15	15	14	15	17	15	14	13	14	14	15	15	15	14	15	14	14	14	14	15	15	15	14	15	14	14	14	14	1000500	995080	961590	870410	878130	859060	1007500	998260	1014900	1.04881	1.04313	1.00802	0.91244	0.920533	0.900542
TGME49_202780-t26_1-p1	rhoptry kinase family protein ROP25 GN=TGME49_202780	--	120.37	29.2	92	23	23	13	13	15	5	9	9	9	7	12	22	19	21	14	16	15	17	17	17	22	19	21	14	16	15	17	17	17	317020	307840	316980	142690	141010	128240	220390	206580	209380	1.43366	1.39215	1.43348	0.64529	0.637692	0.579942
TGME49_202790-t26_1-p1	dihydrouridine synthase (dus) protein GN=TGME49_202790	--	60.805	2.8	2	1	1	0	0	0	1	0	1	0	0	0	0	0	0	1	1	1	1	1	1	0	0	0	1	1	1	1	1	1	0	0	0	0	0	0	0	0	0
TGME49_202820-t26_1-p1	ubiquitin-conjugating enzyme subfamily protein GN=TGME49_202820	--	18.933	57.7	66	6	6	6	9	7	7	7	9	7	6	8	5	6	6	6	6	6	6	6	6	5	6	6	6	6	6	6	6	6	357840	311460	348690	1071200	1020200	1121100	620490	760540	796680	0.502569	0.43743	0.489718	1.50445	1.43282	1.57453
TGME49_202830-t26_1-p1	Elicitor-responsive protein, putative GN=TGME49_202830	--	33.033	26.5	62	7	7	7	7	7	7	7	6	7	6	8	7	7	7	6	6	6	7	7	7	7	7	7	6	6	6	7	7	7	588650	572750	589060	644730	622440	637910	922700	917330	862150	0.833294	0.810786	0.833874	0.912681	0.881127	0.903027
TGME49_202840-t26_1-p1	FHA domain-containing protein GN=TGME49_202840	--	106.11	24.1	78	17	17	13	11	13	7	10	7	4	8	5	15	17	15	10	13	9	13	13	8	15	17	15	10	13	9	13	13	8	1085200	1197900	1143700	946780	1120000	940580	709870	644750	648300	1.1576	1.27782	1.22001	1.00995	1.19473	1.00334
TGME49_202850-t26_1-p1	ATP-binding domain-containing protein GN=TGME49_202850	--	207.9	2.3	8	3	3	2	1	2	2	0	0	0	1	0	2	1	2	2	2	1	0	1	2	2	1	2	2	2	1	0	1	2	0	0	17040	19603	20010	0	0	0	9133.5			1.03608	1.19192	1.21666
TGME49_202870-t26_1-p1	SAP domain-containing protein GN=TGME49_202870	--	55.644	34	78	13	13	8	8	11	9	7	3	10	11	11	11	13	12	10	10	9	13	12	12	11	13	12	10	10	9	13	12	12	637550	645010	634820	734660	746010	708810	658340	652920	655440	0.944742	0.955797	0.940697	1.08864	1.10546	1.05034
TGME49_202890-t26_1-p1	hypothetical protein GN=TGME49_202890	--	39.432	16.7	21	4	4	3	2	3	1	3	2	3	2	2	3	3	4	2	3	3	2	2	3	3	3	4	2	3	3	2	2	3	270290	202780	180520	244840	181000	162870	270170	187940	86057	1.36169	1.02158	0.909437	1.23347	0.911856	0.820519
TGME49_202900-t26_1-p1	zinc finger (CCCH type) motif-containing protein GN=TGME49_202900	--	137.33	2.4	6	3	3	1	2	2	0	0	0	1	0	0	2	3	3	1	0	1	1	0	0	2	3	3	1	0	1	1	0	0	30041	25563	28229	0	0	0	0	0	0	1.07503	0.914783	1.01019
TGME49_202920-t26_1-p1	p-aminobenzoic acid synthase GN=TGME49_202920	--	107.11	16.1	34	10	10	5	3	3	6	4	3	4	4	2	6	5	5	8	9	9	7	6	6	6	5	5	8	9	9	7	6	6	45303	51608	67395	71229	78721	65118	63813	46120	63201	0.737957	0.840661	1.09782	1.16027	1.28231	1.06073
TGME49_202930-t26_1-p1	hypothetical protein GN=TGME49_202930	--	32.81	44.1	26	10	10	6	6	6	0	0	0	2	1	5	7	7	8	3	4	4	4	5	5	7	7	8	3	4	4	4	5	5	158360	164470	129780	19836	44564	27299	64175	60210	103080	1.84671	1.91796	1.51342	0.231316	0.519681	0.318346
TGME49_202940-t26_1-p1	Putative transmembrane protein(predict) GN=TGME49_202940	--	42.916	11.4	7	3	3	0	2	0	0	0	0	2	2	1	3	3	2	0	0	0	3	2	2	3	3	2	0	0	0	3	2	2	38900	39514	39298	0	0	0	34730	29653	36921	1.06568	1.0825	1.07658
TGME49_202950-t26_1-p1	Chromosome III, complete sequence, related(predict) GN=TGME49_202950	--	151.8	28.1	159	26	26	20	17	19	19	21	19	15	16	13	20	20	21	23	22	23	16	20	18	20	20	21	23	22	23	16	20	18	210520	210980	206960	243820	265900	245050	178440	185440	181420	0.982448	0.984594	0.965834	1.13785	1.24089	1.14359
TGME49_202960-t26_1-p1	glycine cleavage H-protein GN=TGME49_202960	--	32.453	10.4	8	2	2	1	1	0	1	1	2	0	1	1	1	1	1	1	1	2	1	1	1	1	1	1	1	1	2	1	1	1	0	0	0	0	0	0	0	0	0
TGME49_202980-t26_1-p1	NUC173 domain-containing protein(predict) GN=TGME49_202980	--	210.47	17.1	54	22	22	13	13	13	2	1	2	4	3	3	20	19	18	6	8	6	9	10	9	20	19	18	6	8	6	9	10	9	157440	153940	171930	47187	45847	50462	62769	69643	73990	1.70061	1.6628	1.85712	0.509696	0.495222	0.545072
TGME49_203060-t26_1-p1	SpoU_methylase domain-containing protein(predict) GN=TGME49_203060	--	53.919	16.5	17	5	5	3	3	3	3	3	2	0	0	0	4	4	5	4	4	4	0	1	1	4	4	5	4	4	4	0	1	1	18598	19251	20876	32597	29992	29624	0	0	0	0.739297	0.765255	0.829851	1.29578	1.19223	1.1776
TGME49_203080-t26_1-p1	RNA recognition motif-containing protein GN=TGME49_203080	--	32.684	21.2	27	4	4	3	4	4	2	3	2	3	4	2	4	4	4	3	3	3	4	4	3	4	4	4	3	3	3	4	4	3	112750	115170	116550	85942	87944	88306	121650	130130	117180	1.04011	1.06243	1.07516	0.792805	0.811273	0.814613
TGME49_203120-t26_1-p1	hypothetical protein GN=TGME49_203120	--	56.215	3.7	4	1	1	0	0	0	1	1	1	0	0	1	0	0	0	1	1	1	0	1	1	0	0	0	1	1	1	0	1	1	0	0	0	0	0	0	0	0	0
TGME49_203150-t26_1-p1	hypothetical protein GN=TGME49_203150	--	187.61	3.3	17	4	4	2	3	2	3	2	1	1	1	2	4	4	4	3	3	2	3	2	3	4	4	4	3	3	2	3	2	3	26586	28138	27459	37155	37793	35817	23837	25823	20162	0.910583	0.96374	0.940484	1.27258	1.29443	1.22675
TGME49_203160-t26_1-p1	RNA_pol_L_2 domain-containing protein(predict) GN=TGME49_203160	--	74.783	14.6	24	7	7	2	4	2	4	2	3	4	1	2	4	5	5	5	6	5	6	4	3	4	5	5	5	6	5	6	4	3	143340	116040	131300	133540	145010	132170	132260	83512	133610	1.12103	0.907522	1.02687	1.04438	1.13409	1.03367
TGME49_203170-t26_1-p1	OB-fold nucleic acid binding domain-containing protein GN=TGME49_203170	--	81.852	7.2	6	3	3	0	1	1	0	1	0	2	0	1	2	2	2	1	1	2	3	2	3	2	2	2	1	1	2	3	2	3	0	0	0	0	0	0	190480	0	165600
TGME49_203180-t26_1-p1	leucine rich repeat-containing protein GN=TGME49_203180	--	472.21	1.8	13	5	5	0	0	0	4	3	1	3	1	1	3	3	4	5	5	3	4	4	4	3	3	4	5	5	3	4	4	4	453590	760270	608300	623810	753650	575790	653120	626890	796460	0.697607	1.16927	0.935545	0.959399	1.15909	0.885546
TGME49_203220-t26_1-p1	DEAD/DEAH box helicase domain-containing protein GN=TGME49_203220	--	122.54	29.3	109	24	24	9	13	12	17	15	14	9	8	12	16	16	17	18	15	15	18	14	16	16	16	17	18	15	15	18	14	16	274800	285250	276250	289810	273120	287400	271160	289840	272880	0.98123	1.01854	0.986408	1.03483	0.975231	1.02622
TGME49_203240-t26_1-p1	Putative transmembrane protein(predict) GN=TGME49_203240	--	80.262	44.7	120	22	22	14	18	13	15	16	18	7	11	8	20	19	18	15	18	17	16	14	13	20	19	18	15	18	17	16	14	13	398090	399950	383480	529040	528050	515870	207220	221850	224020	1.05143	1.05634	1.01284	1.39729	1.39467	1.36251
TGME49_203280-t26_1-p1	Conserved Plasmodium protein, related(predict) GN=TGME49_203280	--	22.535	7.3	8	1	1	1	1	1	1	1	1	0	1	1	1	1	1	1	1	1	0	1	1	1	1	1	1	1	1	0	1	1	0	0	0	0	0	0	0	0	0
TGME49_203290-t26_1-p1	hypothetical protein GN=TGME49_203290	--	35.957	16.4	31	6	6	7	7	7	0	0	0	3	3	4	6	6	6	1	0	1	4	3	5	6	6	6	1	0	1	4	3	5	2453000	2345200	2333500	0	0	0	271750	295670	246800	1.85227	1.77087	1.76204
TGME49_203300-t26_1-p1	Putative transmembrane protein(predict) GN=TGME49_203300	--	149.7	4.6	24	5	5	4	4	3	1	2	2	4	3	1	5	5	4	3	3	3	5	5	2	5	5	4	3	3	3	5	5	2	36098	44021	39210	64564	70444	70836	47440	58647	74319	0.642594	0.783634	0.697992	1.14933	1.254	1.26098
TGME49_203310-t26_1-p1	dense granule protein GRA7 GN=TGME49_203310	--	25.919	50	398	13	13	52	49	53	41	46	47	34	37	39	13	13	13	10	10	11	10	10	10	13	13	13	10	10	11	10	10	10	43461000	44693000	45105000	35883000	37581000	37133000	45848000	46434000	44624000	1.02728	1.0564	1.06614	0.84816	0.888295	0.877706
TGME49_203320-t26_1-p1	zinc finger in N-recognin protein GN=TGME49_203320	--	573.08	8.3	76	28	28	6	10	11	11	7	9	6	9	7	17	20	19	15	13	14	14	15	12	17	20	19	15	13	14	14	15	12	70886	69243	69236	80372	75931	81814	58698	65649	63314	1.00446	0.981176	0.981077	1.13887	1.07594	1.15931
TGME49_203358-t26_1-p1	PH domain-containing protein (Fragment)(predict) GN=TGME49_203358	--	43	6.1	9	2	2	1	1	1	1	1	1	1	1	1	1	1	1	2	1	1	2	2	2	1	1	1	2	1	1	2	2	2	0	0	0	19079	0	0	34605	29050	27975				0.689339
TGME49_203362-t26_1-p1	Prefoldin subunit(predict) GN=TGME49_203362	--	24.667	15	9	3	3	1	1	0	2	1	2	1	0	1	1	1	1	3	2	2	1	1	2	1	1	1	3	2	2	1	1	2	0	0	0	48419	37839	47663	0	0	37335				1.13091	0.8838	1.11326
TGME49_203370-t26_1-p1	Utp12 domain-containing protein(predict) GN=TGME49_203370	--	81.061	31.3	125	18	18	17	13	16	14	13	13	13	11	15	16	15	15	14	15	15	14	14	15	16	15	15	14	15	15	14	14	15	289660	319870	305880	227640	238100	222330	216260	213790	200520	1.16691	1.28862	1.23226	0.917061	0.9592	0.895669
TGME49_203380-t26_1-p1	DnaJ domain-containing protein GN=TGME49_203380	--	81.363	24.4	73	14	14	6	10	10	7	7	9	8	8	8	11	12	12	10	11	9	10	10	11	11	12	12	10	11	9	10	10	11	130370	138150	133320	193130	204190	202460	109780	133770	150020	0.840982	0.891169	0.860012	1.24583	1.31717	1.30602
TGME49_203390-t26_1-p1	CRAL/TRIO domain-containing protein GN=TGME49_203390	--	50.48	22.8	67	8	8	5	8	9	7	9	8	7	7	7	6	5	7	7	8	7	6	6	7	6	5	7	7	8	7	6	6	7	206060	210180	227310	277860	246430	271400	211400	230860	211950	0.885877	0.90359	0.977234	1.19455	1.05943	1.16678
TGME49_203400-t26_1-p1	Putative transmembrane protein(predict) GN=TGME49_203400	--	64.619	17.1	44	6	6	4	6	6	6	5	6	3	4	4	4	4	5	5	5	5	3	3	4	4	4	5	5	5	5	3	3	4	182920	176350	189270	204730	216370	193420	248720	249480	240680	0.865579	0.83449	0.895628	0.968785	1.02387	0.915265
TGME49_203450-t26_1-p1	DUF3228 domain-containing protein GN=TGME49_203450	--	50.685	22.6	56	6	6	8	6	6	6	6	6	7	6	5	6	5	6	4	4	4	6	5	5	6	5	6	4	4	4	6	5	5	396780	336990	356770	802190	827470	852830	287480	359430	445090	0.765487	0.650137	0.688298	1.54762	1.5964	1.64532
TGME49_203480-t26_1-p1	Kelch motif protein(predict) GN=TGME49_203480	--	145.52	12.3	33	10	10	4	3	5	3	3	5	5	2	3	6	6	5	8	7	8	6	6	6	6	6	5	8	7	8	6	6	6	148020	135700	155990	66846	74588	73114	99045	61156	76535	1.49516	1.37072	1.57567	0.675217	0.753419	0.73853
TGME49_203490-t26_1-p1	GNL3L/Grn1 GTPase GN=TGME49_203490	--	76.488	30.1	84	13	13	11	7	8	10	11	7	8	9	13	10	8	10	10	11	11	9	7	10	10	8	10	10	11	11	9	7	10	161960	180750	172280	145350	151780	158730	159440	164070	181940	0.98736	1.10191	1.05027	0.8861	0.9253	0.967669
TGME49_203510-t26_1-p1	zinc finger, C3HC4 type (RING finger) domain-containing protein GN=TGME49_203510	--	87.491	10	23	5	5	3	3	3	2	2	3	2	3	2	4	4	3	3	3	4	5	5	3	4	4	3	3	3	4	5	5	3	56655	53415	62572	74708	80984	73958	53697	53117	55421	0.903225	0.851571	0.997557	1.19104	1.29109	1.17908
TGME49_203540-t26_1-p1	RNA binding protein, putative GN=TGME49_203540	--	118.79	29.8	100	19	19	12	10	10	16	13	15	8	8	8	14	14	13	15	15	15	10	9	12	14	14	13	15	15	15	10	9	12	130320	138060	133530	470550	486390	464900	134340	129500	123600	0.530429	0.561933	0.543495	1.91524	1.97971	1.89224
TGME49_203600-t26_1-p1	Putative transmembrane protein(predict) GN=TGME49_203600	--	47.214	41.5	74	11	11	8	10	8	8	8	8	8	8	8	9	10	10	8	7	7	7	9	7	9	10	10	8	7	7	7	9	7	446870	423790	426900	660690	662220	656030	693840	716160	660930	0.752105	0.71326	0.718495	1.11197	1.11455	1.10413
TGME49_203610-t26_1-p1	3'-5' exoribonuclease csl4, putative GN=TGME49_203610	--	28.395	13.8	12	2	2	2	2	2	1	1	1	1	1	1	2	2	2	1	1	1	1	1	1	2	2	2	1	1	1	1	1	1	69099	64507	71334	0	0	0	0	0	0	1.0115	0.944281	1.04422
TGME49_203630-t26_1-p1	ribosomal protein RPL44 GN=TGME49_203630	--	12.062	18.1	12	2	2	1	2	2	1	1	1	2	1	1	2	2	2	2	2	2	2	2	2	2	2	2	2	2	2	2	2	2	414380	411250	420890	336520	333860	339090	429950	456970	446690	1.03895	1.0311	1.05527	0.843737	0.837068	0.850181
TGME49_203665-t26_1-p1	Chorein_N domain-containing protein(predict) GN=TGME49_203665	--	1047.1	0.1	6	1	1	1	1	1	1	1	1	0	0	0	1	1	1	1	1	1	1	1	1	1	1	1	1	1	1	1	1	1	0	0	0	0	0	0	0	0	0
TGME49_203690-t26_1-p1	AP2 domain transcription factor AP2VIIa-5 GN=TGME49_203690	--	266.61	1.8	9	3	3	2	1	1	0	2	0	1	1	1	3	2	2	1	2	1	2	2	3	3	2	2	1	2	1	2	2	3	36708	33141	38267	0	21307	0	33053	36988	29445	1.12252	1.01345	1.1702		0.651565
TGME49_203700-t26_1-p1	SFT2 family protein GN=TGME49_203700	--	29.759	19	10	3	3	2	1	2	0	1	0	3	1	0	3	2	3	0	1	1	3	1	0	3	2	3	0	1	1	3	1	0	166960	173280	160160	0	0	0	98063	0	0	1.11593	1.15817	1.07048
TGME49_203710-t26_1-p1	AP2 domain transcription factor AP2VIIa-4 GN=TGME49_203710	--	360.05	1	6	2	2	1	1	1	1	0	0	0	1	1	2	1	1	1	1	0	1	1	2	2	1	1	1	1	0	1	1	2	9478.3	0	0	0	0	0	0	0	16963	0.716931
TGME49_203720-t26_1-p1	vitamin k epoxide reductase family protein GN=TGME49_203720	--	20.48	29.3	23	4	4	4	4	3	1	0	0	3	4	4	4	4	4	2	2	2	4	4	4	4	4	4	2	2	2	4	4	4	706530	709280	709290	9701	12466	9571.4	312830	294050	334440	2.05244	2.06042	2.06045	0.028181	0.036213	0.027804
TGME49_203730-t26_1-p1	hypothetical protein GN=TGME49_203730	--	133.26	2.2	5	2	2	0	0	0	1	2	2	0	0	0	0	0	1	1	2	2	0	0	0	0	0	1	1	2	2	0	0	0	0	0	0	0	23944	26550	0	0	0					0.94839	1.05161
TGME49_203740-t26_1-p1	hypothetical protein GN=TGME49_203740	--	28.156	14.6	13	3	3	1	1	1	3	2	2	1	1	1	2	3	3	3	3	3	3	3	3	2	3	3	3	3	3	3	3	3	53795	54029	54312	70171	48725	62042	99869	86844	92721	0.777749	0.781132	0.785224	1.01451	0.704449	0.896981
TGME49_203750-t26_1-p1	N-acetyltransferase B complex (NatB) non catalytic subunit(predict) GN=TGME49_203750	--	149.76	11.6	55	11	11	6	5	5	8	8	9	6	5	3	9	9	9	10	11	10	9	8	6	9	9	9	10	11	10	9	8	6	168140	161040	184120	317470	307000	283680	180970	191590	210950	0.754758	0.722887	0.82649	1.42508	1.37808	1.2734
TGME49_203760-t26_1-p1	hypothetical protein GN=TGME49_203760	--	151.2	11.8	48	12	12	5	6	4	6	7	7	5	4	4	9	11	8	10	10	8	6	8	8	9	11	8	10	10	8	6	8	8	233910	238980	241260	327680	347120	326400	264800	211680	259290	0.858869	0.877485	0.885856	1.20317	1.27455	1.19847
TGME49_203780-t26_1-p1	Putative proteophosphoglycan 5, related protein(predict) GN=TGME49_203780	--	145.09	34	177	27	27	19	21	23	19	22	20	18	16	19	22	24	24	22	21	24	22	21	22	22	24	24	22	21	24	22	21	22	308160	315740	296570	320170	335030	330640	313590	307390	338500	0.967775	0.99158	0.931377	1.00549	1.05216	1.03837
TGME49_203790-t26_1-p1	hypothetical protein GN=TGME49_203790	--	34.133	24.2	10	4	4	0	0	0	2	1	0	3	3	1	0	0	0	2	2	1	3	3	2	0	0	0	2	2	1	3	3	2	0	0	0	55766	78548	0	85250	107820	112930				0.633253	0.891954
TGME49_203810-t26_1-p1	kelch repeat-containing protein GN=TGME49_203810	--	58.06	28.4	61	10	10	6	5	7	9	6	4	9	8	7	6	6	7	9	7	6	8	8	8	6	6	7	9	7	6	8	8	8	414620	383270	427510	205710	216730	197200	369430	333800	357360	1.28426	1.18715	1.32418	0.637173	0.671307	0.610814
TGME49_203860-t26_1-p1	hypothetical protein GN=TGME49_203860	--	51.338	14.7	6	4	4	1	0	0	1	2	0	1	0	1	3	3	4	3	3	3	4	2	3	3	3	4	3	3	3	4	2	3	32780	0	24701	46130	33076	27029	14558	0	30312	1.10007		0.828948	1.54809	1.11001	0.907074
TGME49_203870-t26_1-p1	RAB43, member RAS oncogene family protein GN=TGME49_203870	--	32.236	31.6	35	5	5	4	3	4	4	4	5	4	2	5	3	2	4	4	4	4	3	3	5	3	2	4	4	4	4	3	3	5	287330	244440	239350	256800	237680	241950	207140	258940	224220	1.17659	1.00096	0.980117	1.05157	0.973278	0.990764
TGME49_203910-t26_1-p1	TBC domain-containing protein GN=TGME49_203910	--	228.84	2.5	6	3	3	1	0	0	2	2	1	0	0	0	1	1	1	3	3	2	1	1	1	1	1	1	3	3	2	1	1	1	0	0	0	37471	30881	49721	0	0	0				0.952064	0.784625	1.26331
TGME49_203940-t26_1-p1	ABC1 protein GN=TGME49_203940	--	151.01	2.2	11	2	2	2	1	2	0	2	1	1	1	1	2	1	2	1	2	1	2	2	1	2	1	2	1	2	1	2	2	1	29628	0	25428	0	11253	0	9278.4	14967	0	1.63592		1.40402		0.621339
TGME49_203950-t26_1-p1	Myb family DNA-binding domain-containing protein GN=TGME49_203950	--	264.43	4.9	27	7	7	3	5	2	2	3	3	2	4	3	5	5	5	3	3	4	4	4	5	5	5	5	3	3	4	4	4	5	58456	61586	56858	35775	34635	35755	49559	53105	40397	1.23462	1.30073	1.20087	0.755586	0.731509	0.755164
TGME49_203960-t26_1-p1	Zeaxanthin epoxidase, chloroplastic(predict) GN=TGME49_203960	--	90.663	9	15	5	5	2	2	2	2	0	2	2	1	2	4	5	5	4	4	3	4	2	2	4	5	5	4	4	3	4	2	2	182150	185060	168050	111850	128070	112810	86126	160830	40838	1.39426	1.41654	1.28633	0.856152	0.980308	0.8635
TGME49_203970-t26_1-p1	dolichyl-diphosphooligosaccharide--protein glycosyltransferase GN=TGME49_203970	--	74.986	23.2	67	10	10	9	9	7	8	7	6	9	6	6	9	10	9	7	7	8	9	9	8	9	10	9	7	7	8	9	9	8	118700	102510	117650	137870	141480	133620	136100	129110	139850	0.923424	0.797474	0.915256	1.07256	1.10064	1.03949
TGME49_203980-t26_1-p1	Dolichyl-diphosphooligosaccharide--protein glycosyltransferase 48 kDa subunit (Fragment)(predict) GN=TGME49_203980	--	201.28	24.1	221	32	32	24	23	26	26	27	24	27	22	22	27	26	27	28	26	28	28	27	28	27	26	27	28	26	28	28	27	28	389120	385870	396800	317030	314310	307780	401100	378720	400280	1.06414	1.05525	1.08514	0.866989	0.859551	0.841693
TGME49_203990-t26_1-p1	rhoptry protein ROP12 GN=TGME49_203990	--	25.482	30.9	26	5	5	3	3	4	2	3	2	3	3	3	4	4	4	2	3	2	3	3	3	4	4	4	2	3	2	3	3	3	1606800	1533200	1630000	1872100	1826700	1889400	1958300	1940700	2041700	0.88725	0.846609	0.900061	1.03374	1.00867	1.0433
TGME49_204020-t26_1-p1	ribosomal protein RPL8 GN=TGME49_204020	--	28.254	48.5	148	9	9	17	19	17	16	15	15	16	17	16	9	9	9	9	9	9	9	9	9	9	9	9	9	9	9	9	9	9	5623600	5654800	5589300	4124900	4180900	4215200	4869000	5506900	5085000	1.12849	1.13475	1.12161	0.827747	0.838984	0.845867
TGME49_204050-t26_1-p1	subtilisin SUB1 GN=TGME49_204050	--	81.776	54.3	244	32	32	34	37	38	22	25	24	21	22	21	28	29	29	21	22	21	21	20	22	28	29	29	21	22	21	21	20	22	3643700	3634800	3648300	6854200	6652600	7094500	4595400	4697500	4682400	0.720678	0.718918	0.721588	1.35567	1.3158	1.4032
TGME49_204060-t26_1-p1	SNARE domain-containing protein GN=TGME49_204060	--	53.565	17.8	24	6	6	2	2	2	4	4	4	2	1	3	3	4	4	5	5	5	5	3	5	3	4	4	5	5	5	5	3	5	608580	569410	574360	655560	689530	649300	427280	499840	323270	1.09607	1.02553	1.03444	1.18069	1.24187	1.16941
TGME49_204070-t26_1-p1	YT521-B family protein GN=TGME49_204070	--	54.307	3.4	4	1	1	0	1	1	0	0	0	1	0	1	1	1	1	0	1	0	1	1	1	1	1	1	0	1	0	1	1	1	0	0	0	0	0	0	0	0	0
TGME49_204080-t26_1-p1	histidine acid phosphatase superfamily protein GN=TGME49_204080	--	143.85	12.5	37	11	11	2	1	3	5	5	2	9	5	5	4	5	5	7	6	5	10	9	6	4	5	5	7	6	5	10	9	6	56078	48758	59233	58989	66926	57299	105420	136070	113740	0.718424	0.624646	0.758843	0.755717	0.857399	0.734066
TGME49_204100-t26_1-p1	eIF2 kinase IF2K-C GN=TGME49_204100	--	349.04	1.7	5	3	3	1	1	0	0	1	0	1	0	1	1	2	1	1	2	1	2	1	2	1	2	1	1	2	1	2	1	2	0	0	0	0	13616	0	17616	0	12020					0.944419
TGME49_204120-t26_1-p1	Pre-mRNA splicing factor(predict) GN=TGME49_204120	--	68.425	9.7	7	4	4	1	1	0	1	2	1	0	1	0	3	3	2	4	2	3	2	1	2	3	3	2	4	2	3	2	1	2	92209	99219	0	95402	95539	96492	0	0	0	0.962795	1.03599		0.996135	0.997565	1.00752
TGME49_204130-t26_1-p1	perforin-like protein PLP1 GN=TGME49_204130	--	125.5	41.8	241	31	31	27	23	27	30	30	30	24	25	25	28	25	27	28	27	27	25	26	26	28	25	27	28	27	27	25	26	26	606150	587050	602190	1134600	1108600	1108500	651810	677050	666110	0.763834	0.739766	0.758844	1.42976	1.39699	1.39687
TGME49_204160-t26_1-p1	GYF domain-containing protein GN=TGME49_204160	--	189.98	35.8	226	43	43	23	25	25	28	27	25	26	24	23	32	30	31	32	33	33	34	33	31	32	30	31	32	33	33	34	33	31	338000	350950	345620	513210	519500	532760	335230	319970	352410	0.843208	0.875515	0.862218	1.2803	1.296	1.32908
TGME49_204280-t26_1-p1	cell-cycle-associated protein kinase DYRK, putative GN=TGME49_204280	--	128.81	1.4	2	1	1	0	0	0	0	0	0	1	1	0	1	1	1	0	0	0	1	1	0	1	1	1	0	0	0	1	1	0	0	0	0	0	0	0	0	0	0
TGME49_204310-t26_1-p1	Putative transmembrane protein(predict) GN=TGME49_204310	--	242.59	19.8	95	27	27	13	14	14	2	4	4	13	16	15	20	18	17	11	10	10	18	21	22	20	18	17	11	10	10	18	21	22	101370	96151	106000	48293	52350	48321	150010	147680	153690	1.00937	0.957399	1.05547	0.480865	0.521261	0.481144
TGME49_204320-t26_1-p1	Putative transmembrane protein(predict) GN=TGME49_204320	--	32.123	23.3	22	6	6	2	2	2	2	2	2	4	2	4	6	5	4	5	5	5	5	6	6	6	5	4	5	5	5	5	6	6	160260	156240	153770	144460	149470	139390	220790	216110	197470	0.937827	0.914302	0.899848	0.845367	0.874685	0.815697
TGME49_204340-t26_1-p1	Putative transmembrane protein(predict) GN=TGME49_204340	--	97.093	44.4	253	27	27	29	25	28	28	32	29	26	28	28	26	24	24	23	25	22	23	22	23	26	24	24	23	25	22	23	22	23	876080	875680	892230	834080	845920	832700	880830	854400	887830	1.01349	1.01303	1.03218	0.964905	0.978602	0.963309
TGME49_204370-t26_1-p1	WD-40 repeat protein GN=TGME49_204370	--	14.857	47.4	31	5	5	2	2	2	5	5	5	3	4	3	3	3	3	5	5	5	4	4	5	3	3	3	5	5	5	4	4	5	230020	234190	244400	188240	196120	196530	215180	272060	202320	1.04604	1.06501	1.11144	0.856043	0.891878	0.893742
TGME49_204390-t26_1-p1	Fe2OG dioxygenase domain-containing protein(predict) GN=TGME49_204390	--	39.701	25.4	21	7	7	0	0	0	5	4	5	2	1	4	1	2	1	7	6	6	4	4	6	1	2	1	7	6	6	4	4	6	0	99606	0	216540	221550	233250	239290	203310	168930		0.504343		1.09642	1.12179	1.18103
TGME49_204400-t26_1-p1	ATPase synthase subunit alpha, putative GN=TGME49_204400	--	62.146	39	177	23	23	21	19	21	19	22	17	19	20	19	23	22	22	19	20	20	21	22	21	23	22	22	19	20	20	21	22	21	3516400	3520800	3522500	3519200	3482300	3447000	3886000	3882200	3829500	0.97061	0.971824	0.972293	0.971382	0.961197	0.951454
TGME49_204410-t26_1-p1	endonuclease/exonuclease/phosphatase family protein GN=TGME49_204410	--	121.57	8.1	25	7	7	2	2	3	3	4	3	2	3	3	5	6	5	5	4	4	4	3	3	5	6	5	5	4	4	4	3	3	54341	50465	51471	55763	57432	52914	45054	43559	51670	1.05706	0.981663	1.00123	1.08472	1.11719	1.0293
TGME49_204480-t26_1-p1	thioredoxin domain-containing protein GN=TGME49_204480	--	72.202	32	92	16	16	11	9	11	8	10	9	13	10	11	14	13	14	12	13	13	16	15	15	14	13	14	12	13	13	16	15	15	1058500	999480	1051500	1052300	993850	1054200	1231100	1245700	1256600	0.958089	0.904668	0.951753	0.952477	0.899572	0.954197
TGME49_204490-t26_1-p1	hypothetical protein GN=TGME49_204490	--	31.433	9.6	7	2	2	1	0	0	1	1	1	1	1	1	1	1	1	2	1	1	1	2	2	1	1	1	2	1	1	1	2	2	0	0	0	0	0	0	0	0	0
TGME49_204530-t26_1-p1	microneme protein MIC11 GN=TGME49_204530	--	22.432	38.7	73	7	7	7	8	8	8	8	9	10	7	8	7	7	7	7	7	7	7	7	7	7	7	7	7	7	7	7	7	7	7601300	7312300	7048100	6997800	6240800	7033300	6458200	6931700	5099700	1.12662	1.08378	1.04462	1.03717	0.924971	1.04243
TGME49_204550-t26_1-p1	hypothetical protein GN=TGME49_204550	--	103.13	4.1	5	3	3	0	0	0	0	2	3	0	0	0	0	0	0	2	3	3	0	0	0	0	0	0	2	3	3	0	0	0	0	0	0	18666	20655	20716	0	0	0				0.932725	1.03211	1.03516
TGME49_205000-t26_1-p1	phosphoglycerate mutase family protein GN=TGME49_205000	--	74.514	5.8	6	3	3	1	1	0	1	2	0	1	0	0	2	2	1	2	2	1	1	1	1	2	2	1	2	2	1	1	1	1	0	0	0	61943	85742	0	0	0	0				0.838853	1.16115
TGME49_205010-t26_1-p1	U2 small nuclear ribonucleoprotein family protein, putative GN=TGME49_205010	--	150.78	38	252	36	36	29	32	26	29	27	27	27	27	28	30	32	32	33	30	31	30	30	30	30	32	32	33	30	31	30	30	30	432620	428630	416750	361350	361770	371210	450800	447430	408700	1.05825	1.04849	1.01943	0.883914	0.884942	0.908033
TGME49_205030-t26_1-p1	Putative transmembrane protein(predict) GN=TGME49_205030	--	13.135	35.4	18	2	2	2	2	2	2	2	2	2	2	2	2	2	2	2	2	2	2	2	2	2	2	2	2	2	2	2	2	2	124220	122510	111190	55758	53422	45952	120770	119000	80423	1.34172	1.32325	1.20098	0.60225	0.577019	0.496334
TGME49_205040-t26_1-p1	PGAP1 family protein GN=TGME49_205040	--	228.41	19.6	136	29	29	18	16	18	15	18	17	11	11	12	24	24	25	17	19	18	16	19	17	24	24	25	17	19	18	16	19	17	110370	122020	119380	162690	170980	157080	106070	94577	99703	0.869154	0.960897	0.940107	1.28117	1.34645	1.23699
TGME49_205100-t26_1-p1	Putative transmembrane protein(predict) GN=TGME49_205100	--	60.125	3.6	3	1	1	1	1	1	0	0	0	0	0	0	1	1	1	0	0	0	0	0	0	1	1	1	0	0	0	0	0	0	0	0	0	0	0	0	0	0	0
TGME49_205130-t26_1-p1	VOC domain-containing protein(predict) GN=TGME49_205130	--	518.66	10.5	169	38	38	17	17	18	21	23	23	15	15	20	25	24	28	34	33	33	30	26	29	25	24	28	34	33	33	30	26	29	273300	264690	268850	383160	379470	395210	269450	280070	274390	0.882059	0.85427	0.867697	1.23663	1.22472	1.27552
TGME49_205180-t26_1-p1	RNA recognition motif-containing protein GN=TGME49_205180	--	32.011	42.3	53	8	8	6	7	4	7	6	7	5	5	6	8	6	7	6	6	6	7	6	5	8	6	7	6	6	6	7	6	5	404780	380930	399460	356050	404220	384220	378980	398790	378460	1.04508	0.983499	1.03134	0.919263	1.04363	0.991993
TGME49_205210-t26_1-p1	hypothetical protein GN=TGME49_205210	--	20.04	39.6	13	4	4	2	2	1	2	2	2	1	0	1	2	2	2	2	2	2	1	1	1	2	2	2	2	2	2	1	1	1	40813	43944	13616	0	0	0	0	0	0	1.24464	1.34012	0.415236
TGME49_205220-t26_1-p1	U5 snRNP-associated subunit, putative GN=TGME49_205220	--	122.77	33.4	168	26	26	23	21	16	15	18	15	19	21	20	22	23	21	19	22	21	24	22	24	22	23	21	19	22	21	24	22	24	332410	333610	340210	218670	227180	213000	313710	310640	305880	1.15273	1.15689	1.17978	0.758302	0.787813	0.73864
TGME49_205240-t26_1-p1	cleft lip and palate transmembrane protein 1 (clptm1) protein GN=TGME49_205240	--	88.328	32.5	101	18	17	10	9	9	17	16	14	9	9	8	13	10	14	15	15	15	12	13	13	13	10	14	15	15	15	12	13	13	215470	205010	215400	477480	496660	473870	200940	207960	235160	0.710874	0.676365	0.710644	1.57529	1.63857	1.56338
TGME49_205250-t26_1-p1	rhoptry protein ROP18 GN=TGME49_205250	--	62.665	44.9	84	19	19	16	20	16	12	10	10	0	0	0	15	17	16	12	10	10	0	1	0	15	17	16	12	10	10	0	1	0	1982700	1940900	1904300	3661800	3614900	3638800	0	0	0	0.710501	0.695522	0.682406	1.31221	1.2954	1.30397
TGME49_205290-t26_1-p1	serine/threonine specific protein phosphatase GN=TGME49_205290	--	57.918	18	26	6	6	3	1	1	2	2	1	6	5	5	5	3	3	4	3	4	5	6	5	5	3	3	4	3	4	5	6	5	50126	52338	44614	62603	72346	61346	190900	170720	228580	0.483234	0.504558	0.430096	0.603517	0.697443	0.591399
TGME49_205300-t26_1-p1	Sulfite exporter TauE/SafE(predict) GN=TGME49_205300	--	75.241	10.9	16	5	5	1	0	0	3	5	3	1	1	2	1	2	0	5	5	4	2	2	4	1	2	0	5	5	4	2	2	4	0	55456	0	291330	430330	264010	81430	100520	141170		0.284547		1.49483	2.20804	1.35465
TGME49_205320-t26_1-p1	Putative serine-rich adhesin for platelets family protein(predict) GN=TGME49_205320	--	70.849	38.5	111	18	18	14	10	11	18	12	12	12	12	10	17	15	14	15	15	15	12	13	14	17	15	14	15	15	15	12	13	14	283780	278960	285420	532770	532160	541560	308660	304040	304110	0.757541	0.744674	0.761919	1.42221	1.42058	1.44568
TGME49_205330-t26_1-p1	Putative transmembrane protein(predict) GN=TGME49_205330	--	35.281	13.3	31	4	4	3	3	3	3	4	4	3	4	4	4	4	4	3	4	4	4	4	4	4	4	4	3	4	4	4	4	4	206120	206590	260740	186500	162870	180470	215750	260550	235930	0.968447	0.970655	1.22508	0.876263	0.765239	0.847932
TGME49_205340-t26_1-p1	ribosomal protein RPS12 GN=TGME49_205340	--	15.399	74.6	92	9	9	11	9	10	9	10	9	10	10	14	9	8	8	8	8	8	8	8	8	9	8	8	8	8	8	8	8	8	4232400	4502600	4314900	3875000	3985400	3940800	4353600	4346700	4135500	1.01074	1.07526	1.03044	0.925388	0.951752	0.941102
TGME49_205350-t26_1-p1	integral membrane protein, GNS1/SUR4 family protein, putative GN=TGME49_205350	--	37.794	29.2	58	7	7	7	9	8	7	5	5	4	6	7	7	7	7	7	7	7	7	6	6	7	7	7	7	7	7	7	6	6	1019200	1057600	1046600	578350	595380	621470	756080	685370	649780	1.30856	1.35787	1.34374	0.74255	0.764415	0.797912
TGME49_205360-t26_1-p1	Putative transmembrane protein(predict) GN=TGME49_205360	--	293.16	12.3	78	25	25	8	6	7	10	8	6	14	11	8	17	19	17	18	18	16	20	19	20	17	19	17	18	18	16	20	19	20	123360	116920	127530	92767	97359	93614	186090	194310	175190	0.919728	0.871713	0.950818	0.691637	0.725874	0.697952
TGME49_205380-t26_1-p1	fructose-bisphospatase I GN=TGME49_205380	--	42.245	52.6	129	17	17	16	15	16	16	15	12	12	11	16	17	17	17	15	15	15	17	17	15	17	17	17	15	15	15	17	17	15	1251800	1204600	1215500	1020000	1046300	1052200	916370	950690	948620	1.17282	1.1286	1.13881	0.955645	0.980285	0.985813
TGME49_205440-t26_1-p1	CCT chaperonin gamma subunit GN=TGME49_205440	--	60.612	58.5	220	30	30	24	26	22	25	28	28	23	20	24	28	28	27	27	25	27	25	24	26	28	28	27	27	25	27	25	24	26	802130	810910	809820	1097800	1109000	1140700	812230	812710	809120	0.879912	0.889544	0.888348	1.20425	1.21654	1.25131
TGME49_205460-t26_1-p1	AN1 family Zinc finger domain-containing protein GN=TGME49_205460	--	23.866	17.1	18	3	3	2	2	2	1	2	2	3	3	1	2	2	2	3	3	2	3	3	3	2	2	2	3	3	2	3	3	3	84973	78317	86020	51199	50909	62534	74286	81822	58944	1.21582	1.12059	1.2308	0.732572	0.728423	0.894757
TGME49_205470-t26_1-p1	translation elongation factor 2 family protein, putative GN=TGME49_205470	--	106.57	56.2	479	37	37	46	48	48	61	55	59	53	55	54	30	30	27	34	34	34	33	34	33	30	30	27	34	34	34	33	34	33	9965900	9940100	10231000	13902000	14072000	14141000	11853000	11833000	11732000	0.833037	0.83088	0.855196	1.16205	1.17626	1.18203
TGME49_205480-t26_1-p1	IMC subcompartment protein ISP4 GN=TGME49_205480	--	19.382	20.4	15	2	2	1	2	1	1	2	3	2	2	1	1	2	1	2	2	2	1	2	2	1	2	1	2	2	2	1	2	2	58599	52231	61966	113280	129040	133030	85499	63774	67960	0.689059	0.614178	0.728651	1.33205	1.51737	1.56428
TGME49_205500-t26_1-p1	U3 small nucleolar RNA-associated protein 14(predict) GN=TGME49_205500	--	116.86	9.8	16	6	6	3	2	3	0	1	0	2	3	2	4	4	5	1	2	2	3	6	3	4	4	5	1	2	2	3	6	3	90849	74155	83478	0	60353	0	66359	54824	57423	1.30466	1.06492	1.1988		0.866712
TGME49_205510-t26_1-p1	nucleolar protein 5, putative GN=TGME49_205510	--	54.348	70.4	211	25	25	25	21	22	21	24	23	21	27	27	24	23	22	24	23	23	22	24	24	24	23	22	24	23	23	22	24	24	1517700	1481200	1480700	1088800	1127100	1116900	1341800	1295900	1209500	1.17151	1.14333	1.14295	0.84044	0.870004	0.862131
TGME49_205540-t26_1-p1	DEAD/DEAH box helicase domain-containing protein GN=TGME49_205540	--	116.58	29.6	73	20	20	13	15	14	3	4	2	8	7	7	19	19	20	8	8	6	14	13	9	19	19	20	8	8	6	14	13	9	370290	433460	386740	136510	116870	97849	224210	193500	247350	1.51017	1.7678	1.57726	0.556734	0.476636	0.399062
TGME49_205550-t26_1-p1	AGC kinase GN=TGME49_205550	--	75.854	11.6	18	6	6	0	3	2	3	4	2	1	1	2	2	3	4	3	4	4	4	3	3	2	3	4	3	4	4	4	3	3	0	88270	74730	81473	98996	72797	59529	73546	72344		1.13588	0.961645	1.04842	1.27391	0.93677
TGME49_205558-t26_1-p1	NAC domain-containing protein GN=TGME49_205558	--	20.507	68.3	114	10	10	13	13	11	13	14	14	12	12	12	10	9	9	10	10	10	9	10	10	10	9	9	10	10	10	9	10	10	2399700	2429200	2371000	2971500	3053900	3008400	2044800	1943900	2084900	0.968172	0.980074	0.956593	1.19887	1.23211	1.21375
TGME49_205562-t26_1-p1	Nascent polypeptide-associated complex alpha chain, putative(predict) GN=TGME49_205562	--	627.14	0.6	8	2	2	1	1	1	0	0	1	1	2	1	1	1	1	1	0	2	1	2	1	1	1	1	1	0	2	1	2	1	0	0	0	0	0	25241	0	21612	0						1.07746
TGME49_205570-t26_1-p1	Outer membrane, OMP85 family protein(predict) GN=TGME49_205570	--	68.156	34.9	86	17	17	14	11	10	9	8	7	12	6	9	16	14	15	12	13	13	14	14	14	16	14	15	12	13	13	14	14	14	190630	192160	197320	179130	197150	180490	185210	187840	199310	1.00376	1.01182	1.03899	0.943209	1.03809	0.95037
TGME49_205580-t26_1-p1	nuclear factor NF4 GN=TGME49_205580	--	51.22	37.8	104	13	13	13	10	13	11	11	8	13	12	13	12	12	13	11	11	12	13	12	13	12	12	13	11	11	12	13	12	13	1135000	1176300	1155600	672310	666260	655670	1070000	1031000	1105200	1.17856	1.22145	1.19995	0.698114	0.691832	0.680835
TGME49_205625-t26_1-p1	Putative transmembrane protein(predict) GN=TGME49_205625	--	101.77	7.7	17	5	5	3	4	3	1	1	1	3	1	0	5	5	4	2	2	3	3	3	2	5	5	4	2	2	3	3	3	2	66827	66516	73477	0	0	11765	59613	36564	44514	1.30203	1.29597	1.4316			0.229225
TGME49_205680-t26_1-p1	Putative transmembrane protein(predict) GN=TGME49_205680	--	79.065	4.5	31	4	4	3	5	3	3	4	4	3	3	3	4	4	3	3	3	3	3	3	4	4	4	3	3	3	3	3	3	4	216740	219810	215350	220230	245440	219800	137680	152690	157880	1.09243	1.1079	1.08542	1.11002	1.23708	1.10785
TGME49_205690-t26_1-p1	Putative transmembrane protein(predict) GN=TGME49_205690	--	45.023	15.2	10	4	4	1	1	0	1	0	0	3	2	2	3	1	2	2	3	3	3	2	3	3	1	2	2	3	3	3	2	3	93200	0	103810	118430	46096	131630	263270	132960	207070	0.680003		0.757415	0.864085	0.336324	0.960395
TGME49_205700-t26_1-p1	cyclophilin precursor GN=TGME49_205700	--	38.196	32.2	76	8	8	9	9	8	7	9	9	10	7	8	7	8	7	8	7	8	8	7	7	7	8	7	8	7	8	8	7	7	13726000	13134000	12979000	11582000	12125000	11978000	12290000	12765000	11694000	1.1003	1.05284	1.04042	0.928433	0.971961	0.960177
TGME49_205710-t26_1-p1	lysine-tRNA ligase GN=TGME49_205710	--	74.394	45.3	230	26	26	25	23	24	27	26	27	25	28	25	22	23	25	24	25	23	24	24	25	22	23	25	24	25	23	24	24	25	764120	749180	751850	1273100	1246200	1261900	924230	924200	957270	0.776891	0.761702	0.764416	1.29438	1.26703	1.28299
TGME49_205720-t26_1-p1	Adenosine/AMP deaminase domain-containing protein GN=TGME49_205720	--	41.153	23	13	6	6	1	2	2	1	1	2	1	1	2	4	4	4	5	4	4	4	4	5	4	4	4	5	4	4	4	4	5	214730	201690	164560	167840	125890	156410	185190	158420	224660	1.20832	1.13494	0.926003	0.94446	0.708401	0.880142
TGME49_205730-t26_1-p1	Cgd8_5160 protein(predict) GN=TGME49_205730	--	17.362	21.1	13	3	3	2	0	2	1	2	1	2	1	2	3	3	3	3	3	3	3	3	3	3	3	3	3	3	3	3	3	3	174900	183710	178000	140920	175430	164550	200980	215520	179390	0.975642	1.02479	0.992934	0.786091	0.978598	0.917906
TGME49_205740-t26_1-p1	EMC1_C domain-containing protein(predict) GN=TGME49_205740	--	140.94	21.3	93	19	19	8	7	12	17	11	13	8	11	6	14	13	13	18	17	18	13	12	15	14	13	13	18	17	18	13	12	15	321390	317080	324010	347230	357670	354430	264540	279860	229150	1.03475	1.02088	1.04319	1.11795	1.15156	1.14113
TGME49_205750-t26_1-p1	histone deacetylase complex subunit Sin3 GN=TGME49_205750	--	87.091	19.1	45	11	11	4	5	4	5	4	6	5	6	6	8	6	6	8	7	8	6	9	8	8	6	6	8	7	8	6	9	8	85234	111250	113190	46130	55012	63256	136600	84379	77000	0.993595	1.29687	1.31949	0.537749	0.641289	0.737392
TGME49_206300-t26_1-p1	SAM_MT_RSMB_NOP domain-containing protein(predict) GN=TGME49_206300	--	90.006	7.3	17	4	4	1	1	1	3	3	3	0	2	3	1	1	2	4	3	4	1	4	4	1	1	2	4	3	4	1	4	4	0	0	31380	40702	40997	39821	0	30917	36814			0.853371	1.10688	1.1149	1.08292
TGME49_206320-t26_1-p1	Putative transmembrane protein(predict) GN=TGME49_206320	--	32.301	37.8	45	8	8	5	4	5	5	5	5	5	5	6	6	5	6	5	6	6	6	5	7	6	5	6	5	6	6	6	5	7	402810	421710	403120	491950	501180	506150	329660	402610	316720	0.96011	1.00516	0.960849	1.17258	1.19458	1.20642
TGME49_206340-t26_1-p1	Putative transmembrane protein(predict) GN=TGME49_206340	--	19.986	26.2	19	3	3	2	2	1	2	2	2	3	2	3	2	2	2	2	2	3	3	3	3	2	2	2	2	2	3	3	3	3	292390	283760	268800	280790	260940	225880	256240	265350	319730	1.07239	1.04073	0.985867	1.02984	0.957039	0.828451
TGME49_206450-t26_1-p1	autophagy-related cysteine peptidase atg4, putative GN=TGME49_206450	--	397.38	4	26	11	11	3	1	1	7	3	7	1	1	2	7	4	4	8	8	7	4	3	7	7	4	4	8	8	7	4	3	7	33735	30105	32278	68451	56894	63498	24916	26134	42869	0.801349	0.715121	0.766739	1.626	1.35147	1.50835
TGME49_206470-t26_1-p1	pyruvate dehydrogenase complex subunit PDH-E3II GN=TGME49_206470	--	55.121	58.8	182	21	21	20	23	21	20	21	18	19	18	22	21	20	21	18	18	18	19	19	19	21	20	21	18	18	18	19	19	19	1493000	1458900	1432200	1296000	1329700	1379300	1547100	1447700	1326600	1.05716	1.03301	1.01411	0.917666	0.941529	0.976649
TGME49_206480-t26_1-p1	Putative transmembrane protein (Fragment)(predict) GN=TGME49_206480	--	22.522	17.9	28	3	3	3	3	3	3	3	3	3	4	3	3	3	3	3	3	3	3	3	3	3	3	3	3	3	3	3	3	3	1283100	1332200	1303400	1032200	1085000	1071600	1402400	1414900	1300300	1.02876	1.06812	1.04503	0.827592	0.869925	0.859182
TGME49_206490-t26_1-p1	ICE family protease (caspase) p20 domain-containing protein GN=TGME49_206490	--	80.267	5.3	10	2	2	2	2	1	1	1	1	1	0	1	2	2	2	1	2	2	2	1	1	2	2	2	1	2	2	2	1	1	40484	49063	34366	0	50437	44494	31019	0	0	0.972149	1.17816	0.825236		1.21115	1.06844
TGME49_206510-t26_1-p1	toxolysin TLN4 GN=TGME49_206510	--	246.74	28.1	357	49	49	37	38	40	46	44	44	37	36	35	40	40	40	47	45	45	40	41	44	40	40	40	47	45	45	40	41	44	630420	594630	601940	922020	931330	935890	640800	630620	615360	0.872485	0.822953	0.83307	1.27605	1.28894	1.29525
TGME49_206540-t26_1-p1	Putative transmembrane protein(predict) GN=TGME49_206540	--	131.05	13.1	31	10	10	3	4	3	4	5	5	2	1	4	6	7	4	6	7	7	6	4	6	6	7	4	6	7	7	6	4	6	59835	47796	83639	128180	127430	124240	44647	33069	47387	0.773481	0.617854	1.08119	1.65697	1.64727	1.60604
TGME49_206580-t26_1-p1	formin FRM2 GN=TGME49_206580	--	491.67	5.6	33	15	15	5	1	2	6	6	8	1	3	1	9	10	8	13	12	12	8	9	6	9	10	8	13	12	12	8	9	6	128600	143890	163440	225130	276590	243250	103770	122680	77832	0.779298	0.871954	0.990424	1.36426	1.6761	1.47406
TGME49_206590-t26_1-p1	calcium-dependent protein kinase CDPK2A GN=TGME49_206590	--	86.377	38.7	179	24	24	20	22	22	19	20	22	18	17	19	21	20	21	22	19	21	19	21	21	21	20	21	22	19	21	19	21	21	916410	901160	907730	834440	868170	871560	764290	735810	802730	1.08489	1.06684	1.07462	0.987854	1.02778	1.0318
TGME49_206610-t26_1-p1	pyruvate dehydrogenase complex subunit PDH-E2 GN=TGME49_206610	--	96.878	45.4	139	25	25	13	13	13	23	19	20	12	11	15	17	19	20	21	20	21	17	16	18	17	19	20	21	20	21	17	16	18	483000	490560	481270	1027100	1016000	1028200	429350	423080	414800	0.750342	0.762086	0.747654	1.5956	1.57836	1.59731
TGME49_206670-t26_1-p1	RNA recognition motif (A.K.A RRM, RBD, or RNP domain) protein(predict) GN=TGME49_206670	--	218.5	24.6	163	37	37	18	18	21	19	17	17	22	16	15	33	30	33	30	30	27	32	28	23	33	30	33	30	30	27	32	28	23	211350	212050	214770	220130	210370	216530	219980	213230	223010	0.979773	0.983018	0.995627	1.02048	0.975229	1.00379
TGME49_206680-t26_1-p1	hypothetical protein GN=TGME49_206680	--	23.897	20.8	4	3	3	1	0	0	1	2	0	0	0	0	3	1	3	2	3	2	1	1	1	3	1	3	2	3	2	1	1	1	0	0	0	289910	336340	0	0	0	0				0.92586	1.07414
TGME49_206690-t26_1-p1	glideosome-associated protein with multiple-membrane spans GAPM2B GN=TGME49_206690	--	46.788	25.1	41	7	7	5	4	5	5	5	5	4	4	4	6	5	6	5	5	5	5	5	5	6	5	6	5	5	5	5	5	5	403910	430950	419000	489870	501270	485580	576040	487090	627010	0.822307	0.877357	0.853028	0.99731	1.02052	0.988577
TGME49_207050-t26_1-p1	Putative transmembrane protein(predict) GN=TGME49_207050	--	44.481	10.5	6	3	3	1	3	2	0	0	0	0	0	0	2	3	3	0	0	0	0	0	0	2	3	3	0	0	0	0	0	0	32176	35100	36776	0	0	0	0	0	0	0.92769	1.01199	1.06032
TGME49_207060-t26_1-p1	ribonucleoside-diphosphate reductase small subunit GN=TGME49_207060	--	44.585	30.4	58	8	8	4	3	5	9	7	7	7	8	8	5	6	5	6	6	6	7	8	7	5	6	5	6	6	6	7	8	7	166270	164680	163700	338680	339550	345930	243490	233960	241530	0.668709	0.662314	0.658373	1.36211	1.36561	1.39127
TGME49_207080-t26_1-p1	histone lysine acetyltransferase MYST-B GN=TGME49_207080	--	120.87	1.4	6	1	1	0	0	1	1	1	1	1	1	0	1	1	1	1	1	1	1	1	1	1	1	1	1	1	1	1	1	1	0	0	0	0	0	0	0	0	0
TGME49_207130-t26_1-p1	SAG-related sequence SRS49A GN=TGME49_207130	--	38.615	14.7	10	3	2	1	1	2	1	1	1	1	1	1	2	1	2	2	1	1	1	1	1	1	0	1	1	0	0	1	1	1	111040	0	93404	0	0	0	0	0	0	1.08626		0.913737
TGME49_207160-t26_1-p1	SAG-related sequence SRS49D GN=TGME49_207160	--	38.17	13.7	11	4	4	1	1	1	0	0	0	2	3	3	3	2	2	2	2	1	3	3	3	3	2	2	2	2	1	3	3	3	100320	99904	104430	0	0	0	355560	338010	970540	0.305735	0.304467	0.318261
TGME49_207170-t26_1-p1	Putative transmembrane protein(predict) GN=TGME49_207170	--	15.231	31.2	37	4	4	5	4	3	4	4	4	5	4	4	4	4	4	4	3	3	4	4	4	4	4	4	4	3	3	4	4	4	1863600	1581900	1671300	1893300	1886500	1894100	2313700	2337200	2092900	0.956537	0.811948	0.857835	0.971781	0.968291	0.972192
TGME49_207210-t26_1-p1	hypothetical protein GN=TGME49_207210	--	13.039	49.1	17	4	4	1	1	1	0	0	0	5	4	5	2	3	3	0	0	0	4	4	4	2	3	3	0	0	0	4	4	4	84827	71095	123350	0	0	0	645120	393030	514610	0.277813	0.23284	0.403978
TGME49_207240-t26_1-p1	Ubiquitin-like domain-containing protein(predict) GN=TGME49_207240	--	11.948	72.2	29	7	6	3	4	4	3	3	4	3	3	2	6	5	6	6	6	5	5	5	6	5	5	5	5	5	5	4	4	5	791940	821100	801070	597420	599350	613020	554570	589130	523880	1.20979	1.25434	1.22374	0.912637	0.915585	0.936468
TGME49_207370-t26_1-p1	hypothetical protein GN=TGME49_207370	--	143.07	21.2	94	17	17	14	10	14	10	9	11	8	9	9	13	11	15	11	12	10	13	12	10	13	11	15	11	12	10	13	12	10	223880	225040	229160	211080	234910	214110	130280	132250	119110	1.17159	1.17766	1.19922	1.1046	1.22931	1.12046
TGME49_207390-t26_1-p1	coatomer protein complex, gamma sub-unit, putative GN=TGME49_207390	--	56.058	21.9	36	7	7	2	5	4	4	5	4	3	4	5	6	7	6	5	6	5	6	6	7	6	7	6	5	6	5	6	6	7	84887	87557	89170	87090	80635	76002	94374	92299	89003	0.97819	1.00896	1.02754	1.00358	0.929192	0.875804
TGME49_207430-t26_1-p1	ATP-dependent RNA helicase DDX1, putative GN=TGME49_207430	--	82.791	31.1	82	17	17	12	8	10	8	8	9	12	6	9	16	14	16	14	13	15	17	12	13	16	14	16	14	13	15	17	12	13	111220	110670	106890	134640	133730	122690	107130	99160	97042	0.978311	0.973473	0.940223	1.18432	1.17631	1.0792
TGME49_207440-t26_1-p1	ribosomal protein RPS4 GN=TGME49_207440	--	35.507	44.9	165	15	15	17	20	19	19	14	17	20	21	18	15	15	15	14	14	14	15	15	14	15	15	15	14	14	14	15	15	14	6615800	6517600	6592600	4911400	4816300	4830200	5653200	5874400	5892600	1.15159	1.1345	1.14756	0.854915	0.838361	0.840781
TGME49_207450-t26_1-p1	DNA segment, Chr 10, Wayne State University 52, expressed family protein GN=TGME49_207450	--	56.365	32.2	68	12	12	6	8	6	8	5	7	9	9	10	11	12	12	9	10	10	11	12	10	11	12	12	9	10	10	11	12	10	154660	157860	160860	256220	238370	236690	137260	141900	175270	0.838978	0.856337	0.872611	1.38991	1.29308	1.28396
TGME49_207460-t26_1-p1	Rab5B protein GN=TGME49_207460	--	24.677	50.9	71	9	9	9	6	7	9	10	8	9	8	5	9	8	9	8	8	8	9	9	7	9	8	9	8	8	8	9	9	7	297320	286620	292630	224700	238680	223970	273170	277630	294650	1.11061	1.07065	1.09309	0.839348	0.891569	0.836621
TGME49_207590-t26_1-p1	protein phosphatase 2C domain-containing protein GN=TGME49_207590	--	57.826	22.3	25	8	8	3	1	2	2	2	2	4	4	5	4	5	5	5	6	5	7	6	8	4	5	5	5	6	5	7	6	8	72764	74853	82216	94234	61254	90261	96729	101960	120150	0.824344	0.84801	0.931426	1.06758	0.693947	1.02257
TGME49_207620-t26_1-p1	pyridine nucleotide-disulfide oxidoreductase domain-containing protein GN=TGME49_207620	--	71.158	47.4	232	26	26	24	23	26	29	28	28	21	27	26	23	24	24	22	24	22	22	23	24	23	24	24	22	24	22	22	23	24	1872600	1800500	1877200	1979800	1955600	1959600	1989700	1972900	1854100	0.97633	0.938738	0.978728	1.03222	1.0196	1.02169
TGME49_207640-t26_1-p1	isoleucyl-tRNA synthetase family protein GN=TGME49_207640	--	141.53	32.4	260	34	34	25	31	25	34	31	33	28	28	25	30	29	28	29	29	30	31	29	29	30	29	28	29	29	30	31	29	29	598090	632650	620070	1153200	1198600	1172200	708740	717760	725890	0.715115	0.756437	0.741395	1.37884	1.43312	1.40156
TGME49_207680-t26_1-p1	suppressor of kinetochore protein 1, putative GN=TGME49_207680	--	19.424	55.3	46	6	6	4	5	4	7	6	7	3	5	5	4	4	4	6	5	6	3	3	4	4	4	4	6	5	6	3	3	4	630410	581360	578620	751810	863580	717620	588200	827820	653200	0.916202	0.844915	0.840933	1.09264	1.25508	1.04295
TGME49_207710-t26_1-p1	phosphatidylinositol synthase, putative GN=TGME49_207710	--	27.857	23.3	22	4	4	2	2	2	3	3	4	2	2	2	3	2	2	4	3	4	2	2	2	3	2	2	4	3	4	2	2	2	84210	102090	109650	210550	204860	200370	107390	107090	114160	0.611019	0.740755	0.795609	1.52773	1.48644	1.45386
TGME49_207720-t26_1-p1	Nrap protein(predict) GN=TGME49_207720	--	177.01	29.3	151	29	29	22	22	18	13	13	12	17	22	12	26	25	24	21	20	21	22	25	20	26	25	24	21	20	21	22	25	20	205230	207000	200280	154000	161210	163230	158850	154610	152600	1.18629	1.19652	1.15768	0.890168	0.931844	0.94352
TGME49_207750-t26_1-p1	Glycosyltransferase family 17 protein(predict) GN=TGME49_207750	--	96.753	4.3	10	3	3	1	0	1	2	1	1	2	0	2	2	1	2	2	2	2	2	2	2	2	1	2	2	2	2	2	2	2	1046500	0	730530	526220	591240	935250	1183900	812730	0	1.2573		0.877684	0.632219	0.710336	1.12364
TGME49_207760-t26_1-p1	DnaJ C terminal region domain-containing protein GN=TGME49_207760	--	161.64	8.7	58	10	10	5	6	6	5	7	7	5	9	8	8	8	9	8	7	7	9	8	10	8	8	9	8	7	7	9	8	10	96971	89591	96136	109330	110260	110160	109200	96747	87609	0.963284	0.889973	0.954989	1.08605	1.09529	1.0943
TGME49_207770-t26_1-p1	PCI domain-containing protein GN=TGME49_207770	--	55.462	58.1	195	20	20	22	22	22	23	19	21	21	24	21	18	19	19	18	18	18	18	19	19	18	19	19	18	18	18	18	19	19	511410	521020	512170	546280	546740	533470	560720	541300	569700	0.950417	0.968277	0.95183	1.01522	1.01608	0.991414
TGME49_207800-t26_1-p1	Prenyltransferase alpha subunit(predict) GN=TGME49_207800	--	48.35	8.6	6	3	3	0	0	0	2	3	1	0	0	0	0	0	0	2	3	3	1	0	1	0	0	0	2	3	3	1	0	1	0	0	0	17266	18175	16991	0	0	0				0.987908	1.03992	0.972173
TGME49_207830-t26_1-p1	MORN repeat-containing protein GN=TGME49_207830	--	39.833	48.9	73	12	12	7	11	10	7	4	6	10	9	9	10	10	10	8	7	7	9	10	9	10	10	10	8	7	7	9	10	9	287830	287810	297090	282780	288180	283800	393560	345170	433100	0.893475	0.893413	0.92222	0.877799	0.894561	0.880965
TGME49_207840-t26_1-p1	ribosomal protein RPS17 GN=TGME49_207840	--	15.228	56.1	61	8	8	7	7	7	7	6	6	7	8	6	8	8	8	7	7	7	8	8	7	8	8	8	7	7	7	8	8	7	5343800	5404500	5314700	3492800	3612100	3461100	4834300	4439100	4147200	1.20087	1.21451	1.19433	0.784907	0.811716	0.777783
TGME49_207910-t26_1-p1	manganese resistance 1 protein, putative GN=TGME49_207910	--	53.442	11.2	12	3	3	2	1	2	1	1	1	1	2	1	2	1	3	1	1	1	3	2	1	2	1	3	1	1	1	3	2	1	109480	0	105670	0	0	0	88062	82831	0	1.13438		1.0949
TGME49_207930-t26_1-p1	phosphatidylethanolamine-binding protein GN=TGME49_207930	--	22.6	41.5	30	5	5	3	4	4	2	2	3	5	3	4	5	5	5	3	3	3	4	5	3	5	5	5	3	3	3	4	5	3	437360	433870	411090	312360	292570	331450	287560	289020	248290	1.2933	1.28298	1.21561	0.923665	0.865145	0.980115
TGME49_207950-t26_1-p1	Putative transmembrane protein(predict) GN=TGME49_207950	--	19.136	10.7	9	1	1	1	1	1	1	1	1	1	1	1	1	1	1	1	1	1	1	1	1	1	1	1	1	1	1	1	1	1	0	0	0	0	0	0	0	0	0
TGME49_207960-t26_1-p1	Integral membrane protein DUF106 family protein(predict) GN=TGME49_207960	--	90.949	6.1	6	4	4	1	0	1	3	0	1	0	0	0	1	2	2	4	3	4	2	1	3	1	2	2	4	3	4	2	1	3	0	0	16949	33739	25666	35576	16241	0	20340			0.684757	1.36309	1.03693	1.43731
TGME49_207990-t26_1-p1	ribosomal RNA large subunit methyltransferase J protein GN=TGME49_207990	--	109.46	20.8	42	14	14	9	9	9	0	2	1	5	3	4	14	13	11	6	4	3	7	7	7	14	13	11	6	4	3	7	7	7	163970	150180	155800	60336	52435	37836	93206	90007	89578	1.65191	1.51298	1.5696	0.607853	0.528254	0.381177
TGME49_208030-t26_1-p1	microneme protein MIC4 GN=TGME49_208030	--	63.021	49.1	199	22	22	18	18	20	30	25	22	22	20	24	20	19	21	22	22	21	21	20	22	20	19	21	22	22	21	21	20	22	2849000	2822100	2865600	6213500	5904300	5992900	4262700	4117200	4195500	0.653727	0.647554	0.657536	1.42574	1.35479	1.37512
TGME49_208070-t26_1-p1	inositol polyphosphate kinase GN=TGME49_208070	--	306.18	3.5	7	5	5	0	0	3	2	0	0	0	1	1	2	4	4	4	2	3	4	2	3	2	4	4	4	2	3	4	2	3	57825	51808	55791	74931	0	52538	37817	75213	67285	0.977583	0.87586	0.943196	1.26677		0.888201
TGME49_208200-t26_1-p1	PHD-finger domain-containing protein GN=TGME49_208200	--	50.544	11.3	13	4	4	2	2	2	2	0	1	2	0	2	3	2	3	2	3	3	3	1	2	3	2	3	2	3	3	3	1	2	50160	58870	58257	43480	35298	35923	41324	0	44211	1.09185	1.28144	1.2681	0.946444	0.768344	0.781948
TGME49_208310-t26_1-p1	FHA domain-containing protein(predict) GN=TGME49_208310	--	64.683	20.2	28	9	9	3	6	5	0	0	0	5	3	6	6	8	8	1	0	2	7	7	6	6	8	8	1	0	2	7	7	6	77396	78989	79709	0	0	68093	66292	70695	80583	1.03836	1.05973	1.06939			0.91355
TGME49_208320-t26_1-p1	polynucleotide kinase 3 phosphatase GN=TGME49_208320	--	77.293	30.9	45	15	15	5	4	2	6	11	9	3	2	3	6	6	7	14	14	15	7	8	9	6	6	7	14	14	15	7	8	9	74412	76011	76100	95336	98908	98590	67701	66387	78598	0.914848	0.934507	0.935601	1.1721	1.21601	1.2121
TGME49_208340-t26_1-p1	PH domain-containing protein(predict) GN=TGME49_208340	--	143.92	5.4	12	5	5	1	2	0	1	2	0	3	2	1	2	3	1	2	2	0	3	2	2	2	3	1	2	2	0	3	2	2	21333	21343	0	28229	0	0	40288	43037	0	0.691597	0.691921		0.915159
TGME49_208350-t26_1-p1	RRM domain-containing protein(predict) GN=TGME49_208350	--	40.043	12.2	16	4	4	2	3	2	1	1	1	4	1	1	3	4	3	1	2	1	4	3	2	3	4	3	1	2	1	4	3	2	236470	206810	254880	0	221060	0	332570	255830	223810	0.956025	0.836112	1.03045		0.893724
TGME49_208360-t26_1-p1	Putative transmembrane protein(predict) GN=TGME49_208360	--	107.3	2.9	11	2	2	1	1	1	2	2	2	1	1	0	2	1	1	2	2	2	1	1	1	2	1	1	2	2	2	1	1	1	13430	0	0	57148	54310	53461	0	0	0	0.301207			1.28171	1.21806	1.19902
TGME49_208370-t26_1-p1	myosin heavy chain, putative GN=TGME49_208370	--	124.81	47.8	432	45	45	47	48	46	50	46	54	45	47	49	44	44	43	43	41	43	43	43	43	44	44	43	43	41	43	43	43	43	963190	982080	963160	1130800	1129500	1164500	876300	886800	850560	0.968908	0.98791	0.968877	1.13751	1.1362	1.17141
TGME49_208390-t26_1-p1	Capping protein alpha-like subunit, putative(predict) GN=TGME49_208390	--	47.052	24.3	32	9	9	4	4	5	2	3	4	4	3	3	8	6	7	7	7	8	8	8	7	8	6	7	7	7	8	8	8	7	89588	90520	93580	102380	107320	98921	85862	90851	88339	0.951533	0.961432	0.993933	1.0874	1.13987	1.05066
TGME49_208400-t26_1-p1	Proteophosphoglycan related(predict) GN=TGME49_208400	--	226.39	19.3	115	28	28	12	11	15	11	13	13	16	14	10	21	19	23	16	17	19	23	22	19	21	19	23	16	17	19	23	22	19	1796700	2022000	2037000	1987500	2022700	1951300	2070900	2008500	1889000	0.909179	1.02319	1.03078	1.00573	1.02354	0.987411
TGME49_208420-t26_1-p1	Sodium:neurotransmitter symporter family protein GN=TGME49_208420	--	113.41	5.2	7	5	5	1	2	1	1	0	1	0	0	1	3	3	3	4	2	2	3	3	3	3	3	3	4	2	2	3	3	3	44940	54408	51319	0	0	0	43863	46441	42062	0.95268	1.15339	1.08791
TGME49_208430-t26_1-p1	serine proteinase inhibitor PI-2, putative GN=TGME49_208430	--	27.262	40.5	16	6	6	0	2	3	2	2	2	2	1	2	3	3	4	4	2	3	3	2	3	3	3	4	4	2	3	3	2	3	43459	54278	50221	49199	60193	77962	57300	65537	82082	0.724007	0.904247	0.836659	0.819633	1.00279	1.29881
TGME49_208440-t26_1-p1	Cytoplasmic protein Cyt16(predict) GN=TGME49_208440	--	22.31	21	12	4	4	1	0	3	2	1	0	3	2	0	4	4	3	3	3	3	4	3	2	4	4	3	3	3	3	4	3	2	716520	734130	682610	593750	664520	683140	720890	659260	566190	1.07103	1.09735	1.02034	0.887517	0.993302	1.02113
TGME49_208450-t26_1-p1	protease inhibitor PI2 GN=TGME49_208450	--	35.309	54.4	192	18	18	20	24	19	23	19	22	20	24	21	16	16	16	16	15	16	18	17	18	16	16	16	16	15	16	18	17	18	4723400	4658100	4722100	5323500	5279300	5220800	4638500	4716300	4580800	0.969172	0.955773	0.968905	1.0923	1.08323	1.07123
TGME49_208490-t26_1-p1	CP-type G domain-containing protein(predict) GN=TGME49_208490	--	118.28	5.5	6	4	4	0	1	2	2	1	0	0	0	0	2	2	3	4	3	3	2	2	1	2	2	3	4	3	3	2	2	1	0	12883	19264	13613	9616.1	0	9941.8	0	0		0.986177	1.47463	1.04206	0.7361
TGME49_208500-t26_1-p1	protein phosphatase 2C domain-containing protein GN=TGME49_208500	--	77.696	21.8	52	10	9	7	5	5	6	7	4	5	6	7	7	7	5	7	7	6	8	9	9	7	7	5	7	7	6	7	8	8	174270	175740	158840	183420	191490	197660	160180	153940	166610	1.00402	1.01249	0.915123	1.05674	1.10323	1.13878
TGME49_208530-t26_1-p1	nicotinate phosphoribosyltransferase GN=TGME49_208530	--	65.58	40.7	154	20	20	14	16	16	18	19	19	19	16	17	12	15	15	18	19	18	16	16	16	12	15	15	18	19	18	16	16	16	460830	455670	454890	541420	510760	529600	464750	472120	456780	0.954139	0.943455	0.94184	1.121	1.05752	1.09653
TGME49_208540-t26_1-p1	DEAD/DEAH box helicase domain-containing protein GN=TGME49_208540	--	114.51	11.6	26	8	7	5	7	5	0	0	1	2	3	3	7	7	7	3	2	3	6	5	4	6	7	6	2	1	2	5	5	4	95105	114430	92584	40219	0	44575	61774	61904	57306	1.33975	1.61198	1.30424	0.566568		0.627931
TGME49_208550-t26_1-p1	Putative transmembrane protein(predict) GN=TGME49_208550	--	32.144	28.3	27	5	5	5	4	4	2	2	1	4	3	2	5	4	4	2	2	1	5	5	4	5	4	4	2	2	1	5	5	4	375150	385520	404180	311720	293950	0	475020	532420	480640	0.921009	0.946468	0.992279	0.765286	0.72166
TGME49_208560-t26_1-p1	carrier superfamily protein GN=TGME49_208560	--	72.367	33.7	105	17	17	12	13	16	10	8	10	12	13	11	16	15	17	15	14	14	17	15	15	16	15	17	15	14	14	17	15	15	432870	447650	433860	333510	334020	340950	474040	451140	434570	1.0579	1.09402	1.06032	0.815071	0.816318	0.833254
TGME49_208580-t26_1-p1	DNA ligase 1, putative GN=TGME49_208580	--	145.28	8.1	23	6	6	5	1	4	1	1	1	4	4	2	6	4	6	3	2	2	5	6	5	6	4	6	3	2	2	5	6	5	160600	163000	164080	83853	95650	86733	169510	144160	156440	1.18086	1.1985	1.20644	0.616553	0.703294	0.637729
TGME49_208590-t26_1-p1	vacuolar ATP synthase subunit 54kD, putative GN=TGME49_208590	--	53.311	48.8	159	19	19	16	17	16	15	19	22	19	17	18	18	18	18	19	19	19	18	18	19	18	18	18	19	19	19	18	18	19	436420	425260	422050	439630	440230	438960	418620	420320	414960	1.0185	0.992452	0.98496	1.02599	1.02739	1.02442
TGME49_208718-t26_1-p1	protein tyrosine phosphatase type IVA A, putative GN=TGME49_208718	--	44.124	14.1	18	4	4	2	1	2	2	3	1	3	2	2	3	2	2	3	4	3	3	3	4	3	2	2	3	4	3	3	3	4	22883	30809	23693	35939	35897	34109	31532	33579	37028	0.721434	0.971317	0.746971	1.13305	1.13173	1.07536
TGME49_208730-t26_1-p1	microneme protein, putative GN=TGME49_208730	--	104.83	19.3	30	11	11	2	1	2	1	1	1	7	8	7	3	2	3	2	4	1	10	9	10	3	2	3	2	4	1	10	9	10	9567.2	10741	5866.4	9528.4	6391.7	0	117370	117790	135270	0.185535	0.208298	0.113766	0.184782	0.123953
TGME49_208740-t26_1-p1	microneme protein, putative GN=TGME49_208740	--	66.266	26.3	43	13	13	3	3	5	1	1	3	8	10	9	9	8	8	8	7	8	12	13	13	9	8	8	8	7	8	12	13	13	371470	403670	393380	412680	481200	465710	659480	791620	915030	0.683095	0.742307	0.723385	0.758876	0.884877	0.856392
TGME49_208750-t26_1-p1	RWD domain-containing protein GN=TGME49_208750	--	27.333	10.8	14	2	2	2	1	2	2	1	2	1	1	2	2	2	2	2	2	2	1	1	2	2	2	2	2	2	2	1	1	2	107620	102660	105680	162250	139190	158430	0	0	130150	0.831519	0.793196	0.81653	1.25361	1.07544	1.2241
TGME49_208780-t26_1-p1	ubiquitin-conjugating enzyme subfamily protein GN=TGME49_208780	--	23.681	18.3	17	3	3	1	2	2	2	2	2	1	2	3	3	3	3	3	3	3	3	3	3	3	3	3	3	3	3	3	3	3	260270	300560	290470	509800	529540	502740	267840	282210	385610	0.703635	0.812559	0.78528	1.37824	1.4316	1.35915
TGME49_208790-t26_1-p1	MC family transporter, putative GN=TGME49_208790	--	33.687	41.9	91	10	10	10	12	11	9	8	8	13	11	9	9	10	9	10	10	9	10	10	10	9	10	9	10	10	9	10	10	10	933480	935510	934310	735560	753460	761450	1131700	1234700	1187100	0.976073	0.978195	0.97694	0.769122	0.787839	0.796193
TGME49_208830-t26_1-p1	hypothetical protein GN=TGME49_208830	--	54.771	35	101	15	15	15	15	14	7	6	7	13	13	11	14	14	15	11	9	10	14	15	13	14	14	15	11	9	10	14	15	13	739910	740690	740950	420140	418900	452500	628890	592220	672090	1.23175	1.23305	1.23348	0.699419	0.697354	0.753289
TGME49_208842-t26_1-p1	DEAD/DEAH box helicase domain-containing protein GN=TGME49_208842	--	202.9	1.4	2	2	2	0	0	0	1	1	0	0	0	0	1	1	1	2	2	1	1	1	1	1	1	1	2	2	1	1	1	1	0	0	0	54944	42433	0	0	0	0				1.12848	0.87152
TGME49_208850-t26_1-p1	SAG-related sequence SRS11 GN=TGME49_208850	--	19.442	30.5	10	3	3	0	1	1	1	3	1	1	1	1	1	1	1	2	2	2	1	1	1	1	1	1	2	2	2	1	1	1	0	0	0	187190	183200	189360	0	0	0				1.00325	0.981867	1.01488
TGME49_208970-t26_1-p1	RNA recognition motif-containing protein GN=TGME49_208970	--	33.732	12.7	19	3	3	2	2	3	3	2	3	1	2	1	3	3	3	3	3	3	2	3	3	3	3	3	3	3	3	2	3	3	372000	390450	362150	367920	396310	347200	326770	220350	428070	1.04259	1.0943	1.01499	1.03116	1.11073	0.973088
TGME49_208980-t26_1-p1	Putative transmembrane protein(predict) GN=TGME49_208980	--	28.895	6	5	1	1	1	1	1	0	0	0	1	1	0	1	1	1	0	0	0	1	1	1	1	1	1	0	0	0	1	1	1	0	0	0	0	0	0	0	0	0
TGME49_208990-t26_1-p1	DExH-box splicing factor-binding site protein(predict) GN=TGME49_208990	--	46.078	11	11	3	3	1	3	2	0	0	0	1	3	1	3	2	3	2	2	2	3	3	2	3	2	3	2	2	2	3	3	2	149870	159200	153520	168630	161170	150930	134650	79083	83534	1.08725	1.15494	1.11373	1.22335	1.16923	1.09494
TGME49_209000-t26_1-p1	HECT-domain (ubiquitin-transferase) domain-containing protein GN=TGME49_209000	--	1311.2	0.9	13	9	9	3	1	3	2	0	1	2	1	0	5	6	6	9	6	7	5	3	4	5	6	6	9	6	7	5	3	4	775530	754050	749970	698940	658940	622200	400370	568030	548710	1.20825	1.17479	1.16843	1.08893	1.02661	0.96937
TGME49_209010-t26_1-p1	elongation factor TS protein GN=TGME49_209010	--	52.348	5.9	7	2	2	1	1	1	0	1	1	1	1	0	2	1	1	0	1	2	2	1	1	2	1	1	0	1	2	2	1	1	24662	0	0	0	0	43906	15523	0	0	0.879833					1.56638
TGME49_209030-t26_1-p1	actin ACT1 GN=TGME49_209030	--	41.907	62.8	459	22	22	51	45	44	55	60	57	48	47	52	22	21	22	20	21	21	22	22	20	22	21	22	20	21	21	22	22	20	25867000	26536000	26168000	26551000	26334000	26495000	25894000	25073000	25989000	0.991043	1.01667	1.00257	1.01725	1.00893	1.0151
TGME49_209060-t26_1-p1	thrombospondin type 1 domain-containing protein GN=TGME49_209060	--	93.635	14.7	56	10	10	6	7	7	5	5	7	8	6	5	9	10	10	9	9	9	10	10	9	9	10	10	9	9	9	10	10	9	363170	375170	351290	218320	222280	214260	351900	358820	327390	1.17463	1.21344	1.13621	0.706131	0.718939	0.692999
TGME49_209080-t26_1-p1	transport protein particle (trapp) component, bet3 protein GN=TGME49_209080	--	23.765	30.3	25	4	4	2	1	2	3	3	4	3	4	3	4	3	4	4	4	4	4	4	4	4	3	4	4	4	4	4	4	4	383700	354840	387430	409340	395060	381200	308860	309480	298380	1.0697	0.989242	1.0801	1.14118	1.10137	1.06273
TGME49_209090-t26_1-p1	proteasome maturation factor ump1 protein GN=TGME49_209090	--	18.081	34.5	13	4	4	3	3	3	2	2	0	0	0	0	3	3	4	3	3	3	0	0	0	3	3	4	3	3	3	0	0	0	57062	60893	49694	23523	25474	24829	0	0	0	1.41784	1.51303	1.23476	0.584483	0.63296	0.616933
TGME49_209100-t26_1-p1	PUB domain-containing protein GN=TGME49_209100	--	68.149	33	108	15	15	16	12	16	10	8	10	14	11	11	15	14	15	11	11	11	13	12	14	15	14	15	11	11	11	13	12	14	305980	297120	301550	129460	133830	136240	202410	203500	235350	1.41553	1.37454	1.39503	0.598908	0.619125	0.630274
TGME49_209108-t26_1-p1	Putative mRNA decapping enzyme(predict) GN=TGME49_209108	--	41.013	47	79	12	12	9	11	9	7	7	8	9	9	10	10	11	10	11	10	10	11	10	9	10	11	10	11	10	10	11	10	9	241560	250890	255410	157390	150000	168950	278280	289920	331160	1.02377	1.06331	1.08247	0.667045	0.635725	0.716038
TGME49_209130-t26_1-p1	regulator of chromosome condensation (RCC1) repeat-containing protein GN=TGME49_209130	--	101	5.5	15	3	3	1	3	2	2	1	2	1	1	2	2	3	3	2	3	3	3	1	2	2	3	3	2	3	3	3	1	2	24219	20085	23528	26751	27026	27494	28804	0	31589	0.924848	0.766984	0.898461	1.02154	1.03204	1.04991
TGME49_209140-t26_1-p1	anti-silencing protein, ASF1 family protein GN=TGME49_209140	--	28.9	65.8	75	11	11	8	7	7	8	9	11	12	5	8	8	9	8	7	7	8	11	8	9	8	9	8	7	7	8	11	8	9	677060	701320	689850	661390	818770	708700	774860	620360	699960	0.95927	0.993642	0.977391	0.937068	1.16005	1.0041
TGME49_209150-t26_1-p1	non-proton pumping type-II NADH dehydrogenase I GN=TGME49_209150	--	67.025	37.2	155	18	18	18	16	18	17	16	16	17	17	20	16	16	17	17	15	16	16	16	18	16	16	17	17	15	16	16	16	18	860950	855130	834110	735260	785990	765010	778410	747430	726000	1.09315	1.08576	1.05907	0.933559	0.997971	0.971333
TGME49_209160-t26_1-p1	myristoyl CoA:protein N-myristoyltransferase GN=TGME49_209160	--	52.376	70.8	227	24	24	27	26	27	26	24	27	23	22	25	23	23	24	23	24	24	23	23	23	23	23	24	23	24	24	23	23	23	716760	713740	703380	692580	719750	700170	577750	606640	563670	1.07614	1.0716	1.05605	1.03983	1.08063	1.05123
TGME49_209170-t26_1-p1	hypothetical protein GN=TGME49_209170	--	45.478	37.5	67	12	12	6	7	6	8	7	7	8	9	9	11	11	11	10	10	10	11	11	11	11	11	11	10	10	10	11	11	11	244400	243960	234970	184140	192110	191840	307560	323330	310510	0.985122	0.983348	0.947112	0.742227	0.774353	0.773264
TGME49_209190-t26_1-p1	ABC transporter transmembrane region domain-containing protein GN=TGME49_209190	--	85.56	26.6	79	14	14	12	10	13	7	5	6	10	8	8	13	13	14	11	9	11	12	12	12	13	13	14	11	9	11	12	12	12	290750	285760	293150	134220	150410	114070	176570	147980	162640	1.49056	1.46498	1.50286	0.688092	0.771092	0.584791
TGME49_209210-t26_1-p1	KH domain-containing protein(predict) GN=TGME49_209210	--	165.81	31.7	155	34	34	15	18	17	21	16	15	15	16	22	22	27	24	28	28	26	27	24	33	22	27	24	28	28	26	27	24	33	460680	444830	446880	469800	447260	462210	430730	428090	462760	1.02292	0.987721	0.992273	1.04316	0.993117	1.02631
TGME49_209240-t26_1-p1	RNA methyltransferase GN=TGME49_209240	--	51.699	18.3	25	6	6	2	2	1	3	3	4	4	3	3	5	5	4	5	5	6	5	6	5	5	5	4	5	5	6	5	6	5	59162	60973	56731	44815	67351	59205	57542	59042	47975	1.03834	1.07013	0.995677	0.786541	1.18207	1.0391
TGME49_209260-t26_1-p1	cytochrome c oxidase subunit, putative GN=TGME49_209260	--	34.706	44.5	87	13	13	8	8	7	14	11	13	9	8	9	12	11	11	13	12	13	11	12	11	12	11	11	13	12	13	11	12	11	520280	529950	524610	1467000	1485400	1524900	826870	879020	830800	0.545187	0.55532	0.549724	1.53723	1.55651	1.5979
TGME49_209280-t26_1-p1	Protein FAM76B(predict) GN=TGME49_209280	--	178.49	11.4	50	12	12	6	5	5	6	3	4	7	7	7	8	8	8	8	5	8	9	9	9	8	8	8	8	5	8	9	9	9	2559700	2486200	2669900	1943600	1951100	1976700	2805700	2806900	2692800	1.05229	1.02207	1.09759	0.79901	0.802093	0.812617
TGME49_209290-t26_1-p1	ribosomal protein RPS28 GN=TGME49_209290	--	13.214	21.2	25	2	2	3	3	3	2	2	3	3	3	3	2	2	2	2	2	2	2	2	2	2	2	2	2	2	2	2	2	2	3067300	3095700	3077700	2556300	2506500	2516100	2665800	2471500	2537500	1.12702	1.13746	1.13084	0.939264	0.920966	0.924493
TGME49_209420-t26_1-p1	hypothetical protein GN=TGME49_209420	--	26.853	42.8	40	8	8	5	4	4	5	6	5	5	3	3	5	6	6	7	7	6	5	4	5	5	6	6	7	7	6	5	4	5	511360	520250	533710	484430	638600	586200	458740	565810	417080	0.975841	0.992806	1.01849	0.924449	1.21866	1.11866
TGME49_209430-t26_1-p1	40S ribosomal protein S4, putative GN=TGME49_209430	--	21.546	37.2	21	5	5	2	3	1	2	4	2	2	2	3	3	4	4	3	4	3	3	3	4	3	4	4	3	4	3	3	3	4	90049	98179	106780	87186	61522	67073	80945	57398	65467	1.13412	1.23651	1.34484	1.09806	0.774837	0.844749
TGME49_209450-t26_1-p1	TLD protein GN=TGME49_209450	--	92.258	15.3	59	10	10	5	5	6	7	6	6	6	9	9	9	9	8	8	8	8	9	10	9	9	9	8	8	8	8	9	10	9	239800	228050	243530	189240	208120	210250	216110	192000	201640	1.11897	1.06414	1.13637	0.883043	0.971142	0.981081
TGME49_209500-t26_1-p1	hypothetical protein GN=TGME49_209500	--	328.2	10.4	66	20	20	12	14	10	9	9	6	2	2	2	17	14	14	15	15	12	3	6	7	17	14	14	15	15	12	3	6	7	1242300	1213000	1303100	1017300	1023600	1101900	915180	728780	774850	1.19965	1.17135	1.25836	0.98237	0.988454	1.06407
TGME49_209600-t26_1-p1	Cgd5_3650 protein(predict) GN=TGME49_209600	--	50.2	34.8	119	12	12	12	12	15	14	13	12	14	13	14	12	12	11	11	11	11	12	12	12	12	12	11	11	11	11	12	12	12	2369800	2436700	2389900	2495600	2577700	2576400	2503700	2452700	2454400	0.958274	0.985326	0.966401	1.00914	1.04234	1.04182
TGME49_209680-t26_1-p1	hypothetical protein GN=TGME49_209680	--	64.384	7.1	13	3	3	2	2	2	1	2	1	2	0	1	3	3	3	3	3	3	2	2	1	3	3	3	3	3	3	2	2	1	136000	154500	140560	163040	160470	114090	117290	125060	0	0.979289	1.1125	1.01212	1.17399	1.15549	0.821523
TGME49_209690-t26_1-p1	small nuclear ribonucleoprotein GN=TGME49_209690	--	24.897	23.6	25	4	4	2	3	3	2	2	3	3	3	4	3	4	4	3	4	3	3	4	4	3	4	4	3	4	3	3	4	4	425100	485390	461020	394010	392520	464120	479670	472860	425590	0.956408	1.09205	1.03722	0.88646	0.883108	1.0442
TGME49_209700-t26_1-p1	hypothetical protein GN=TGME49_209700	--	24.784	12.7	12	3	3	2	1	2	2	1	2	0	1	1	2	3	3	2	3	3	2	2	3	2	3	3	2	3	3	2	2	3	26877	28320	25577	41301	34646	41094	33398	32609	33368	0.813934	0.857633	0.774565	1.25074	1.04921	1.24448
TGME49_209720-t26_1-p1	Putative transmembrane protein(predict) GN=TGME49_209720	--	23.416	28.9	39	4	4	6	4	4	4	4	4	5	4	4	4	4	4	4	4	4	4	4	4	4	4	4	4	4	4	4	4	4	1220900	1299800	1235600	1324900	1245100	1187900	1571400	1679500	1450700	0.899499	0.957629	0.910329	0.976121	0.917328	0.875186
TGME49_209755-t26_1-p1	Putative tryptophan-rich antigen, related protein(predict) GN=TGME49_209755	--	140.48	14.1	23	10	10	1	2	2	0	0	1	7	6	4	4	6	5	1	2	2	9	9	6	4	6	5	1	2	2	9	9	6	49089	39092	45682	0	0	0	91300	105200	76746	0.723477	0.576141	0.673264
TGME49_209790-t26_1-p1	radical SAM domain-containing protein GN=TGME49_209790	--	68.85	6.1	11	3	3	2	1	1	1	1	3	1	0	1	2	2	2	2	1	3	1	1	2	2	2	2	2	1	3	1	1	2	16166	24614	20830	22397	0	22312	0	0	12944	0.813295	1.2383	1.04794	1.12677		1.12249
TGME49_209800-t26_1-p1	formate/nitrite transporter protein GN=TGME49_209800	--	44.29	20.9	49	6	6	8	8	7	4	4	4	4	6	4	6	6	6	4	5	4	4	5	5	6	6	6	4	5	4	4	5	5	1192100	1203000	1190900	704770	606340	690900	473830	463330	449220	1.53833	1.55239	1.53678	0.90946	0.782443	0.891562
TGME49_209850-t26_1-p1	RNA recognition motif-containing protein GN=TGME49_209850	--	168.19	7.4	54	8	8	7	7	7	6	4	5	4	7	7	8	8	8	6	6	6	7	7	7	8	8	8	6	6	6	7	7	7	417470	394580	422520	230230	235530	233980	241580	247860	276410	1.39148	1.31519	1.40832	0.767388	0.785053	0.779887
TGME49_209860-t26_1-p1	SRP40, C-terminal domain-containing protein GN=TGME49_209860	--	47.533	7.8	9	2	2	1	2	2	0	1	1	1	0	1	1	2	2	0	1	1	1	0	1	1	2	2	0	1	1	1	0	1	0	234720	209360	0	0	0	0	0	0		1.05711	0.942893
TGME49_209870-t26_1-p1	HAD hydrolase, family IIA protein GN=TGME49_209870	--	95.119	13.8	27	9	9	4	6	3	5	4	2	1	2	0	6	8	8	6	6	6	6	5	5	6	8	8	6	6	6	6	5	5	214700	202770	153270	338700	373760	467590	106540	215710	149390	0.869454	0.821142	0.620685	1.37161	1.51359	1.89356
TGME49_209880-t26_1-p1	glutamic acid-rcih protein, putative GN=TGME49_209880	--	534.67	1.1	11	3	3	1	1	2	1	1	1	1	1	2	1	2	2	1	1	1	1	1	2	1	2	2	1	1	1	1	1	2	0	69719	81711	0	0	0	0	0	0		0.920808	1.07919
TGME49_209890-t26_1-p1	Cyclin, putative(predict) GN=TGME49_209890	--	22.011	87	90	11	11	10	11	10	12	9	11	10	11	6	11	11	11	11	9	10	11	11	8	11	11	11	11	9	10	11	11	8	293430	300790	289180	432470	397820	414570	273210	253910	231960	0.914638	0.937579	0.90139	1.34803	1.24003	1.29224
TGME49_209910-t26_1-p1	histone H2Bv GN=TGME49_209910	--	13.732	35.8	58	4	4	7	6	8	7	4	6	6	7	7	4	4	4	4	4	4	4	4	4	4	4	4	4	4	4	4	4	4	6189400	6436400	6133100	4264700	4424100	4342400	7613500	7226700	6842000	1.04175	1.08332	1.03227	0.717798	0.744627	0.730876
TGME49_209950-t26_1-p1	thioredoxin, putative GN=TGME49_209950	--	47.699	64.9	252	24	24	31	28	28	28	24	24	31	29	29	24	24	24	23	23	23	24	24	24	24	24	24	23	23	23	24	24	24	5738600	5608500	5584100	5006900	4965700	5015800	5653100	5727900	5836400	1.05109	1.02726	1.02279	0.917071	0.909524	0.918701
TGME49_209960-t26_1-p1	glycosyltransferase GN=TGME49_209960	--	188.85	27.8	159	32	32	10	9	12	20	20	26	25	20	17	22	20	20	26	27	28	24	26	21	22	20	20	26	27	28	24	26	21	76223	82173	88312	230860	230480	220210	154480	154780	153910	0.493024	0.531509	0.571217	1.49324	1.49079	1.42436
TGME49_209985-t26_1-p1	cAMP-dependent protein kinase GN=TGME49_209985	--	61.798	40.8	111	16	12	11	9	9	8	7	6	20	21	20	11	10	10	9	8	7	16	15	14	10	9	9	8	8	7	12	11	10	543740	499100	498580	360440	352320	359480	5139800	5347000	5211300	0.267241	0.245301	0.245046	0.177152	0.173161	0.17668
TGME49_210095-t26_1-p1	Rhoptry kinase family protein ROP43 (Incomplete catalytic triad)(predict) GN=TGME49_210095	--	42.747	36.3	36	9	2	4	4	3	1	2	1	7	8	6	5	5	5	2	2	1	7	8	7	2	2	2	0	0	0	1	1	1	70523	71601	71632	6808.4	11266	8832.6	2709400	3132600	2804800	0.071416	0.072508	0.072539	0.006895	0.011409	0.008944
TGME49_210300-t26_1-p1	Putative zinc finger protein(predict) GN=TGME49_210300	--	259.62	7.6	30	13	13	0	0	0	10	10	10	0	0	0	1	0	0	11	11	12	0	0	1	1	0	0	11	11	12	0	0	1	0	0	0	46358	44096	44890	0	0	0				1.02756	0.97742	0.99502
TGME49_210320-t26_1-p1	SAG-related sequence SRS37A GN=TGME49_210320	--	37.617	4.9	3	1	1	0	0	0	1	1	1	0	0	0	0	0	0	1	1	1	0	0	0	0	0	0	1	1	1	0	0	0	0	0	0	0	0	0	0	0	0
TGME49_210360-t26_1-p1	DEAD (Asp-Glu-Ala-Asp) box polypeptide 41 family protein GN=TGME49_210360	--	73.227	44.6	107	24	24	16	11	15	12	12	13	8	9	11	19	20	20	16	17	21	16	19	16	19	20	20	16	17	21	16	19	16	322830	319900	322840	297610	317070	279580	237980	225990	267860	1.12109	1.11091	1.12112	1.0335	1.10108	0.970891
TGME49_210370-t26_1-p1	Rhoptry pseudokinase effector ROP54(predict) GN=TGME49_210370	--	52.432	40.5	120	12	12	13	11	13	12	12	13	17	16	13	11	12	12	12	12	12	12	12	12	11	12	12	12	12	12	12	12	12	601360	565660	571820	382230	397290	393480	943920	974830	877800	0.94812	0.891835	0.901547	0.602634	0.626378	0.620371
TGME49_210380-t26_1-p1	Putative transmembrane protein(predict) GN=TGME49_210380	--	70.878	21.5	30	9	9	3	5	4	3	4	4	3	1	3	6	6	5	5	7	5	4	4	6	6	6	5	5	7	5	4	4	6	54447	66637	52411	43398	47567	44114	51726	48848	59475	1.04567	1.27978	1.00656	0.833467	0.913534	0.847218
TGME49_210390-t26_1-p1	WD domain, G-beta repeat-containing protein GN=TGME49_210390	--	57.978	14	18	5	5	3	2	2	4	3	0	2	1	1	4	4	4	4	4	3	3	4	4	4	4	4	4	4	3	3	4	4	82841	87872	89473	77008	90266	92994	100790	110790	92609	0.904111	0.959019	0.976492	0.840451	0.985146	1.01492
TGME49_210440-t26_1-p1	polynucleotide adenylyltransferase GN=TGME49_210440	--	92.11	4.1	3	2	2	0	0	0	1	1	1	0	0	0	0	0	0	2	2	2	0	0	1	0	0	0	2	2	2	0	0	1	0	0	0	17859	19276	13450	0	0	0				1.05915	1.14318	0.797667
TGME49_210450-t26_1-p1	Putative transmembrane protein(predict) GN=TGME49_210450	--	44.176	7.3	6	2	2	2	2	2	0	0	0	0	0	0	2	2	2	0	0	0	0	0	0	2	2	2	0	0	0	0	0	0	77237	29303	76958	0	0	0	0	0	0	1.26274	0.479073	1.25818
TGME49_210690-t26_1-p1	ribosomal protein RPS6 GN=TGME49_210690	--	28.956	35.2	62	8	8	9	6	6	8	7	8	5	6	7	8	8	8	8	8	8	8	7	8	8	8	8	8	8	8	8	7	8	6092500	5944600	6067600	4424600	4430600	4567300	5418300	5361600	5179700	1.15469	1.12666	1.14997	0.838578	0.839715	0.865624
TGME49_210700-t26_1-p1	VPS13_C domain-containing protein(predict) GN=TGME49_210700	--	926.53	2.9	46	17	17	7	6	4	5	10	6	3	4	1	12	11	10	10	15	12	8	8	13	12	11	10	10	15	12	8	8	13	272290	275630	269420	254820	313270	253380	218280	192690	213320	1.08285	1.09614	1.07144	1.01338	1.24583	1.00765
TGME49_210730-t26_1-p1	ATP-dependent hsl protease ATP-binding subunit hslU, putative GN=TGME49_210730	--	73.066	34.7	83	14	14	13	11	15	5	6	8	8	9	8	13	14	14	10	12	10	8	9	10	13	14	14	10	12	10	8	9	10	367700	352150	340870	182760	203690	195770	282980	269480	284540	1.33443	1.27799	1.23706	0.663258	0.739215	0.710473
TGME49_210750-t26_1-p1	Ferredoxin-fold anticodon binding domain-containing protein GN=TGME49_210750	--	96.118	8.1	11	5	5	0	0	0	2	3	2	0	2	2	3	2	3	4	5	4	3	4	4	3	2	3	4	5	4	3	4	4	0	0	0	31860	33951	34204	0	25658	27175				1.04221	1.11061	1.11889
TGME49_210778-t26_1-p1	hemimethylated DNA binding domain-containing protein GN=TGME49_210778	--	68.796	20	31	7	7	3	3	3	3	3	3	4	5	4	5	5	5	5	4	6	7	6	5	5	5	5	5	4	6	7	6	5	129150	126890	118640	130930	163620	147110	184260	198410	202240	0.829509	0.814994	0.762005	0.840942	1.0509	0.944864
TGME49_210781-t26_1-p1	ubiquitin carboxyl-terminal hydrolase GN=TGME49_210781	--	372.32	0.7	11	2	2	1	2	2	1	1	0	2	0	2	2	2	2	2	2	1	2	2	2	2	2	2	2	2	1	2	2	2	25369	28215	25770	16542	17898	0	27835	23017	22535	1.08425	1.20589	1.10139	0.706995	0.764949
TGME49_210790-t26_1-p1	dihydroorotate dehydrogenase reveal, putative GN=TGME49_210790	--	65.063	33.4	90	14	14	9	4	5	11	12	14	14	11	10	12	10	12	12	11	13	13	13	11	12	10	12	12	11	13	13	13	11	100250	105900	103140	206310	210730	192740	216040	205860	190050	0.589313	0.622526	0.606302	1.21278	1.23876	1.13301
TGME49_210800-t26_1-p1	activator of hsp90 ATPase, putative GN=TGME49_210800	--	42.546	40.7	65	10	10	8	9	6	6	5	7	8	8	8	10	10	9	9	8	10	9	8	8	10	10	9	9	8	10	9	8	8	1022800	1055100	1050800	801490	826570	873980	1124800	1129500	1005300	1.03542	1.06811	1.06376	0.811376	0.836766	0.88476
TGME49_210810-t26_1-p1	hypothetical protein GN=TGME49_210810	--	11.929	45.8	30	4	4	4	4	3	3	4	3	3	4	2	4	4	3	4	4	4	3	4	4	4	4	3	4	4	4	3	4	4	216670	212260	206670	118090	126200	136100	136850	150050	120050	1.37042	1.34253	1.30717	0.746911	0.798207	0.860823
TGME49_210820-t26_1-p1	Putative transmembrane protein(predict) GN=TGME49_210820	--	113.02	4.5	19	3	3	3	2	2	2	1	2	3	2	2	2	2	2	2	2	2	3	3	2	2	2	2	2	2	2	3	3	2	222920	173250	174970	114840	149450	128430	168940	182190	149660	1.3698	1.06459	1.07516	0.70567	0.918342	0.789178
TGME49_210830-t26_1-p1	RIO1 family protein GN=TGME49_210830	--	112.73	7.1	16	6	6	0	1	2	4	3	3	0	1	2	5	4	3	6	4	5	4	2	4	5	4	3	6	4	5	4	2	4	138230	162870	138880	124160	123070	117050	127050	0	98614	1.07371	1.2651	1.07876	0.964421	0.955954	0.909193
TGME49_210840-t26_1-p1	arginyl-tRNA synthetase family protein GN=TGME49_210840	--	67.018	53.6	194	27	27	22	17	22	22	23	23	22	23	20	21	19	22	22	23	24	24	25	22	21	19	22	22	23	24	24	25	22	773010	805040	760640	636120	641740	639910	741050	804380	777740	1.05737	1.10118	1.04045	0.870122	0.877809	0.875306
TGME49_210960-t26_1-p1	replication factor C subunit 4, putative GN=TGME49_210960	--	39.372	47.9	73	12	12	10	10	8	5	6	9	11	7	7	10	11	9	8	9	10	11	9	8	10	11	9	8	9	10	11	9	8	207520	211420	200580	209300	205600	209080	205790	232010	227820	0.978294	0.996679	0.945577	0.986685	0.969242	0.985648
TGME49_210980-t26_1-p1	alternative splicing type 3 and, putative GN=TGME49_210980	--	64.528	24.5	85	12	12	11	11	8	11	12	11	9	6	6	12	12	11	11	12	12	12	10	10	12	12	11	11	12	12	12	10	10	319700	326270	333840	300400	297080	312070	272140	298430	274170	1.05238	1.074	1.09892	0.988845	0.977916	1.02726
TGME49_211020-t26_1-p1	RNA recognition motif-containing protein GN=TGME49_211020	--	28.736	22	45	5	5	6	5	5	5	5	5	5	4	5	5	5	5	4	5	5	5	5	5	5	5	5	4	5	5	5	5	5	499550	514730	536960	442620	432160	426330	442010	469590	442720	1.06877	1.10124	1.1488	0.946968	0.924589	0.912116
TGME49_211030-t26_1-p1	hypothetical protein GN=TGME49_211030	--	22.215	71.2	101	13	13	9	11	8	15	13	14	10	10	11	10	10	10	12	12	12	10	8	11	10	10	10	12	12	12	10	8	11	1932300	2024200	1976800	3596700	3517300	3658400	1754900	1901500	2094200	0.774424	0.811256	0.792259	1.44148	1.40966	1.46621
TGME49_211040-t26_1-p1	Sec61beta family protein GN=TGME49_211040	--	10.103	51.5	61	5	5	8	9	9	6	6	7	6	5	5	5	5	5	5	5	5	5	4	5	5	5	5	5	5	5	5	4	5	2080700	2041700	2035600	1611900	1438400	1674900	1768000	1714100	1709700	1.16493	1.1431	1.13968	0.902463	0.805325	0.937736
TGME49_211090-t26_1-p1	aminotransferase, class V superfamily protein GN=TGME49_211090	--	68.283	31.6	97	14	14	12	13	10	9	11	10	11	11	10	12	12	12	12	13	10	13	12	12	12	12	12	12	13	10	13	12	12	693910	731660	706940	641640	627990	640160	718070	764970	749560	0.995265	1.04941	1.01395	0.920295	0.900717	0.918172
TGME49_211150-t26_1-p1	VPS13 domain-containing protein(predict) GN=TGME49_211150	--	270.82	6.1	28	12	12	3	3	3	5	5	5	3	0	1	6	8	7	8	7	9	7	4	5	6	8	7	8	7	9	7	4	5	1040700	941010	1059000	1040000	1009400	803750	801110	839420	592800	1.15247	1.04207	1.17273	1.15169	1.1178	0.890068
TGME49_211230-t26_1-p1	eukaryotic initiation factor-2B, alpha subunit, putative GN=TGME49_211230	--	43.456	18.8	20	6	6	2	3	2	2	3	2	3	2	1	4	4	4	5	4	4	4	4	3	4	4	4	5	4	4	4	4	3	41973	47195	43428	49368	37398	37586	44557	34435	28778	1.03575	1.16461	1.07166	1.21823	0.922855	0.927495
TGME49_211240-t26_1-p1	peptidyl-tRNA hydrolase, putative GN=TGME49_211240	--	21.158	34.9	20	4	4	1	1	1	2	4	3	2	3	3	3	1	4	4	4	3	3	3	3	3	1	4	4	4	3	3	3	3	135640	0	113160	99913	98357	101360	152270	140800	152180	1.09202		0.911038	0.804388	0.791861	0.816037
TGME49_211250-t26_1-p1	hypothetical protein GN=TGME49_211250	--	28.568	36.7	56	7	7	5	8	8	6	6	5	5	7	6	6	7	7	5	5	5	7	7	6	6	7	7	5	5	5	7	7	6	471420	494630	466070	532690	526970	498020	423090	422170	447240	0.990771	1.03955	0.979527	1.11954	1.10752	1.04668
TGME49_211260-t26_1-p1	rhoptry kinase family protein ROP26 (incomplete catalytic triad) GN=TGME49_211260	--	47.826	56.6	141	18	18	18	13	16	13	15	13	18	17	18	16	15	17	17	16	15	14	14	13	16	15	17	17	16	15	14	14	13	1154700	1134600	1156300	772800	778490	764870	2828000	2851500	2728700	0.733404	0.720637	0.73442	0.490841	0.494455	0.485804
TGME49_211290-t26_1-p1	rhoptry protein ROP15 GN=TGME49_211290	--	36.588	55.3	147	15	15	15	17	16	15	14	17	20	17	16	13	14	13	14	13	14	14	13	12	13	14	13	14	13	14	14	13	12	1592000	1564500	1556700	1354800	1417700	1303200	2485200	2567100	2400200	0.88219	0.866951	0.862629	0.750748	0.785603	0.722154
TGME49_211340-t26_1-p1	hypothetical protein GN=TGME49_211340	--	239.96	1	8	2	2	1	1	1	1	0	1	1	1	1	1	1	1	2	1	2	1	1	1	1	1	1	2	1	2	1	1	1	0	0	0	188090	0	180790	0	0	0				1.01979		0.98021
TGME49_211350-t26_1-p1	CBS domain-containing protein GN=TGME49_211350	--	187.92	5.7	14	6	6	1	0	1	1	1	0	5	4	1	3	2	5	3	2	4	5	4	3	3	2	5	3	2	4	5	4	3	22772	0	18931	41849	0	39972	81780	94636	57011	0.446571		0.371247	0.820681		0.783872
TGME49_211390-t26_1-p1	ThiF domain-containing protein(predict) GN=TGME49_211390	--	44.044	22	22	5	5	3	2	2	6	3	2	2	1	1	4	3	2	5	4	5	4	4	2	4	3	2	5	4	5	4	4	2	71676	67267	72156	99591	98079	87602	59320	49189	51656	0.982557	0.922117	0.989137	1.36522	1.3445	1.20088
TGME49_211400-t26_1-p1	DEAD/DEAH box helicase domain-containing protein GN=TGME49_211400	--	120.03	5.2	11	4	4	2	2	2	2	0	0	1	0	2	3	3	3	2	2	0	2	3	3	3	3	3	2	2	0	2	3	3	20371	24130	25704	14680	7093.9	0	15709	13816	12254	1.21838	1.4432	1.53734	0.878004	0.424283
TGME49_211410-t26_1-p1	translation initiation factor sui1 protein GN=TGME49_211410	--	80.58	19	49	9	9	7	5	3	4	5	7	9	4	5	7	6	6	7	7	6	8	7	7	7	6	6	7	7	6	8	7	7	145640	155710	148190	214680	194340	189290	206750	205670	233790	0.773739	0.827238	0.787286	1.14053	1.03247	1.00564
TGME49_211420-t26_1-p1	RNA recognition motif-containing protein GN=TGME49_211420	--	20.398	38	49	5	5	6	6	6	5	6	5	5	6	4	5	5	5	5	5	5	5	5	5	5	5	5	5	5	5	5	5	5	1231300	1285700	1098700	1551400	1450600	1326500	1376800	1445600	1366800	0.913322	0.953673	0.814965	1.15076	1.07599	0.983937
TGME49_211440-t26_1-p1	Putative transmembrane protein(predict) GN=TGME49_211440	--	182.89	2.4	12	3	3	1	3	3	1	0	2	1	1	0	3	3	3	3	2	2	1	1	2	3	3	3	3	2	2	1	1	2	18659	19514	19901	14872	16146	18576	0	0	15796	1.0579	1.10638	1.12832	0.843193	0.915425	1.0532
TGME49_211460-t26_1-p1	hypothetical protein GN=TGME49_211460	--	105.64	44.9	159	23	23	20	17	18	20	21	18	14	15	16	20	21	19	23	22	21	17	17	17	20	21	19	23	22	21	17	17	17	517910	528250	541260	404520	409160	405140	464970	446580	439450	1.12122	1.14361	1.17177	0.875744	0.88579	0.877087
TGME49_211470-t26_1-p1	Fcf2 pre-rRNA processing protein GN=TGME49_211470	--	48.308	5.1	2	1	1	1	1	0	0	0	0	0	0	0	1	1	0	0	0	0	0	0	0	1	1	0	0	0	0	0	0	0	0	0	0	0	0	0	0	0	0
TGME49_211630-t26_1-p1	hypothetical protein GN=TGME49_211630	--	23.612	37.1	18	5	5	2	3	1	2	3	2	2	2	1	3	3	3	2	3	3	3	3	4	3	3	3	2	3	3	3	3	4	137930	140480	127420	141430	118660	138480	171510	137570	56551	1.06097	1.08059	0.980128	1.08789	0.912745	1.0652
TGME49_211640-t26_1-p1	Putative transmembrane protein(predict) GN=TGME49_211640	--	312.79	0.6	2	1	1	0	0	0	0	0	0	1	1	0	0	0	0	0	0	0	1	1	0	0	0	0	0	0	0	1	1	0	0	0	0	0	0	0	0	0	0
TGME49_211670-t26_1-p1	S1 RNA binding domain-containing protein GN=TGME49_211670	--	42.217	25.7	32	7	7	3	4	4	4	3	3	5	5	1	6	4	7	6	5	3	7	6	3	6	4	7	6	5	3	7	6	3	213970	205770	210720	179440	202980	179810	207980	266320	223310	1.01874	0.979702	1.00327	0.854341	0.966418	0.856102
TGME49_211680-t26_1-p1	protein disulfide isomerase GN=TGME49_211680	--	52.801	54.8	330	25	24	33	35	33	38	41	35	37	35	43	23	23	23	24	24	24	25	24	24	22	22	22	23	23	23	24	23	23	10566000	10478000	10532000	11813000	12125000	12107000	12687000	12724000	12714000	0.899268	0.891778	0.896374	1.0054	1.03195	1.03042
TGME49_211690-t26_1-p1	AAA family protein GN=TGME49_211690	--	167.15	33.5	172	35	35	21	18	21	22	24	20	16	14	16	27	27	27	29	29	25	28	30	24	27	27	27	29	29	25	28	30	24	229080	220310	224730	270560	263350	273510	179300	177970	193820	1.01431	0.97548	0.995051	1.19798	1.16605	1.21104
TGME49_211700-t26_1-p1	Putative SAC3/GANP family protein(predict) GN=TGME49_211700	--	273.96	7.3	28	13	13	5	3	2	4	4	5	2	0	3	8	8	7	9	9	10	6	5	7	8	8	7	9	9	10	6	5	7	3227500	2809300	3059000	4081600	2526800	2901100	3838200	3409600	2346300	1.03008	0.896604	0.976297	1.30267	0.806443	0.925903
TGME49_211710-t26_1-p1	TB2/DP1, HVA22 family protein GN=TGME49_211710	--	19.036	18.5	41	2	2	3	3	5	7	6	6	3	3	5	2	2	2	2	2	2	2	2	2	2	2	2	2	2	2	2	2	2	1428100	1348700	1374500	1583600	1534300	1537300	1011800	1051700	1082700	1.07531	1.01553	1.03495	1.1924	1.15528	1.15754
TGME49_211720-t26_1-p1	AP2 domain transcription factor AP2IV-5 GN=TGME49_211720	--	210.72	3	12	4	4	1	3	0	1	1	2	1	2	1	3	4	4	2	2	2	4	3	2	3	4	4	2	2	2	4	3	2	50110	48237	44373	31960	25646	6384.5	53533	51777	16138	1.37431	1.32294	1.21696	0.876528	0.703361	0.1751
TGME49_212090-t26_1-p1	hypothetical protein GN=TGME49_212090	--	70.184	33.5	76	15	15	9	10	11	6	6	4	9	9	12	11	12	12	11	11	12	10	11	13	11	12	12	11	11	12	10	11	13	238690	235330	247580	160830	158100	162630	236380	243170	240250	1.11714	1.10141	1.15874	0.75273	0.739953	0.761155
TGME49_212130-t26_1-p1	phospholipase, patatin family protein GN=TGME49_212130	--	109.73	21.3	66	14	14	7	8	11	8	4	6	8	8	6	12	11	13	12	9	9	9	11	10	12	11	13	12	9	9	9	11	10	106100	114800	99227	85640	71630	65935	104760	112690	112670	1.09325	1.18289	1.02243	0.88243	0.738071	0.679391
TGME49_212150-t26_1-p1	Cog4 domain-containing protein(predict) GN=TGME49_212150	--	128.59	12.7	26	10	10	4	1	2	3	5	5	1	1	4	6	4	4	7	8	8	5	6	7	6	4	4	7	8	8	5	6	7	64211	45241	56685	46632	51970	56109	52571	49739	52175	1.21578	0.856597	1.07328	0.882935	0.984005	1.06237
TGME49_212210-t26_1-p1	hypothetical protein GN=TGME49_212210	--	28.897	63.6	57	9	9	7	4	7	8	5	5	8	6	7	6	7	8	8	6	5	8	7	7	6	7	8	8	6	5	8	7	7	822140	772240	759050	816100	740340	744800	1085500	1089600	1055200	0.938401	0.881444	0.866389	0.931506	0.845033	0.850124
TGME49_212220-t26_1-p1	C3H1-type domain-containing protein(predict) GN=TGME49_212220	--	107.98	26.5	95	16	16	11	11	9	10	11	9	16	8	10	14	14	13	13	12	12	16	14	14	14	14	13	13	12	12	16	14	14	187720	186670	186750	215160	222930	223810	196860	200550	178250	0.939278	0.934025	0.934425	1.07658	1.11546	1.11986
TGME49_212250-t26_1-p1	XPG N-terminal domain-containing protein GN=TGME49_212250	--	86.944	30.1	130	19	19	13	12	14	18	18	18	12	13	12	17	17	16	19	18	19	17	17	16	17	17	16	19	18	19	17	17	16	318750	317100	303710	457110	461020	472730	342310	360540	356740	0.846236	0.841856	0.806307	1.21356	1.22394	1.25503
TGME49_212260-t26_1-p1	Sjogren's syndrome/scleroderma autoantigen 1 (Autoantigen p27) protein GN=TGME49_212260	--	37.895	49.6	122	13	13	13	11	14	15	15	12	15	12	15	11	10	11	12	13	11	12	12	13	11	10	11	12	13	11	12	12	13	394880	384430	401480	367480	362320	376960	345450	354740	374930	1.05687	1.02891	1.07454	0.98354	0.969729	1.00891
TGME49_212270-t26_1-p1	Midasin(predict) GN=TGME49_212270	--	40.843	32.4	53	9	9	6	6	5	8	7	7	3	5	6	7	7	7	8	8	8	8	7	6	7	7	7	8	8	8	8	7	6	353650	345580	338030	461590	475300	470250	350520	380580	331630	0.907537	0.886828	0.867453	1.18453	1.21972	1.20676
TGME49_212290-t26_1-p1	ribosomal protein RPS19 GN=TGME49_212290	--	34.992	21.7	73	6	6	9	8	8	9	7	8	9	7	8	6	6	6	5	5	5	6	6	6	6	6	6	5	5	5	6	6	6	3940900	4124200	3958400	3675300	3642700	3490700	3441000	3798500	3697800	1.0503	1.09915	1.05496	0.979514	0.970826	0.930316
TGME49_212300-t26_1-p1	Putative transmembrane protein(predict) GN=TGME49_212300	--	75.642	63.8	349	37	37	40	38	37	41	39	35	37	41	41	32	33	34	34	35	34	33	33	34	32	33	34	34	35	34	33	33	34	1650200	1644800	1652300	1478600	1474500	1478100	1694400	1679200	1682400	1.02891	1.02554	1.03022	0.921916	0.91936	0.921604
TGME49_212310-t26_1-p1	vacuolar ATP synthetase GN=TGME49_212310	--	16.779	11.5	20	2	2	2	3	3	1	1	2	3	2	3	2	2	2	2	2	2	2	2	2	2	2	2	2	2	2	2	2	2	1759900	1632200	1584700	1507200	1569400	1703400	1641400	1661300	1715500	1.07202	0.994234	0.965299	0.918091	0.95598	1.0376
TGME49_212410-t26_1-p1	dense granule protein GRA11 GN=TGME49_212410	--	80.09	13	26	5	5	3	4	5	2	2	3	3	2	2	4	4	5	3	3	3	3	3	3	4	4	5	3	3	3	3	3	3	363590	366970	358760	101070	98375	98712	425680	435130	429020	1.22224	1.2336	1.206	0.339756	0.330696	0.331829
TGME49_212725-t26_1-p1	Two-pore potassium channel 1(predict) GN=TGME49_212725	--	25.85	7.3	4	1	1	0	0	0	1	1	1	0	0	1	0	0	0	1	1	1	0	0	1	0	0	0	1	1	1	0	0	1	0	0	0	0	0	0	0	0	0
TGME49_212770-t26_1-p1	hypothetical protein GN=TGME49_212770	--	99.777	5.5	4	3	3	0	0	0	3	1	0	0	0	0	0	0	0	3	2	2	0	0	0	0	0	0	3	2	2	0	0	0	0	0	0	26762	27375	27699	0	0	0				0.98106	1.00353	1.01541
TGME49_212820-t26_1-p1	ubiquitin family protein GN=TGME49_212820	--	119	38.3	166	26	26	21	20	21	22	18	20	12	14	18	21	23	23	21	20	19	17	16	19	21	23	23	21	20	19	17	16	19	292560	293150	295160	259450	264560	271050	278340	297480	278780	1.04051	1.04261	1.04976	0.922751	0.940925	0.964008
TGME49_212850-t26_1-p1	PI31_Prot_C domain-containing protein(predict) GN=TGME49_212850	--	48.318	13.6	12	3	3	1	1	1	2	2	2	1	1	1	1	1	1	2	2	2	2	1	1	1	1	1	2	2	2	2	1	1	0	0	0	96988	0	88893	47760	0	0				1.24535		1.14141
TGME49_212860-t26_1-p1	Transcription factor E(Y)2 (Fragment)(predict) GN=TGME49_212860	--	107.7	2.9	13	2	2	1	1	1	1	2	2	1	2	2	1	1	1	2	2	2	1	2	2	1	1	1	2	2	2	1	2	2	0	0	0	96345	90562	89933	0	88206	104750				1.02539	0.963844	0.957149
TGME49_212880-t26_1-p1	surface antigen repeat-containing protein GN=TGME49_212880	--	761.94	0.9	10	5	5	3	2	0	0	1	1	0	1	2	4	2	3	3	2	2	2	2	3	4	2	3	3	2	2	2	2	3	331220	323960	245640	140130	191850	195390	263730	250560	174190	1.40833	1.37747	1.04445	0.595827	0.815739	0.830791
TGME49_212930-t26_1-p1	NifU family domain-containing protein GN=TGME49_212930	--	40.509	33.5	47	9	9	6	6	5	5	6	5	5	5	4	8	8	7	7	6	6	7	6	5	8	8	7	7	6	6	7	6	5	115660	114950	115380	122920	124230	134580	109480	105520	96882	1.00129	0.99514	0.998863	1.06414	1.07548	1.16508
TGME49_212960-t26_1-p1	Pre-mRNA-splicing regulator WTAP(predict) GN=TGME49_212960	--	47.54	27.1	58	6	6	5	6	5	7	7	7	6	7	8	5	6	4	6	5	6	6	6	6	5	6	4	6	5	6	6	6	6	236600	226380	240850	192100	206470	197440	237510	242890	244610	1.05163	1.00621	1.07052	0.853841	0.917712	0.877576
TGME49_212980-t26_1-p1	KH domain protein(predict) GN=TGME49_212980	--	75.774	17.3	12	7	7	0	1	1	3	3	3	0	0	1	1	2	2	4	3	4	1	1	1	1	2	2	4	3	4	1	1	1	0	0	0	47526	54904	0	0	0	0				0.92797	1.07203
TGME49_212990-t26_1-p1	Choline transporter-like protein(predict) GN=TGME49_212990	--	113.73	6.7	14	5	5	2	2	2	1	1	1	1	2	2	3	4	3	2	2	1	2	2	2	3	4	3	2	2	1	2	2	2	43855	48152	50333	41390	34947	0	40590	0	37236	1.03535	1.1368	1.18829	0.977157	0.825047
TGME49_213000-t26_1-p1	replication factor C, subunit 5, putative GN=TGME49_213000	--	41.233	45.4	85	12	12	10	11	11	10	9	8	11	8	7	12	12	12	8	11	9	11	11	8	12	12	12	8	11	9	11	11	8	204920	210430	217250	203240	198350	194380	199510	200260	188270	1.01523	1.04253	1.07632	1.00691	0.982682	0.963014
TGME49_213010-t26_1-p1	Rhd3 sey1 family gtpase involved in the er-to-golgi traffic(predict) GN=TGME49_213010	--	114.88	18.1	37	13	13	3	6	4	3	5	3	5	2	6	8	9	9	6	7	6	9	7	7	8	9	9	6	7	6	9	7	7	1320200	1318300	1307000	1360400	1118100	939980	1036700	1205000	1205700	1.09901	1.09743	1.08802	1.13247	0.930769	0.782492
TGME49_213030-t26_1-p1	Clathrin light chain(predict) GN=TGME49_213030	--	35.155	38.4	58	9	9	6	6	7	7	8	7	6	7	4	6	6	8	6	8	8	7	7	7	6	6	8	6	8	8	7	7	7	833060	819810	838730	825730	809030	808300	809970	800550	844240	1.01463	0.998494	1.02154	1.0057	0.985364	0.984475
TGME49_213040-t26_1-p1	hypothetical protein GN=TGME49_213040	--	197.07	19	71	21	21	8	10	11	3	6	2	10	8	13	16	14	16	7	11	7	14	14	16	16	14	16	7	11	7	14	14	16	106700	103710	135510	53552	80356	61361	114970	136150	135350	1.03519	1.00618	1.3147	0.519553	0.779601	0.595315
TGME49_213050-t26_1-p1	hypothetical protein GN=TGME49_213050	--	21.191	38.5	44	6	6	5	3	5	7	8	7	3	3	3	4	4	4	5	5	6	4	4	5	4	4	4	5	5	6	4	4	5	594480	683740	639650	1205400	1152400	1169800	419920	379860	530210	0.789662	0.908228	0.849662	1.60116	1.53076	1.55387
TGME49_213060-t26_1-p1	WD domain, G-beta repeat-containing protein GN=TGME49_213060	--	328.24	5.1	40	11	11	3	8	5	3	2	4	5	4	6	6	9	8	5	3	5	6	6	7	6	9	8	5	3	5	6	6	7	46462	49637	55464	36852	44365	47715	47527	41981	46833	1.00317	1.07172	1.19754	0.79568	0.957895	1.03022
TGME49_213067-t26_1-p1	Putative transmembrane protein(predict) GN=TGME49_213067	--	50.138	26.8	44	8	8	6	6	7	2	2	3	6	7	5	8	8	8	4	4	5	8	7	6	8	8	8	4	4	5	8	7	6	578100	605480	587820	96114	76576	107900	539040	554450	539660	1.41186	1.47873	1.4356	0.234734	0.187017	0.263518
TGME49_213072-t26_1-p1	Sec1 family protein GN=TGME49_213072	--	114.85	21.6	64	15	15	7	8	5	8	7	8	7	6	8	9	10	9	9	11	10	10	8	11	9	10	9	9	11	10	10	8	11	259790	260170	249950	247420	248200	248760	257170	260550	227040	1.035	1.03651	0.995795	0.985715	0.988823	0.991054
TGME49_213280-t26_1-p1	SAG-related sequence SRS25 GN=TGME49_213280	--	20.79	50.3	57	4	4	10	10	9	6	5	4	5	4	4	4	4	4	2	2	2	2	2	2	4	4	4	2	2	2	2	2	2	8029500	7821800	7972300	5476300	5299900	5357700	6875400	6641200	7116600	1.19268	1.16183	1.18419	0.813437	0.787235	0.79582
TGME49_213300-t26_1-p1	NopRA1 domain-containing protein(predict) GN=TGME49_213300	--	538.7	7.2	57	23	23	14	11	10	5	3	6	2	2	4	20	19	19	13	12	12	10	13	7	20	19	19	13	12	12	10	13	7	194010	194290	176200	116160	123630	92822	113920	112720	120890	1.40288	1.40491	1.2741	0.839952	0.893968	0.671195
TGME49_213310-t26_1-p1	Putative transmembrane protein(predict) GN=TGME49_213310	--	170.25	6.5	19	7	7	1	2	2	3	2	2	2	2	3	5	3	5	5	4	6	5	4	5	5	3	5	5	4	6	5	4	5	333780	343800	305190	297220	302410	230720	428490	388430	527260	0.951452	0.980015	0.869955	0.847237	0.862031	0.657676
TGME49_213350-t26_1-p1	ribosomal protein RPS15 GN=TGME49_213350	--	17.157	25.3	75	4	4	9	8	8	8	8	9	8	8	9	4	4	4	4	4	4	4	4	4	4	4	4	4	4	4	4	4	4	3263900	3262100	3318000	2562300	2528600	2599100	2865700	3129500	2998000	1.10736	1.10675	1.12571	0.869323	0.857889	0.881808
TGME49_213392-t26_1-p1	surface antigen repeat-containing protein GN=TGME49_213392	--	253.28	24.2	171	42	42	25	25	25	16	17	17	15	16	15	37	36	36	30	25	27	27	27	26	37	36	36	30	25	27	27	27	26	350780	356820	357330	287920	266060	278930	198890	204160	191160	1.26684	1.28865	1.29049	1.03982	0.960872	1.00735
TGME49_213410-t26_1-p1	small nuclear ribonucleoprotein f (snrnp-f), putative GN=TGME49_213410	--	10.069	50.6	37	5	5	5	5	4	3	5	3	4	4	4	4	4	4	4	5	4	4	4	4	4	4	4	4	5	4	4	4	4	967810	928170	1061100	896570	952850	847990	796320	752270	834080	1.08375	1.03936	1.18822	1.00398	1.067	0.949578
TGME49_213460-t26_1-p1	Putative transmembrane protein(predict) GN=TGME49_213460	--	166.07	6.5	8	6	6	0	0	0	0	0	1	1	2	4	1	1	1	2	1	3	4	4	4	1	1	1	2	1	3	4	4	4	0	0	0	0	0	232910	429280	523850	920490						0.442263
TGME49_213520-t26_1-p1	peptidase M20D, amidohydrolase GN=TGME49_213520	--	55.116	37.9	79	11	11	9	8	7	8	9	8	10	10	10	9	8	9	9	11	9	11	10	10	9	8	9	9	11	9	11	10	10	244390	232550	222290	478790	484820	490150	392160	412040	451210	0.64532	0.614056	0.586965	1.26426	1.28018	1.29426
TGME49_213570-t26_1-p1	Putative transmembrane protein(predict) GN=TGME49_213570	--	31.079	4.8	3	1	1	1	1	1	0	0	0	0	0	0	1	1	1	0	0	1	0	0	0	1	1	1	0	0	1	0	0	0	0	0	0	0	0	0	0	0	0
TGME49_213610-t26_1-p1	Putative transmembrane protein(predict) GN=TGME49_213610	--	111.47	20.8	38	15	15	2	1	5	7	8	11	1	1	2	7	6	6	12	14	14	4	5	8	7	6	6	12	14	14	4	5	8	51517	29101	48700	202720	228790	195010	31003	29387	33006	0.545966	0.308406	0.516112	2.14838	2.42467	2.06667
TGME49_213650-t26_1-p1	ATP-binding domain 1 family protein GN=TGME49_213650	--	38.281	16.3	5	3	3	0	0	0	2	1	2	0	0	0	0	0	0	3	2	2	0	0	0	0	0	0	3	2	2	0	0	0	0	0	0	25084	14857	21114	0	0	0				1.23253	0.730014	1.03746
TGME49_213670-t26_1-p1	Inner membrane protein(predict) GN=TGME49_213670	--	85.192	26.1	86	14	14	12	10	9	9	9	8	10	9	10	12	11	11	10	11	10	13	12	11	12	11	11	10	11	10	13	12	11	180290	191030	184660	216550	236870	221530	198600	193610	198840	0.890575	0.943627	0.912161	1.06969	1.17006	1.09429
TGME49_213680-t26_1-p1	MmgE/PrpD family protein GN=TGME49_213680	--	57.155	9.4	5	3	3	0	0	0	2	3	0	0	0	0	0	1	0	3	3	3	0	0	0	0	1	0	3	3	3	0	0	0	0	0	0	50844	55816	51689	0	0	0				0.963265	1.05746	0.979274
TGME49_213690-t26_1-p1	ring box protein 1 family protein GN=TGME49_213690	--	13.937	10.9	7	1	1	1	1	1	1	1	1	0	1	0	1	1	1	1	1	1	1	1	1	1	1	1	1	1	1	1	1	1	0	0	0	0	0	0	0	0	0
TGME49_213730-t26_1-p1	lanthionine synthetase C family protein GN=TGME49_213730	--	46.4	26.7	51	8	8	7	5	8	6	4	6	6	5	4	8	8	8	6	6	7	8	8	7	8	8	8	6	6	7	8	8	7	569130	572380	580710	415540	408350	409710	509330	496590	471500	1.1554	1.162	1.17891	0.843595	0.828999	0.83176
TGME49_213740-t26_1-p1	Spermine/spermidine synthase family,related protein(predict) GN=TGME49_213740	--	91.857	25.2	43	14	13	0	2	3	11	9	7	5	4	2	8	5	8	11	11	11	8	8	7	7	4	7	11	11	11	8	8	7	28898	47024	28907	173290	224960	176630	77898	71587	71865	0.28864	0.469687	0.28873	1.73086	2.24696	1.76422
TGME49_213770-t26_1-p1	Superkiller viralicidic activity 2 family 2, putative GN=TGME49_213770	--	135.03	29.9	135	28	28	18	20	18	10	14	13	16	16	10	24	23	25	18	18	20	23	25	18	24	23	25	18	18	20	23	25	18	174560	184360	180970	133530	129650	135990	139980	152700	151070	1.13612	1.1999	1.17784	0.869078	0.843825	0.885089
TGME49_213790-t26_1-p1	CRAL/TRIO domain protein(predict) GN=TGME49_213790	--	190.49	8.6	43	11	11	4	4	3	3	4	3	6	7	9	8	8	8	6	7	6	11	9	8	8	8	8	6	7	6	11	9	8	104260	112090	77452	85172	73645	82660	101360	88407	89897	1.15142	1.23789	0.855358	0.940615	0.813315	0.912874
TGME49_213800-t26_1-p1	protein phosphatase 2b regulatory subunit, putative GN=TGME49_213800	--	19.994	79.1	98	10	10	12	11	9	11	11	11	10	13	10	9	9	9	9	9	10	10	10	9	9	9	9	9	9	10	10	10	9	650890	661010	667010	663440	682960	644160	697910	698380	619060	0.978811	0.99403	1.00305	0.997684	1.02704	0.968691
TGME49_213830-t26_1-p1	Ufm1-conjugating enzyme 1, putative GN=TGME49_213830	--	17.889	26.8	31	3	3	4	5	4	4	3	3	2	3	3	3	3	3	3	3	3	2	3	3	3	3	3	3	3	3	2	3	3	330520	290720	309160	575520	588570	582490	338360	287440	265710	0.833596	0.733218	0.779725	1.45151	1.48442	1.46908
TGME49_213870-t26_1-p1	UBA/TS-N domain-containing protein GN=TGME49_213870	--	117.18	33.7	185	25	25	22	22	21	21	21	16	20	21	21	22	23	22	22	22	22	21	24	19	22	23	22	22	22	22	21	24	19	430840	409750	426570	539200	550210	533820	480710	507310	534440	0.878697	0.835684	0.869989	1.0997	1.12215	1.08872
TGME49_213880-t26_1-p1	EF-hand domain-containing protein(predict) GN=TGME49_213880	--	21.33	28.9	12	4	4	3	1	2	1	1	0	2	1	1	4	3	4	2	2	1	3	1	2	4	3	4	2	2	1	3	1	2	108910	119980	90344	76349	75742	0	152030	0	110460	1.03891	1.14451	0.861808	0.728308	0.722517
TGME49_213890-t26_1-p1	Myb family DNA-binding domain-containing protein GN=TGME49_213890	--	118.16	15.9	52	11	11	9	7	7	3	4	4	7	5	6	10	10	10	7	7	7	10	9	8	10	10	10	7	7	7	10	9	8	101510	97534	95873	76843	76194	68127	82143	92731	108680	1.14251	1.09776	1.07906	0.864878	0.857574	0.766779
TGME49_213900-t26_1-p1	regulator of chromosome condensation RCC1 GN=TGME49_213900	--	122.6	39.9	169	30	30	25	25	27	8	10	10	21	23	20	28	25	27	15	11	14	23	24	23	28	25	27	15	11	14	23	24	23	624440	636510	610520	235530	233410	231240	456010	469130	466560	1.41798	1.44539	1.38637	0.534843	0.530029	0.525101
TGME49_213910-t26_1-p1	Putative transmembrane protein(predict) GN=TGME49_213910	--	43.684	40.4	72	11	11	7	7	8	11	9	8	7	7	8	9	7	8	10	10	11	8	9	10	9	7	8	10	10	11	8	9	10	403180	423950	413420	276620	290570	307350	237270	250730	203640	1.29283	1.35943	1.32566	0.887004	0.931736	0.985542
TGME49_213930-t26_1-p1	3' exoribonuclease family, domain 1 domain-containing protein GN=TGME49_213930	--	55.017	21.5	27	7	7	2	2	2	3	4	5	2	4	3	4	3	4	3	6	6	2	6	3	4	3	4	3	6	6	2	6	3	48165	46905	34082	82993	68187	70721	74997	62894	64248	0.783607	0.763108	0.554487	1.35023	1.10935	1.15057
TGME49_213940-t26_1-p1	CHCH domain-containing protein GN=TGME49_213940	--	14.897	49	39	4	4	5	6	5	4	4	4	3	4	4	3	4	3	3	2	3	3	2	2	3	4	3	3	2	3	3	2	2	395860	379370	434460	567420	542550	540790	463100	426530	488260	0.840598	0.805582	0.922564	1.2049	1.15209	1.14835
TGME49_213950-t26_1-p1	Putative transmembrane protein(predict) GN=TGME49_213950	--	77.535	6.2	10	3	3	1	2	2	0	0	0	2	1	2	2	2	2	1	0	0	2	1	2	2	2	2	1	0	0	2	1	2	66587	80957	82468	0	0	0	0	0	0	0.868481	1.05591	1.07561
TGME49_214080-t26_1-p1	toxofilin GN=TGME49_214080	--	26.788	56.4	101	15	15	19	19	21	10	12	11	3	3	3	15	15	15	7	8	8	3	3	4	15	15	15	7	8	8	3	3	4	6550500	5771900	6550600	5570100	5210100	5515100	4333700	4363200	4544700	1.21782	1.07307	1.21784	1.03555	0.968622	1.02533
TGME49_214090-t26_1-p1	signal peptidase GN=TGME49_214090	--	203.48	40.3	300	54	54	33	37	41	30	32	33	30	34	30	43	47	49	36	46	42	44	43	43	43	47	49	36	46	42	44	43	43	521890	505240	518250	413260	424550	424650	491880	497970	518240	1.0883	1.05358	1.08071	0.86177	0.885313	0.885522
TGME49_214110-t26_1-p1	protein yipf5, putative GN=TGME49_214110	--	53.236	20.6	19	6	6	3	5	2	2	1	1	2	1	2	5	6	5	4	3	3	4	3	5	5	6	5	4	3	3	4	3	5	68029	74244	66993	50278	60682	50249	48314	54759	74719	1.11672	1.21874	1.09971	0.825331	0.996117	0.824855
TGME49_214130-t26_1-p1	hypothetical protein GN=TGME49_214130	--	176.34	3.2	5	3	3	0	1	0	0	0	0	2	0	2	0	2	0	0	1	0	2	1	3	0	2	0	0	1	0	2	1	3	0	17733	0	0	0	0	23891	0	24776		0.80119
TGME49_214140-t26_1-p1	Ci-meta2, probable(predict) GN=TGME49_214140	--	205.05	18.2	71	22	22	9	7	9	6	8	6	6	10	10	15	13	15	13	13	14	14	15	16	15	13	15	13	13	14	14	15	16	103830	108220	95779	86669	98721	95367	111730	120090	118890	0.994862	1.03693	0.91772	0.830432	0.945909	0.913773
TGME49_214150-t26_1-p1	mitochondrial inner membrane translocase subunit TIM17, putative GN=TGME49_214150	--	19.551	15.4	10	2	2	1	1	1	1	1	2	1	1	1	2	2	2	1	1	2	2	1	2	2	2	2	1	1	2	2	1	2	156500	143540	148960	0	0	217910	149330	0	167110	0.954899	0.875822	0.908893			1.3296
TGME49_214170-t26_1-p1	Putative transmembrane protein(predict) GN=TGME49_214170	--	117.95	14.8	24	11	11	3	3	2	3	5	3	2	1	2	5	5	2	8	8	8	4	3	6	5	5	2	8	8	8	4	3	6	75431	65584	72607	78112	61420	77412	69098	66341	56256	1.09099	0.948567	1.05014	1.12976	0.888341	1.11964
TGME49_214180-t26_1-p1	ENTH domain-containing protein GN=TGME49_214180	--	65.927	21.3	54	10	10	4	7	4	7	6	6	6	7	7	7	7	7	9	8	8	6	9	9	7	7	7	9	8	8	6	9	9	279190	283100	258820	204930	208710	216030	201380	209890	188780	1.22522	1.24238	1.13582	0.899329	0.915917	0.948041
TGME49_214190-t26_1-p1	SAG-related sequence SRS46 GN=TGME49_214190	--	38.537	8.8	3	2	2	0	0	0	0	0	0	1	1	1	0	1	1	0	0	1	1	1	1	0	1	1	0	0	1	1	1	1	0	0	0	0	0	0	0	0	0
TGME49_214200-t26_1-p1	WD domain, G-beta repeat-containing protein GN=TGME49_214200	--	150.52	21.3	86	19	19	11	12	15	10	7	7	12	6	6	16	15	16	16	16	13	15	12	15	16	15	16	16	16	13	15	12	15	115050	112230	118750	72751	82136	81646	75556	88916	93059	1.23254	1.20233	1.27218	0.779388	0.87993	0.874681
TGME49_214210-t26_1-p1	rRNA pseudouridine synthase GN=TGME49_214210	--	56.744	58.2	211	22	22	25	21	23	23	23	24	25	24	23	22	20	20	20	19	21	22	22	18	22	20	20	20	19	21	22	22	18	1412000	1377200	1399100	1130400	1159000	1151200	1115000	1108300	1086400	1.16176	1.13312	1.15114	0.930064	0.953596	0.947178
TGME49_214220-t26_1-p1	hypothetical protein GN=TGME49_214220	--	23.369	32.5	53	5	5	7	8	6	4	5	4	7	7	5	4	5	5	5	5	5	5	5	5	4	5	5	5	5	5	5	5	5	2039200	1915400	1915300	1687000	1493500	1579300	2164600	2068200	2079200	1.08329	1.01753	1.01747	0.896191	0.793397	0.838977
TGME49_214230-t26_1-p1	Dopey, N-terminal domain-containing protein GN=TGME49_214230	--	333.94	10.4	69	21	21	8	10	11	4	5	3	11	8	9	13	14	14	12	13	11	13	13	15	13	14	14	12	13	11	13	13	15	9287900	9708700	10654000	10321000	10588000	10855000	10579000	10096000	11168000	0.896346	0.936956	1.02818	0.996048	1.02181	1.04758
TGME49_214240-t26_1-p1	bromodomain-containing protein GN=TGME49_214240	--	320.58	10.2	65	21	21	7	9	8	8	8	6	6	5	8	16	16	14	13	13	10	13	17	10	16	16	14	13	13	10	13	17	10	85022	81857	87778	79668	77746	79353	62114	63695	83150	1.09254	1.05187	1.12796	1.02374	0.999045	1.0197
TGME49_214250-t26_1-p1	Putative transmembrane protein(predict) GN=TGME49_214250	--	9.4449	43.8	5	3	3	1	1	2	0	1	0	0	0	0	3	3	3	2	2	1	2	2	2	3	3	3	2	2	1	2	2	2	585220	586900	642860	537500	589520	0	0	0	0	0.994596	0.997451	1.09256	0.913494	1.0019
TGME49_214260-t26_1-p1	alpha-glucan water dikinase 1, putative GN=TGME49_214260	--	191.68	38.5	297	49	49	35	39	39	28	28	27	34	33	34	41	43	44	37	37	37	44	40	39	41	43	44	37	37	37	44	40	39	374450	375490	379700	179380	175730	182060	314070	305270	311040	1.29757	1.30118	1.31577	0.621603	0.608954	0.63089
TGME49_214270-t26_1-p1	translation initiation factor IF-2, putative GN=TGME49_214270	--	126.07	24.9	138	19	19	13	16	15	16	15	15	17	17	14	16	16	16	16	16	16	17	15	16	16	16	16	16	16	16	17	15	16	353730	358910	356350	360280	358210	359760	399090	393190	378010	0.959621	0.973673	0.966728	0.97739	0.971774	0.975979
TGME49_214290-t26_1-p1	DJ-1 family protein GN=TGME49_214290	--	27.938	57	124	10	10	14	12	11	16	12	18	14	14	13	10	10	9	10	10	10	9	10	10	10	10	9	10	10	10	9	10	10	2106300	2066100	2066000	3212200	3363900	3318600	2600600	2630900	2510200	0.794005	0.778851	0.778813	1.21089	1.26808	1.251
TGME49_214320-t26_1-p1	facilitative glucose transporter GT1 GN=TGME49_214320	--	61.687	15.5	71	8	8	7	5	10	10	9	8	6	8	8	8	7	8	8	8	8	8	7	8	8	7	8	8	8	8	8	7	8	1911300	1934900	1877900	2160300	2066800	2176700	1726300	1600300	1507600	1.01413	1.02665	0.996404	1.14624	1.09663	1.15495
TGME49_214340-t26_1-p1	hypothetical protein GN=TGME49_214340	--	36.564	17.5	20	4	4	2	2	3	3	3	1	1	2	3	3	3	3	4	4	2	3	3	4	3	3	3	4	4	2	3	3	4	93916	100220	136810	75060	83682	97867	130470	136260	94574	0.8908	0.950594	1.29765	0.71195	0.79373	0.928276
TGME49_214350-t26_1-p1	GTP-binding protein, putative GN=TGME49_214350	--	44.547	66.7	202	23	23	19	24	22	28	20	22	24	22	21	20	22	21	23	23	23	22	23	22	20	22	21	23	23	23	22	23	22	1172900	1130700	1119400	1388000	1403300	1368500	1073800	1074600	1037500	0.980258	0.944989	0.935545	1.16003	1.17282	1.14373
TGME49_214410-t26_1-p1	Putative transmembrane protein(predict) GN=TGME49_214410	--	62.643	37.5	53	10	10	7	6	5	5	4	5	10	6	5	8	8	8	7	6	7	9	8	7	8	8	8	7	6	7	9	8	7	783460	733010	750010	257160	283020	313670	860730	939940	899970	1.21133	1.13333	1.15962	0.397604	0.437587	0.484976
TGME49_214440-t26_1-p1	4'-phosphopantetheinyl transferase superfamily protein GN=TGME49_214440	--	48.506	49	129	17	17	14	12	11	18	15	19	14	12	14	13	13	16	16	16	16	14	15	14	13	13	16	16	16	16	14	15	14	426580	428020	413770	927990	886910	920720	604090	585920	615090	0.660899	0.66313	0.641052	1.43773	1.37409	1.42647
TGME49_214470-t26_1-p1	Ulp1 protease family, C-terminal catalytic domain-containing protein GN=TGME49_214470	--	85.26	12.5	32	7	7	4	3	3	3	4	4	3	4	4	6	5	4	4	5	4	5	5	4	6	5	4	4	5	4	5	5	4	34843	34039	31607	36675	33329	32496	29998	34571	35584	1.03446	1.01059	0.938382	1.08885	0.989507	0.964776
TGME49_214490-t26_1-p1	peptidase M16 inactive domain-containing protein GN=TGME49_214490	--	148.87	41.6	276	38	38	33	29	39	27	28	29	30	33	28	37	37	37	29	29	29	34	33	32	37	37	37	29	29	29	34	33	32	571800	554420	566860	460440	496480	475110	441010	452000	440350	1.15425	1.11917	1.14428	0.929458	1.00221	0.959071
TGME49_214500-t26_1-p1	ankyrin repeat-containing protein GN=TGME49_214500	--	49.256	27.9	50	10	10	2	4	3	7	9	7	6	5	7	5	6	6	8	8	8	8	6	10	5	6	6	8	8	8	8	6	10	46189	48973	43464	82630	96664	87233	89904	98325	112240	0.589127	0.624636	0.55437	1.05392	1.23292	1.11263
TGME49_214520-t26_1-p1	general transcription factor IIH polypeptide 4 GTF2H4 GN=TGME49_214520	--	92.537	4.2	9	3	3	1	1	0	1	2	1	1	1	1	2	2	2	3	3	3	2	3	3	2	2	2	3	3	3	2	3	3	31482	30594	0	33941	28597	33254	27363	24154	28679	1.05793	1.02809		1.14057	0.960985	1.11748
TGME49_214530-t26_1-p1	DnaJ domain-containing protein GN=TGME49_214530	--	82.209	7.7	14	5	5	1	1	1	3	1	2	2	1	2	3	3	3	4	4	4	4	3	4	3	3	3	4	4	4	4	3	4	324090	309520	327320	356290	302260	358860	468920	408680	404220	0.894683	0.854461	0.9036	0.983574	0.834419	0.990669
TGME49_214575-t26_1-p1	hypothetical protein GN=TGME49_214575	--	10.282	57.6	37	4	4	4	4	4	4	4	5	4	4	4	3	3	3	3	4	4	3	3	4	3	3	3	3	4	4	3	3	4	265570	278550	286870	2083700	2115100	1943300	525010	534500	463760	0.281312	0.295062	0.303875	2.20722	2.24048	2.05849
TGME49_214590-t26_1-p1	micro-fibrillar-associated protein 1 GN=TGME49_214590	--	51.964	14.6	15	6	6	1	0	1	2	2	4	1	1	3	4	3	3	4	5	5	3	4	6	4	3	3	4	5	5	3	4	6	110150	94816	83574	62756	73213	66553	94232	84533	87878	1.30836	1.12622	0.99269	0.745414	0.869622	0.790515
TGME49_214600-t26_1-p1	hypothetical protein GN=TGME49_214600	--	433.99	11.5	103	31	31	12	14	11	15	11	10	12	8	10	20	20	19	20	19	21	24	15	15	20	20	19	20	19	21	24	15	15	149060	140790	143310	168780	173750	166110	159480	179100	136330	0.94694	0.894403	0.910412	1.07222	1.10379	1.05526
TGME49_214610-t26_1-p1	ER-trafficking TRAPP I complex 85 kDa subunit(predict) GN=TGME49_214610	--	354.77	13.9	104	28	28	13	14	11	8	11	9	11	15	12	22	20	22	16	18	14	21	19	19	22	20	22	16	18	14	21	19	19	67643	67430	68404	52573	52558	50346	64898	63581	65384	1.10125	1.09778	1.11363	0.855902	0.855657	0.819646
TGME49_214620-t26_1-p1	hypoxia- inducible factor prolyl hydroxylase (phd2), putative GN=TGME49_214620	--	64.159	17.2	38	9	9	4	3	5	5	7	5	2	3	4	6	7	9	8	8	8	7	5	7	6	7	9	8	8	8	7	5	7	91063	89952	99335	83012	96174	92593	64357	67035	80669	1.07247	1.05938	1.16989	0.977647	1.13266	1.09048
TGME49_214740-t26_1-p1	Retinitis pigmentosa 1-like 1 protein, putative(predict) GN=TGME49_214740	--	165.92	3.7	6	4	4	2	1	1	0	0	0	1	1	0	3	3	2	0	1	1	1	3	1	3	3	2	0	1	1	1	3	1	28103	25910	33635	0	0	0	0	0	0	0.961904	0.886843	1.15125
TGME49_214750-t26_1-p1	hypothetical protein GN=TGME49_214750	--	119.98	27.9	132	22	22	19	20	17	11	14	13	13	12	13	21	20	22	14	16	17	18	18	15	21	20	22	14	16	17	18	18	15	266760	264020	256570	187270	185670	186080	228000	222580	224440	1.18772	1.17552	1.14235	0.833798	0.826674	0.828499
TGME49_214760-t26_1-p1	erythronate-4-phosphate dehydrogenase domain-containing protein GN=TGME49_214760	--	42.223	24.6	17	6	6	2	3	3	3	2	2	1	0	1	4	4	4	4	3	3	2	3	2	4	4	4	4	3	3	2	3	2	191020	180380	89870	257170	140800	132150	16995	11212	36299	1.62817	1.53748	0.766013	2.19201	1.20012	1.12639
TGME49_214770-t26_1-p1	small GTP binding protein rab1a, putative GN=TGME49_214770	--	22.88	55.9	99	11	10	11	11	12	11	12	10	11	9	12	10	10	11	11	11	9	10	11	11	9	9	10	10	10	8	9	10	10	2886800	2911100	2780300	3426500	3257300	3301100	3139900	3036100	3463100	0.921247	0.929002	0.887261	1.09348	1.03948	1.05346
TGME49_214780-t26_1-p1	hydrolase, NUDIX family protein GN=TGME49_214780	--	25.262	15.5	15	3	3	0	1	1	1	3	2	2	3	2	1	2	1	3	3	3	3	3	2	1	2	1	3	3	3	3	3	2	30431	27438	24929	77713	107630	70021	49946	89711	91158	0.481353	0.434011	0.394323	1.22925	1.70248	1.10758
TGME49_214790-t26_1-p1	glycoprotein GN=TGME49_214790	--	31.444	30.4	82	8	8	10	6	12	10	10	8	10	8	8	8	7	7	8	7	8	8	7	7	8	7	7	8	7	8	8	7	7	2889900	2962300	2933600	3439900	3475200	3639300	2691600	2600700	2595800	0.955223	0.979154	0.969668	1.13702	1.14869	1.20293
TGME49_214800-t26_1-p1	Erythrocyte membrane protein related(predict) GN=TGME49_214800	--	82.463	9.7	21	6	6	3	3	3	1	0	1	2	3	5	5	5	5	4	3	2	5	5	5	5	5	5	4	3	2	5	5	5	62250	69995	69291	22479	31506	37606	60549	67147	64194	1.15511	1.29883	1.28577	0.417121	0.584627	0.697819
TGME49_214810-t26_1-p1	PRA1 family protein(predict) GN=TGME49_214810	--	33.492	19.9	10	3	3	1	1	1	0	1	0	3	2	1	2	2	1	0	1	0	3	2	1	2	2	1	0	1	0	3	2	1	84405	82222	0	0	0	0	47614	65729	0	1.20592	1.17473
TGME49_214820-t26_1-p1	G-patch domain-containing protein GN=TGME49_214820	--	49.582	36.3	60	10	10	7	7	6	9	6	7	8	5	5	9	8	8	10	8	10	9	8	9	9	8	8	10	8	10	9	8	9	202420	202310	200210	198660	198280	192030	211520	211420	220290	0.991639	0.9911	0.980813	0.973219	0.971358	0.940739
TGME49_214830-t26_1-p1	Exportin-T(predict) GN=TGME49_214830	--	163.97	6.4	37	7	7	4	3	6	6	3	6	3	2	4	7	6	7	7	6	6	5	5	5	7	6	7	7	6	6	5	5	5	718700	664450	615760	774130	724320	755470	501510	551420	490160	1.11601	1.03177	0.956162	1.20208	1.12474	1.17311
TGME49_214840-t26_1-p1	AP2 domain transcription factor AP2X-7 GN=TGME49_214840	--	184.05	34.7	241	33	33	30	27	29	28	27	25	25	23	27	26	27	28	26	26	28	24	27	26	26	27	28	26	26	28	24	27	26	482310	458170	449580	514980	495330	469640	505260	504410	509050	0.989077	0.939572	0.921957	1.05607	1.01578	0.963094
TGME49_214870-t26_1-p1	ribosomal protein L9, N-terminal domain-containing protein GN=TGME49_214870	--	53.95	15.2	14	5	5	1	1	1	2	3	4	1	0	1	3	3	1	4	4	5	2	2	3	3	3	1	4	4	5	2	2	3	21499	21595	0	34355	36647	42095	31169	18637	30148	0.728332	0.731584		1.16386	1.24151	1.42607
TGME49_214880-t26_1-p1	Ig-like domain-containing protein(predict) GN=TGME49_214880	--	98.373	19.3	35	11	11	3	3	3	4	6	4	5	3	4	5	6	6	9	8	9	6	4	7	5	6	6	9	8	9	6	4	7	283720	232140	262910	157980	225420	221060	244810	227770	277230	1.19711	0.979475	1.1093	0.66657	0.951121	0.932725
TGME49_214910-t26_1-p1	hypothetical protein GN=TGME49_214910	--	78.054	2.5	6	1	1	0	1	0	0	1	1	1	1	1	1	1	1	0	1	1	1	1	1	1	1	1	0	1	1	1	1	1	0	0	0	0	0	0	0	0	0
TGME49_214930-t26_1-p1	ATP synthase-associated protein, putative(predict) GN=TGME49_214930	--	15.147	80.4	95	11	11	9	9	11	11	9	10	12	12	12	9	9	9	9	10	10	9	10	11	9	9	9	9	10	10	9	10	11	1093200	1062200	1102900	1021900	1024000	1074400	1264000	1276200	1215300	0.970861	0.94333	0.979475	0.90754	0.909405	0.954165
TGME49_214940-t26_1-p1	MIC2-associated protein M2AP GN=TGME49_214940	--	34.552	42.1	87	10	10	9	7	8	14	10	7	12	8	12	7	7	8	9	10	8	9	8	9	7	7	8	9	10	8	9	8	9	5551500	5175400	5507600	6399500	6175200	6179800	7400400	7340600	6613000	0.886774	0.826697	0.879761	1.02223	0.986401	0.987136
TGME49_214950-t26_1-p1	hypothetical protein GN=TGME49_214950	--	21.501	8.2	9	1	1	1	1	1	1	1	1	1	1	1	1	1	1	1	1	1	1	1	1	1	1	1	1	1	1	1	1	1	0	0	0	0	0	0	0	0	0
TGME49_214960-t26_1-p1	AP2 domain transcription factor AP2X-8 GN=TGME49_214960	--	399.15	5.5	38	13	13	5	5	4	3	3	6	5	2	5	7	6	6	6	9	9	6	4	7	7	6	6	6	9	9	6	4	7	59522	55265	59444	72952	78916	59847	62487	81986	79015	0.879009	0.816143	0.877857	1.07734	1.16542	0.883809
TGME49_214970-t26_1-p1	DNA replication licensing factor, putative GN=TGME49_214970	--	117.24	21.5	72	16	16	10	10	11	10	10	9	4	4	4	13	13	13	15	13	16	10	7	12	13	13	13	15	13	16	10	7	12	135250	130130	132520	104260	107360	110000	57856	57463	61917	1.35739	1.30601	1.32999	1.04637	1.07748	1.10398
TGME49_214980-t26_1-p1	hypothetical protein GN=TGME49_214980	--	117.12	11.9	18	7	7	0	0	0	7	6	5	0	0	0	0	0	0	7	7	5	0	0	0	0	0	0	7	7	5	0	0	0	0	0	0	99825	108850	111350	0	0	0				0.935786	1.02039	1.04383
TGME49_214990-t26_1-p1	Nucleotidyltransferase family related (Fragment)(predict) GN=TGME49_214990	--	355.59	5.4	24	12	12	0	3	1	6	6	4	1	2	1	4	5	9	8	7	8	4	5	6	4	5	9	8	7	8	4	5	6	25810	38034	25653	49229	52966	53587	31043	40297	30225	0.669725	0.986916	0.665651	1.27741	1.37438	1.39049
TGME49_215010-t26_1-p1	Protease prsW family protein (Fragment)(predict) GN=TGME49_215010	--	97.321	3.9	10	2	2	1	1	1	2	1	1	1	1	1	2	2	2	2	2	2	2	2	2	2	2	2	2	2	2	2	2	2	86772	91837	85810	55762	75870	74985	83783	92422	90029	1.05924	1.12107	1.0475	0.680698	0.92616	0.915357
TGME49_215040-t26_1-p1	HEAT repeat-containing protein GN=TGME49_215040	--	181.97	35.7	236	40	40	21	25	26	28	28	26	30	27	25	29	30	30	32	34	31	33	33	34	29	30	30	32	34	31	33	33	34	777260	763950	777650	971240	1000300	958960	998590	997990	978870	0.850517	0.835952	0.850944	1.06278	1.09458	1.04934
TGME49_215060-t26_1-p1	small GTP-binding protein sar1, putative GN=TGME49_215060	--	22.138	64.6	88	10	10	11	9	7	11	9	12	10	10	9	9	9	9	10	10	9	10	9	9	9	9	9	10	10	9	10	9	9	2035400	1935100	1925400	2277500	2188000	2326900	2444300	2362700	2180100	0.931041	0.885161	0.880724	1.04178	1.00084	1.06438
TGME49_215070-t26_1-p1	ferodoxin FD GN=TGME49_215070	--	34.214	6.2	5	1	1	1	1	1	0	1	1	0	0	0	1	1	1	1	1	1	1	1	0	1	1	1	1	1	1	1	1	0	0	0	0	0	0	0	0	0	0
TGME49_215160-t26_1-p1	hypothetical protein GN=TGME49_215160	--	31.176	29.7	42	7	7	4	4	4	3	3	5	6	7	6	4	6	5	5	4	6	7	6	6	4	6	5	5	4	6	7	6	6	283090	283070	291530	123330	108680	111580	236930	230410	273530	1.31185	1.31176	1.35096	0.571516	0.503627	0.517066
TGME49_215170-t26_1-p1	serine/threonine-protein phosphatase 2A catalytic subunit beta isoform, putative GN=TGME49_215170	--	60.376	4.9	3	2	2	0	0	0	0	1	1	1	0	0	0	2	1	2	2	1	1	0	1	0	2	1	2	2	1	1	0	1	0	0	0	0	0	0	0	0	0
TGME49_215220-t26_1-p1	hypothetical protein GN=TGME49_215220	--	68.629	50.7	187	22	22	25	26	24	18	19	17	18	20	20	20	20	19	16	17	16	18	16	16	20	20	19	16	17	16	18	16	16	3170400	3032200	2914600	2091800	2007100	2100400	2446600	2589500	2654800	1.24019	1.18613	1.14013	0.818267	0.785134	0.821631
TGME49_215230-t26_1-p1	RNA recognition motif-containing protein GN=TGME49_215230	--	80.732	31	50	12	12	8	5	7	6	4	4	5	7	4	10	9	9	8	7	8	10	8	7	10	9	9	8	7	8	10	8	7	298460	317380	325280	431690	443880	414120	333520	329890	471770	0.798024	0.848612	0.869735	1.15426	1.18685	1.10728
TGME49_215250-t26_1-p1	thiamin pyrophosphokinase, catalytic domain-containing protein GN=TGME49_215250	--	89.033	9.3	15	5	5	3	2	1	0	3	2	2	2	0	4	4	3	2	4	4	4	4	2	4	4	3	2	4	4	4	4	2	53422	49918	56011	49267	54147	46666	54840	66927	48948	1.00136	0.935678	1.04989	0.923475	1.01495	0.874721
TGME49_215260-t26_1-p1	carbamoylphosphate synthetase GN=TGME49_215260	--	187.04	49.4	439	62	62	42	44	40	56	57	60	44	52	44	55	54	52	58	57	58	53	55	54	55	54	52	58	57	58	53	55	54	1008400	1010100	1004600	1839400	1900100	1916200	1193800	1165100	1165800	0.743688	0.744942	0.740886	1.35654	1.40131	1.41318
TGME49_215280-t26_1-p1	succinate dehydrogenase [ubiquinone] iron-sulfur protein GN=TGME49_215280	--	38.61	32.2	69	11	11	8	8	9	6	6	8	7	9	8	10	8	10	8	8	9	8	11	9	10	8	10	8	8	9	8	11	9	657380	610660	645480	596820	597340	559920	688170	660910	530900	1.06649	0.990691	1.04718	0.968238	0.969082	0.908374
TGME49_215290-t26_1-p1	saccharopine dehydrogenase domain-containing protein GN=TGME49_215290	--	48.117	46.8	88	13	13	11	9	12	8	7	10	11	9	11	12	10	11	9	9	10	12	11	11	12	10	11	9	9	10	12	11	11	271070	283310	281440	234850	252160	249460	231100	236310	238350	1.07093	1.11929	1.1119	0.927833	0.99622	0.985553
TGME49_215300-t26_1-p1	hypothetical protein GN=TGME49_215300	--	65.478	7.5	8	3	3	1	1	0	1	1	1	1	1	1	2	1	2	2	1	1	3	2	2	2	1	2	2	1	1	3	2	2	34114	0	0	40135	0	0	41900	43558	29122	0.903304			1.06273
TGME49_215350-t26_1-p1	hypothetical protein GN=TGME49_215350	--	16.142	39.3	42	5	5	7	4	4	5	5	4	4	4	5	5	4	4	4	4	4	4	4	4	5	4	4	4	4	4	4	4	4	628960	579430	581180	634400	642760	593360	653030	671120	685520	0.998391	0.919769	0.922547	1.00703	1.0203	0.941881
TGME49_215360-t26_1-p1	Putative transmembrane protein(predict) GN=TGME49_215360	--	43.321	33.2	60	10	10	4	4	4	8	7	9	8	9	7	9	8	9	10	10	9	10	10	9	9	8	9	10	10	9	10	10	9	138360	137090	126660	362710	370630	353940	176790	178560	165750	0.619371	0.613686	0.566996	1.62368	1.65913	1.58442
TGME49_215380-t26_1-p1	hypothetical protein GN=TGME49_215380	--	85.292	20.8	20	8	8	1	1	1	4	4	3	2	3	1	4	3	3	5	5	6	4	4	6	4	3	3	5	5	6	4	4	6	55188	52073	51853	102440	127470	107680	90002	59195	64532	0.69914	0.659678	0.656891	1.29774	1.61483	1.36413
TGME49_215390-t26_1-p1	TIM10 family protein, putative GN=TGME49_215390	--	8.5797	45.5	11	3	3	2	2	1	0	1	2	2	1	0	2	3	2	2	2	2	2	1	3	2	3	2	2	2	2	2	1	3	39732	38012	56072	0	91158	56598	35175	0	136070	0.614208	0.587619	0.866805		1.40919	0.874936
TGME49_215400-t26_1-p1	RNA recognition motif-containing protein GN=TGME49_215400	--	41.35	18.6	27	5	5	3	3	3	2	4	4	3	3	2	4	5	4	4	4	4	4	3	3	4	5	4	4	4	4	4	3	3	185900	184720	184470	118100	116690	115910	169800	167870	149300	1.20128	1.19366	1.19204	0.763161	0.75405	0.749009
TGME49_215420-t26_1-p1	SNARE protein GN=TGME49_215420	--	26.152	33.5	43	7	7	5	5	4	5	6	6	4	4	4	6	5	5	6	7	6	6	6	6	6	5	5	6	7	6	6	6	6	413920	404420	410300	441090	457670	461770	366900	385440	406110	0.994039	0.971224	0.985345	1.05929	1.09911	1.10895
TGME49_215430-t26_1-p1	Putative transmembrane protein(predict) GN=TGME49_215430	--	27.554	45.1	99	10	10	10	10	11	11	12	11	11	11	12	9	9	10	10	10	9	10	10	9	9	9	10	10	10	9	10	10	9	1344900	1374400	1390200	1323400	1284300	1321500	1267600	1242600	1364600	1.016	1.03828	1.05022	0.999757	0.970219	0.998321
TGME49_215440-t26_1-p1	WWE domain-containing protein GN=TGME49_215440	--	81.453	7.3	6	3	3	1	0	0	1	1	1	1	0	1	2	2	1	3	2	2	2	1	2	2	2	1	3	2	2	2	1	2	55237	0	0	0	0	0	95436	0	0	0.733204
TGME49_215450-t26_1-p1	aquaporin 1 GN=TGME49_215450	--	28.116	9.5	10	2	2	1	2	1	1	1	1	1	1	1	2	2	2	1	2	1	2	1	1	2	2	2	1	2	1	2	1	1	273020	311730	370910	0	151000	0	333110	0	0	0.948138	1.08257	1.28809		0.524389
TGME49_215460-t26_1-p1	ribosomal protein RPS24 GN=TGME49_215460	--	30.375	17.6	63	5	5	8	7	8	5	7	6	6	8	8	5	5	5	5	5	5	5	5	5	5	5	5	5	5	5	5	5	5	2805200	2944600	3102500	2175000	2084200	2238100	2658400	2646400	2435700	1.0934	1.14774	1.20928	0.847766	0.812374	0.872361
TGME49_215470-t26_1-p1	ribosomal protein RPL10A GN=TGME49_215470	--	24.603	54.8	119	12	11	11	13	14	15	12	15	14	14	11	10	10	11	10	10	9	11	11	9	10	10	11	9	9	9	11	10	8	4399700	4364800	4330400	4054100	4102800	3912100	4179000	4081800	4243700	1.05121	1.04287	1.03465	0.968634	0.98027	0.934707
TGME49_215490-t26_1-p1	transporter, major facilitator family protein GN=TGME49_215490	--	58.122	7.5	11	3	3	1	1	2	1	1	0	1	2	2	3	2	3	2	2	1	3	3	3	3	2	3	2	2	1	3	3	3	42386	31114	36862	68684	73723	0	46375	49776	87393	0.777167	0.57049	0.675882	1.25935	1.35174
TGME49_215560-t26_1-p1	histone arginine methyltransferase PRMT5 GN=TGME49_215560	--	107.09	26.6	114	21	21	13	13	11	9	15	16	14	11	12	18	17	17	18	18	19	19	17	15	18	17	17	18	18	19	19	17	15	144060	147470	145660	144870	160350	157770	126960	121830	126190	1.01677	1.04083	1.02806	1.02248	1.13174	1.11353
TGME49_215590-t26_1-p1	flavoprotein subunit of succinate dehydrogenase GN=TGME49_215590	--	72.751	52.8	210	24	24	27	24	24	22	22	21	26	21	23	24	23	24	18	20	18	23	23	20	24	23	24	18	20	18	23	23	20	939540	892360	887700	845290	874830	854270	1126500	1187100	1161600	0.964269	0.915847	0.911065	0.867539	0.897856	0.876755
TGME49_215610-t26_1-p1	Proteasome subunit alpha type-3(predict) GN=TGME49_215610	--	12.966	52.3	26	4	4	3	3	4	2	1	4	3	2	4	3	3	2	2	2	3	2	3	3	3	3	2	2	2	3	2	3	3	371060	439800	494460	421910	434890	595030	616020	567360	456850	0.759439	0.900127	1.012	0.863512	0.890078	1.21783
TGME49_215640-t26_1-p1	zinc finger, C3HC4 type (RING finger) domain-containing protein GN=TGME49_215640	--	160.05	1.2	5	1	1	1	1	1	1	0	0	1	0	0	1	1	1	1	1	0	1	0	1	1	1	1	1	1	0	1	0	1	0	0	0	0	0	0	0	0	0
TGME49_215660-t26_1-p1	Putative transmembrane protein(predict) GN=TGME49_215660	--	69.605	2.8	4	1	1	0	1	0	1	1	1	0	0	0	0	1	1	1	1	1	0	0	0	0	1	1	1	1	1	0	0	0	0	0	0	0	0	0	0	0	0
TGME49_215700-t26_1-p1	phosphatidylinositol 3- and 4-kinase GN=TGME49_215700	--	316.9	3.9	14	7	7	1	2	0	4	2	4	1	0	0	2	2	2	6	6	6	4	4	2	2	2	2	6	6	6	4	4	2	29741	28726	32766	37570	29730	38752	26955	23228	23695	0.987115	0.953427	1.08752	1.24696	0.98675	1.28619
TGME49_215710-t26_1-p1	Putative transmembrane protein(predict) GN=TGME49_215710	--	89.107	10	20	6	6	2	1	0	3	4	3	2	2	3	2	1	0	5	6	5	3	4	6	2	1	0	5	6	5	3	4	6	9320.8	0	0	67956	77132	64581	55934	64850	59011	0.163611			1.19285	1.35392	1.13361
TGME49_215730-t26_1-p1	Gas41, putative GN=TGME49_215730	--	54.701	26.3	36	9	9	4	8	5	3	4	3	3	3	3	6	7	6	4	6	4	5	6	6	6	7	6	4	6	4	5	6	6	99731	103060	101250	55187	54424	58894	74926	71071	62494	1.31796	1.36195	1.33803	0.729304	0.719221	0.778293
TGME49_215740-t26_1-p1	notchless, putative GN=TGME49_215740	--	57.709	29	44	12	12	5	6	3	5	7	6	4	4	4	9	10	9	9	9	10	6	7	9	9	10	9	9	9	10	6	7	9	101790	100160	114400	102030	114820	105740	108520	95702	92855	0.978732	0.963059	1.09998	0.98104	1.10402	1.01671
TGME49_215775-t26_1-p1	rhoptry protein ROP8 GN=TGME49_215775	--	65.912	42.3	187	18	8	24	26	23	11	14	18	24	22	25	15	16	15	9	10	11	14	11	13	6	7	5	4	4	4	7	4	6	18310000	17080000	17578000	23149000	24390000	24254000	27633000	30259000	28832000	0.779204	0.72686	0.748053	0.985134	1.03795	1.03216
TGME49_215785-t26_1-p1	rhoptry protein ROP2A GN=TGME49_215785	--	49.154	58.4	38	16	6	6	7	6	3	3	2	6	2	3	14	13	15	7	9	9	11	9	10	5	4	5	2	3	2	4	2	3	2728800	2798300	2902500	1431800	1470000	1471300	2199600	2227300	2197000	1.26421	1.2964	1.34468	0.663328	0.681025	0.681627
TGME49_215890-t26_1-p1	Putative trichohyalin(predict) GN=TGME49_215890	--	155.06	6.1	12	5	5	2	1	2	1	0	2	3	1	0	3	4	3	3	3	3	5	2	1	3	4	3	3	3	3	5	2	1	25227	24161	24310	20848	24770	20139	22580	0	0	1.08982	1.04377	1.05021	0.900645	1.07008	0.870016
TGME49_215910-t26_1-p1	bMG10 domain-containing protein(predict) GN=TGME49_215910	--	327.98	43.3	540	87	87	69	62	68	59	64	57	54	53	54	74	71	73	73	66	69	68	65	69	74	71	73	73	66	69	68	65	69	897050	900270	898840	744590	731940	727400	580700	641030	638380	1.19426	1.19855	1.19664	0.991289	0.974448	0.968403
TGME49_215920-t26_1-p1	Ubiquinol-cytochrome C chaperone domain-containing protein(predict) GN=TGME49_215920	--	39.564	4.8	3	1	1	0	0	0	1	0	0	1	0	1	0	0	0	1	1	0	1	0	1	0	0	0	1	1	0	1	0	1	0	0	0	0	0	0	0	0	0
TGME49_215940-t26_1-p1	Acetyl-coenzyme A transporter, putative GN=TGME49_215940	--	65.463	11.2	30	5	5	4	3	3	5	2	4	2	4	3	4	3	4	4	4	4	3	5	4	4	3	4	4	4	4	3	5	4	115810	115840	95376	153080	158820	158560	193210	195740	188800	0.757899	0.758095	0.624172	1.00181	1.03937	1.03767
TGME49_215950-t26_1-p1	Tc5 transposase DNA-binding domain protein(predict) GN=TGME49_215950	--	168.63	12.1	40	10	10	4	4	4	5	4	3	5	4	7	5	5	5	6	8	5	8	6	8	5	5	5	6	8	5	8	6	8	317520	271560	300770	357850	417790	426980	482880	484420	622350	0.776096	0.663759	0.735155	0.874673	1.02118	1.04364
TGME49_215980-t26_1-p1	Putative transmembrane protein(predict) GN=TGME49_215980	--	24.466	41.9	82	7	7	7	8	9	9	10	10	10	11	8	6	6	6	7	7	7	7	7	7	6	6	6	7	7	7	7	7	7	11087000	10697000	10934000	11708000	12234000	12348000	8903700	8419300	9315200	1.04325	1.00655	1.02885	1.10169	1.15118	1.16191
TGME49_215990-t26_1-p1	helicase, putative GN=TGME49_215990	--	147.42	5.5	11	5	5	0	0	0	4	2	3	0	0	2	0	0	0	4	3	3	0	1	2	0	0	0	4	3	3	0	1	2	0	0	0	29903	41981	36537	0	0	20593				0.927124	1.3016	1.13281
TGME49_216000-t26_1-p1	alveolin domain containing intermediate filament IMC3 GN=TGME49_216000	--	57.999	32	113	11	11	13	13	12	12	11	13	14	12	13	10	9	10	9	9	9	10	10	10	10	9	10	9	9	9	10	10	10	2504800	2478300	2565500	2516800	2504400	2422200	3012200	2889200	2941600	0.945802	0.935796	0.968722	0.950334	0.945651	0.914613
TGME49_216020-t26_1-p1	peptidase family c78 protein GN=TGME49_216020	--	91.764	25	111	15	15	14	12	14	12	12	13	11	12	11	14	13	13	14	13	13	14	13	12	14	13	13	14	13	13	14	13	12	212980	203320	211530	217160	218820	207710	200660	210520	226430	1.00403	0.958489	0.997192	1.02373	1.03156	0.979184
TGME49_216030-t26_1-p1	VHS domain-containing protein(predict) GN=TGME49_216030	--	143.3	13.5	36	11	11	4	4	5	4	5	5	2	4	3	7	7	8	9	9	9	5	6	7	7	7	8	9	9	9	5	6	7	80515	73812	54856	79524	68452	72978	67908	75648	93697	1.08577	0.995382	0.739753	1.07241	0.9231	0.984135
TGME49_216050-t26_1-p1	tetratricopeptide repeat-containing protein GN=TGME49_216050	--	59.518	54.8	151	17	17	16	18	15	19	19	18	13	15	18	15	16	15	17	17	17	16	15	16	15	16	15	17	17	17	16	15	16	397410	388040	390070	378350	360890	343510	282700	274910	258020	1.16357	1.13613	1.14208	1.10776	1.05664	1.00575
TGME49_216055-t26_1-p1	hypothetical protein GN=TGME49_216055	--	30.128	5.6	1	1	1	0	0	0	0	0	0	0	0	1	1	1	1	1	1	1	1	1	1	1	1	1	1	1	1	1	1	1	0	0	0	0	0	0	0	0	0
TGME49_216060-t26_1-p1	Putative transmembrane protein(predict) GN=TGME49_216060	--	84.385	30.4	78	15	15	10	11	10	8	9	7	9	8	6	13	13	13	12	14	14	13	13	11	13	13	13	12	14	14	13	13	11	135100	131050	123090	143040	144930	150230	99596	107290	119600	1.05371	1.02212	0.960036	1.11563	1.13038	1.17171
TGME49_216080-t26_1-p1	apical complex lysine methyltransferase GN=TGME49_216080	--	79.432	20	53	11	11	5	5	5	6	5	7	7	6	7	9	9	10	9	9	9	11	11	11	9	9	10	9	9	9	11	11	11	139020	136270	137610	99232	99526	99846	161140	169930	178080	1.02501	1.00473	1.01461	0.731647	0.733815	0.736174
TGME49_216120-t26_1-p1	hypothetical protein GN=TGME49_216120	--	90.314	21.8	52	12	12	8	4	5	10	7	8	4	3	3	9	10	10	10	9	10	8	8	7	9	10	10	10	9	10	8	8	7	118040	127150	113180	90751	82034	88472	80287	69152	71587	1.26373	1.36126	1.2117	0.971577	0.878253	0.947178
TGME49_216130-t26_1-p1	ubiquitin conjugating enzyme E2, putative GN=TGME49_216130	--	24.616	16.3	5	2	2	0	0	0	1	1	2	0	0	1	1	1	1	1	1	2	1	1	1	1	1	1	1	1	2	1	1	1	0	0	0	0	0	0	0	0	0
TGME49_216140-t26_1-p1	tetratricopeptide repeat-containing protein GN=TGME49_216140	--	61.167	23.6	24	10	10	2	2	3	0	0	0	5	7	5	5	5	5	0	0	0	7	8	8	5	5	5	0	0	0	7	8	8	79626	89006	84775	0	0	0	140660	144690	149310	0.694345	0.77614	0.739245
TGME49_216180-t26_1-p1	Putative transmembrane protein(predict) GN=TGME49_216180	--	16.441	21.8	33	3	3	4	4	4	3	3	3	4	4	4	3	3	3	3	3	3	3	3	3	3	3	3	3	3	3	3	3	3	1448900	1405300	1387500	1161300	1042500	1097000	1082600	1026800	739230	1.25493	1.21716	1.20175	1.00583	0.902934	0.950137
TGME49_216210-t26_1-p1	DRIM domain-containing protein(predict) GN=TGME49_216210	--	603.66	6.3	71	25	25	6	8	7	14	7	16	7	2	4	11	13	12	22	16	21	13	9	15	11	13	12	22	16	21	13	9	15	138240	154840	150540	201430	199060	174600	117200	107070	108860	0.920346	1.03086	1.00223	1.34104	1.32526	1.16242
TGME49_216220-t26_1-p1	AP2 domain transcription factor AP2XI-5 GN=TGME49_216220	--	89.485	30.8	74	13	13	11	8	11	8	5	6	7	9	9	11	10	11	11	10	11	10	10	10	11	10	11	11	10	11	10	10	10	303890	312760	303160	219340	195440	221700	314040	246620	243390	1.15874	1.19256	1.15595	0.836346	0.745215	0.845344
TGME49_216260-t26_1-p1	eukaryotic initiation factor-2B, gamma subunit, putative GN=TGME49_216260	--	58.016	46.5	160	21	21	17	20	17	19	21	21	17	14	14	18	19	18	19	19	19	19	20	17	18	19	18	19	19	19	19	20	17	520310	503990	505740	562070	597470	594730	522650	504580	495540	0.974144	0.943589	0.946866	1.05233	1.11861	1.11348
TGME49_216275-t26_1-p1	ACR, YggU family COG1872 domain-containing protein GN=TGME49_216275	--	20.262	6.8	2	1	1	0	0	0	1	0	1	0	0	0	0	0	0	1	1	1	0	1	0	0	0	0	1	1	1	0	1	0	0	0	0	0	0	0	0	0	0
TGME49_216410-t26_1-p1	Putative apicomplexan specific protein(predict) GN=TGME49_216410	--	21.226	38.8	32	6	6	5	4	4	3	3	3	2	5	3	6	6	5	6	6	6	6	6	5	6	6	5	6	6	6	6	6	5	130500	140830	129110	158270	148190	158200	124590	128170	148340	0.927579	1.001	0.917699	1.12496	1.05332	1.12447
TGME49_216430-t26_1-p1	TBC domain-containing protein GN=TGME49_216430	--	359.36	8.6	56	21	20	5	6	5	10	10	8	3	4	5	12	11	10	15	16	14	8	9	10	11	10	9	14	15	13	7	8	9	71515	76771	80802	85128	90866	101770	57912	57587	53967	0.951675	1.02162	1.07526	1.13283	1.20919	1.35429
TGME49_216435-t26_1-p1	Nucleolar 12, 25 kDa protein(predict) GN=TGME49_216435	--	38.327	19.7	21	4	4	4	3	4	1	1	1	2	2	3	4	3	4	2	1	1	2	2	3	4	3	4	2	1	1	2	2	3	136480	116510	128940	44714	0	0	113890	142980	142570	1.15649	0.987272	1.0926	0.378894
TGME49_216450-t26_1-p1	peptidase, T1 family protein GN=TGME49_216450	--	27.939	67.7	109	14	14	14	11	9	15	12	12	11	13	12	12	11	11	13	12	12	12	12	13	12	11	11	13	12	12	12	12	13	650480	666150	635680	1006800	997630	984400	748910	760640	749570	0.813071	0.832657	0.794571	1.25846	1.24699	1.23046
TGME49_216460-t26_1-p1	Putative transmembrane protein(predict) GN=TGME49_216460	--	65.167	18.2	26	5	5	2	3	3	1	1	2	4	5	5	4	3	2	3	2	3	5	4	4	4	3	2	3	2	3	5	4	4	96643	88967	100830	22031	49826	52936	145830	159310	130810	1.02668	0.945136	1.07116	0.234045	0.529324	0.562363
TGME49_216480-t26_1-p1	NMD3 family protein GN=TGME49_216480	--	87.416	8.3	11	5	5	2	3	1	1	1	1	1	1	0	4	5	4	4	4	3	4	3	2	4	5	4	4	4	3	4	3	2	62699	56242	56639	45329	48429	57086	48795	43989	46334	1.21212	1.08729	1.09496	0.876314	0.936244	1.1036
TGME49_216510-t26_1-p1	thioredoxin, putative GN=TGME49_216510	--	78.649	29.7	103	16	16	14	12	14	6	8	9	13	13	14	14	12	15	13	12	12	14	14	16	14	12	15	13	12	12	14	14	16	392540	387520	394390	229730	222560	221540	344150	345380	358120	1.21994	1.20434	1.22569	0.713957	0.691674	0.688504
TGME49_216530-t26_1-p1	ribosome recycling factor protein GN=TGME49_216530	--	51.076	17.4	37	6	6	6	4	5	3	2	2	5	5	5	5	5	5	4	3	4	5	5	5	5	5	5	4	3	4	5	5	5	76512	73770	71424	78749	74565	79898	84663	83995	86862	0.969272	0.934536	0.904816	0.997611	0.944607	1.01217
TGME49_216540-t26_1-p1	dolichyl-phosphate beta-glucosyltransferase GN=TGME49_216540	--	75.838	8.7	11	4	4	1	0	1	3	2	2	0	1	1	2	2	3	3	2	2	2	2	2	2	2	3	3	2	2	2	2	2	22463	0	15381	97763	54630	47994	11001	16349	0	0.592064		0.405402	2.57677	1.4399	1.26499
TGME49_216560-t26_1-p1	methyltransferase domain-containing protein GN=TGME49_216560	--	58.65	19.2	25	6	6	5	5	3	2	3	2	1	2	2	6	6	4	3	3	3	4	6	3	6	6	4	3	3	3	4	6	3	87394	88010	87675	43090	44035	38631	75381	69103	49132	1.35041	1.35993	1.35475	0.665824	0.680426	0.596924
TGME49_216580-t26_1-p1	hypothetical protein GN=TGME49_216580	--	130.38	18.2	53	12	12	5	5	4	5	5	4	8	9	8	10	9	8	8	7	7	9	10	11	10	9	8	8	7	7	9	10	11	80360	90850	92951	69795	60146	54800	89081	109760	95164	0.973527	1.10061	1.12606	0.845537	0.728643	0.663879
TGME49_216590-t26_1-p1	HEAT repeat-containing protein GN=TGME49_216590	--	111.19	44.9	268	33	33	31	27	25	38	30	25	30	31	31	29	28	28	31	30	28	28	29	30	29	28	28	31	30	28	28	29	30	623660	630720	622630	953710	939800	933170	631920	639640	654280	0.846657	0.856242	0.845259	1.29472	1.27584	1.26684
TGME49_216600-t26_1-p1	exonuclease III APE GN=TGME49_216600	--	67.769	32.3	39	12	12	3	1	2	6	8	9	2	4	4	6	3	5	10	7	9	7	9	5	6	3	5	10	7	9	7	9	5	78553	66129	82628	83686	93726	86226	75748	73939	68944	0.996333	0.838752	1.04802	1.06144	1.18878	1.09365
TGME49_216620-t26_1-p1	EF hand domain-containing protein GN=TGME49_216620	--	411.98	27.8	376	68	68	39	43	44	38	41	41	42	44	44	51	52	55	54	54	53	56	53	59	51	52	55	54	54	53	56	53	59	314690	310020	310920	256780	257180	251910	320300	316830	316130	1.06684	1.05101	1.05406	0.870519	0.871875	0.854009
TGME49_216630-t26_1-p1	trigger factor protein, putative GN=TGME49_216630	--	113.3	8.2	27	5	5	2	3	3	4	3	4	3	2	3	3	5	4	4	5	5	4	4	4	3	5	4	4	5	5	4	4	4	740310	679290	675970	742890	726090	690160	657290	695550	632700	1.06771	0.979706	0.974918	1.07143	1.0472	0.995383
TGME49_216650-t26_1-p1	S15 sporozoite-expressed protein GN=TGME49_216650	--	48.987	34.2	144	14	14	17	14	16	20	16	16	15	15	15	14	13	14	14	14	14	14	14	13	14	13	14	14	14	14	14	14	13	2468100	2503100	2513900	2605500	2641800	2536100	2686500	2625000	2664500	0.95562	0.969171	0.973353	1.00882	1.02287	0.981948
TGME49_216660-t26_1-p1	Sequence orphan(predict) GN=TGME49_216660	--	48.991	25.6	30	7	7	3	4	4	4	4	4	3	3	1	4	4	4	5	6	5	4	4	3	4	4	4	5	6	5	4	4	3	73127	89539	83999	118320	127490	126190	76452	72391	70602	0.78527	0.96151	0.902019	1.27057	1.36905	1.35509
TGME49_216670-t26_1-p1	FUSE-binding protein 2 / KH-type splicing regulatory protein GN=TGME49_216670	--	100.09	55.5	338	38	38	30	36	32	42	41	44	37	35	41	33	36	35	36	36	37	37	35	38	33	36	35	36	36	37	37	35	38	896390	925160	919210	1814300	1797100	1833600	1112000	1117400	1100700	0.700556	0.723041	0.718391	1.41793	1.40449	1.43301
TGME49_216680-t26_1-p1	ankyrin repeat-containing protein GN=TGME49_216680	--	44.597	35.3	62	11	11	5	5	3	9	6	7	10	8	9	7	7	7	10	10	10	9	9	9	7	7	7	10	10	10	9	9	9	165440	177660	167740	276040	270800	260670	369090	359220	327000	0.627284	0.673618	0.636005	1.04664	1.02677	0.98836
TGME49_216720-t26_1-p1	hypothetical protein GN=TGME49_216720	--	20.037	37.7	51	7	7	6	6	7	5	3	4	7	6	7	7	7	7	5	4	4	7	7	7	7	7	7	5	4	4	7	7	7	1339600	1413300	1384800	768340	840480	838450	1142000	1156300	1136000	1.20332	1.26952	1.24392	0.690176	0.754977	0.753154
TGME49_216730-t26_1-p1	MCM2/3/5 family protein GN=TGME49_216730	--	113.22	41	119	28	28	16	13	16	14	13	16	9	12	10	25	22	22	21	20	20	15	17	18	25	22	22	21	20	20	15	17	18	178840	177360	183770	151270	156540	146330	115180	106830	119730	1.2049	1.19493	1.23811	1.01915	1.05465	0.985867
TGME49_216750-t26_1-p1	Paf1/RNA polymerase II complex component LEO1 GN=TGME49_216750	--	42.58	13.3	15	4	4	2	1	1	2	1	3	1	1	3	4	4	3	3	3	4	4	3	3	4	4	3	3	3	4	4	3	3	81485	89382	94181	63871	81956	72376	73485	69323	61336	1.06688	1.17027	1.2331	0.836257	1.07304	0.947612
TGME49_216770-t26_1-p1	Putative transmembrane protein(predict) GN=TGME49_216770	--	17.637	17.2	23	2	2	2	2	2	3	3	3	3	2	3	1	1	1	1	1	1	1	1	2	1	1	1	1	1	1	1	1	2	109260	124300	103180	289990	309520	279780	70249	61281	78263	0.689665	0.784599	0.651287	1.83046	1.95373	1.76601
TGME49_216780-t26_1-p1	hypothetical protein GN=TGME49_216780	--	105.06	3.6	4	2	2	0	0	0	2	2	0	0	0	0	0	0	0	2	2	2	0	0	0	0	0	0	2	2	2	0	0	0	0	0	0	30016	30898	35298	0	0	0				0.935933	0.963435	1.10063
TGME49_216790-t26_1-p1	ATP-binding cassette sub-family E member 1, putative GN=TGME49_216790	--	69.219	45.7	152	22	22	17	16	19	16	18	21	19	14	12	19	22	20	20	19	21	19	17	16	19	22	20	20	19	21	19	17	16	747330	729140	735460	781410	761330	763490	686760	685150	654770	1.02767	1.00266	1.01135	1.07454	1.04693	1.0499
TGME49_216810-t26_1-p1	5'-nucleotidase, C-terminal domain-containing protein GN=TGME49_216810	--	78.347	45.4	97	24	24	9	6	8	16	16	15	7	9	11	15	12	13	22	19	22	13	18	17	15	12	13	22	19	22	13	18	17	136070	142560	135970	414670	428490	433970	125040	111920	128170	0.595388	0.623786	0.594951	1.81443	1.8749	1.89888
TGME49_216820-t26_1-p1	transporter, major facilitator family protein GN=TGME49_216820	--	60.523	7.9	11	2	2	1	1	0	2	1	3	0	2	1	2	1	2	2	2	2	2	2	2	2	1	2	2	2	2	2	2	2	99307	0	89362	167060	160410	182670	102370	299000	113880	0.65438		0.588848	1.10084	1.05702	1.2037
TGME49_216860-t26_1-p1	DEAD (Asp-Glu-Ala-Asp) box polypeptide DDX39 GN=TGME49_216860	--	49.113	63.8	262	21	21	30	26	27	31	31	31	30	29	27	20	19	19	21	20	21	19	20	19	20	19	19	21	20	21	19	20	19	3739100	3809100	3771800	4569200	4662700	4598400	4216800	4243200	4098700	0.89241	0.909117	0.900215	1.09053	1.11285	1.0975
TGME49_216870-t26_1-p1	DNA excision repair helicase GN=TGME49_216870	--	119.38	4.2	8	3	3	1	2	2	0	1	1	0	1	0	3	3	2	1	2	2	2	3	2	3	3	2	1	2	2	2	3	2	19532	19932	18458	0	30287	26041	21386	21750	26713	0.848761	0.866143	0.80209		1.31612	1.13161
TGME49_216880-t26_1-p1	guanine nucleotide-binding protein GN=TGME49_216880	--	35.147	81.3	197	18	18	22	20	23	22	24	23	20	21	22	17	18	17	18	18	18	18	17	18	17	18	17	18	18	18	18	17	18	5908800	5712200	5980600	5035500	5131100	5229600	5706000	5621700	5570300	1.0658	1.03034	1.07876	0.908283	0.925527	0.943294
TGME49_216890-t26_1-p1	GpcrRhopsn4 domain-containing protein(predict) GN=TGME49_216890	--	110.88	5.5	10	4	4	1	1	1	1	1	2	1	2	0	3	3	2	2	2	3	2	3	2	3	3	2	2	2	3	2	3	2	215370	254110	239670	0	0	0	308560	317170	0	0.806702	0.951808	0.897721
TGME49_216900-t26_1-p1	cytokine induced apoptosis inhibitor 1 family protein GN=TGME49_216900	--	47.562	25.7	58	9	9	7	4	5	9	8	7	4	7	7	8	8	7	9	9	9	8	9	9	8	8	7	9	9	9	8	9	9	262700	265790	282380	370430	364670	362670	292680	313290	299990	0.840013	0.849893	0.902942	1.18449	1.16607	1.15968
TGME49_216930-t26_1-p1	cholinephosphate cytidylyltransferase GN=TGME49_216930	--	37.688	50.2	76	11	11	11	10	6	9	6	7	10	11	6	10	10	9	7	7	6	10	8	7	10	10	9	7	7	6	10	8	7	306870	327200	316940	228120	241810	248840	219440	210560	259580	1.17058	1.24813	1.209	0.870185	0.922407	0.949224
TGME49_216960-t26_1-p1	elongation factor Tu GTP binding domain-containing protein GN=TGME49_216960	--	92.103	11.9	21	7	7	5	1	2	2	1	2	2	3	3	5	2	4	5	3	5	3	5	4	5	2	4	5	3	5	3	5	4	42911	40704	42079	50275	38791	51320	39402	36077	44304	1.00087	0.949394	0.981465	1.17263	0.904774	1.19701
TGME49_216970-t26_1-p1	coronin, putative GN=TGME49_216970	--	68.442	54.9	213	27	27	23	23	22	27	23	29	27	20	19	24	25	25	27	26	26	26	23	26	24	25	25	27	26	26	26	23	26	1100300	1061800	1041500	1081600	1102600	1084100	1166900	1096200	1096800	1.00721	0.971969	0.953386	0.990093	1.00932	0.992382
TGME49_216980-t26_1-p1	WDR8 protein isoform 3 family protein GN=TGME49_216980	--	61.739	8.6	3	3	3	0	0	2	0	0	0	0	1	0	2	2	3	1	1	1	1	1	1	2	2	3	1	1	1	1	1	1	0	0	0	0	0	0	0	0	0
TGME49_217000-t26_1-p1	hypothetical protein GN=TGME49_217000	--	75.849	19.1	38	10	10	5	5	2	3	2	4	5	5	7	8	9	7	8	7	7	8	8	8	8	9	7	8	7	7	8	8	8	86446	84351	82497	88780	93716	76059	71337	74522	81715	1.05219	1.02669	1.00412	1.0806	1.14068	0.925764
TGME49_217010-t26_1-p1	GYF domain-containing protein(predict) GN=TGME49_217010	--	64.342	36.1	51	10	10	5	6	5	7	7	7	3	6	5	8	8	7	9	10	9	7	9	9	8	8	7	9	10	9	7	9	9	186790	194200	183500	163550	176840	168110	166660	178080	166200	1.06135	1.10346	1.04266	0.929302	1.00482	0.955213
TGME49_217020-t26_1-p1	ATPase, AFG1 family protein GN=TGME49_217020	--	79.779	23	45	13	13	5	6	7	3	5	4	8	3	4	9	9	10	9	9	8	9	10	6	9	9	10	9	9	8	9	10	6	154290	160240	137720	199770	207640	210850	144020	138560	181380	0.904944	0.939842	0.807758	1.17169	1.21785	1.23668
TGME49_217050-t26_1-p1	ADA2-A transcriptional co-activator SAGA component GN=TGME49_217050	--	126.32	22.5	101	17	17	12	8	10	11	10	13	13	12	12	14	12	14	12	12	13	14	13	12	14	12	14	12	12	13	14	13	12	517190	537310	526190	388810	382380	389520	438950	481420	446010	1.13315	1.17723	1.15286	0.851869	0.837781	0.853424
TGME49_217220-t26_1-p1	zinc finger, C3HC4 type (RING finger) domain-containing protein GN=TGME49_217220	--	115.47	15.8	51	11	11	5	4	5	8	8	7	4	5	5	7	10	8	9	9	9	8	8	9	7	10	8	9	9	9	8	8	9	64080	60407	75937	155470	146590	150140	63080	62640	79879	0.671993	0.633475	0.796335	1.63038	1.53726	1.57449
TGME49_217340-t26_1-p1	Putative transmembrane protein(predict) GN=TGME49_217340	--	84.916	2.2	2	1	1	0	0	0	0	0	0	0	1	1	1	1	1	1	1	1	1	1	1	1	1	1	1	1	1	1	1	1	0	0	0	0	0	0	0	0	0
TGME49_217350-t26_1-p1	methyltransferase MTA70, putative GN=TGME49_217350	--	87.997	15.9	42	10	10	5	4	4	5	4	5	4	4	7	7	7	6	8	8	7	6	7	8	7	7	6	8	8	7	6	7	8	102270	105010	107980	83379	80957	74674	122100	122610	129570	0.991255	1.01781	1.0466	0.808154	0.784678	0.72378
TGME49_217400-t26_1-p1	Putative transmembrane protein(predict) GN=TGME49_217400	--	85.862	36.6	92	21	21	10	15	13	3	3	4	14	16	14	16	18	16	7	8	9	21	18	17	16	18	16	7	8	9	21	18	17	277500	284140	285020	87946	92169	88919	447320	438570	408240	1.03638	1.06118	1.06447	0.328453	0.344225	0.332087
TGME49_217410-t26_1-p1	Putative transmembrane protein(predict) GN=TGME49_217410	--	93.272	13.9	43	8	8	5	6	6	1	1	2	6	7	9	5	6	7	3	3	5	7	7	8	5	6	7	3	3	5	7	7	8	126000	173520	157660	37425	41122	21746	353650	480350	463620	0.61129	0.841834	0.764889	0.181568	0.199504	0.105501
TGME49_217420-t26_1-p1	Putative transmembrane protein(predict) GN=TGME49_217420	--	82.366	19.8	20	10	10	0	0	0	0	0	0	6	8	6	1	1	1	3	2	2	9	9	8	1	1	1	3	2	2	9	9	8	0	0	0	0	0	0	327880	361960	313750
TGME49_217430-t26_1-p1	protease inhibitor PI1 GN=TGME49_217430	--	47.782	30.3	71	10	10	8	7	10	8	7	6	9	10	6	9	9	9	8	8	8	9	9	9	9	9	9	8	8	8	9	9	9	278830	277040	288170	260800	286640	285660	316830	305830	288140	0.969679	0.963454	1.00216	0.906976	0.996839	0.993431
TGME49_217440-t26_1-p1	HCNGP family protein GN=TGME49_217440	--	51.253	20.5	37	6	6	5	4	4	4	3	3	4	6	4	4	4	2	4	3	4	2	4	5	4	4	2	4	3	4	2	4	5	145820	104840	133440	131310	145850	121390	163520	152650	155680	1.04614	0.75214	0.957322	0.942041	1.04635	0.870873
TGME49_217460-t26_1-p1	glutaminyl-tRNA synthetase (GlnRS) GN=TGME49_217460	--	95.526	51.6	275	35	34	29	30	31	35	32	30	27	32	29	30	32	31	33	32	31	31	31	33	29	31	30	33	32	30	30	31	32	1036700	1071900	1044500	1247800	1284300	1275500	960710	978190	947950	0.947474	0.979645	0.954603	1.1404	1.17376	1.16572
TGME49_217480-t26_1-p1	Cgd7_610 protein(predict) GN=TGME49_217480	--	174.62	23.2	164	25	25	21	17	22	14	15	18	18	18	21	21	21	22	18	20	17	22	20	22	21	21	22	18	20	17	22	20	22	7391200	7339400	7805400	4066400	4100100	4172300	5637800	5933400	5866300	1.27161	1.2627	1.34287	0.699598	0.705396	0.717818
TGME49_217500-t26_1-p1	HMG (high mobility group) box domain-containing protein GN=TGME49_217500	--	38.594	3.7	2	1	1	0	0	0	0	1	0	0	1	0	0	0	0	1	1	1	0	1	1	0	0	0	1	1	1	0	1	1	0	0	0	0	0	0	0	0	0
TGME49_217510-t26_1-p1	Inner membrane complex protein 19(predict) GN=TGME49_217510	--	42.13	69.5	153	16	16	16	19	19	16	17	16	17	17	16	16	15	16	13	12	15	15	15	15	16	15	16	13	12	15	15	15	15	756820	763720	764300	850690	819650	840510	790430	874820	860660	0.930313	0.938795	0.939508	1.0457	1.00755	1.03319
TGME49_217530-t26_1-p1	MIC20(predict) GN=TGME49_217530	--	63.767	44.2	161	24	24	18	16	18	17	17	19	20	19	17	19	19	20	20	20	22	21	18	20	19	19	20	20	20	22	21	18	20	1087800	1101400	1075900	607740	594750	599250	844880	837340	855060	1.28749	1.30358	1.2734	0.719302	0.703928	0.709254
TGME49_217540-t26_1-p1	RNA recognition motif-containing protein GN=TGME49_217540	--	38.104	44.2	110	13	13	12	12	11	12	12	12	16	12	11	13	13	13	11	11	10	13	12	13	13	13	13	11	11	10	13	12	13	589740	601040	600370	796410	794580	833430	611860	611660	629470	0.874616	0.891375	0.890381	1.18112	1.1784	1.23602
TGME49_217550-t26_1-p1	Putative transferase hexapeptide repeat protein(predict) GN=TGME49_217550	--	24.743	25.3	24	4	4	3	3	3	2	2	2	3	3	3	4	3	4	3	4	2	4	4	4	4	3	4	3	4	2	4	4	4	45243	52836	60442	51941	60266	52131	54220	66336	66543	0.798472	0.932477	1.06671	0.916681	1.0636	0.920035
TGME49_217560-t26_1-p1	DNA-directed RNA polymerase II RPB10 GN=TGME49_217560	--	8.539	38.9	19	3	3	2	2	3	3	1	3	2	2	1	3	3	3	3	3	3	3	3	3	3	3	3	3	3	3	3	3	3	84589	83568	88105	97141	121520	113390	71492	77190	107250	0.901754	0.890869	0.939236	1.03556	1.29545	1.20878
TGME49_217570-t26_1-p1	ribosomal protein RPS27 GN=TGME49_217570	--	16.954	13.9	17	2	2	2	2	1	2	2	2	2	2	2	2	2	2	2	2	2	2	2	2	2	2	2	2	2	2	2	2	2	1803500	2007200	1725100	1493900	1229800	1479000	1070000	693380	1395700	1.25849	1.40064	1.20378	1.04245	0.858161	1.03205
TGME49_217580-t26_1-p1	DNA-directed RNA polymerase III RPC6 GN=TGME49_217580	--	35.622	16	14	4	4	2	2	1	2	1	1	2	1	2	3	3	3	3	2	2	3	3	2	3	3	3	3	2	2	3	3	2	38555	39115	39518	54234	42928	37173	45850	47981	46431	0.885677	0.898541	0.907799	1.24585	0.986133	0.85393
TGME49_217600-t26_1-p1	calcium-dependent protein kinase CDPK9 GN=TGME49_217600	--	75.6	36.8	112	19	19	12	9	11	14	17	15	9	14	11	15	15	15	17	18	17	13	15	15	15	15	15	17	18	17	13	15	15	178910	174820	183450	258840	270720	261380	196760	225970	206730	0.822541	0.803737	0.843414	1.19002	1.24464	1.2017
TGME49_217665-t26_1-p1	Alba domain-containing protein(predict) GN=TGME49_217665	--	20.82	9.7	5	1	1	0	1	0	1	1	1	1	0	0	1	1	1	1	1	1	1	0	0	1	1	1	1	1	1	1	0	0	0	0	0	0	0	0	0	0	0
TGME49_217680-t26_1-p1	hypothetical protein GN=TGME49_217680	--	246.14	54.4	597	80	80	63	70	70	61	54	55	74	74	76	68	71	68	60	57	55	71	75	68	68	71	68	60	57	55	71	75	68	1812700	1798600	1805900	1643400	1679300	1704300	1916600	1878300	1896000	1.01111	1.00324	1.00731	0.916672	0.936697	0.950642
TGME49_217688-t26_1-p1	hypothetical protein GN=TGME49_217688	--	85.28	4.2	3	2	2	0	0	1	0	0	0	1	0	1	1	1	1	0	0	0	2	1	1	1	1	1	0	0	0	2	1	1	0	0	0	0	0	0	0	0	0
TGME49_217740-t26_1-p1	3-ketoacyl-(acyl-carrier-protein) reductase GN=TGME49_217740	--	39.04	40.4	81	10	10	10	9	10	8	9	9	8	8	10	9	9	10	7	7	7	9	9	8	9	9	10	7	7	7	9	9	8	1709900	1556000	1528600	2652800	2863600	2905800	1651800	1729300	1740700	0.839169	0.763639	0.750192	1.30192	1.40537	1.42608
TGME49_217780-t26_1-p1	Sec20 protein GN=TGME49_217780	--	86.249	9.5	15	5	5	0	2	3	1	3	3	2	0	1	3	4	5	4	4	5	3	2	3	3	4	5	4	4	5	3	2	3	21634	29687	32737	18372	19001	23235	25400	15266	20248	0.947106	1.29966	1.43318	0.8043	0.831837	1.0172
TGME49_217820-t26_1-p1	PCI domain-containing protein GN=TGME49_217820	--	51.722	55.9	169	20	20	15	14	17	22	24	24	15	17	21	15	15	15	20	20	19	15	17	19	15	15	15	20	20	19	15	17	19	880380	865420	838270	1104900	1127700	1154700	855670	855130	867560	0.926745	0.910997	0.882417	1.16309	1.18709	1.21551
TGME49_217850-t26_1-p1	Sucrose-6F-phosphate phosphohydrolase GN=TGME49_217850	--	59.658	14	25	6	6	5	2	4	2	0	1	4	5	2	5	4	4	3	3	3	5	5	5	5	4	4	3	3	3	5	5	5	136610	220360	224750	92695	89579	93791	146570	182030	222460	0.872694	1.40771	1.43575	0.592155	0.57225	0.599157
TGME49_217870-t26_1-p1	DHHC zinc finger domain-containing protein GN=TGME49_217870	--	47.156	22.3	18	6	6	3	1	1	1	2	2	0	4	4	3	3	3	5	4	3	3	4	5	3	3	3	5	4	3	3	4	5	93125	112140	116220	133860	143200	190710	87653	133400	143440	0.726437	0.874766	0.906593	1.0442	1.11705	1.48767
TGME49_217880-t26_1-p1	RNA-binding protein Nova-1, putative GN=TGME49_217880	--	41.467	44.4	100	12	12	10	11	9	14	14	12	11	8	11	11	11	11	11	11	11	12	11	11	11	11	11	11	11	11	12	11	11	915490	887910	844720	1367400	1378000	1268700	820330	761510	730950	0.918039	0.890382	0.847072	1.37121	1.38184	1.27223
TGME49_217890-t26_1-p1	alkyl hydroperoxide reductase/ Thiol specific antioxidant/ Mal allergen, putative GN=TGME49_217890	--	21.722	66.3	235	12	12	23	26	24	27	27	28	24	28	28	12	12	11	11	12	12	11	12	11	12	12	11	11	12	12	11	12	11	6262600	6288400	6252900	6025600	5920700	6040700	7310500	7310800	7215800	0.961373	0.965334	0.959884	0.924991	0.908888	0.927309
TGME49_217900-t26_1-p1	hypothetical protein GN=TGME49_217900	--	20.699	83	57	10	10	4	9	4	7	7	8	4	6	8	6	10	7	9	8	9	7	8	9	6	10	7	9	8	9	7	8	9	139530	132920	138190	252080	260270	242800	174340	181750	200430	0.72912	0.694579	0.722117	1.31725	1.36005	1.26876
TGME49_218070-t26_1-p1	NOC3p domain-containing protein(predict) GN=TGME49_218070	--	186.09	19.4	66	21	21	12	10	9	5	5	2	6	11	6	16	15	13	7	8	7	11	15	11	16	15	13	7	8	7	11	15	11	191810	202180	201500	138430	127720	127340	161460	169080	180880	1.15055	1.21276	1.20868	0.830359	0.766116	0.763836
TGME49_218200-t26_1-p1	UDP-sugar pyrophospharylase GN=TGME49_218200	--	67.851	26.3	58	11	11	10	9	12	5	4	4	4	4	6	10	10	11	6	7	7	8	6	8	10	10	11	6	7	7	8	6	8	393520	378710	392160	94575	95009	97737	111230	110780	111690	1.98368	1.90902	1.97682	0.476739	0.478927	0.492678
TGME49_218220-t26_1-p1	cell-cycle-associated protein kinase CDK, putative GN=TGME49_218220	--	34.285	63.3	88	15	14	8	9	11	11	13	11	9	9	7	13	12	12	12	14	14	13	12	11	12	11	11	11	13	13	12	11	10	272550	270690	289340	368880	344330	354350	293950	294860	268410	0.889601	0.88353	0.944403	1.20402	1.12389	1.1566
TGME49_218240-t26_1-p1	IMC25(predict) GN=TGME49_218240	--	132.28	29.5	139	27	27	16	21	15	8	9	12	19	19	20	23	25	20	12	13	13	22	25	24	23	25	20	12	13	13	22	25	24	534090	549280	578200	361090	373250	420200	684540	682690	652160	0.994067	1.02234	1.07617	0.672073	0.694706	0.782091
TGME49_218250-t26_1-p1	TAP42 family protein GN=TGME49_218250	--	56.861	27	43	10	10	5	6	6	5	4	5	7	3	2	9	10	10	9	8	8	9	10	9	9	10	10	9	8	8	9	10	9	571390	534600	610940	505750	489620	494710	507940	511150	515390	1.08458	1.01474	1.15965	0.959983	0.929366	0.939028
TGME49_261240-t26_1-p1	histone H3 GN=TGME49_261240	--	15.402	19.9	14	4	4	0	2	1	2	2	2	1	1	3	4	4	4	4	3	4	4	4	3	4	4	4	4	3	4	4	4	3	28774000	19190000	27394000	10008000	2878900	4752200	26655000	5089600	19234000	1.79868	1.19958	1.71241	0.625606	0.179962	0.297063
TGME49_218270-t26_1-p1	Putative transmembrane protein(predict) GN=TGME49_218270	--	39.047	10.5	21	3	3	2	2	2	3	3	2	2	2	3	2	2	3	3	3	3	2	2	3	2	2	3	3	3	3	2	2	3	149610	147800	112220	204120	198960	192880	269820	223270	234010	0.77711	0.767708	0.582897	1.06025	1.03344	1.00186
TGME49_218280-t26_1-p1	eukaryotic porin, putative GN=TGME49_218280	--	50.57	28.8	101	11	11	10	11	12	13	13	10	10	10	12	11	11	11	11	11	10	11	11	11	11	11	11	11	11	10	11	11	11	631790	667350	651510	721370	704140	682570	589480	590260	648220	0.965927	1.02029	0.996076	1.10288	1.07654	1.04356
TGME49_218300-t26_1-p1	zinc finger (CCCH type) motif-containing protein GN=TGME49_218300	--	124.07	12.7	53	11	11	3	6	6	9	6	6	6	6	5	6	9	9	10	10	10	9	9	10	6	9	9	10	10	10	9	9	10	174760	171450	157840	584400	537530	565060	238390	213910	266070	0.540604	0.530365	0.488264	1.80779	1.6628	1.74796
TGME49_218358-t26_1-p1	zinc knuckle domain-containing protein GN=TGME49_218358	--	48.542	20.6	33	6	6	6	4	4	4	4	3	3	2	3	6	5	6	5	6	5	5	4	4	6	5	6	5	6	5	5	4	4	181710	183710	168650	140060	115870	127990	95358	92496	85346	1.3729	1.38801	1.27423	1.05822	0.875452	0.967025
TGME49_218370-t26_1-p1	hypothetical protein GN=TGME49_218370	--	34.205	6.9	12	1	1	1	1	1	2	2	2	1	1	1	1	1	1	1	1	1	1	1	1	1	1	1	1	1	1	1	1	1	0	0	0	275650	302620	277530	0	0	0				0.966289	1.06083	0.972879
TGME49_218410-t26_1-p1	ribosomal protein RPP0 GN=TGME49_218410	--	34.157	53.8	162	13	13	16	18	19	19	19	18	17	15	21	12	12	13	13	13	13	13	12	13	12	12	13	13	13	13	13	12	13	4002100	3719000	3734100	3445300	3442900	3398700	3520300	3458000	3389700	1.12173	1.04238	1.04662	0.965668	0.964995	0.952607
TGME49_218420-t26_1-p1	WD domain, G-beta repeat-containing protein GN=TGME49_218420	--	62.557	46.9	79	17	17	12	8	8	5	8	9	8	10	11	15	15	15	16	15	15	13	13	15	15	15	15	16	15	15	13	13	15	210800	202700	203260	178060	189230	189680	231490	213790	251320	1.01437	0.975389	0.978084	0.856822	0.910572	0.912737
TGME49_218520-t26_1-p1	microneme protein MIC6 GN=TGME49_218520	--	36.669	33.8	85	9	9	7	10	9	9	9	10	9	11	11	9	9	9	9	9	9	8	8	9	9	9	9	9	9	9	8	8	9	1853800	1848700	1937100	2240900	2225900	2309400	1606500	1588200	1846300	0.955742	0.953113	0.998688	1.15532	1.14758	1.19063
TGME49_218530-t26_1-p1	proteasome-interacting thioredoxin domain-containing protein GN=TGME49_218530	--	38.082	13.6	37	4	4	5	5	5	4	4	2	5	5	2	4	4	4	4	3	3	4	4	4	4	4	4	4	3	3	4	4	4	920100	819950	950980	754930	748420	565990	938850	982200	348380	1.17797	1.04975	1.21751	0.96651	0.958175	0.724617
TGME49_218540-t26_1-p1	peptidase S15, putative GN=TGME49_218540	--	45.091	46.4	89	12	12	7	9	7	15	13	13	10	7	8	9	9	9	12	12	10	9	8	10	9	9	9	12	12	10	9	8	10	586750	627350	603380	1081600	1057800	1038000	633680	617750	637750	0.767098	0.820177	0.78884	1.41405	1.38293	1.35705
TGME49_218570-t26_1-p1	Nin one binding (NOB1) Zn-ribbon family protein GN=TGME49_218570	--	61.202	13.2	19	4	4	3	2	3	1	2	1	3	2	2	4	4	3	1	3	1	3	3	3	4	4	3	1	3	1	3	3	3	49086	46925	49108	0	37381	0	39589	32650	73793	1.04587	0.999827	1.04634		0.796473
TGME49_218580-t26_1-p1	RNA methyltransferase, TrmH family protein GN=TGME49_218580	--	310.82	9.5	36	19	19	3	3	3	10	8	9	0	0	0	9	8	10	13	15	15	3	5	3	9	8	10	13	15	15	3	5	3	60690	46990	65340	224720	201370	253920	0	20900	102200	0.497393	0.385113	0.535502	1.84172	1.65035	2.08103
TGME49_218590-t26_1-p1	protein phosphatase 2C domain-containing protein GN=TGME49_218590	--	97.636	19.4	51	11	11	7	6	6	7	4	7	4	6	4	9	9	8	9	7	9	8	8	7	9	9	8	9	7	9	8	8	7	371210	358650	389680	296130	353610	344000	342050	354870	321820	1.06669	1.0306	1.11976	0.850943	1.01611	0.988499
TGME49_218600-t26_1-p1	RNA recognition motif-containing protein GN=TGME49_218600	--	83.928	20.3	50	13	13	5	6	5	9	7	8	2	5	3	11	11	12	11	10	10	9	10	11	11	11	12	11	10	10	9	10	11	100330	113290	111640	133090	144940	134860	71541	72396	71396	0.947023	1.06935	1.05378	1.25625	1.3681	1.27295
TGME49_218610-t26_1-p1	ATPase (DUF699) protein GN=TGME49_218610	--	136.21	25.1	102	23	23	14	12	11	13	8	10	12	10	12	18	17	17	16	14	15	18	14	17	18	17	17	16	14	15	18	14	17	172480	167080	179130	130480	108520	127190	115690	124830	105810	1.26081	1.22134	1.30942	0.953793	0.793268	0.929744
TGME49_218720-t26_1-p1	calcium-dependent protein kinase CDPK6 GN=TGME49_218720	--	160.93	18.6	94	20	20	9	11	10	10	14	13	12	10	5	17	15	16	18	18	17	15	17	14	17	15	16	18	18	17	15	17	14	968460	891360	971020	942200	1020900	1000600	928590	951890	791880	1.02944	0.947483	1.03216	1.00152	1.08518	1.0636
TGME49_218760-t26_1-p1	SNAP protein (soluble N-ethylmaleimide-sensitive factor Attachment Protein), putative GN=TGME49_218760	--	35.808	48.9	85	10	10	7	10	8	12	9	10	9	9	11	9	9	9	9	9	9	8	8	10	9	9	9	9	9	9	8	8	10	385400	376860	380280	526910	528030	536470	500590	538270	533880	0.805398	0.787551	0.794698	1.10112	1.10346	1.1211
TGME49_218780-t26_1-p1	phosphoserine aminotransferase, putative GN=TGME49_218780	--	52.754	50.9	163	18	18	21	17	19	21	21	20	16	16	12	15	14	16	16	17	17	14	12	13	15	14	16	16	17	17	14	12	13	1895100	1957300	1891500	4701600	4545400	4476300	1744200	1783500	1773700	0.68861	0.711211	0.687302	1.70839	1.65163	1.62652
TGME49_218790-t26_1-p1	elongation factor G C-terminus domain-containing protein GN=TGME49_218790	--	93.227	3.9	5	2	2	1	2	1	0	0	0	0	0	1	1	2	1	1	0	1	0	0	1	1	2	1	1	0	1	0	0	1	0	0	0	0	0	0	0	0	0
TGME49_218800-t26_1-p1	hypothetical protein GN=TGME49_218800	--	128.83	5	4	3	2	0	2	2	0	0	0	0	0	0	2	2	2	1	1	0	3	1	0	2	2	2	1	1	0	2	1	0	47794	59172	73980	0	0	0	34239	0	0	0.888426	1.09993	1.37519
TGME49_218810-t26_1-p1	histidyl-tRNA synthetase GN=TGME49_218810	--	24.878	51.6	31	6	6	3	2	4	4	4	4	4	2	4	3	2	5	5	5	4	5	4	4	3	2	5	5	5	4	5	4	4	203990	165050	184520	179070	169390	172570	219080	216680	241190	1.04817	0.848082	0.948126	0.920122	0.870383	0.886723
TGME49_218820-t26_1-p1	alba 2 GN=TGME49_218820	--	15.391	64.9	82	8	8	9	8	8	10	10	10	9	9	9	8	7	6	7	8	8	8	8	6	8	7	6	7	8	8	8	8	6	1916200	1842000	1749500	2762300	2658500	2751100	1862900	1972600	1941400	0.886377	0.852055	0.809267	1.27776	1.22974	1.27258
TGME49_218830-t26_1-p1	hypothetical protein GN=TGME49_218830	--	131.43	10.3	39	9	9	4	4	5	3	6	6	4	4	3	8	8	6	6	7	7	6	6	5	8	8	6	6	7	7	6	6	5	130340	115700	115520	105560	105510	124730	83950	70044	64220	1.28123	1.13732	1.13555	1.03764	1.03715	1.22608
TGME49_218840-t26_1-p1	mutS domain protein GN=TGME49_218840	--	234.15	7.8	32	11	11	4	4	2	2	4	5	5	4	2	6	6	6	8	9	9	8	7	7	6	6	6	8	9	9	8	7	7	36331	33685	38479	32219	33796	39103	28717	38566	27564	1.06004	0.982834	1.12271	0.94006	0.986073	1.14092
TGME49_218920-t26_1-p1	proteasome subunit beta type, putative GN=TGME49_218920	--	33.757	43.7	77	11	11	9	8	7	11	9	10	7	7	9	8	9	9	10	9	10	9	9	10	8	9	9	10	9	10	9	9	10	1557800	1544700	1533400	2031000	1996700	2002000	1736700	1753100	1738300	0.882123	0.874705	0.868306	1.15008	1.13066	1.13366
TGME49_218940-t26_1-p1	Putative transmembrane protein(predict) GN=TGME49_218940	--	35.121	27.1	33	7	7	4	3	4	4	3	5	3	3	4	5	5	5	6	6	6	4	4	6	5	5	5	6	6	6	4	4	6	352970	361060	396930	375800	391550	410990	520540	431500	490800	0.851182	0.870691	0.957191	0.906236	0.944217	0.991096
TGME49_218950-t26_1-p1	hypothetical protein GN=TGME49_218950	--	126.59	16.4	39	12	12	4	5	5	7	5	7	2	2	2	6	7	8	9	10	9	6	3	4	6	7	8	9	10	9	6	3	4	67009	71734	66352	83899	68694	85644	48042	31190	47654	1.05763	1.13221	1.04726	1.32421	1.08423	1.35176
TGME49_218960-t26_1-p1	AP2 domain transcription factor AP2XII-1 GN=TGME49_218960	--	247.7	22.4	149	37	37	31	23	20	11	19	15	11	9	10	34	30	32	22	25	25	23	22	23	34	30	32	22	25	25	23	22	23	249000	246620	238700	135350	132350	126210	119980	123820	119100	1.50289	1.48852	1.44072	0.816931	0.798824	0.761765
TGME49_219080-t26_1-p1	edge expressed protein, putative GN=TGME49_219080	--	35.403	17.3	20	4	4	2	2	2	2	1	4	2	3	2	2	2	2	3	3	4	2	3	4	2	2	2	3	3	4	2	3	4	464280	475570	457330	247620	225790	255550	462700	377230	233570	1.30593	1.33769	1.28638	0.69651	0.635106	0.718815
TGME49_219130-t26_1-p1	NADPH-glutathione reductase GN=TGME49_219130	--	68.586	25.2	50	11	11	6	7	8	3	3	5	6	7	5	7	9	9	7	4	5	9	10	7	7	9	9	7	4	5	9	10	7	111370	124760	117110	90493	83568	93499	126710	126170	124030	1.00463	1.12542	1.05641	0.816306	0.753838	0.843422
TGME49_219140-t26_1-p1	EF-1 guanine nucleotide exchange domain-containing protein GN=TGME49_219140	--	20.734	63.1	98	11	11	12	13	10	10	10	11	11	10	11	9	11	9	9	9	9	10	9	11	9	11	9	9	9	9	10	9	11	1071300	1070400	997950	1143800	1164100	1125000	1004800	964840	886380	1.0226	1.02175	0.952589	1.09181	1.11119	1.07386
TGME49_219150-t26_1-p1	zinc finger, zz type domain-containing protein GN=TGME49_219150	--	96.009	19.1	58	12	12	9	8	8	6	6	6	5	4	6	11	10	10	8	8	9	11	11	8	11	10	10	8	8	9	11	11	8	191390	195790	191010	121020	122240	125550	81235	87518	103720	1.4125	1.44498	1.4097	0.893156	0.90216	0.926589
TGME49_219170-t26_1-p1	hypothetical protein GN=TGME49_219170	--	33.334	32.5	37	7	7	5	5	6	3	3	3	4	4	4	6	7	7	4	4	3	5	5	4	6	7	7	4	4	3	5	5	4	358290	361000	367550	318950	348000	345610	387180	342540	384660	1.00337	1.01096	1.0293	0.893201	0.974553	0.96786
TGME49_219180-t26_1-p1	acetyltransferase, GNAT family protein GN=TGME49_219180	--	84.403	3.6	9	2	2	1	0	1	2	1	1	1	1	1	1	0	1	2	1	1	1	1	2	1	0	1	2	1	1	1	1	2	0	0	0	22731	0	0	0	0	15805				1.17973
TGME49_219190-t26_1-p1	nuclear movement protein domain containing protein GN=TGME49_219190	--	30.098	29.3	25	5	5	2	2	2	4	5	3	4	2	1	3	4	4	5	5	5	3	4	5	3	4	4	5	5	5	3	4	5	201570	209980	207560	326720	323340	304780	126810	139400	110710	0.929908	0.968706	0.957542	1.50727	1.49167	1.40605
TGME49_219200-t26_1-p1	DEAD/DEAH box RNA helicase family protein GN=TGME49_219200	--	107.35	22.3	76	17	17	12	10	15	4	4	5	8	9	9	15	16	15	10	10	10	14	15	12	15	16	15	10	10	10	14	15	12	187460	190480	187550	96691	97045	100990	139800	153260	133760	1.31087	1.33199	1.3115	0.676142	0.678617	0.706204
TGME49_219210-t26_1-p1	ankyrin repeat-containing protein GN=TGME49_219210	--	30.785	38.4	47	7	7	6	6	6	5	4	4	6	5	5	6	7	6	5	5	5	5	5	5	6	7	6	5	5	5	5	5	5	216760	203480	205010	230880	234390	230330	202440	181440	157640	1.0475	0.983328	0.990722	1.11574	1.1327	1.11308
TGME49_219240-t26_1-p1	Peptidyl-tRNA hydrolase PTH2 domain-containing protein GN=TGME49_219240	--	29.069	12.8	4	2	2	0	0	0	1	2	1	0	0	0	0	0	0	2	2	2	0	0	0	0	0	0	2	2	2	0	0	0	0	0	0	31835	42024	39275	0	0	0				0.844176	1.11436	1.04146
TGME49_219250-t26_1-p1	acetyltransferase, GNAT family protein GN=TGME49_219250	--	89.517	31.5	105	16	16	21	11	14	12	12	10	11	7	7	16	16	15	9	12	12	12	12	8	16	16	15	9	12	12	12	12	8	458810	436630	439940	245330	276140	259450	305530	296840	325630	1.3564	1.29083	1.30061	0.72528	0.816365	0.767024
TGME49_219270-t26_1-p1	multi-pass transmembrane protein GN=TGME49_219270	--	43.033	29.8	81	6	6	8	7	7	10	9	9	9	11	11	6	6	6	6	6	6	6	6	6	6	6	6	6	6	6	6	6	6	2190600	2060300	1996200	2082100	2129100	2043000	2630600	2777600	2953600	0.944989	0.88878	0.861128	0.898184	0.918459	0.881317
TGME49_219280-t26_1-p1	actin like protein ALP1 GN=TGME49_219280	--	46.086	42.8	119	14	14	12	13	14	11	14	14	14	14	13	12	11	12	13	13	13	12	12	11	12	11	12	13	13	13	12	12	11	651060	655010	652280	648160	669260	708730	561980	519470	611660	1.03204	1.03831	1.03398	1.02745	1.06089	1.12346
TGME49_219290-t26_1-p1	F-actin-capping protein subunit beta, putative GN=TGME49_219290	--	36.258	21.9	16	4	4	0	1	2	2	2	2	1	4	2	2	2	2	4	3	4	3	4	3	2	2	2	4	3	4	3	4	3	52542	51710	38151	63769	62931	60243	54912	45360	56425	0.972914	0.957508	0.706437	1.1808	1.16529	1.11551
TGME49_219300-t26_1-p1	ran binding protein GN=TGME49_219300	--	38.513	11.7	18	3	3	2	2	2	1	2	3	1	2	3	2	2	2	3	3	3	2	2	3	2	2	2	3	3	3	2	2	3	211540	161450	207350	109510	137720	122590	65809	155270	227320	1.3613	1.03896	1.33434	0.704718	0.886255	0.788891
TGME49_219310-t26_1-p1	DnaK family protein GN=TGME49_219310	--	90.142	68.7	418	43	43	53	48	51	45	49	44	43	43	42	40	40	40	39	41	38	38	39	37	40	40	40	39	41	38	38	39	37	2558200	2467900	2478400	2313300	2332500	2304100	1886600	1851100	1991600	1.14071	1.10045	1.10513	1.03151	1.04007	1.02741
TGME49_219320-t26_1-p1	acid phosphatase GAP50 GN=TGME49_219320	--	46.606	35.3	163	13	13	17	15	17	16	17	19	19	19	24	12	12	11	12	11	12	13	13	13	12	12	11	12	11	12	13	13	13	7329100	7335200	7353400	7292800	7320100	7249200	8651700	8793900	8891900	0.939397	0.940179	0.942511	0.934744	0.938243	0.929156
TGME49_219440-t26_1-p1	Cleavage and polyadenylation specificity factor subunit 2(predict) GN=TGME49_219440	--	181.4	19.2	112	22	22	17	14	14	14	12	11	14	10	6	16	19	19	15	15	14	16	15	12	16	19	19	15	15	14	16	15	12	110990	110060	108470	102010	100500	96696	96520	88900	86978	1.10852	1.09923	1.08335	1.01883	1.00375	0.965754
TGME49_219460-t26_1-p1	Diphthamide biosynthesis protein 2(predict) GN=TGME49_219460	--	136.33	11.2	54	9	9	6	9	5	7	5	5	6	6	5	9	9	9	8	7	6	8	8	6	9	9	9	8	7	6	8	8	6	579640	524210	579120	258440	268050	243490	275160	295070	275190	1.58162	1.43037	1.5802	0.705185	0.731407	0.664392
TGME49_219520-t26_1-p1	histone arginine methyltransferase PRMT1 GN=TGME49_219520	--	44.029	40.8	87	12	12	10	9	10	12	10	11	9	9	7	10	10	10	12	11	12	11	10	9	10	10	10	12	11	12	11	10	9	752350	731070	741500	1003100	994820	957260	630590	664500	608050	0.95594	0.928901	0.942154	1.27454	1.26402	1.2163
TGME49_219540-t26_1-p1	cytosolic tRNA-Ala synthetase GN=TGME49_219540	--	139.51	41.1	441	44	44	47	48	49	57	55	49	44	47	45	42	42	43	41	42	40	42	42	39	42	42	43	41	42	40	42	42	39	2158800	2152200	2141600	3496700	3449100	3483700	1949500	1950000	1973200	0.853851	0.85124	0.847048	1.38302	1.36419	1.37788
TGME49_219550-t26_1-p1	dihydrolipoyllysine-residue succinyltransferase component of oxoglutarate dehydrogenase GN=TGME49_219550	--	50.125	48.1	118	17	17	14	10	13	15	10	12	14	17	13	14	12	13	13	15	14	13	15	15	14	12	13	13	15	14	13	15	15	846810	855320	871730	497590	474430	471050	765080	822780	781190	1.19344	1.20543	1.22856	0.701272	0.668632	0.663868
TGME49_219590-t26_1-p1	RuvB family 1 protein GN=TGME49_219590	--	52.949	53.7	158	22	22	17	15	17	19	16	17	22	19	16	19	20	19	19	19	20	21	20	18	19	20	19	19	19	20	21	20	18	589850	566060	569950	526440	566850	557600	596460	572470	538410	1.04417	1.00205	1.00894	0.931919	1.00345	0.987079
TGME49_219600-t26_1-p1	RNA polymerase III RPC4(predict) GN=TGME49_219600	--	95.305	6.7	5	4	4	1	2	0	0	0	0	2	0	0	3	2	3	0	0	0	3	2	0	3	2	3	0	0	0	3	2	0	0	35063	41088	0	0	0	35152	0	0		0.945069	1.10746
TGME49_219630-t26_1-p1	flavodoxin domain-containing protein GN=TGME49_219630	--	103.99	30.1	130	20	20	17	18	19	14	13	14	13	9	13	18	18	16	18	16	16	13	12	15	18	18	16	18	16	16	13	12	15	549840	572000	584860	379610	401870	402330	406260	407340	402170	1.20512	1.25369	1.28188	0.832016	0.880805	0.881813
TGME49_219660-t26_1-p1	Putative membrane attachment protein(predict) GN=TGME49_219660	--	542.75	1.7	12	6	6	2	6	3	0	0	0	1	0	0	5	6	4	0	1	1	1	1	1	5	6	4	0	1	1	1	1	1	643210	704210	730600	0	0	0	0	0	0	0.928591	1.01666	1.05475
TGME49_219682-t26_1-p1	pyruvate dehydrogenase kinase, putative GN=TGME49_219682	--	82.161	16.1	42	9	9	1	5	3	5	6	7	6	4	5	4	6	5	7	7	7	6	7	6	4	6	5	7	7	7	6	7	6	66462	78514	73916	210620	218360	202100	138670	119820	135330	0.480915	0.568122	0.534851	1.52403	1.58004	1.46238
TGME49_219690-t26_1-p1	hypothetical protein GN=TGME49_219690	--	23.379	7.7	6	2	2	2	1	1	0	0	0	1	1	0	2	2	2	2	2	2	2	2	2	2	2	2	2	2	2	2	2	2	266470	260400	255020	259480	212770	225490	257640	228450	210150	1.10219	1.07709	1.05483	1.07328	0.880076	0.932689
TGME49_219700-t26_1-p1	DNA replication licensing factor MCM4, putative GN=TGME49_219700	--	111.89	35.2	105	22	22	17	14	10	11	14	15	5	8	11	18	19	19	14	17	18	10	10	13	18	19	19	14	17	18	10	10	13	860930	808000	764880	830850	871360	861630	340990	331480	397580	1.27699	1.19848	1.13452	1.23237	1.29246	1.27802
TGME49_219710-t26_1-p1	hypothetical protein GN=TGME49_219710	--	200.02	38.9	186	42	42	29	23	30	8	6	6	23	29	32	29	26	30	14	13	16	26	29	33	29	26	30	14	13	16	26	29	33	284760	282190	298860	54719	56686	56287	331350	352540	367160	1.22944	1.21835	1.29032	0.236248	0.24474	0.243018
TGME49_219720-t26_1-p1	Ras-related protein Rab-5C, putative GN=TGME49_219720	--	25.801	27.6	26	6	5	2	5	3	3	3	2	3	3	2	6	6	6	5	5	6	6	5	6	5	5	5	4	4	5	5	4	5	257070	266790	268790	287500	288560	242600	229680	252060	251130	0.986968	1.02429	1.03196	1.1038	1.10787	0.931413
TGME49_219730-t26_1-p1	hypothetical protein GN=TGME49_219730	--	49.536	8.9	9	3	3	1	2	3	0	0	0	1	1	1	3	3	3	1	1	1	2	2	2	3	3	3	1	1	1	2	2	2	174680	202050	207420	0	0	0	151600	126390	188620	0.997449	1.15374	1.1844
TGME49_219738-t26_1-p1	hypothetical protein GN=TGME49_219738	--	273.28	4.2	12	7	7	2	0	1	2	2	3	1	0	1	2	2	2	2	5	3	2	2	3	2	2	2	2	5	3	2	2	3	0	0	0	24261	29913	23248	0	0	0				0.940082	1.15909	0.900829
TGME49_219750-t26_1-p1	cytochrome c, putative GN=TGME49_219750	--	12.453	47.8	58	5	5	6	8	7	6	6	7	7	7	4	5	5	5	5	5	5	5	5	5	5	5	5	5	5	5	5	5	5	3864100	3624500	3686300	3390000	3297200	3368300	2873600	2726500	3208500	1.15772	1.08594	1.10445	1.01568	0.987876	1.00918
TGME49_219760-t26_1-p1	N-acetyltransferase family protein GN=TGME49_219760	--	24.641	17.6	19	3	3	2	2	2	3	2	3	2	2	1	2	2	2	3	3	3	1	3	2	2	2	2	3	3	3	1	3	2	89759	79235	82234	125270	119840	122690	75673	70487	75925	0.960431	0.847823	0.879913	1.3404	1.2823	1.3128
TGME49_219790-t26_1-p1	pre-mRNA processing factor PRP3 GN=TGME49_219790	--	76.833	32.7	74	15	15	10	12	13	6	7	7	5	8	6	12	13	13	8	11	9	9	10	10	12	13	13	8	11	9	9	10	10	277040	246100	254130	215060	213080	215300	262290	247180	240550	1.14863	1.02035	1.05364	0.891654	0.883445	0.892649
TGME49_219800-t26_1-p1	vacuolar ATP synthase subunit b, putative GN=TGME49_219800	--	56.614	62	205	22	22	23	21	21	22	23	23	23	26	23	19	20	20	20	21	21	19	20	19	19	20	20	20	21	21	19	20	19	1398700	1352700	1364000	1462900	1436700	1427900	1400700	1435900	1457400	0.988333	0.955829	0.963814	1.0337	1.01518	1.00897
TGME49_219810-t26_1-p1	Putative transmembrane protein(predict) GN=TGME49_219810	--	106.33	46	241	31	31	34	35	32	21	22	20	29	26	22	30	30	30	25	24	22	26	26	23	30	30	30	25	24	22	26	26	23	641350	663760	659560	285570	300130	301010	509310	539090	532680	1.30225	1.34775	1.33922	0.579843	0.609407	0.611193
TGME49_289750-t26_1-p1	ribosomal-ubiquitin protein RPL40 GN=TGME49_289750	--	14.685	36.4	47	5	5	4	3	5	5	9	7	4	5	5	4	5	5	4	5	5	5	4	5	4	5	5	4	5	5	5	4	5	14843000	13324000	14041000	15798000	14307000	15275000	15660000	16364000	16171000	0.983827	0.883144	0.930669	1.04713	0.9483	1.01246
TGME49_219850-t26_1-p1	prolyl-tRNA synthetase (ProRS) GN=TGME49_219850	--	93.478	58.7	495	46	46	53	47	51	59	62	59	56	54	54	40	41	40	44	46	43	43	41	43	40	41	40	44	46	43	43	41	43	1333000	1333900	1346800	2218500	2240700	2255100	1594700	1599300	1670600	0.769403	0.769923	0.777369	1.28051	1.29333	1.30164
TGME49_219860-t26_1-p1	replication licensing factor, putative GN=TGME49_219860	--	108.25	25.4	63	15	15	10	10	8	8	6	9	4	5	3	13	14	13	10	8	10	7	12	9	13	14	13	10	8	10	7	12	9	135120	133920	136190	107520	114700	101630	57213	57125	74748	1.32447	1.3127	1.33495	1.05393	1.12431	0.996192
TGME49_220090-t26_1-p1	DIX domain-containing protein(predict) GN=TGME49_220090	--	28.05	45.2	60	9	9	8	9	8	5	5	4	7	7	7	8	7	7	7	8	7	7	7	8	8	7	7	7	8	7	7	7	8	398590	404990	415770	257860	253170	258200	315290	323680	305760	1.22296	1.24259	1.27567	0.791168	0.776778	0.792211
TGME49_220100-t26_1-p1	phosphoribosylpyrophosphate synthetase GN=TGME49_220100	--	61.019	36.4	189	18	18	21	19	21	20	23	22	20	20	23	18	18	17	18	17	17	16	15	16	18	18	17	18	17	17	16	15	16	1253700	1265500	1270600	1001000	1003500	982120	959200	999120	959950	1.16386	1.17482	1.17955	0.929272	0.931592	0.911744
TGME49_220110-t26_1-p1	hypothetical protein GN=TGME49_220110	--	270.23	2.5	7	4	4	2	0	0	0	1	0	2	1	1	4	2	2	2	4	3	2	2	3	4	2	2	2	4	3	2	2	3	225590	167660	194190	0	183660	192010	146980	125380	151750	1.30096	0.966883	1.11988		1.05915	1.10731
TGME49_220160-t26_1-p1	WD domain-containing protein GN=TGME49_220160	--	59.412	22.7	21	9	9	2	1	2	3	4	3	2	2	2	5	5	6	6	7	8	7	6	6	5	5	6	6	7	8	7	6	6	83474	83159	82293	72303	62312	64822	86484	82590	70288	1.09239	1.08827	1.07694	0.946202	0.815454	0.848301
TGME49_220170-t26_1-p1	DUF2052 domain-containing protein(predict) GN=TGME49_220170	--	68.005	8.8	15	4	4	2	2	1	2	3	3	1	1	0	2	3	3	3	4	4	1	1	2	2	3	3	3	4	4	1	1	2	17746	15143	14528	29138	15366	18365	0	0	0	0.965453	0.82384	0.790381	1.58522	0.835972	0.99913
TGME49_220190-t26_1-p1	t-SNARE coiled-coil homology domain-containing protein(predict) GN=TGME49_220190	--	60.949	12	16	5	5	3	1	3	0	0	0	3	4	2	3	4	4	2	1	2	4	4	5	3	4	4	2	1	2	4	4	5	96331	84309	89957	95070	0	79834	70841	72551	82451	1.14792	1.00466	1.07196	1.13289		0.951333
TGME49_220230-t26_1-p1	leucine rich repeat-containing protein GN=TGME49_220230	--	128.83	8.6	23	6	6	2	2	2	4	3	5	1	2	2	3	3	2	4	3	4	2	3	2	3	3	2	4	3	4	2	3	2	37815	38298	36606	60333	56901	58906	24398	21222	35008	0.921101	0.932866	0.891652	1.4696	1.386	1.43484
TGME49_220240-t26_1-p1	Putative transmembrane protein(predict) GN=TGME49_220240	--	54.102	33.3	62	13	13	10	11	9	6	6	7	4	4	5	12	12	12	7	7	7	5	6	6	12	12	12	7	7	7	5	6	6	1139400	1174700	1171300	1360100	1315900	1321400	1893000	1844500	2161600	0.766304	0.790045	0.787758	0.914736	0.885009	0.888708
TGME49_220250-t26_1-p1	Nucleotide-sensitive chloride conductance regulator (ICln) protein GN=TGME49_220250	--	22.208	38.8	44	5	5	4	4	5	4	8	5	5	5	4	5	5	5	4	5	4	5	5	5	5	5	5	4	5	4	5	5	5	117210	121080	106190	359780	367360	360490	176810	164920	193610	0.536171	0.553874	0.485761	1.64579	1.68047	1.64904
TGME49_220260-t26_1-p1	RMI1_N domain-containing protein(predict) GN=TGME49_220260	--	63.403	18.1	45	8	8	3	4	4	6	6	5	5	6	6	4	5	5	8	7	7	6	7	7	4	5	5	8	7	7	6	7	7	129300	117310	120470	206370	227680	217180	254380	241880	262110	0.654986	0.594249	0.610256	1.04539	1.15334	1.10015
TGME49_220270-t26_1-p1	alveolin domain containing intermediate filament IMC6 GN=TGME49_220270	--	48.634	58.6	170	20	20	17	19	20	19	19	18	21	19	18	18	17	18	16	17	15	18	18	18	18	17	18	16	17	15	18	18	18	2119300	2146600	2168200	1972300	1967200	1930800	2535800	2538500	2465300	0.961182	0.973564	0.98336	0.894512	0.892199	0.87569
TGME49_220320-t26_1-p1	BSD domain-containing protein GN=TGME49_220320	--	34.249	27.3	30	5	5	4	5	3	2	3	4	3	3	3	5	5	5	4	4	5	5	4	3	5	5	5	4	4	5	5	4	3	64417	69874	75662	100170	100770	95928	75538	91773	102690	0.746314	0.809537	0.876595	1.16054	1.16749	1.11139
TGME49_220330-t26_1-p1	Putative transmembrane protein(predict) GN=TGME49_220330	--	58.959	4.4	5	2	2	1	1	1	1	0	0	0	0	1	2	1	1	2	1	1	0	1	2	2	1	1	2	1	1	0	1	2	19437	0	0	18347	0	0	0	0	18743	1.03156			0.973712
TGME49_220350-t26_1-p1	tRNA ligases class II (D, K and N) domain-containing protein GN=TGME49_220350	--	127.45	5.7	10	4	4	0	1	0	2	3	3	0	0	1	1	1	2	3	4	4	0	1	1	1	1	2	3	4	4	0	1	1	0	0	11903	26083	32890	28992	0	0	0			0.476749	1.0447	1.31734	1.16121
TGME49_220360-t26_1-p1	FAD binding domain-containing protein GN=TGME49_220360	--	148.57	19.4	59	19	19	10	12	9	4	4	5	3	3	9	15	17	18	12	9	13	14	10	14	15	17	18	12	9	13	14	10	14	127460	138490	143540	75332	72768	78867	88521	76847	89337	1.28724	1.39864	1.44964	0.760791	0.734897	0.796492
TGME49_220370-t26_1-p1	Putative 200 kDa antigen p200(predict) GN=TGME49_220370	--	134.17	4.7	5	4	4	0	1	1	1	0	0	1	0	1	1	1	1	1	3	2	2	2	3	1	1	1	1	3	2	2	2	3	0	0	0	0	0	0	0	0	0
TGME49_220390-t26_1-p1	Putative transmembrane protein(predict) GN=TGME49_220390	--	29.294	18.2	23	4	4	2	3	2	5	3	4	1	3	0	4	4	4	4	3	4	4	4	3	4	4	4	4	3	4	4	4	3	282800	272070	250580	205580	202550	214760	108450	103520	69594	1.4885	1.43203	1.31892	1.08206	1.06611	1.13038
TGME49_220400-t26_1-p1	actin depolymerizing factor ADF GN=TGME49_220400	--	12.922	50.8	87	7	7	13	15	13	8	8	7	9	7	7	7	7	7	6	5	6	7	6	6	7	7	7	6	5	6	7	6	6	16808000	17171000	17305000	23404000	23990000	23999000	20064000	20012000	21065000	0.822944	0.840717	0.847278	1.14589	1.17459	1.17503
TGME49_220490-t26_1-p1	pre-rRNA-processing protein PNO1, putative GN=TGME49_220490	--	32.824	37.3	30	10	10	3	4	4	1	4	0	4	4	6	6	8	8	3	5	4	7	7	8	6	8	8	3	5	4	7	7	8	44405	42823	41101	15090	16561	17846	47428	44576	42677	1.27883	1.23327	1.18368	0.434582	0.476946	0.513953
TGME49_220500-t26_1-p1	UBX domain-containing protein GN=TGME49_220500	--	43.078	24	53	8	8	7	7	7	5	5	7	5	4	6	8	7	8	7	7	7	6	8	7	8	7	8	7	7	7	6	8	7	734530	731720	732910	878070	848070	862160	665260	631330	647800	0.982014	0.978257	0.979848	1.17392	1.13381	1.15265
TGME49_220510-t26_1-p1	hypothetical protein GN=TGME49_220510	--	65.806	23.3	56	10	10	10	8	7	4	3	6	6	7	5	9	10	10	8	7	6	7	7	8	9	10	10	8	7	6	7	7	8	286250	297670	286080	199610	163920	218180	274700	280460	238520	1.14735	1.19312	1.14667	0.800079	0.657026	0.874512
TGME49_220570-t26_1-p1	RING-type domain-containing protein(predict) GN=TGME49_220570	--	76.276	12.9	18	6	6	1	2	1	3	4	3	1	2	1	2	3	2	4	6	4	3	4	3	2	3	2	4	6	4	3	4	3	70106	92312	72184	52008	44579	51703	45699	53782	56659	1.17053	1.5413	1.20523	0.868357	0.744318	0.863264
TGME49_220600-t26_1-p1	Putative transporter(predict) GN=TGME49_220600	--	82.439	23.4	100	10	10	11	11	9	11	12	11	12	11	12	9	10	8	10	10	9	10	10	10	9	10	8	10	10	9	10	10	10	486090	467270	470980	474040	491810	466930	540190	571900	564650	0.96492	0.927561	0.934925	0.941	0.976274	0.926886
TGME49_220610-t26_1-p1	protein phosphatase 2C domain-containing protein GN=TGME49_220610	--	58.057	21.2	15	6	6	0	2	1	2	2	4	3	0	1	2	3	4	5	2	4	4	1	3	2	3	4	5	2	4	4	1	3	45455	49518	36708	90016	103490	105340	31564	0	19131	0.75566	0.823204	0.610246	1.49646	1.72045	1.75121
TGME49_220860-t26_1-p1	DEAD/DEAH box helicase GN=TGME49_220860	--	65.158	44.7	132	19	19	16	13	13	17	18	15	13	14	13	18	17	18	15	17	17	17	19	15	18	17	18	15	17	17	17	19	15	1094900	1121300	1107200	1235500	1284400	1264700	935460	921860	884900	1.00039	1.02452	1.01163	1.12886	1.17354	1.15554
TGME49_220880-t26_1-p1	Putative serine/threonine-protein kinase nek3(predict) GN=TGME49_220880	--	23.552	28.6	22	4	4	3	1	2	2	2	4	2	2	4	4	3	3	4	3	4	2	3	4	4	3	3	4	3	4	2	3	4	58950	44296	54249	117480	137850	126940	68154	92719	133400	0.636122	0.477993	0.585394	1.26771	1.48752	1.36979
TGME49_220890-t26_1-p1	Putative transmembrane protein(predict) GN=TGME49_220890	--	51.195	39.6	75	12	12	7	9	10	9	8	7	8	8	9	9	9	10	8	9	8	10	8	8	9	9	10	8	9	8	10	8	8	517060	526340	529970	417160	443510	438800	566900	577060	557340	1.01736	1.03562	1.04276	0.820797	0.872643	0.863375
TGME49_220900-t26_1-p1	hypothetical protein GN=TGME49_220900	--	78.151	20.8	49	10	10	5	6	4	7	7	5	5	3	7	7	8	6	9	9	9	7	7	9	7	8	6	9	9	9	7	7	9	113520	126370	124950	208170	212590	201080	158890	136630	175510	0.70088	0.780217	0.77145	1.28526	1.31255	1.24148
TGME49_220910-t26_1-p1	HEAT repeat-containing protein GN=TGME49_220910	--	190.43	12.9	67	16	16	5	4	5	6	10	9	8	10	10	11	11	10	15	14	13	11	13	14	11	11	10	15	14	13	11	13	14	253120	265500	282770	322090	318410	315110	377360	379140	420880	0.776341	0.814312	0.86728	0.987878	0.976591	0.96647
TGME49_220930-t26_1-p1	Plasma-membrane choline transporter(predict) GN=TGME49_220930	--	74.167	26.5	100	14	14	13	12	13	11	8	9	13	12	9	14	14	14	14	14	14	14	14	12	14	14	14	14	14	14	14	14	12	435730	447950	435610	313790	311850	306730	579120	596840	566270	0.981892	1.00943	0.981622	0.707108	0.702736	0.691198
TGME49_220950-t26_1-p1	Mitochondrial association factor 1(predict) GN=TGME49_220950	--	38.555	20.7	30	4	2	0	0	0	5	5	4	4	6	6	1	1	1	4	4	4	3	3	3	1	1	1	2	2	2	2	2	2	0	0	0	3273900	3891700	3076300	2755200	2711900	2674200				1.06855	1.27019	1.00406
TGME49_221170-t26_1-p1	CAAX metallo endopeptidase GN=TGME49_221170	--	49.432	23.4	55	9	9	6	5	7	9	8	7	4	5	4	7	7	8	9	9	9	6	7	7	7	7	8	9	9	9	6	7	7	438110	434110	446190	645710	628550	639190	795720	942450	783520	0.685314	0.679057	0.697953	1.01005	0.98321	0.999854
TGME49_221180-t26_1-p1	Putative transmembrane protein(predict) GN=TGME49_221180	--	77.084	23.4	57	10	10	7	8	5	5	7	6	5	6	8	9	8	7	9	8	9	8	8	9	9	8	7	9	8	9	8	8	9	212910	216570	210500	217770	193660	225860	230470	233670	262150	0.956393	0.972833	0.945567	0.978224	0.869922	1.01456
TGME49_221190-t26_1-p1	mrna cleavage factor family protein, putative GN=TGME49_221190	--	45.796	19.6	26	6	6	2	3	1	3	4	4	3	2	4	4	4	4	6	5	6	4	4	4	4	4	4	6	5	6	4	4	4	98892	95012	92093	109450	72680	110170	84859	108030	70472	1.05747	1.01598	0.984767	1.17037	0.77718	1.17807
TGME49_221200-t26_1-p1	CW-type Zinc Finger protein GN=TGME49_221200	--	296.26	7.9	32	11	11	4	5	5	2	1	3	3	5	4	8	9	8	7	4	6	5	8	6	8	9	8	7	4	6	5	8	6	71025	66088	73808	67486	50699	49587	40786	46623	80953	1.16848	1.08726	1.21427	1.11026	0.834086	0.815792
TGME49_221210-t26_1-p1	cyclophilin GN=TGME49_221210	--	19.604	63.7	132	10	10	12	12	14	16	16	17	14	16	15	10	10	10	10	10	10	10	10	10	10	10	10	10	10	10	10	10	10	9784200	9657500	9468000	8087600	8108400	8649400	10194000	10709000	9329900	1.04846	1.03488	1.01457	0.866652	0.868881	0.926854
TGME49_221230-t26_1-p1	TYR_PHOSPHATASE_2 domain-containing protein(predict) GN=TGME49_221230	--	61.779	25.1	65	9	9	9	11	9	6	6	7	6	7	4	9	9	8	5	5	6	6	8	4	9	9	8	5	5	6	6	8	4	219250	216770	231530	125870	119840	121100	170990	167760	161580	1.28577	1.27122	1.35778	0.738149	0.702787	0.710176
TGME49_221310-t26_1-p1	aminopeptidase N protein GN=TGME49_221310	--	121.3	5.1	7	4	4	0	0	0	0	0	0	2	2	3	0	0	0	1	0	1	3	4	3	0	0	0	1	0	1	3	4	3	0	0	0	0	0	0	39084	34323	44207
TGME49_221320-t26_1-p1	acetyl-CoA carboxylase ACC1 GN=TGME49_221320	--	287.68	36.6	346	65	65	30	35	29	52	51	48	32	34	35	45	46	47	53	53	53	44	46	50	45	46	47	53	53	53	44	46	50	615410	631180	590450	1093900	1104400	1086900	690250	667770	661560	0.775529	0.795402	0.744075	1.37851	1.39175	1.36969
TGME49_221330-t26_1-p1	DNA gyrase/topoisomerase IV, A subunit domain-containing protein GN=TGME49_221330	--	176.51	8.8	29	10	10	4	4	5	2	2	2	2	3	5	6	5	7	6	4	5	5	4	6	6	5	7	6	4	5	5	4	6	26506	30524	24371	34212	32541	37956	41015	45509	40665	0.761426	0.876849	0.700095	0.982793	0.934791	1.09034
TGME49_221350-t26_1-p1	Ctr copper transporter family protein GN=TGME49_221350	--	32.176	5.3	7	1	1	1	1	0	0	1	1	1	1	1	1	1	1	0	1	1	1	1	1	1	1	1	0	1	1	1	1	1	0	0	0	0	0	0	0	0	0
TGME49_221380-t26_1-p1	alba 1 GN=TGME49_221380	--	27.228	32.4	51	7	7	5	5	5	7	7	7	6	4	5	6	6	6	6	7	7	5	6	6	6	6	6	6	7	7	5	6	6	1188900	1338400	1308200	2143700	2042900	2206200	1474500	1465200	1863200	0.711859	0.801373	0.783291	1.28355	1.2232	1.32097
TGME49_221390-t26_1-p1	Dual-specificity catalytic domain-containing(predict) GN=TGME49_221390	--	96.463	21.5	64	11	11	8	5	7	8	7	7	10	6	6	8	7	8	8	8	7	10	7	8	8	7	8	8	8	7	10	7	8	213210	219680	227110	172770	169440	167830	287800	284720	305430	0.936963	0.965395	0.998047	0.759247	0.744613	0.737538
TGME49_221410-t26_1-p1	actin-like protein ALP4 GN=TGME49_221410	--	52.155	16.5	36	6	6	3	3	4	5	5	3	2	5	6	6	5	6	6	6	5	6	6	6	6	5	6	6	6	5	6	6	6	157270	161160	154180	118630	111950	96163	181320	181050	167780	1.06463	1.09096	1.04371	0.803059	0.75784	0.65097
TGME49_221460-t26_1-p1	phosphoglycerate mutase family protein GN=TGME49_221460	--	48.719	15.3	13	5	5	1	2	1	3	3	2	1	0	0	2	2	1	4	3	2	1	1	1	2	2	1	4	3	2	1	1	1	0	0	0	10519	15437	17594	0	0	0				0.724615	1.0634	1.21199
TGME49_221470-t26_1-p1	hypothetical protein GN=TGME49_221470	--	61.517	56.9	229	30	30	30	22	27	27	31	27	25	21	19	28	29	26	28	28	28	25	24	24	28	29	26	28	28	28	25	24	24	1659200	1685100	1694400	1936600	1968000	1922800	1761000	1833100	1920400	0.911615	0.925845	0.930955	1.06403	1.08128	1.05645
TGME49_221480-t26_1-p1	Putative transmembrane protein(predict) GN=TGME49_221480	--	31.704	10.3	10	2	2	2	1	1	1	1	1	1	1	1	2	2	2	1	1	1	1	1	1	2	2	2	1	1	1	1	1	1	849470	819120	810610	0	0	0	0	0	0	1.02792	0.991191	0.980893
TGME49_221490-t26_1-p1	cell cycle regulator protein GN=TGME49_221490	--	20.071	47.2	47	8	8	4	5	6	6	5	5	6	4	6	6	6	6	7	7	6	8	8	6	6	6	6	7	7	6	8	8	6	368150	368450	370690	286440	279600	292020	323440	316500	282600	1.14733	1.14826	1.15524	0.892679	0.871363	0.910069
TGME49_221500-t26_1-p1	dual specificity phosphatase, catalytic domain-containing protein GN=TGME49_221500	--	109.09	9.8	9	6	6	0	2	2	1	2	0	0	0	2	3	3	3	3	2	2	1	2	3	3	3	3	3	2	2	1	2	3	24225	27841	0	0	0	0	0	0	26642	0.92335	1.06117
TGME49_221510-t26_1-p1	Cytochrome c oxidase subunit ApiCOX18, putative(predict) GN=TGME49_221510	--	17.913	37.1	36	6	6	4	3	4	4	5	4	4	4	4	4	4	4	4	5	5	4	5	4	4	4	4	4	5	5	4	5	4	269490	257730	259080	907550	865290	876290	435970	433940	395430	0.51596	0.493445	0.496029	1.73758	1.65667	1.67773
TGME49_221522-t26_1-p1	adaptor complexes medium subunit family protein GN=TGME49_221522	--	61.127	41.7	114	16	16	11	9	12	15	16	15	13	13	10	15	12	14	16	15	15	14	15	15	15	12	14	16	15	15	14	15	15	1118000	1140800	1070400	1095100	1050200	1088700	1149300	1168800	1122200	1.00585	1.02636	0.963023	0.985245	0.944849	0.979487
TGME49_221540-t26_1-p1	DUSP domain-containing protein(predict) GN=TGME49_221540	--	126.29	1	8	1	1	0	1	1	1	1	1	1	1	1	1	1	1	1	1	1	1	1	1	1	1	1	1	1	1	1	1	1	0	0	0	0	0	0	0	0	0
TGME49_221580-t26_1-p1	ribosomal RNA large subunit methyltransferase J protein GN=TGME49_221580	--	233.38	2.1	14	3	3	0	1	0	4	4	3	1	0	1	2	1	2	3	3	3	2	2	3	2	1	2	3	3	3	2	2	3	142860	0	85253	250390	209920	213380	146660	137930	69824	0.909779		0.542919	1.59457	1.33684	1.35887
TGME49_221590-t26_1-p1	dual specificity phosphatase, catalytic domain-containing protein GN=TGME49_221590	--	38.873	16.9	7	5	5	0	1	0	2	1	1	0	0	2	2	2	1	3	3	3	1	2	4	2	2	1	3	3	3	1	2	4	0	251560	0	313960	295460	259870	0	0	193670		0.956851		1.1942	1.12383	0.98846
TGME49_221610-t26_1-p1	ubiquitin carboxyl-terminal hydrolase GN=TGME49_221610	--	87.236	14.8	34	9	9	4	2	2	4	5	3	5	5	4	7	6	5	7	8	5	7	8	7	7	6	5	7	8	5	7	8	7	47845	42538	68749	121810	120110	97571	62613	55678	69101	0.62769	0.558067	0.901935	1.59806	1.57575	1.28006
TGME49_221620-t26_1-p1	beta-tubulin, putative GN=TGME49_221620	--	50.037	71.9	83	25	4	9	10	9	10	9	9	9	10	8	25	25	23	25	24	25	25	25	25	4	4	3	4	4	4	4	4	4	5971500	5809200	5864500	5576700	5452400	5322600	7058300	6633900	7069600	0.98146	0.954785	0.963874	0.916572	0.896143	0.874809
TGME49_221660-t26_1-p1	DEAD/DEAH box helicase domain-containing protein GN=TGME49_221660	--	202.18	29.6	151	32	32	20	13	14	20	17	18	18	14	17	25	24	26	26	22	22	24	23	23	25	24	26	26	22	22	24	23	23	238540	238600	232130	196310	190740	203070	243640	216850	210160	1.08976	1.09003	1.06047	0.89683	0.871383	0.927712
TGME49_221670-t26_1-p1	transcriptional elongation factor FACT140 GN=TGME49_221670	--	134.6	41.9	245	35	35	27	27	23	32	28	30	25	26	27	30	31	30	32	31	31	29	30	28	30	31	30	32	31	31	29	30	28	404580	403530	405380	553030	539820	528520	338330	362690	362850	0.93395	0.931526	0.935797	1.27664	1.24614	1.22006
TGME49_221675-t26_1-p1	Putative transmembrane protein (Fragment)(predict) GN=TGME49_221675	--	156.54	1.5	5	1	1	1	1	1	0	0	0	1	1	0	1	1	1	0	0	0	1	1	1	1	1	1	0	0	0	1	1	1	0	0	0	0	0	0	0	0	0
TGME49_221690-t26_1-p1	Importin N-terminal domain-containing protein(predict) GN=TGME49_221690	--	149.62	25.5	107	22	22	13	14	13	11	11	12	10	11	12	20	18	20	15	15	16	15	16	16	20	18	20	15	15	16	15	16	16	433750	422780	419380	413390	366810	360750	367070	357780	357640	1.11556	1.08735	1.07861	1.0632	0.943401	0.927815
TGME49_221700-t26_1-p1	Golgi apparatus membrane protein TVP23 homolog(predict) GN=TGME49_221700	--	29.77	17.6	19	3	3	3	2	3	2	1	2	2	2	2	2	3	2	3	3	2	3	2	2	2	3	2	3	3	2	3	2	2	171640	178120	184110	51097	66452	61297	129830	134840	75913	1.46659	1.52196	1.57314	0.436603	0.567805	0.523757
TGME49_221710-t26_1-p1	TBC domain-containing protein GN=TGME49_221710	--	181.96	4	8	4	4	1	1	0	3	1	2	0	0	0	2	1	3	4	3	3	1	1	1	2	1	3	4	3	3	1	1	1	57156	0	48763	77228	73401	63545	0	0	0	0.892803		0.761701	1.20634	1.14656	0.992602
TGME49_221720-t26_1-p1	Putative Tbc domain,related protein(predict) GN=TGME49_221720	--	364.21	3.3	14	7	7	2	2	1	1	2	1	2	1	2	5	4	3	4	4	3	3	3	3	5	4	3	4	4	3	3	3	3	357050	385530	407500	345980	414980	293150	356130	363440	322990	0.989744	1.06869	1.12959	0.959058	1.15033	0.812613
TGME49_221850-t26_1-p1	prohibitin family protein, putative GN=TGME49_221850	--	23.876	12.4	8	2	2	0	0	0	2	2	1	1	2	0	2	1	2	2	2	2	2	2	2	2	1	2	2	2	2	2	2	2	29789	0	33790	82605	99733	64799	42124	51337	56470	0.517342		0.586827	1.43459	1.73205	1.12536
TGME49_221870-t26_1-p1	hypothetical protein GN=TGME49_221870	--	144.13	25.1	156	22	22	21	20	20	15	14	17	18	16	15	20	20	21	18	17	19	21	21	16	20	20	21	18	17	19	21	21	16	365490	357460	361280	338440	327300	340030	278310	280730	315130	1.10972	1.08534	1.09694	1.02759	0.993769	1.03242
TGME49_221900-t26_1-p1	Putative awp1(predict) GN=TGME49_221900	--	24.961	6.3	2	1	1	0	0	0	1	1	0	0	0	0	0	1	0	1	1	1	0	0	1	0	1	0	1	1	1	0	0	1	0	0	0	0	0	0	0	0	0
TGME49_221922-t26_1-p1	NifU family domain-containing protein GN=TGME49_221922	--	51.751	8.7	4	2	2	1	0	0	0	1	1	0	1	0	1	1	1	0	1	1	1	1	0	1	1	1	0	1	1	1	1	0	0	0	0	0	0	0	0	0	0
TGME49_221940-t26_1-p1	adaptin n terminal region domain-containing protein GN=TGME49_221940	--	147.53	20.3	66	17	17	7	6	6	10	10	7	6	5	9	11	9	9	15	15	11	11	11	14	11	9	9	15	15	11	11	11	14	60103	65831	62831	61207	59212	54633	59369	64681	60437	0.986546	1.08057	1.03132	1.00467	0.971921	0.89676
TGME49_221950-t26_1-p1	splicesome-associated protein, putative GN=TGME49_221950	--	64.911	39.2	118	19	19	12	13	13	14	14	14	12	12	14	17	16	16	17	16	18	17	14	16	17	16	16	17	16	18	17	14	16	555390	560870	561600	525700	545400	506160	575570	571500	528350	1.01379	1.02379	1.02512	0.959591	0.99555	0.923923
TGME49_221970-t26_1-p1	Cgd8_940 protein(predict) GN=TGME49_221970	--	25.272	14.9	11	3	3	1	2	2	0	0	0	2	1	3	2	2	2	2	2	1	3	3	3	2	2	2	2	2	1	3	3	3	80530	124110	121010	26544	26686	0	80625	61400	63217	1.10292	1.69978	1.65732	0.36354	0.365485
TGME49_221980-t26_1-p1	U1 zinc finger protein GN=TGME49_221980	--	60.948	18.8	30	7	7	5	4	6	1	0	0	4	5	5	7	6	6	2	2	2	5	5	5	7	6	6	2	2	2	5	5	5	137630	135920	140530	93029	143630	153000	150330	178010	228730	0.910245	0.898936	0.929425	0.615267	0.949928	1.0119
TGME49_222000-t26_1-p1	brix domain-containing protein GN=TGME49_222000	--	58.521	32.7	59	12	12	9	7	10	5	4	7	3	7	7	11	8	10	7	7	9	7	8	7	11	8	10	7	7	9	7	8	7	161560	159990	164970	88634	93392	87228	121440	109310	121310	1.31251	1.29975	1.34021	0.720059	0.758713	0.708637
TGME49_222020-t26_1-p1	phosphoglycerate kinase PGKII GN=TGME49_222020	--	63.029	32.5	101	15	15	7	11	10	16	14	15	10	9	9	10	12	11	15	12	13	10	9	13	10	12	11	15	12	13	10	9	13	223510	224350	248590	518250	532550	517320	214440	231760	184010	0.694903	0.697514	0.772877	1.61126	1.65572	1.60837
TGME49_222040-t26_1-p1	Ran-interacting Mog1 protein GN=TGME49_222040	--	20.557	33.9	12	4	4	2	2	0	1	1	1	1	2	2	3	2	2	2	1	2	4	4	3	3	2	2	2	1	2	4	4	3	110300	117050	94958	125850	0	128430	119490	128220	118270	0.936166	0.993456	0.805951	1.06815		1.09004
TGME49_222050-t26_1-p1	hypothetical protein GN=TGME49_222050	--	156	19.4	90	18	18	6	9	7	13	15	18	6	7	9	10	10	10	15	16	16	8	12	11	10	10	10	15	16	16	8	12	11	73915	84234	78767	196320	204380	209190	98556	80408	82329	0.600339	0.68415	0.639747	1.59451	1.65998	1.69904
TGME49_222070-t26_1-p1	elongation factor Tu GTP binding domain-containing protein GN=TGME49_222070	--	68.636	6.8	22	4	4	2	2	2	4	4	3	3	0	2	4	4	4	4	4	4	3	3	3	4	4	4	4	4	4	3	3	3	162750	186140	169390	151790	137060	184350	178070	60412	135350	1.07283	1.22702	1.1166	1.00058	0.903486	1.21522
TGME49_222100-t26_1-p1	Rhoptry protein(predict) GN=TGME49_222100	--	128.32	40.6	179	34	34	21	21	19	16	17	16	23	20	26	27	29	28	24	22	23	28	30	30	27	29	28	24	22	23	28	30	30	2590400	2542000	2429900	2229700	2234800	2308300	3450600	3754300	4041300	0.911353	0.894325	0.854886	0.784452	0.786246	0.812105
TGME49_222110-t26_1-p1	PUB domain-containing protein GN=TGME49_222110	--	41.068	26.5	20	6	6	2	0	1	1	1	3	4	4	4	3	3	3	4	4	6	6	6	5	3	3	3	4	4	6	6	6	5	49380	43649	42159	64694	42110	68349	132660	139280	132640	0.621635	0.549489	0.530731	0.81442	0.530115	0.860432
TGME49_222140-t26_1-p1	DEAD/DEAH box helicase domain-containing protein GN=TGME49_222140	--	97.825	10.4	19	8	8	2	1	2	0	1	1	5	3	4	5	5	5	3	2	2	7	6	6	5	5	5	3	2	2	7	6	6	82336	85135	110280	73385	88370	82143	107570	126380	145030	0.822785	0.850755	1.10203	0.733337	0.883083	0.820856
TGME49_222160-t26_1-p1	aldehyde dehydrogenase GN=TGME49_222160	--	53.701	61.6	134	21	21	8	9	11	29	27	29	9	7	5	13	13	14	20	19	19	12	15	12	13	13	14	20	19	19	12	15	12	170240	178340	182160	865650	857690	868520	157490	163030	135210	0.428177	0.44855	0.458158	2.17723	2.15721	2.18445
TGME49_222170-t26_1-p1	dense-granule antigen DG32 GN=TGME49_222170	--	33.651	26	85	9	9	9	11	8	10	9	10	9	9	10	9	9	8	9	9	9	8	9	9	9	9	8	9	9	9	8	9	9	1526600	1478300	1481300	1428700	1419500	1412200	1550200	1523900	1509800	1.03067	0.998065	1.00009	0.964577	0.958366	0.953438
TGME49_222192-t26_1-p1	DUF384 domain-containing protein(predict) GN=TGME49_222192	--	64.682	15.2	14	5	5	0	0	0	2	4	3	2	2	1	1	0	0	4	5	4	3	3	2	1	0	0	4	5	4	3	3	2	0	0	0	72291	59166	52142	41784	27627	31069				1.52685	1.24964	1.10129
TGME49_222210-t26_1-p1	SPFH domain / Band 7 family protein GN=TGME49_222210	--	47.492	28.4	46	9	9	2	3	8	6	6	5	4	6	6	5	9	9	7	8	8	7	7	7	5	9	9	7	8	8	7	7	7	299730	281750	315940	251330	245800	228150	254440	269350	264180	1.11901	1.05189	1.17953	0.938316	0.91767	0.851776
TGME49_222220-t26_1-p1	alveolin domain containing intermediate filament IMC7 GN=TGME49_222220	--	46.812	56.9	133	15	15	15	16	16	12	14	13	16	15	16	14	14	14	13	13	13	14	14	14	14	14	14	13	13	13	14	14	14	2189800	2222900	2263000	1505100	1594300	1529500	2165200	2156100	2240100	1.10311	1.11979	1.13999	0.758194	0.803129	0.770486
TGME49_222230-t26_1-p1	MMS19_N domain-containing protein(predict) GN=TGME49_222230	--	265.3	13	100	22	22	15	10	12	14	12	13	9	7	8	17	18	16	21	20	18	15	14	14	17	18	16	21	20	18	15	14	14	114770	107260	113630	156220	156560	155260	79774	84648	84128	0.981639	0.917406	0.971889	1.33617	1.33907	1.32795
TGME49_222240-t26_1-p1	hypothetical protein GN=TGME49_222240	--	107.97	11.9	13	7	7	0	0	0	3	4	5	0	0	1	1	0	0	6	7	6	0	1	1	1	0	0	6	7	6	0	1	1	0	0	0	93636	91429	86855	0	0	0				1.03305	1.0087	0.958241
TGME49_222270-t26_1-p1	hypothetical protein GN=TGME49_222270	--	41.66	23.3	49	7	7	3	4	5	7	9	8	4	5	4	6	6	6	7	7	6	6	6	7	6	6	6	7	7	6	6	6	7	478510	418440	459590	469680	507720	507320	339810	292110	277100	1.14834	1.00418	1.10293	1.12715	1.21844	1.21748
TGME49_222290-t26_1-p1	LSM domain-containing protein GN=TGME49_222290	--	18.803	33.3	22	4	4	1	2	2	2	3	2	3	4	3	2	2	2	3	3	3	4	4	4	2	2	2	3	3	3	4	4	4	124720	127810	124880	153720	163960	160740	131010	110220	100060	0.93765	0.960881	0.938853	1.15567	1.23266	1.20845
TGME49_222300-t26_1-p1	Putative transmembrane protein(predict) GN=TGME49_222300	--	159.73	22.5	79	22	22	8	8	10	14	10	9	6	6	8	17	16	18	16	13	17	14	14	17	17	16	18	16	13	17	14	14	17	148910	141860	145060	164240	144180	166460	110690	118620	123900	1.06034	1.01014	1.03293	1.1695	1.02666	1.18531
TGME49_222310-t26_1-p1	DUF1084 domain-containing protein(predict) GN=TGME49_222310	--	58.691	5.6	5	2	2	1	1	1	0	0	0	0	1	1	1	1	1	0	0	0	1	1	1	1	1	1	0	0	0	1	1	1	0	0	0	0	0	0	0	0	0
TGME49_222350-t26_1-p1	Putative transmembrane protein (Fragment)(predict) GN=TGME49_222350	--	47.882	32	53	11	11	8	5	6	6	5	5	5	8	5	11	11	10	9	9	10	10	10	10	11	11	10	9	9	10	10	10	10	149020	156120	161680	105490	105990	97136	202080	186140	160770	1.01265	1.0609	1.09868	0.716846	0.720244	0.660078
TGME49_222360-t26_1-p1	E3 UFM1-protein ligase 1 homolog, related(predict) GN=TGME49_222360	--	83.332	31	92	17	17	11	9	10	12	11	11	9	7	12	13	11	11	13	13	14	11	13	14	13	11	11	13	13	14	11	13	14	114850	114830	115100	142040	145770	139840	111320	109990	105530	0.940306	0.940142	0.942353	1.16292	1.19346	1.14491
TGME49_222370-t26_1-p1	SAG-related sequence SRS13 GN=TGME49_222370	--	92.469	15.9	46	10	10	8	10	10	3	3	3	3	3	3	9	9	10	4	4	4	3	4	3	9	9	10	4	4	4	3	4	3	1785400	1689300	1843400	134020	128580	131820	401710	355640	387740	2.34318	2.21706	2.4193	0.175889	0.16875	0.173002
TGME49_222380-t26_1-p1	importin-beta N-terminal domain-containing protein GN=TGME49_222380	--	129.49	41.8	235	36	36	25	31	24	29	26	25	23	24	28	31	33	26	33	33	32	30	30	33	31	33	26	33	33	32	30	30	33	551060	579210	582180	522220	528400	526040	519650	520370	554030	1.01564	1.06752	1.073	0.962487	0.973878	0.969528
TGME49_222400-t26_1-p1	Putative transmembrane protein(predict) GN=TGME49_222400	--	67.98	34.3	69	12	12	12	11	15	8	7	5	3	5	3	12	12	12	10	11	9	8	7	8	12	12	12	10	11	9	8	7	8	193240	187680	197500	166220	168520	178600	107050	115010	97849	1.23199	1.19654	1.25915	1.05972	1.07439	1.13865
TGME49_222410-t26_1-p1	Lipase maturation factor(predict) GN=TGME49_222410	--	77.523	15.4	42	9	9	4	6	5	5	5	5	3	2	7	7	7	6	8	8	8	7	8	9	7	7	6	8	8	8	7	8	9	100460	103160	101590	164960	172910	156710	111470	117450	134340	0.777387	0.79828	0.786131	1.27651	1.33803	1.21267
TGME49_222430-t26_1-p1	HECT-domain (ubiquitin-transferase) domain-containing protein GN=TGME49_222430	--	180.69	17.2	82	19	19	7	7	5	11	13	16	8	7	8	11	11	15	15	17	18	11	10	10	11	11	15	15	17	18	11	10	10	432850	438530	403690	817190	795400	840430	591350	636100	632430	0.697149	0.706298	0.650184	1.31617	1.28107	1.3536
TGME49_222660-t26_1-p1	leucine rich repeat-containing protein GN=TGME49_222660	--	192.58	24.2	130	31	31	11	15	11	17	18	17	17	11	13	24	21	24	25	25	24	26	20	22	24	21	24	25	25	24	26	20	22	106520	111810	111930	146560	137710	139490	136680	144640	133260	0.820366	0.861107	0.862031	1.12874	1.06058	1.07428
TGME49_222800-t26_1-p1	glycogen synthase, putative GN=TGME49_222800	--	325.25	5	18	9	9	1	2	0	3	3	4	1	3	1	4	4	4	5	7	7	5	5	4	4	4	4	5	7	7	5	5	4	27289	36488	36978	43222	45625	58695	37089	44596	38112	0.667224	0.892142	0.904122	1.05679	1.11554	1.43511
TGME49_222840-t26_1-p1	Ser/Thr phosphatase family protein GN=TGME49_222840	--	48.157	29.3	100	8	8	10	12	10	13	10	12	12	11	10	8	8	8	8	8	8	8	8	8	8	8	8	8	8	8	8	8	8	641710	664170	663990	1351900	1360000	1347800	900230	961250	971370	0.651672	0.674481	0.674298	1.37289	1.38111	1.36872
TGME49_222850-t26_1-p1	stress responsive a/b barrel domain-containing protein GN=TGME49_222850	--	11.923	56.4	57	5	5	5	5	7	8	8	7	7	6	4	4	5	5	5	5	5	5	5	5	4	5	5	5	5	5	5	5	5	1066700	1110700	1076400	1387600	1460400	1390000	1005600	1027000	887170	0.92208	0.960115	0.930465	1.19947	1.2624	1.20155
TGME49_222860-t26_1-p1	eukaryotic translation initiation factor, putative GN=TGME49_222860	--	88.391	48.4	254	31	31	28	26	23	33	33	30	25	27	29	27	26	26	31	29	29	26	27	29	27	26	26	31	29	29	26	27	29	1464400	1450600	1442600	1922200	1949200	1917600	1488500	1483200	1510000	0.900966	0.892476	0.887554	1.18263	1.19924	1.17979
TGME49_222870-t26_1-p1	hypothetical protein GN=TGME49_222870	--	19.856	14.3	4	2	2	0	0	0	1	1	2	0	0	0	2	0	0	2	2	2	0	0	0	2	0	0	2	2	2	0	0	0	30478	0	0	57411	57476	78154	0	0	0	0.545421			1.0274	1.02857	1.39861
TGME49_222900-t26_1-p1	phosphoserine phosphatase GN=TGME49_222900	--	190.47	16.7	104	21	21	14	12	15	11	14	14	6	13	5	17	18	19	18	16	16	15	15	12	17	18	19	18	16	16	15	15	12	129660	124300	123560	167130	178820	155020	84137	81059	84626	1.03424	0.991481	0.985578	1.33312	1.42636	1.23652
TGME49_222910-t26_1-p1	phosphoglycerate mutase GN=TGME49_222910	--	55.861	50.2	149	15	15	18	16	18	18	18	17	16	13	15	14	14	14	14	13	12	13	13	13	14	14	14	14	13	12	13	13	13	432450	436290	426580	344180	342550	353520	279420	293320	287930	1.2177	1.22851	1.20117	0.969145	0.964555	0.995445
TGME49_222920-t26_1-p1	mbp-1 interacting protein-2a family protein GN=TGME49_222920	--	15.836	29.3	20	3	3	2	2	2	2	3	3	2	2	2	2	3	3	3	3	3	2	2	3	2	3	3	3	3	3	2	2	3	78750	74375	78877	75288	77213	78355	80950	75292	69785	1.02884	0.971679	1.0305	0.983607	1.00876	1.02368
TGME49_222952-t26_1-p1	phosphohistidine phosphatase GN=TGME49_222952	--	42.099	41.2	102	13	13	10	12	12	12	12	13	9	9	13	12	13	12	13	13	12	10	10	12	12	13	12	13	13	12	10	10	12	559790	552080	585320	617500	634100	649000	522240	515870	602600	0.961747	0.948501	1.00561	1.06089	1.08942	1.11501
TGME49_222960-t26_1-p1	SCY kinase-related protein (incomplete catalytic triad) GN=TGME49_222960	--	112.7	12.2	31	8	8	5	3	3	3	4	2	4	3	4	6	5	4	3	4	4	7	5	5	6	5	4	3	4	4	7	5	5	35493	51583	68486	66612	64968	52976	45361	41065	45110	0.67727	0.984296	1.30683	1.27108	1.23971	1.01088
TGME49_222970-t26_1-p1	inositol(myo)-1(or 4)-monophosphatase 2, putative GN=TGME49_222970	--	32.347	40.1	72	10	9	8	7	8	7	8	8	10	11	5	9	8	10	7	8	8	10	9	8	8	7	9	7	7	7	9	8	8	659780	652200	595120	405770	429820	445320	615170	590370	599090	1.18935	1.17569	1.07279	0.731463	0.774817	0.802758
TGME49_222990-t26_1-p1	ribosomal protein S18, putative GN=TGME49_222990	--	84.324	1.9	3	1	1	0	0	0	1	1	1	0	0	0	0	0	0	1	1	1	0	0	0	0	0	0	1	1	1	0	0	0	0	0	0	0	0	0	0	0	0
TGME49_223000-t26_1-p1	dynein light chain DLC GN=TGME49_223000	--	15.983	24.6	32	3	3	4	4	4	3	3	2	4	4	4	3	3	3	3	3	3	3	3	3	3	3	3	3	3	3	3	3	3	777690	739090	760570	516700	481560	499320	759050	731190	518280	1.21021	1.15015	1.18357	0.80407	0.749387	0.777024
TGME49_223020-t26_1-p1	coproporphyrinogen III oxidase GN=TGME49_223020	--	41.676	31.6	55	8	8	7	7	5	7	5	6	5	6	7	8	8	7	7	6	6	7	8	7	8	8	7	7	6	6	7	8	7	318940	326190	315240	296780	284020	300920	243150	242360	258720	1.10986	1.13509	1.09699	1.03275	0.988346	1.04716
TGME49_223040-t26_1-p1	ATP synthase-associated protein, putative(predict) GN=TGME49_223040	--	27.437	62.3	94	13	13	10	10	12	8	12	11	8	12	11	12	12	12	10	11	11	10	11	10	12	12	12	10	11	11	10	11	10	500320	497410	492060	529820	546550	533370	594550	633040	626350	0.909035	0.903748	0.894028	0.962634	0.993031	0.969084
TGME49_223050-t26_1-p1	ribosomal protein RPS20 GN=TGME49_223050	--	25.899	18.9	44	5	5	4	5	4	5	6	5	4	5	6	4	4	4	4	5	4	4	4	5	4	4	4	4	5	4	4	4	5	3994400	4091200	4125300	2972600	2655000	3144000	3453200	3075500	3097200	1.1745	1.20296	1.21299	0.874054	0.780668	0.924452
TGME49_223070-t26_1-p1	hypothetical protein GN=TGME49_223070	--	23.925	45.5	42	7	7	5	4	4	4	6	6	4	5	4	7	7	7	6	7	7	7	7	6	7	7	7	6	7	7	7	7	6	738020	737710	753740	694040	683470	646410	616020	561160	531250	1.11412	1.11365	1.13785	1.04773	1.03177	0.975824
TGME49_223095-t26_1-p1	hypothetical protein GN=TGME49_223095	--	82.105	6	4	2	2	0	0	0	2	1	1	0	0	0	0	1	1	2	1	1	1	0	1	0	1	1	2	1	1	1	0	1	0	0	0	0	0	0	0	0	0
TGME49_223110-t26_1-p1	glycolipid transfer protein GLTP GN=TGME49_223110	--	25.338	40	41	7	7	4	4	3	6	6	5	4	3	6	4	4	4	7	6	6	4	3	5	4	4	4	7	6	6	4	3	5	253660	243750	233510	285260	280180	272380	286650	278260	263250	0.952455	0.915245	0.876795	1.07111	1.05203	1.02275
TGME49_223125-t26_1-p1	ubiquitin family protein GN=TGME49_223125	--	33.808	5.5	2	1	1	0	1	0	0	0	0	1	0	0	1	1	1	0	0	0	1	0	0	1	1	1	0	0	0	1	0	0	0	0	0	0	0	0	0	0	0
TGME49_223140-t26_1-p1	tRNA binding domain-containing protein GN=TGME49_223140	--	50.986	43.2	98	16	16	11	11	9	14	13	13	7	9	11	13	12	11	13	13	14	9	10	13	13	12	11	13	13	14	9	10	13	820680	797330	821270	1103900	1138900	1059700	773080	784020	806040	0.911313	0.885384	0.911968	1.22581	1.26468	1.17673
TGME49_223150-t26_1-p1	START domain-containing protein GN=TGME49_223150	--	46.472	11.1	9	3	3	2	1	1	0	0	2	0	2	1	3	3	3	1	1	1	1	3	1	3	3	3	1	1	1	1	3	1	76843	73102	82152	0	0	0	0	81694	0	0.979544	0.931856	1.04722
TGME49_223270-t26_1-p1	hypothetical protein GN=TGME49_223270	--	146.57	6	16	5	5	1	1	1	3	3	2	1	3	1	3	3	3	4	3	3	3	3	4	3	3	3	4	3	3	3	3	4	14427	15201	15570	34681	38774	37440	23735	32910	27382	0.540742	0.569753	0.583583	1.29989	1.4533	1.4033
TGME49_223390-t26_1-p1	activating signal cointegrator 1 complex subunit 3 family 1 ASCC3L1, putative GN=TGME49_223390	--	248.4	41.2	566	71	71	66	61	62	64	62	63	62	66	60	65	62	63	66	66	66	66	68	66	65	62	63	66	66	66	66	68	66	935210	925470	928260	752440	760100	742950	853090	847170	843550	1.1092	1.09765	1.10096	0.892428	0.901513	0.881173
TGME49_223410-t26_1-p1	eukaryotic initiation factor-4E, putative GN=TGME49_223410	--	25.981	44.4	62	10	10	8	10	8	6	6	8	6	6	4	10	10	10	9	9	10	9	10	10	10	10	10	9	9	10	9	10	10	717520	737720	759800	822220	817510	905120	790120	765630	674520	0.923824	0.949832	0.978261	1.05863	1.05256	1.16536
TGME49_223490-t26_1-p1	hypothetical protein GN=TGME49_223490	--	34.779	16	15	3	3	2	2	1	2	2	2	1	1	2	2	2	2	3	3	2	2	2	2	2	2	2	3	3	2	2	2	2	61645	60464	61558	19022	21154	90831	31359	30476	69794	1.24311	1.2193	1.24136	0.383591	0.426585	1.83167
TGME49_223500-t26_1-p1	hypothetical protein GN=TGME49_223500	--	120.96	3.4	11	3	3	0	0	0	4	3	4	0	0	0	0	0	0	3	2	3	0	1	1	0	0	0	3	2	3	0	1	1	0	0	0	25812	26798	26745	0	0	0				0.975818	1.01309	1.01109
TGME49_223510-t26_1-p1	ASH3(predict) GN=TGME49_223510	--	49.382	30.8	41	9	9	7	6	7	2	3	3	6	4	3	8	7	8	5	4	5	7	7	7	8	7	8	5	4	5	7	7	7	77845	75720	77707	63042	60617	63087	63593	62901	95470	1.09473	1.06484	1.09278	0.886553	0.852451	0.887186
TGME49_223540-t26_1-p1	importin-beta N-terminal domain-containing protein GN=TGME49_223540	--	122.22	31.4	169	26	26	17	19	16	26	20	22	15	16	18	21	23	23	25	25	26	19	20	21	21	23	23	25	25	26	19	20	21	324750	311890	312650	478970	508480	487170	326320	338120	316890	0.85831	0.824321	0.826329	1.26591	1.3439	1.28758
TGME49_223550-t26_1-p1	Putative transmembrane protein(predict) GN=TGME49_223550	--	45.31	18.4	20	6	6	3	4	3	0	0	0	3	3	4	5	6	5	2	3	2	6	5	5	5	6	5	2	3	2	6	5	5	79280	108840	92087	50359	39818	27701	63101	109580	85679	1.08695	1.49222	1.26253	0.690433	0.545913	0.379787
TGME49_223560-t26_1-p1	Putative transmembrane protein(predict) GN=TGME49_223560	--	51.459	15.3	23	5	5	4	3	2	1	2	2	3	3	3	5	5	5	3	3	2	4	4	5	5	5	5	3	3	2	4	4	5	173520	213660	183040	76873	58758	132990	185720	166350	137600	1.17551	1.44744	1.24001	0.520776	0.398056	0.900941
TGME49_223590-t26_1-p1	proteasome subunit GN=TGME49_223590	--	39.397	29	73	8	8	9	8	9	10	10	8	5	6	8	7	7	8	8	7	7	7	6	7	7	7	8	8	7	7	7	6	7	899010	951650	920460	1377300	1418200	1394300	1071700	1160300	1116200	0.784848	0.830803	0.803574	1.2024	1.23811	1.21724
TGME49_223600-t26_1-p1	Putative transmembrane protein(predict) GN=TGME49_223600	--	80.233	8.5	14	4	4	0	0	1	5	2	4	1	1	0	1	1	2	4	4	4	2	2	1	1	1	2	4	4	4	2	2	1	0	0	45678	74349	62071	77520	46335	26910	0			0.823366	1.34017	1.11886	1.39733
TGME49_223610-t26_1-p1	hypothetical protein GN=TGME49_223610	--	139.12	12.1	47	11	11	8	6	6	3	2	3	6	6	7	11	10	10	10	6	8	10	8	9	11	10	10	10	6	8	10	8	9	86427	79400	81055	43497	49260	43688	75058	81633	84852	1.24481	1.1436	1.16744	0.626487	0.709492	0.629238
TGME49_223620-t26_1-p1	golgi SNARE, putative GN=TGME49_223620	--	29.139	22.3	12	4	4	3	2	3	0	1	1	1	0	1	3	4	3	3	3	3	2	1	3	3	4	3	3	3	3	2	1	3	59819	63480	58208	41077	51883	50867	29077	0	17599	1.2864	1.36512	1.25175	0.883353	1.11573	1.09388
TGME49_223630-t26_1-p1	E2F-associated phosphoprotein(predict) GN=TGME49_223630	--	51.094	7.2	2	2	2	0	1	0	0	1	0	0	0	0	0	1	0	1	2	2	1	0	0	0	1	0	1	2	2	1	0	0	0	0	0	0	0	0	0	0	0
TGME49_223668-t26_1-p1	LYAR-type C2HC zinc finger protein GN=TGME49_223668	--	24.649	39.3	36	6	6	4	4	4	4	4	4	3	4	5	6	6	6	6	6	6	5	6	5	6	6	6	6	6	6	5	6	5	209590	205250	213580	159760	166130	164550	203220	201390	225240	1.07869	1.05635	1.09922	0.822229	0.855013	0.846881
TGME49_223672-t26_1-p1	3'(2'),5'-bisphosphate nucleotidase GN=TGME49_223672	--	37.937	13.4	7	3	3	0	0	0	3	2	2	0	0	0	0	0	0	3	3	2	0	0	1	0	0	0	3	3	2	0	0	1	0	0	0	110370	112650	99888	0	0	0				1.0254	1.04658	0.928017
TGME49_223680-t26_1-p1	ubiquitin family protein GN=TGME49_223680	--	41.747	35.6	74	8	8	7	7	7	9	9	10	7	9	9	7	7	8	8	8	8	7	8	8	7	7	8	8	8	8	7	8	8	843030	917500	844860	1148800	1125000	1132900	1061700	1047200	1203600	0.813684	0.885562	0.81545	1.10881	1.08584	1.09346
TGME49_223690-t26_1-p1	DNA-directed RNA polymerase III subunit Rpc31(predict) GN=TGME49_223690	--	23.924	12	7	2	2	0	0	0	2	2	1	0	0	2	0	0	0	2	2	2	1	2	2	0	0	0	2	2	2	1	2	2	0	0	0	22248	25117	21194	0	14161	17551				1.10939	1.25246	1.05684
TGME49_223710-t26_1-p1	tetratricopeptide repeat-containing protein GN=TGME49_223710	--	109.19	34.9	154	27	27	17	15	14	28	22	20	10	14	14	22	23	20	26	26	25	21	24	23	22	23	20	26	26	25	21	24	23	769970	750000	736100	1034200	1035800	1075100	716320	702430	624780	0.930827	0.906685	0.889881	1.25026	1.25219	1.2997
TGME49_223750-t26_1-p1	AGAP002737-PA, related(predict) GN=TGME49_223750	--	77.705	3.7	2	2	2	0	0	0	1	0	0	0	1	0	1	0	1	1	1	0	2	1	1	1	0	1	1	1	0	2	1	1	0	0	0	0	0	0	0	0	0
TGME49_223760-t26_1-p1	hypothetical protein GN=TGME49_223760	--	168.7	14.8	60	15	15	5	9	9	9	5	8	5	6	4	10	12	11	12	10	11	10	9	10	10	12	11	12	10	11	10	9	10	156370	161500	178090	234130	199970	218220	146030	155280	160900	0.873852	0.90252	0.995231	1.3084	1.1175	1.21949
TGME49_223790-t26_1-p1	Apicomplexan specific, related protein(predict) GN=TGME49_223790	--	110.16	22.4	72	16	16	6	8	6	9	5	9	7	9	13	8	11	11	14	11	12	11	12	16	8	11	11	14	11	12	11	12	16	117600	113000	96216	92908	99201	101510	189240	203360	173390	0.892092	0.857197	0.729877	0.704783	0.75252	0.770036
TGME49_223800-t26_1-p1	Folate_rec domain-containing protein(predict) GN=TGME49_223800	--	57.079	16.9	13	4	4	1	0	1	3	3	2	1	1	1	2	2	2	4	3	4	2	1	2	2	2	2	4	3	4	2	1	2	51676	47647	0	101980	107250	90071	36698	0	67910	0.718818	0.662774		1.41855	1.49186	1.2529
TGME49_223840-t26_1-p1	ATP-citrate lyase, putative GN=TGME49_223840	--	139.83	4.5	7	4	4	2	2	2	1	0	0	0	0	0	3	3	2	1	2	2	1	1	1	3	3	2	1	2	2	1	1	1	14236	16863	15948	0	0	0	0	0	0	0.907773	1.07529	1.01694
TGME49_223855-t26_1-p1	RNA recognition motif-containing protein GN=TGME49_223855	--	62.601	13.5	24	5	5	3	4	2	2	2	2	3	3	3	4	4	3	3	3	3	4	4	5	4	4	3	3	3	3	4	4	5	116200	203870	144750	95947	90133	91445	150310	97449	162540	0.907305	1.59184	1.13023	0.749167	0.703771	0.714015
TGME49_223880-t26_1-p1	zinc finger, C3HC4 type (RING finger) domain-containing protein GN=TGME49_223880	--	407.22	8.7	67	22	22	12	11	11	0	1	0	9	9	14	17	19	17	4	3	3	15	15	18	17	19	17	4	3	3	15	15	18	104210	86931	107380	4088.9	3974.1	4943.6	51641	55968	74939	1.89827	1.58352	1.95602	0.074483	0.072392	0.090052
TGME49_223910-t26_1-p1	acyltransferase domain-containing protein GN=TGME49_223910	--	44.062	22.9	42	7	7	5	3	5	4	5	4	5	6	5	6	5	5	5	4	4	6	7	6	6	5	5	5	4	4	6	7	6	169520	179960	177290	191300	189530	195020	241520	237740	256270	0.830008	0.881125	0.868052	0.936648	0.927982	0.954862
TGME49_223920-t26_1-p1	rhoptry neck protein RON3 GN=TGME49_223920	--	222.88	50.7	616	81	81	75	68	68	65	66	63	68	69	74	70	70	70	68	70	68	68	70	73	70	70	70	68	70	68	68	70	73	1718900	1663900	1658800	1425900	1417200	1429500	2540600	2493100	2496100	0.918434	0.889047	0.886322	0.76188	0.757231	0.763803
TGME49_223930-t26_1-p1	RNA recognition motif-containing protein GN=TGME49_223930	--	40.671	31.7	85	11	11	9	8	10	10	9	10	11	9	9	11	11	11	11	11	11	11	10	10	11	11	11	11	11	11	11	10	10	554730	548000	568050	560270	569870	556810	493620	534450	589330	1.00351	0.991331	1.0276	1.01353	1.03089	1.00727
TGME49_223940-t26_1-p1	GAP45 GN=TGME49_223940	--	27.334	44.5	88	9	9	9	9	8	11	10	11	10	9	11	9	9	9	9	9	9	8	8	9	9	9	9	9	9	9	8	8	9	4519300	4791100	4741600	5710600	5440500	5918400	5056200	5094600	5804600	0.863984	0.915946	0.906483	1.09173	1.0401	1.13146
TGME49_223960-t26_1-p1	ubiquitin interaction motif family protein GN=TGME49_223960	--	41.377	57.5	144	15	15	14	16	15	16	16	15	16	18	18	14	15	15	15	15	14	15	15	14	14	15	15	15	15	14	15	15	14	526870	521730	504430	530960	576270	577930	596530	605010	518650	0.956326	0.946997	0.915595	0.96375	1.04599	1.04901
TGME49_223970-t26_1-p1	translation elongation and release factors (gtpases), putative GN=TGME49_223970	--	110.21	4.5	6	4	4	0	0	0	3	0	2	0	1	0	1	2	2	4	4	4	1	2	2	1	2	2	4	4	4	1	2	2	0	0	0	2084500	1661700	1876300	0	967940	0				1.26517	1.00855	1.1388
TGME49_224000-t26_1-p1	hypothetical protein GN=TGME49_224000	--	82.202	21.5	13	9	9	2	3	1	0	0	1	2	1	3	5	4	5	1	0	2	5	2	4	5	4	5	1	0	2	5	2	4	231350	225740	177490	0	0	0	119920	211760	199070	1.19117	1.16228	0.913853
TGME49_224050-t26_1-p1	AP2 domain transcription factor AP2X-4 GN=TGME49_224050	--	93.809	28	91	19	19	10	9	9	12	10	11	10	9	11	12	12	14	17	15	15	13	14	14	12	12	14	17	15	15	13	14	14	339280	356580	346900	261450	287600	267960	353470	347250	335200	1.05451	1.10827	1.07819	0.812604	0.89388	0.832838
TGME49_224060-t26_1-p1	thioredoxin, putative GN=TGME49_224060	--	68.947	58.4	270	27	27	25	26	26	30	31	28	36	33	35	25	27	24	26	25	26	26	25	26	25	27	24	26	25	26	26	25	26	1035400	969510	979360	815320	848700	847170	1688800	1662700	1542900	0.896894	0.839818	0.84835	0.706254	0.735169	0.733843
TGME49_224090-t26_1-p1	enoyl-CoA hydratase/isomerase family protein GN=TGME49_224090	--	59.226	28.2	90	11	11	7	8	10	11	11	12	8	10	13	11	10	10	10	10	9	9	10	10	11	10	10	10	10	9	9	10	10	353540	334700	324300	463100	509310	491620	645480	575780	573870	0.74487	0.705176	0.683264	0.975701	1.07306	1.03579
TGME49_224110-t26_1-p1	adhesion regulating molecule region protein, putative GN=TGME49_224110	--	43.125	36.4	59	10	10	9	10	9	3	2	2	9	8	7	10	9	10	3	4	3	9	9	8	10	9	10	3	4	3	9	9	8	818750	847730	807450	73181	80354	41062	965320	890630	766170	1.39279	1.44209	1.37356	0.124489	0.136691	0.069851
TGME49_224130-t26_1-p1	RNA recognition motif (A.K.A RRM, RBD, or RNP domain) protein(predict) GN=TGME49_224130	--	16.631	31.8	20	3	3	3	2	3	1	1	2	3	3	2	3	3	3	3	2	3	3	3	2	3	3	3	3	2	3	3	3	2	107430	109210	101030	42263	41030	32134	110570	132640	155310	1.16264	1.1819	1.09338	0.457382	0.444039	0.347763
TGME49_224150-t26_1-p1	Oligomeric complex protein COG6(predict) GN=TGME49_224150	--	138.04	9.7	39	8	8	8	5	6	3	4	2	5	4	2	8	6	8	6	6	6	6	5	4	8	6	8	6	6	6	6	5	4	627470	651070	586210	678410	672910	648650	662340	691950	599700	0.97053	1.00703	0.906711	1.04932	1.04081	1.00329
TGME49_224170-t26_1-p1	SAG-related sequence SRS60A GN=TGME49_224170	--	32.902	6.1	3	1	1	1	1	1	0	0	0	0	0	0	1	1	1	0	0	0	0	0	0	1	1	1	0	0	0	0	0	0	0	0	0	0	0	0	0	0	0
TGME49_224190-t26_1-p1	cation-transporting atpase family protein GN=TGME49_224190	--	139.82	11.6	50	13	13	7	6	7	6	3	3	4	8	6	10	10	10	7	8	7	9	10	7	10	10	10	7	8	7	9	10	7	120220	116630	120820	84747	86410	87192	117940	125240	115430	1.11015	1.07699	1.11569	0.782578	0.797934	0.805156
TGME49_224200-t26_1-p1	tRNA pseudouridine synthase GN=TGME49_224200	--	97.494	8.8	23	6	6	3	2	1	4	4	3	1	2	3	5	3	3	6	5	4	5	4	5	5	3	3	6	5	4	5	4	5	49817	38785	47718	50398	45859	49348	32171	25975	34684	1.19639	0.931449	1.14598	1.21034	1.10134	1.18513
TGME49_224205-t26_1-p1	ER lumen protein retaining receptor, putative GN=TGME49_224205	--	41.497	16.1	18	3	3	3	3	3	2	1	2	0	2	2	3	3	3	2	2	2	2	2	2	3	3	3	2	2	2	2	2	2	281360	264020	266870	238580	234590	242040	253100	278130	253390	1.09522	1.02772	1.03882	0.928696	0.913165	0.942165
TGME49_224220-t26_1-p1	serine/threonine-protein phosphatase PP2A catalytic subunit GN=TGME49_224220	--	39.127	25.1	29	5	4	2	2	3	4	4	3	4	3	4	4	3	4	5	5	5	4	4	5	3	3	3	4	4	4	4	4	4	105820	109810	106460	134610	138450	133330	105790	119440	119770	0.887189	0.920641	0.892555	1.12856	1.16076	1.11783
TGME49_224240-t26_1-p1	protein phosphatase 2C domain-containing protein GN=TGME49_224240	--	123.16	21.6	67	17	17	6	8	9	11	10	10	5	3	5	15	13	15	12	13	13	10	8	10	15	13	15	12	13	13	10	8	10	93419	90983	98813	115270	159930	135820	86178	95493	107520	0.854941	0.832647	0.904305	1.05491	1.46363	1.24298
TGME49_224260-t26_1-p1	PHD-finger domain-containing protein GN=TGME49_224260	--	602.43	12.9	153	43	43	22	21	19	17	16	13	14	13	18	30	31	27	23	27	20	24	22	24	30	31	27	23	27	20	24	22	24	134430	129220	132960	132520	131580	130080	129200	139780	151010	0.999248	0.960521	0.988322	0.985051	0.978064	0.966914
TGME49_224270-t26_1-p1	Vacuolar protein sorting-associated protein 41-like(predict) GN=TGME49_224270	--	357.83	7.6	55	17	17	7	6	10	5	5	6	7	6	3	11	13	14	9	10	11	12	8	8	11	13	14	9	10	11	12	8	8	103330	109390	113290	148690	149120	155400	103840	101010	120170	0.842181	0.891572	0.923359	1.21188	1.21539	1.26657
TGME49_224280-t26_1-p1	CPSF A subunit region protein GN=TGME49_224280	--	301.89	12.3	87	23	23	12	12	13	8	9	5	10	8	10	18	17	17	15	15	13	18	17	17	18	17	17	15	15	13	18	17	17	120060	115600	117560	92257	100690	95887	114460	119670	119340	1.0854	1.04508	1.0628	0.834046	0.910284	0.866863
TGME49_224330-t26_1-p1	proteasome activator pa28 beta subunit protein GN=TGME49_224330	--	47.944	28.7	57	9	9	8	8	5	6	7	5	5	5	8	9	8	8	7	7	6	8	8	8	9	8	8	7	7	6	8	8	8	230220	230960	229000	118340	114760	112730	216100	219020	200480	1.23951	1.2435	1.23294	0.637146	0.617871	0.606942
TGME49_224340-t26_1-p1	Putative transmembrane protein(predict) GN=TGME49_224340	--	28.569	22.9	10	4	4	0	0	0	1	3	2	0	2	2	0	1	0	4	4	3	0	2	2	0	1	0	4	4	3	0	2	2	0	0	0	60913	59888	60958	0	28914	37302				1.22821	1.20754	1.22912
TGME49_224350-t26_1-p1	aminopeptidase N, putative GN=TGME49_224350	--	156.76	37.1	351	44	44	41	37	39	40	39	37	39	38	41	42	41	42	41	40	40	41	41	39	42	41	42	41	40	40	41	41	39	1290900	1301900	1288200	1157900	1145000	1130400	1223800	1250400	1284900	1.04919	1.05813	1.047	0.941093	0.930608	0.918742
TGME49_224460-t26_1-p1	aminopeptidase n, putative GN=TGME49_224460	--	108.72	53.7	316	41	41	38	35	31	37	37	38	31	35	34	36	34	35	40	38	37	36	36	37	36	34	35	40	38	37	36	36	37	1083700	1034900	1055600	1166900	1191400	1187600	742690	784950	759150	1.08287	1.03411	1.05479	1.16601	1.19049	1.18669
TGME49_224480-t26_1-p1	cell-cycle-associated protein kinase CLK, putative GN=TGME49_224480	--	189.04	12.6	65	14	14	7	8	10	7	4	5	8	6	10	11	12	12	12	11	11	10	13	12	11	12	12	12	11	11	10	13	12	221750	214610	214110	135970	155570	121360	206000	226280	222610	1.16149	1.1241	1.12148	0.712191	0.814853	0.635666
TGME49_224490-t26_1-p1	polyprenyl synthetase superfamily protein GN=TGME49_224490	--	69.697	5.9	6	2	2	2	0	1	1	1	1	0	0	0	2	2	2	1	1	1	0	0	0	2	2	2	1	1	1	0	0	0	12709	14086	15294	0	0	0	0	0	0	0.905866	1.00402	1.09012
TGME49_224510-t26_1-p1	hypothetical protein GN=TGME49_224510	--	226.33	3.8	12	6	6	4	2	3	2	0	0	1	0	0	5	4	4	3	3	2	2	5	5	5	4	4	3	3	2	2	5	5	59991	66873	67316	32860	31634	28117	38879	25894	29265	1.41775	1.58039	1.59086	0.776569	0.747595	0.664479
TGME49_224520-t26_1-p1	alveolin domain containing intermediate filament IMC8 GN=TGME49_224520	--	22.943	21.8	21	3	3	3	3	2	3	2	1	3	2	2	3	3	3	3	2	2	3	2	2	3	3	3	3	2	2	3	2	2	286450	302830	284580	229910	208930	223940	277810	244830	254270	1.11433	1.17805	1.10705	0.894379	0.812764	0.871155
TGME49_224530-t26_1-p1	alveolin domain containing intermediate filament IMC5 GN=TGME49_224530	--	62.623	13.2	25	7	7	2	3	5	2	2	3	4	2	2	5	5	6	5	5	6	6	5	6	5	5	6	5	5	6	6	5	6	566110	561890	529970	371170	189100	347350	479470	466020	373440	1.31161	1.30184	1.22788	0.85996	0.438124	0.804771
TGME49_224540-t26_1-p1	Proteophosphoglycan ppg4, related(predict) GN=TGME49_224540	--	497.29	1.3	6	4	4	0	1	1	0	0	0	2	2	0	2	3	2	0	0	0	4	3	1	2	3	2	0	0	0	4	3	1	0	21486	22412	0	0	0	19611	22505	0		0.999186	1.04225
TGME49_224580-t26_1-p1	RNA recognition motif-containing protein GN=TGME49_224580	--	54.417	27.3	76	9	9	9	8	9	8	9	9	8	7	9	9	9	9	7	7	7	9	7	9	9	9	9	7	7	7	9	7	9	373700	351330	370150	345390	330370	342090	356410	354900	378410	1.05013	0.987267	1.04015	0.970575	0.928368	0.961302
TGME49_224590-t26_1-p1	DNA-directed RNA polymerase III POLR3C GN=TGME49_224590	--	88.629	10.1	17	5	5	1	2	1	2	4	3	2	1	1	1	4	3	3	5	4	3	2	3	1	4	3	3	5	4	3	2	3	0	34841	31034	42794	51694	41943	31615	32829	51989		0.874471	0.778919	1.07408	1.29746	1.05272
TGME49_224600-t26_1-p1	GTP binding protein GN=TGME49_224600	--	50.623	37.7	66	12	12	10	6	7	6	6	6	8	9	8	9	8	10	8	8	9	9	10	10	9	8	10	8	8	9	9	10	10	368230	378210	340910	180510	199640	187460	302840	291660	328350	1.28561	1.32046	1.19023	0.630221	0.69701	0.654486
TGME49_224620-t26_1-p1	Putative transmembrane protein(predict) GN=TGME49_224620	--	32.577	12.5	16	3	3	3	2	2	1	3	2	2	0	1	3	3	3	2	3	3	3	2	3	3	3	3	2	3	3	3	2	3	93086	98294	103670	79945	60982	101950	92093	86434	50647	1.09213	1.15323	1.21631	0.937953	0.71547	1.19613
TGME49_224650-t26_1-p1	mRNA capping enzyme, beta chain protein GN=TGME49_224650	--	95.947	8.2	23	5	5	3	2	3	1	4	2	3	2	3	5	5	4	3	4	4	4	2	4	5	5	4	3	4	4	4	2	4	41500	35249	40862	66194	44507	37120	34545	39114	50771	0.958031	0.813726	0.943303	1.52809	1.02745	0.856919
TGME49_224660-t26_1-p1	transcription factor s-ii (tfiis), central domain-containing protein GN=TGME49_224660	--	139.11	22.8	95	21	21	12	12	12	11	9	7	8	13	11	16	16	16	17	16	16	14	17	18	16	16	16	17	16	16	14	17	18	447650	430000	419890	353000	371610	420370	418920	438650	429440	1.08026	1.03766	1.01327	0.85185	0.896759	1.01442
TGME49_224700-t26_1-p1	PEROXIDASE_4 domain-containing protein(predict) GN=TGME49_224700	--	182.66	6.1	14	8	8	1	2	2	0	1	0	1	3	4	3	4	6	4	3	2	7	7	6	3	4	6	4	3	2	7	7	6	0	26170	26117	13327	19471	19719	27737	30993	37727		1.04024	1.03814	0.52974	0.77396	0.783818
TGME49_224720-t26_1-p1	SPOC domain-containing protein GN=TGME49_224720	--	73.464	15.2	43	8	8	6	4	7	4	6	6	2	4	4	7	7	7	8	7	7	7	7	8	7	7	7	8	7	7	7	7	8	270710	276880	288360	186580	190830	200420	204730	194080	230220	1.19267	1.21985	1.27043	0.822015	0.840739	0.88299
TGME49_224730-t26_1-p1	hypothetical protein GN=TGME49_224730	--	36.097	10.9	9	3	3	0	1	1	2	2	1	0	0	2	2	2	2	2	2	2	2	1	2	2	2	2	2	2	2	2	1	2	0	0	0	38999	39464	38164	0	0	31083				1.0561	1.06869	1.03348
TGME49_224760-t26_1-p1	SAG-related sequence SRS40E GN=TGME49_224760	--	42.204	49.5	50	12	12	7	7	6	1	1	1	9	9	9	9	8	8	2	2	1	9	9	8	9	8	8	2	2	1	9	9	8	274740	278790	256430	7564.1	11350	0	1150400	1251700	1202300	0.495778	0.503086	0.462737	0.01365	0.020481
TGME49_224770-t26_1-p1	SAG-related sequence SRS40D GN=TGME49_224770	--	40.837	21.9	13	6	5	0	0	0	0	0	0	4	4	5	1	0	1	0	0	0	5	5	5	1	0	1	0	0	0	4	5	5	0	0	0	0	0	0	597020	603630	606150
TGME49_224820-t26_1-p1	hypothetical protein GN=TGME49_224820	--	36.546	12.1	8	2	2	1	1	1	0	0	1	1	1	2	1	1	1	0	1	2	1	2	2	1	1	1	0	1	2	1	2	2	0	0	0	0	0	71049	0	50147	41596						1.30932
TGME49_224840-t26_1-p1	3'5'-cyclic nucleotide phosphodiesterase domain-containing protein GN=TGME49_224840	--	146.8	29.7	104	25	25	10	8	7	12	5	11	19	17	15	15	14	13	16	16	16	20	19	16	15	14	13	16	16	16	20	19	16	687430	700090	727640	949200	898270	945860	1916300	1889600	1778700	0.589614	0.600472	0.624102	0.814136	0.770453	0.811271
TGME49_224850-t26_1-p1	polyadenylate binding protein, putative GN=TGME49_224850	--	82.572	28.6	153	19	19	16	16	15	18	19	20	17	13	19	17	18	18	18	18	18	17	17	17	17	18	18	18	18	18	17	17	17	717320	721330	738210	1179600	1168200	1196100	752970	780990	818580	0.799658	0.804128	0.822946	1.315	1.30229	1.3334
TGME49_224860-t26_1-p1	exosome component 2, putative GN=TGME49_224860	--	38.735	9.9	4	3	3	0	0	0	1	0	0	1	2	0	3	3	3	3	3	3	3	2	3	3	3	3	3	3	3	3	2	3	0	0	0	272850	0	260470	358300	378120	301660				0.868175		0.828783
TGME49_224870-t26_1-p1	Spatacsin_C domain-containing protein(predict) GN=TGME49_224870	--	927.31	0.8	6	4	4	1	2	0	1	1	1	0	0	0	3	3	2	3	3	3	2	3	3	3	3	2	3	3	3	2	3	3	0	136350	0	0	177360	166750	0	177770	245110		0.754699			0.98169	0.922964
TGME49_224890-t26_1-p1	AMP-binding enzyme(predict) GN=TGME49_224890	--	116.71	54.1	199	42	42	13	14	14	42	35	39	11	15	16	25	22	23	40	40	40	22	21	27	25	22	23	40	40	40	22	21	27	131770	140180	138980	520390	487420	502470	160990	154570	161440	0.494506	0.526067	0.521564	1.95292	1.82919	1.88567
TGME49_224900-t26_1-p1	adenylate kinase, putative GN=TGME49_224900	--	28.56	64.6	124	14	14	14	14	12	14	16	14	13	13	14	14	14	13	14	14	14	14	14	14	14	14	13	14	14	14	14	14	14	1405800	1445500	1369000	1653600	1620000	1519200	1398700	1469800	1707700	0.931041	0.957334	0.906669	1.09516	1.0729	1.00615
TGME49_224910-t26_1-p1	divalent cation tolerance protein, CutA1 family protein GN=TGME49_224910	--	27.563	22.7	32	4	4	2	4	4	4	4	4	4	3	3	4	4	4	4	4	4	4	4	4	4	4	4	4	4	4	4	4	4	115930	106920	113650	204490	201840	186120	142140	140500	154680	0.763663	0.704312	0.748644	1.34703	1.32958	1.22602
TGME49_224920-t26_1-p1	Putative transmembrane protein(predict) GN=TGME49_224920	--	190.36	6.8	27	8	8	4	3	3	2	6	4	1	2	2	5	6	5	6	7	5	3	4	6	5	6	5	6	7	5	3	4	6	407850	407250	415880	337260	347710	340190	442550	324790	281780	1.11055	1.10891	1.13241	0.918336	0.946791	0.926314
TGME49_224950-t26_1-p1	calcium-dependent protein kinase CDPK5 GN=TGME49_224950	--	75.417	7.3	10	4	4	1	0	0	2	2	2	1	1	1	2	1	1	3	3	3	1	2	4	2	1	1	3	3	3	1	2	4	128110	0	0	181240	158090	146390	0	155630	108650	0.875357			1.23839	1.08021	1.00026
TGME49_224960-t26_1-p1	Preprotein translocase subunit Sec66(predict) GN=TGME49_224960	--	28.69	42.1	40	8	8	6	5	4	4	4	4	6	4	3	7	7	7	8	8	7	7	7	6	7	7	7	8	8	7	7	7	6	297970	306000	288460	258880	276590	254380	238880	234680	250040	1.11466	1.1447	1.07908	0.968427	1.03468	0.951594
TGME49_224970-t26_1-p1	nucleolar protein GN=TGME49_224970	--	117.09	3.1	3	2	2	1	2	0	0	0	0	0	0	0	2	2	1	1	0	0	1	1	0	2	2	1	1	0	0	1	1	0	420500	429120	0	0	0	0	0	0	0	0.989854	1.01015
TGME49_224980-t26_1-p1	hypothetical protein GN=TGME49_224980	--	122.25	30.3	103	23	23	12	12	10	14	15	14	11	7	8	16	19	17	18	19	18	19	11	17	16	19	17	18	19	18	19	11	17	1238000	1258700	1351500	1636700	1719700	1603700	1932500	1917100	1663200	0.778013	0.791022	0.849341	1.02857	1.08073	1.00784
TGME49_224990-t26_1-p1	hypothetical protein GN=TGME49_224990	--	17.097	44.2	15	4	4	1	2	1	4	1	1	1	2	2	3	2	1	4	2	3	1	2	2	3	2	1	4	2	3	1	2	2	37709	35511	0	48673	42991	43168	0	40948	37345	0.921836	0.868103		1.18986	1.05096	1.05529
TGME49_225000-t26_1-p1	Enhancer of polycomb-like protein(predict) GN=TGME49_225000	--	154.66	16.9	49	13	13	8	8	9	4	5	3	3	3	6	12	10	10	7	7	8	7	8	8	12	10	10	7	7	8	7	8	8	86558	88378	94330	71889	66319	69476	70787	75374	104170	1.07114	1.09367	1.16732	0.889616	0.820688	0.859756
TGME49_225020-t26_1-p1	hypothetical protein GN=TGME49_225020	--	114.4	10.8	34	8	8	5	4	4	3	3	3	5	3	4	7	7	7	4	6	5	7	6	6	7	7	7	4	6	5	7	6	6	96148	94937	83219	87786	101550	109580	144170	126580	144830	0.875133	0.864111	0.757454	0.799023	0.924302	0.997391
TGME49_225050-t26_1-p1	adenosylhomocysteinase, putative GN=TGME49_225050	--	64.105	40.8	214	21	21	23	22	21	24	27	27	22	21	27	19	19	19	18	20	20	19	19	18	19	19	19	18	20	20	19	19	18	4256500	4325100	4258900	5015400	5139700	4900800	4690400	4576200	4389000	0.921941	0.9368	0.922461	1.08632	1.11324	1.06149
TGME49_225060-t26_1-p1	nucleoredoxin family protein GN=TGME49_225060	--	45.225	26.2	63	7	7	7	7	7	7	7	7	6	7	8	7	7	7	7	7	7	6	7	7	7	7	7	7	7	7	6	7	7	333790	330200	320530	324280	331510	319710	456560	434780	447390	0.910681	0.900887	0.874504	0.884735	0.904461	0.872267
TGME49_225080-t26_1-p1	ribosomal protein RPS18 GN=TGME49_225080	--	17.722	53.2	72	8	8	7	9	8	8	8	8	8	9	7	8	8	8	8	8	8	8	8	8	8	8	8	8	8	8	8	8	8	6051700	6036700	6050200	4533100	4522700	4532700	5402600	5150900	5561800	1.13843	1.13561	1.13815	0.852756	0.8508	0.852681
TGME49_225090-t26_1-p1	WD_REPEATS_REGION domain-containing protein(predict) GN=TGME49_225090	--	266.82	2.6	7	4	4	0	1	3	0	0	0	1	1	1	2	2	4	0	0	0	3	2	1	2	2	4	0	0	0	3	2	1	0	16506	23107	0	0	0	14984	18488	0		0.903386	1.26466
TGME49_225105-t26_1-p1	Putative transmembrane protein(predict) GN=TGME49_225105	--	110.76	4.8	4	3	3	0	0	0	0	0	0	1	2	1	0	0	0	0	0	0	1	2	2	0	0	0	0	0	0	1	2	2	0	0	0	0	0	0	0	0	0
TGME49_225120-t26_1-p1	rRNA processing protein, putative(predict) GN=TGME49_225120	--	26.92	33.5	38	6	6	6	6	6	3	3	4	4	4	2	6	5	6	3	3	3	4	4	3	6	5	6	3	3	3	4	4	3	747860	920080	808710	2010700	1919100	2011300	709340	858500	827880	0.62244	0.765778	0.673086	1.6735	1.59726	1.67399
TGME49_225125-t26_1-p1	pre-rRNA processing protein GN=TGME49_225125	--	310.13	17.6	132	32	32	22	26	20	10	11	7	14	8	14	25	26	24	18	17	18	20	14	19	25	26	24	18	17	18	20	14	19	965190	941600	942690	448000	490850	468020	515930	602160	668960	1.43739	1.40226	1.40388	0.667174	0.730988	0.696988
TGME49_225150-t26_1-p1	Putative transmembrane protein(predict) GN=TGME49_225150	--	76.723	30.1	101	15	15	12	12	12	9	8	7	14	16	11	14	12	12	11	11	11	13	15	12	14	12	12	11	11	11	13	15	12	610470	589590	581660	346810	349690	328290	772220	741770	771850	1.07892	1.04202	1.028	0.612937	0.618027	0.580206
TGME49_225160-t26_1-p1	Putative transmembrane protein(predict) GN=TGME49_225160	--	45.443	43.9	109	13	13	15	14	12	12	13	10	11	11	11	12	12	12	11	11	10	10	9	10	12	12	12	11	11	10	10	9	10	1047800	1058400	1061300	771260	797130	794810	662600	675570	731330	1.24078	1.25334	1.25677	0.91331	0.943945	0.941198
TGME49_225200-t26_1-p1	Putative trichohyalin (Fragment)(predict) GN=TGME49_225200	--	179.69	22.5	102	29	29	18	17	14	4	5	7	11	11	15	25	25	22	15	18	15	19	23	21	25	25	22	15	18	15	19	23	21	606730	607790	619200	313650	317080	326380	528290	570080	534720	1.23433	1.23649	1.2597	0.638088	0.645066	0.663986
TGME49_225220-t26_1-p1	SCP family extracellular subfamily protein GN=TGME49_225220	--	89.896	2	3	1	1	0	1	1	0	0	0	1	0	0	1	1	1	0	0	0	1	0	1	1	1	1	0	0	0	1	0	1	0	0	0	0	0	0	0	0	0
TGME49_225230-t26_1-p1	hypothetical protein GN=TGME49_225230	--	76.814	10.3	19	5	5	2	2	1	4	1	3	2	3	1	3	3	4	4	3	3	4	4	1	3	3	4	4	3	3	4	4	1	30767	31181	30528	48652	35618	45023	29971	34041	29660	0.877828	0.88964	0.871009	1.38811	1.01623	1.28457
TGME49_225260-t26_1-p1	DNA-directed RNA polymerase II RPB1 GN=TGME49_225260	--	209	21.3	151	27	27	13	13	13	22	18	18	15	19	20	19	19	20	23	20	19	17	19	23	19	19	20	23	20	19	17	19	23	245800	265320	257590	335170	350110	344790	274690	279620	279130	0.840431	0.907173	0.880743	1.146	1.19708	1.1789
TGME49_225310-t26_1-p1	ARF1-directed GTPase-activating protein, putative GN=TGME49_225310	--	52.471	41.2	82	13	13	8	8	9	10	9	10	9	8	11	10	11	9	11	12	12	11	10	11	10	11	9	11	12	12	11	10	11	325500	320180	311560	475870	421470	449560	376830	387780	391520	0.84661	0.832773	0.810353	1.23772	1.09622	1.16928
TGME49_225320-t26_1-p1	hypothetical protein GN=TGME49_225320	--	54.458	42.9	65	14	14	9	6	4	5	6	6	10	10	9	12	9	11	9	9	9	11	12	11	12	9	11	9	9	9	11	12	11	340860	342740	333200	327320	312730	299780	656230	593360	650500	0.795427	0.799814	0.777552	0.76383	0.729783	0.699563
TGME49_225330-t26_1-p1	hypothetical protein GN=TGME49_225330	--	73.863	23	40	10	10	2	5	3	6	5	4	4	2	9	7	7	7	7	6	6	7	6	8	7	7	7	7	6	6	7	6	8	333710	343830	330910	392340	373250	356300	536740	507740	507000	0.815735	0.840473	0.808891	0.959053	0.912388	0.870955
TGME49_225360-t26_1-p1	WD_REPEATS_REGION domain-containing protein(predict) GN=TGME49_225360	--	82.31	8.9	18	6	6	2	4	5	1	1	0	2	1	2	5	6	6	2	2	2	5	3	5	5	6	6	2	2	2	5	3	5	60546	52911	54879	33243	39175	0	23759	25119	32174	1.50516	1.31535	1.36427	0.826411	0.973879
TGME49_225410-t26_1-p1	histone H3 centromeric CENH3 GN=TGME49_225410	--	23.282	12.5	7	2	2	1	1	1	0	0	0	1	1	2	2	1	1	1	0	1	2	1	1	2	1	1	1	0	1	2	1	1	0	0	0	54439	0	0	41974	0	87584				0.887607
TGME49_225420-t26_1-p1	histidine triad domain-containing protein GN=TGME49_225420	--	24.006	33.9	16	5	5	1	1	1	4	2	3	1	2	1	2	3	2	3	2	4	2	4	2	2	3	2	3	2	4	2	4	2	41955	22665	21097	82621	46988	84212	20079	33308	43380	0.952789	0.514717	0.479108	1.8763	1.06709	1.91244
TGME49_225470-t26_1-p1	peptide methionine sulfoxide reductase GN=TGME49_225470	--	30.384	21.6	19	5	5	0	0	0	2	3	5	3	3	3	0	0	0	4	5	5	3	4	4	0	0	0	4	5	5	3	4	4	0	0	0	165470	155080	163180	147900	145600	173940				1.04379	0.978248	1.02934
TGME49_225480-t26_1-p1	hypothetical protein GN=TGME49_225480	--	91.668	7.5	13	4	4	2	2	2	2	0	0	3	1	1	4	4	4	3	2	3	4	3	3	4	4	4	3	2	3	4	3	3	224580	204520	216790	88897	108080	141770	189460	138980	106600	1.42372	1.29655	1.37433	0.56356	0.68517	0.898747
TGME49_225490-t26_1-p1	calcium-dependent protein kinase CDPK2 GN=TGME49_225490	--	79.133	2.7	4	1	1	1	1	1	0	0	0	0	0	1	1	1	1	1	0	0	1	1	1	1	1	1	1	0	0	1	1	1	0	0	0	0	0	0	0	0	0
TGME49_225500-t26_1-p1	Putative transmembrane protein(predict) GN=TGME49_225500	--	46.21	5.8	5	2	2	1	1	1	1	0	1	0	0	0	2	2	2	2	2	2	2	1	1	2	2	2	2	2	2	2	1	1	20603	21295	19354	15375	0	21004	0	0	0	1.05515	1.09059	0.991181	0.787404		1.07568
TGME49_225540-t26_1-p1	TolA(predict) GN=TGME49_225540	--	52.713	37.5	84	10	10	7	10	9	10	10	10	10	9	9	9	10	10	9	10	10	9	9	9	9	10	10	9	10	10	9	9	9	361690	376680	366840	358980	347450	342230	317650	323130	348770	1.03556	1.07848	1.05031	1.0278	0.994792	0.979847
TGME49_225550-t26_1-p1	phosphatidylserine decarboxylase GN=TGME49_225550	--	48.394	31.6	58	9	9	5	6	8	7	8	8	4	6	6	8	8	8	7	7	7	7	8	7	8	8	8	7	7	7	7	8	7	526140	475850	456860	523730	507080	501460	442330	498910	471340	1.07529	0.972512	0.933701	1.07037	1.03634	1.02485
TGME49_225555-t26_1-p1	Putative transmembrane protein(predict) GN=TGME49_225555	--	7.3725	32.8	15	2	2	2	2	1	1	2	2	2	2	1	2	2	2	2	2	2	2	2	2	2	2	2	2	2	2	2	2	2	164880	187990	128090	403170	607910	484620	287150	376850	223230	0.518148	0.590773	0.402533	1.26699	1.9104	1.52296
TGME49_225580-t26_1-p1	proteasome (prosome, macropain) 26S subunit, non-ATPase, 9, putative GN=TGME49_225580	--	26.65	36.5	33	6	6	2	2	1	5	5	6	3	5	4	3	2	3	6	6	6	5	5	6	3	2	3	6	6	6	5	5	6	179180	159970	135580	464410	464450	500580	256370	240360	275130	0.602617	0.53801	0.455981	1.5619	1.56203	1.68355
TGME49_225690-t26_1-p1	hypothetical protein GN=TGME49_225690	--	194.25	26.1	170	28	28	21	22	21	16	14	14	21	21	20	24	23	23	20	21	19	22	24	23	24	23	23	20	21	19	22	24	23	359840	355880	358920	312890	331690	319600	389040	400070	425990	0.99528	0.984327	0.992735	0.865421	0.91742	0.88398
TGME49_225730-t26_1-p1	membrane protein, putative GN=TGME49_225730	--	14.904	31.2	30	4	4	3	4	3	3	4	3	3	4	3	4	4	4	4	4	4	4	4	4	4	4	4	4	4	4	4	4	4	553780	635530	607630	781180	700180	762080	701100	664020	771950	0.806809	0.925911	0.885263	1.13811	1.0201	1.11028
TGME49_225780-t26_1-p1	Putative transmembrane protein(predict) GN=TGME49_225780	--	52.036	8.2	14	3	3	2	2	1	1	1	1	2	1	3	3	3	3	1	2	2	2	2	3	3	3	3	1	2	2	2	2	3	26543	33595	25416	0	23332	22036	40831	24934	43402	0.884439	1.11942	0.846886		0.777445	0.734261
TGME49_225790-t26_1-p1	PDI family protein GN=TGME49_225790	--	21.659	47.6	60	7	7	8	7	8	6	6	4	7	7	7	7	7	7	6	7	6	7	7	7	7	7	7	6	7	6	7	7	7	1315000	1311700	1267600	692840	669260	666100	1203500	1319200	1361700	1.2068	1.20378	1.1633	0.635834	0.614194	0.611294
TGME49_225800-t26_1-p1	iron-sulfur assembly ATPase GN=TGME49_225800	--	57.012	18.7	34	7	7	5	3	6	4	4	3	2	4	3	6	6	6	5	5	6	5	5	4	6	6	6	5	5	6	5	5	4	164970	164050	177400	112220	128860	116290	132010	142100	119450	1.18084	1.17426	1.26981	0.803261	0.922368	0.832394
TGME49_225810-t26_1-p1	BIR protein GN=TGME49_225810	--	32.53	5.9	3	1	1	0	0	0	1	1	1	0	0	0	0	0	0	1	1	1	0	0	0	0	0	0	1	1	1	0	0	0	0	0	0	0	0	0	0	0	0
TGME49_225820-t26_1-p1	Putative transmembrane protein(predict) GN=TGME49_225820	--	54.146	5.3	7	2	2	1	1	1	1	1	1	0	0	1	2	2	1	1	2	2	2	2	2	2	2	1	1	2	2	2	2	2	0	0	0	0	0	0	0	0	0
TGME49_225850-t26_1-p1	peptidase, M28 family protein GN=TGME49_225850	--	167.67	27.7	133	28	28	16	15	14	14	19	13	13	14	15	20	21	20	20	20	18	19	20	20	20	21	20	20	20	18	19	20	20	951250	981710	1020600	1723600	1747000	1849800	1130000	1239800	1164900	0.724998	0.748213	0.777853	1.31365	1.33148	1.40983
TGME49_225860-t26_1-p1	Putative clumping factor B(predict) GN=TGME49_225860	--	111.62	22	77	15	15	8	7	7	8	9	8	10	8	12	11	11	11	13	13	13	13	12	14	11	11	11	13	13	13	13	12	14	141060	151000	155860	151460	147370	150700	200970	202600	227390	0.830628	0.889159	0.917777	0.891868	0.867784	0.887393
TGME49_225870-t26_1-p1	hypothetical protein GN=TGME49_225870	--	161.06	25.1	108	18	18	12	13	12	9	11	15	11	12	13	15	14	15	11	12	12	13	13	15	15	14	15	11	12	12	13	13	15	245980	245660	243980	122270	131570	130290	214850	222560	210000	1.25276	1.25113	1.24257	0.622711	0.670075	0.663556
TGME49_225880-t26_1-p1	UDP-glucose 4-epimerase GN=TGME49_225880	--	39.777	47	76	11	11	8	9	9	10	13	10	6	4	7	8	10	9	10	11	11	9	8	7	8	10	9	10	11	11	9	8	7	163020	132160	138970	293910	303230	330080	124840	116640	124200	0.84953	0.688712	0.7242	1.53162	1.58019	1.72011
TGME49_225890-t26_1-p1	PWWP domain-containing protein(predict) GN=TGME49_225890	--	223.32	11.8	63	14	14	10	8	9	7	6	3	8	7	5	11	11	12	8	8	6	11	10	5	11	11	12	8	8	6	11	10	5	123820	120150	117940	83959	73258	65500	126580	125190	134540	1.14774	1.11372	1.09323	0.778249	0.679057	0.607145
TGME49_225910-t26_1-p1	Putative collagen alpha-1(II) chain(predict) GN=TGME49_225910	--	129.18	8.7	12	7	7	4	1	1	1	0	0	3	1	1	5	6	6	1	2	1	4	5	2	5	6	6	1	2	1	4	5	2	39980	39287	36499	0	27296	0	49287	35935	0	1.0508	1.03258	0.959305		0.717422
TGME49_225930-t26_1-p1	triose-phosphate isomerase TPI-I GN=TGME49_225930	--	27.89	80.2	178	17	17	18	20	19	21	22	20	21	20	17	16	15	16	16	15	14	16	15	13	16	15	16	16	15	14	16	15	13	3998300	3893600	3915100	5471300	5513100	5567300	4363700	4582700	4437400	0.862064	0.83949	0.844125	1.17965	1.18867	1.20035
TGME49_225940-t26_1-p1	IMP2_N domain-containing protein(predict) GN=TGME49_225940	--	33.736	36.8	62	9	9	6	7	5	7	9	6	7	6	9	8	8	8	8	9	8	7	7	9	8	8	8	8	9	8	7	7	9	546680	543580	539190	580290	588940	616020	662820	721470	656490	0.901867	0.896753	0.889511	0.957314	0.971585	1.01626
TGME49_225970-t26_1-p1	mediator complex subunit MED31 GN=TGME49_225970	--	24.079	10.5	7	2	2	0	1	1	1	2	1	1	0	0	2	2	2	2	2	1	1	0	1	2	2	2	2	2	1	1	0	1	19863	17324	18757	25461	32636	0	0	0	0	0.870871	0.759551	0.82238	1.11631	1.43089
TGME49_225990-t26_1-p1	acyl transferase domain-containing protein GN=TGME49_225990	--	53.257	28.5	60	9	9	5	7	7	11	11	10	3	2	4	9	9	9	9	9	9	8	7	8	9	9	9	9	9	9	8	7	8	227840	248170	230330	742790	762310	692260	260130	290850	291500	0.547374	0.596215	0.553356	1.78451	1.83141	1.66312
TGME49_226000-t26_1-p1	ATP synthase, putative GN=TGME49_226000	--	19.457	49.2	62	5	5	7	6	7	6	6	7	8	9	6	5	5	5	5	5	5	5	5	5	5	5	5	5	5	5	5	5	5	1340400	1252800	1271900	1520400	1457700	1435700	1788600	1842700	1688500	0.887114	0.829138	0.841779	1.00624	0.964747	0.950186
TGME49_226010-t26_1-p1	pterin-4-alpha-carbinolamine dehydratase GN=TGME49_226010	--	11.935	14.4	8	1	1	1	1	1	1	0	1	1	1	1	1	1	1	1	1	1	1	1	1	1	1	1	1	1	1	1	1	1	0	0	0	0	0	0	0	0	0
TGME49_226020-t26_1-p1	transporter, major facilitator family protein GN=TGME49_226020	--	64.569	11.5	33	5	5	5	3	3	3	3	3	4	5	4	4	4	4	4	4	4	5	4	4	4	4	4	4	4	4	5	4	4	258270	296370	309410	127560	124980	128450	267520	274980	231220	1.15142	1.32127	1.37941	0.568686	0.557184	0.572654
TGME49_226030-t26_1-p1	AGC kinase GN=TGME49_226030	--	39.41	39.1	80	12	12	10	10	9	7	7	11	7	9	10	9	9	11	11	9	10	11	10	11	9	9	11	11	9	10	11	10	11	3154200	3175600	3226900	3255300	3345400	3067000	3383300	4075200	3856100	0.929559	0.935866	0.950984	0.959354	0.985907	0.903861
TGME49_226040-t26_1-p1	EF hand domain-containing protein GN=TGME49_226040	--	18.984	46.2	50	7	7	4	6	5	6	7	6	7	4	5	7	6	7	7	7	7	7	6	6	7	6	7	7	7	7	7	6	6	188420	194920	192390	180760	176930	182500	243530	258160	233390	0.916143	0.947747	0.935446	0.878898	0.860276	0.887358
TGME49_226060-t26_1-p1	transmembrane amino acid transporter protein GN=TGME49_226060	--	77.751	16.9	44	9	9	9	7	7	4	3	3	4	4	3	9	8	9	6	4	5	8	6	5	9	8	9	6	4	5	8	6	5	139290	145810	139960	109140	113230	108990	137270	134460	141450	1.07183	1.122	1.07698	0.839826	0.871298	0.838671
TGME49_226068-t26_1-p1	DnaJ domain-containing protein GN=TGME49_226068	--	50.1	28.2	63	9	9	5	9	7	8	6	8	5	6	9	8	8	8	8	6	9	5	6	8	8	8	8	8	6	9	5	6	8	435160	432980	428020	227050	233100	249960	479350	458040	422490	1.16348	1.15765	1.14439	0.607059	0.623234	0.668312
TGME49_226072-t26_1-p1	Ser/Thr phosphatase family protein GN=TGME49_226072	--	88.826	27.8	71	15	15	10	10	8	5	9	8	7	9	5	13	12	12	10	10	10	10	12	7	13	12	12	10	10	10	10	12	7	210820	200390	206310	172640	158000	157560	162890	183830	195070	1.15166	1.09469	1.12703	0.943096	0.863121	0.860717
TGME49_226080-t26_1-p1	polyA polymerase GN=TGME49_226080	--	87.168	5.2	15	4	4	2	2	2	1	0	1	3	2	2	3	3	2	3	2	3	3	3	2	3	3	2	3	2	3	3	3	2	47867	49918	44192	19879	25115	19524	38848	39009	35586	1.34652	1.40422	1.24314	0.559205	0.706496	0.549219
TGME49_226220-t26_1-p1	alveolin domain containing intermediate filament IMC9 GN=TGME49_226220	--	80.158	18.5	37	10	10	5	5	4	4	2	2	7	4	4	8	9	9	6	6	8	8	6	6	8	9	9	6	6	8	8	6	6	101610	114910	96988	81143	92938	80778	120320	119450	143520	0.960945	1.08673	0.917234	0.767385	0.878932	0.763933
TGME49_226240-t26_1-p1	bud site selection protein, putative GN=TGME49_226240	--	23.201	29.3	29	4	4	2	3	4	3	3	5	2	3	4	3	4	4	3	3	3	3	3	3	3	4	4	3	3	3	3	3	3	77161	75183	71175	82223	83545	74173	89914	90893	90458	0.945182	0.920953	0.871857	1.00719	1.02338	0.908581
TGME49_226250-t26_1-p1	DEAD (Asp-Glu-Ala-Asp) box polypeptide DDX3X GN=TGME49_226250	--	78.592	64.3	278	33	33	34	34	32	31	29	26	33	32	27	31	32	32	30	28	28	30	31	31	31	32	32	30	28	28	30	31	31	1079200	1094200	1091200	1185200	1169900	1167200	1127500	1126100	1098700	0.957945	0.97126	0.968597	1.05204	1.03845	1.03606
TGME49_226260-t26_1-p1	hypothetical protein GN=TGME49_226260	--	25.59	25.6	17	4	4	1	1	1	4	3	4	1	1	1	1	1	1	4	4	4	1	1	1	1	1	1	4	4	4	1	1	1	0	0	0	68896	59943	62541	0	0	0				1.07999	0.939644	0.980369
TGME49_226290-t26_1-p1	hypothetical protein GN=TGME49_226290	--	37.725	7.5	22	2	2	3	2	3	3	3	2	2	1	3	2	2	2	2	2	2	2	2	2	2	2	2	2	2	2	2	2	2	18042	16716	12771	24073	27188	25983	32985	33295	34538	0.719789	0.666888	0.509502	0.960397	1.08467	1.0366
TGME49_226320-t26_1-p1	Plasmodium vivax PV1H14060_P, related(predict) GN=TGME49_226320	--	73.663	20.8	69	9	9	8	8	7	8	7	6	7	9	9	7	7	7	8	8	8	7	8	8	7	7	7	8	8	8	7	8	8	385020	416120	407030	237230	224220	234950	332030	350100	358860	1.17641	1.27143	1.24366	0.724843	0.685092	0.717877
TGME49_226340-t26_1-p1	Putative plant-like phospholipase C (PLC) pleckstrin-like (PH) domain protein(predict) GN=TGME49_226340	--	126.71	11.9	32	9	9	4	2	2	5	1	4	4	5	5	7	7	7	6	5	5	8	7	6	7	7	7	6	5	5	8	7	6	66398	66597	68402	41453	53125	53890	66299	80444	50172	1.09291	1.09619	1.1259	0.682316	0.874438	0.88703
TGME49_226350-t26_1-p1	hypothetical protein GN=TGME49_226350	--	168.11	2.8	8	3	3	1	1	2	0	0	0	2	1	1	2	1	2	0	0	0	3	3	1	2	1	2	0	0	0	3	3	1	38028	0	41723	0	0	0	32452	48480	0	0.946659		1.03864
TGME49_226370-t26_1-p1	dgat2l1-prov protein GN=TGME49_226370	--	43.642	17.9	30	6	6	2	4	4	4	4	3	4	2	3	6	6	6	6	5	5	6	5	4	6	6	6	6	5	5	6	5	4	148440	170910	159020	80770	87124	94944	85718	79961	80514	1.35301	1.55782	1.44944	0.736205	0.794121	0.865399
TGME49_226380-t26_1-p1	Putative transmembrane protein(predict) GN=TGME49_226380	--	42.612	51.3	123	16	16	21	19	19	8	10	13	12	12	9	15	15	14	10	11	11	9	9	9	15	15	14	10	11	11	9	9	9	2117600	2067700	2185900	1115900	1204100	1352100	1439900	1382400	1048000	1.36977	1.33749	1.41395	0.721819	0.778871	0.874605
TGME49_226400-t26_1-p1	lipoic acid synthase LIPA GN=TGME49_226400	--	58.691	18	36	7	7	4	4	4	5	5	4	2	4	4	6	6	4	7	5	6	5	5	6	6	6	4	7	5	6	5	5	6	105780	120100	118260	85882	84523	77903	93391	98740	90211	1.08828	1.23561	1.21668	0.88357	0.869588	0.80148
TGME49_226410-t26_1-p1	EF-1 guanine nucleotide exchange domain-containing protein GN=TGME49_226410	--	36.049	42.1	133	12	12	16	13	14	18	15	17	13	12	15	11	10	11	12	12	12	10	10	12	11	10	11	12	12	12	10	10	12	2637900	2522200	2646400	3334300	3365500	3270600	2713500	2598000	2504600	0.92764	0.886953	0.930629	1.17254	1.18351	1.15013
TGME49_226420-t26_1-p1	peptidase family M3 protein GN=TGME49_226420	--	75.363	31.2	97	14	14	15	14	14	11	9	8	8	8	10	12	14	13	11	11	10	9	11	12	12	14	13	11	11	10	9	11	12	4039500	3751100	3859600	1450600	1587700	1554600	2325300	2227500	2001600	1.59471	1.48086	1.52369	0.572668	0.626792	0.613725
TGME49_226430-t26_1-p1	reticulon protein GN=TGME49_226430	--	21.62	32.7	26	5	5	4	6	4	2	2	2	2	2	2	4	5	5	2	2	2	2	2	2	4	5	5	2	2	2	2	2	2	2117500	2083800	2059400	2749000	2886800	3363400	1782600	1818400	1178500	0.951002	0.935866	0.924908	1.23462	1.29651	1.51055
TGME49_226440-t26_1-p1	SWI2/SNF2-containing protein RAD16 GN=TGME49_226440	--	187.78	15.9	77	19	19	10	10	12	6	8	7	8	9	7	15	16	14	12	14	13	13	13	12	15	16	14	12	14	13	13	13	12	225270	214610	219520	127230	123250	130260	134640	127190	126590	1.41921	1.35205	1.38299	0.801555	0.776481	0.820645
TGME49_226470-t26_1-p1	hypothetical protein GN=TGME49_226470	--	341.93	6	26	12	12	2	2	2	9	6	4	0	1	0	3	4	2	12	10	9	1	1	1	3	4	2	12	10	9	1	1	1	14175	16217	14676	53597	45787	37251	0	0	0	0.468072	0.5355	0.484615	1.76982	1.51193	1.23006
TGME49_226510-t26_1-p1	Sec23/Sec24 trunk domain-containing protein GN=TGME49_226510	--	165.23	27	165	26	26	17	16	20	19	19	21	22	18	13	22	21	23	18	21	20	22	19	20	22	21	23	18	21	20	22	19	20	131930	127760	129340	166680	171740	172250	127710	138330	152490	0.900731	0.872261	0.883048	1.13798	1.17253	1.17601
TGME49_226540-t26_1-p1	protein kinase GN=TGME49_226540	--	54.688	11.7	6	4	4	1	0	1	0	1	1	2	0	0	2	3	2	0	3	1	2	2	0	2	3	2	0	3	1	2	2	0	815530	832080	896840	0	688840	0	857000	0	0	0.99691	1.01714	1.0963		0.842043
TGME49_226550-t26_1-p1	TBC domain containing protein GN=TGME49_226550	--	35.99	28.3	38	7	7	4	3	3	4	6	3	5	5	5	6	5	6	6	7	6	7	7	6	6	5	6	6	7	6	7	7	6	545820	545800	535140	488350	430500	432820	478050	447830	465200	1.12424	1.1242	1.10224	1.00587	0.886713	0.891491
TGME49_226560-t26_1-p1	zinc finger (CCCH type) motif-containing protein GN=TGME49_226560	--	45.182	17.5	22	6	6	1	2	3	2	3	3	2	2	4	3	4	4	3	4	4	3	4	5	3	4	4	3	4	4	3	4	5	54257	44309	48192	41016	36706	43175	43569	54034	66495	1.131	0.923632	1.00457	0.854989	0.765146	0.899994
TGME49_226570-t26_1-p1	hypothetical protein GN=TGME49_226570	--	14.996	66.9	40	4	4	5	5	4	4	3	4	5	4	6	4	4	4	4	4	4	4	4	4	4	4	4	4	4	4	4	4	4	2667400	2568100	2518800	2236400	2280600	2161200	2483700	2436800	2465700	1.10028	1.05932	1.03898	0.922493	0.940725	0.891474
TGME49_226580-t26_1-p1	Putative transmembrane protein(predict) GN=TGME49_226580	--	42.752	41.1	48	13	13	4	3	3	8	7	8	4	4	7	9	8	7	10	10	9	8	8	7	9	8	7	10	10	9	8	8	7	220720	212600	219580	411630	408390	386130	222900	248300	256450	0.767959	0.739707	0.763993	1.4322	1.42093	1.34348
TGME49_226590-t26_1-p1	cytochrome C oxidase subunit IIa, putative GN=TGME49_226590	--	34.502	26.4	28	6	6	3	2	1	5	4	5	3	2	3	5	6	3	5	4	5	4	5	5	5	6	3	5	4	5	4	5	5	910550	895570	869690	2938900	3002800	3072800	1543200	1651500	1621400	0.496471	0.488303	0.474192	1.60241	1.63725	1.67542
TGME49_226600-t26_1-p1	syntaxin 5, putative GN=TGME49_226600	--	32.253	46.6	60	10	10	7	9	6	9	6	6	6	5	6	10	9	10	10	10	10	10	9	10	10	9	10	10	10	10	10	9	10	97866	115250	106570	93651	94428	92068	85607	83415	85739	1.03066	1.21373	1.12232	0.986268	0.994451	0.969597
TGME49_226620-t26_1-p1	hypothetical protein GN=TGME49_226620	--	394.8	7.6	69	20	20	3	8	5	13	13	14	3	3	7	11	10	9	17	19	15	6	10	14	11	10	9	17	19	15	6	10	14	59163	63148	62143	81320	101030	94155	57018	51522	47498	0.862998	0.921126	0.906466	1.1862	1.4737	1.37342
TGME49_226660-t26_1-p1	hypothetical protein GN=TGME49_226660	--	389.8	26.3	281	61	61	37	38	35	27	28	26	29	30	31	50	55	49	37	37	39	40	39	41	50	55	49	37	37	39	40	39	41	320770	331010	321110	254180	260470	247050	337570	346160	333050	1.04927	1.08277	1.05038	0.831448	0.852023	0.808125
TGME49_226670-t26_1-p1	hypothetical protein GN=TGME49_226670	--	51.916	10.7	5	3	3	1	2	0	0	0	0	1	1	0	1	2	0	1	0	0	1	1	0	1	2	0	1	0	0	1	1	0	0	0	0	0	0	0	0	0	0
TGME49_226680-t26_1-p1	hypothetical protein GN=TGME49_226680	--	98.063	24.6	66	13	13	6	5	4	9	9	8	6	8	11	8	8	7	12	12	11	9	9	12	8	8	7	12	12	11	9	9	12	117030	125540	143380	116080	118520	105600	179510	189950	197610	0.814455	0.87368	0.997835	0.807844	0.824825	0.73491
TGME49_226690-t26_1-p1	Putative transmembrane protein(predict) GN=TGME49_226690	--	113.19	20.6	60	14	14	6	5	5	5	5	7	13	7	7	10	9	9	10	7	8	12	9	9	10	9	9	10	7	8	12	9	9	102100	109920	93531	77379	72405	80276	136790	136340	106690	1.00379	1.08067	0.919544	0.760747	0.711845	0.789228
TGME49_226710-t26_1-p1	Putative transmembrane protein(predict) GN=TGME49_226710	--	33.272	16.8	36	4	4	3	4	4	5	6	4	4	5	1	2	3	3	4	4	3	4	4	3	2	3	3	4	4	3	4	4	3	117800	100900	103330	449830	496870	473180	152030	176190	192950	0.468477	0.401267	0.410931	1.78892	1.97599	1.88178
TGME49_226720-t26_1-p1	translin family protein GN=TGME49_226720	--	31.274	30.4	34	8	7	7	3	5	2	3	5	4	2	3	8	5	7	6	6	7	5	5	5	7	4	6	5	5	6	4	4	4	1129400	1026400	1116600	728780	1045100	892480	539900	552720	668340	1.32013	1.19973	1.30516	0.851852	1.22159	1.0432
TGME49_226730-t26_1-p1	aconitate hydratase ACN/IRP GN=TGME49_226730	--	114.88	41.2	260	33	33	29	28	27	31	29	31	27	27	31	29	27	27	30	29	31	26	26	30	29	27	27	30	29	31	26	26	30	1978100	1957400	1969000	1687100	1689100	1720500	2030800	2050100	2037200	1.03993	1.02905	1.03515	0.886946	0.887998	0.904505
TGME49_226780-t26_1-p1	zinc finger, C3HC4 type (RING finger) domain-containing protein GN=TGME49_226780	--	149.55	6.5	12	6	6	3	4	0	0	1	1	1	1	1	4	4	4	3	2	3	4	2	4	4	4	4	3	2	3	4	2	4	31859	42486	25617	16522	20286	18280	38455	23405	23463	1.19286	1.59075	0.959147	0.618614	0.759545	0.684436
TGME49_226800-t26_1-p1	eukaryotic glutathione synthase, atp binding domain-containing protein GN=TGME49_226800	--	161.39	5.2	7	5	5	0	0	0	2	2	3	0	0	0	0	0	0	5	4	5	0	1	1	0	0	0	5	4	5	0	1	1	0	0	0	63519	73526	65798	0	0	0				0.939431	1.08743	0.973137
TGME49_226810-t26_1-p1	histone lysine methyltransferase SET1 GN=TGME49_226810	--	803.35	4.3	49	22	22	9	6	8	4	4	5	5	4	4	19	16	16	15	12	12	11	12	13	19	16	16	15	12	12	11	12	13	221740	215320	205040	143320	114960	121190	186410	164080	195710	1.27293	1.23607	1.17706	0.822748	0.659944	0.695708
TGME49_226830-t26_1-p1	DnaK family protein GN=TGME49_226830	--	103.19	38.6	260	33	33	28	30	29	30	32	26	28	27	30	31	32	32	32	32	31	32	31	30	31	32	32	32	32	31	32	31	30	1474700	1444200	1462800	1090000	1107200	1114800	1534900	1498500	1483500	1.08695	1.06447	1.07818	0.8034	0.816078	0.82168
TGME49_226840-t26_1-p1	JmjC domain-containing protein(predict) GN=TGME49_226840	--	87.901	16.2	22	8	8	5	4	4	2	4	3	0	0	0	6	4	5	3	4	3	0	0	0	6	4	5	3	4	3	0	0	0	58241	57717	56153	57580	44686	62997	0	0	0	1.03578	1.02646	0.998648	1.02403	0.794714	1.12037
TGME49_226850-t26_1-p1	TBC domain-containing protein GN=TGME49_226850	--	119.65	2.9	5	2	2	1	0	1	1	1	1	0	0	0	2	2	2	1	1	1	1	1	0	2	2	2	1	1	1	1	1	0	0	0	0	0	0	0	0	0	0
TGME49_226860-t26_1-p1	SAG-related sequence SRS67 GN=TGME49_226860	--	23.135	51.9	51	8	8	10	10	7	5	3	4	4	4	4	7	8	6	5	4	5	4	4	4	7	8	6	5	4	5	4	4	4	2166600	2066000	2065400	1043900	1037900	1014400	1403300	1465600	1527100	1.414	1.34835	1.34796	0.681288	0.677372	0.662035
TGME49_226870-t26_1-p1	tubulin gamma chain GN=TGME49_226870	--	51.784	18.7	18	7	7	2	2	3	4	1	2	2	1	1	5	4	4	5	5	3	2	3	1	5	4	4	5	5	3	2	3	1	53929	71090	61235	64192	51776	49297	56603	62111	0	0.917486	1.20944	1.04178	1.09209	0.880857	0.838682
TGME49_226890-t26_1-p1	ORC_WH_C domain-containing protein(predict) GN=TGME49_226890	--	223.88	3.5	11	5	5	1	1	0	3	1	2	1	0	2	1	1	1	3	3	4	1	1	3	1	1	1	3	3	4	1	1	3	0	0	0	31829	40369	32142	0	0	47325				0.839455	1.06469	0.84771
TGME49_226900-t26_1-p1	SSXT (Amine-terminal region) protein(predict) GN=TGME49_226900	--	84.473	15.7	29	8	8	5	4	5	1	4	2	2	3	3	6	4	6	4	4	5	5	5	5	6	4	6	4	4	5	5	5	5	66396	76741	74671	32108	30577	28865	48894	51032	51639	1.29645	1.49845	1.45803	0.626942	0.597048	0.563619
TGME49_226910-t26_1-p1	Amylo-alpha-1,6-glucosidase GN=TGME49_226910	--	208.02	37.6	275	49	49	37	37	35	33	31	27	20	30	25	41	40	39	40	36	37	31	34	34	41	40	39	40	36	37	31	34	34	460000	461050	461520	449430	455250	459760	323300	352380	349510	1.0975	1.10001	1.10113	1.07228	1.08617	1.09693
TGME49_226950-t26_1-p1	IgA-specific metalloendopeptidase GN=TGME49_226950	--	281.26	8	58	16	16	6	6	7	7	9	8	6	4	5	13	12	12	12	12	13	11	11	12	13	12	12	12	12	13	11	11	12	195960	195730	230260	222980	224430	235840	208700	216020	214810	0.906882	0.905817	1.06562	1.03193	1.03864	1.09144
TGME49_226960-t26_1-p1	phosphofructokinase PFKII GN=TGME49_226960	--	131.36	51	595	50	50	64	65	65	64	64	64	73	70	66	48	46	49	49	50	49	48	49	47	48	46	49	49	50	49	48	49	47	5809700	5742700	5723900	5366300	5261500	5321500	5305100	5457500	5496300	1.05664	1.04445	1.04103	0.975997	0.956936	0.967849
TGME49_226970-t26_1-p1	ribosomal protein RPS11 GN=TGME49_226970	--	18.677	51.6	64	9	8	7	6	8	9	7	9	6	6	6	9	8	9	9	6	8	7	6	6	8	7	8	8	6	8	7	6	6	3325100	3396800	3468100	2371400	2306400	2236800	2938500	2996300	2811500	1.15763	1.1826	1.20742	0.825604	0.802974	0.778743
TGME49_226980-t26_1-p1	Translation initiation factor eIF3 subunit(predict) GN=TGME49_226980	--	25.352	46.3	58	11	11	7	6	5	9	8	9	5	3	6	8	8	8	10	9	10	7	7	9	8	8	8	10	9	10	7	7	9	790910	769180	796220	622620	643060	668530	643060	665240	498830	1.16737	1.13529	1.1752	0.918974	0.949143	0.986736
TGME49_226990-t26_1-p1	hypothetical protein GN=TGME49_226990	--	71.684	17.8	21	8	8	1	2	3	2	2	1	3	4	3	4	3	3	5	5	5	4	7	5	4	3	3	5	5	5	4	7	5	45490	37784	53467	39931	41999	44087	57994	70932	99311	0.833837	0.692585	0.980057	0.73194	0.769847	0.80812
TGME49_227000-t26_1-p1	hypothetical protein GN=TGME49_227000	--	119.49	20.8	63	15	15	8	7	7	5	2	5	8	8	13	9	12	11	8	8	9	13	11	13	9	12	11	8	8	9	13	11	13	90268	78461	83709	40692	42259	41025	121590	93427	96807	1.18042	1.02602	1.09465	0.532124	0.552616	0.536479
TGME49_227020-t26_1-p1	histone deacetylase SIR2 GN=TGME49_227020	--	40.011	27.5	20	5	5	2	3	3	3	1	1	3	2	2	5	5	5	4	4	4	4	2	3	5	5	5	4	4	4	4	2	3	104980	111650	111980	118670	132250	147610	46172	68733	55156	1.05307	1.11998	1.12329	1.1904	1.32663	1.4807
TGME49_227030-t26_1-p1	IMP2_N domain-containing protein(predict) GN=TGME49_227030	--	18.687	72.4	82	9	9	10	8	9	10	11	10	6	9	9	9	8	9	9	9	9	9	9	9	9	8	9	9	9	9	9	9	9	1431200	1378500	1340800	2095800	2157900	2085300	1354500	1403800	1205600	0.891195	0.858379	0.834904	1.30503	1.3437	1.2985
TGME49_227050-t26_1-p1	ATPase/histidine kinase/DNA gyrase B/HSP90 domain-containing protein GN=TGME49_227050	--	113.2	14	28	11	11	8	5	6	1	1	2	1	2	2	10	8	9	6	4	4	4	6	5	10	8	9	6	4	4	4	6	5	108770	98148	88647	28142	34345	29396	23757	35090	27356	2.06677	1.86494	1.68441	0.534735	0.652601	0.558563
TGME49_227060-t26_1-p1	Putative transmembrane protein(predict) GN=TGME49_227060	--	139.25	19.3	81	18	18	9	8	10	13	9	7	9	9	7	14	13	16	17	14	13	13	15	13	14	13	16	17	14	13	13	15	13	102000	98673	99923	114690	111790	111150	112570	127660	117820	0.921431	0.891376	0.902669	1.03607	1.00987	1.00409
TGME49_227100-t26_1-p1	Glutaredoxin domain-containing protein(predict) GN=TGME49_227100	--	12.403	21.4	7	2	2	0	0	0	2	2	1	1	1	0	0	0	0	2	2	2	1	2	1	0	0	0	2	2	2	1	2	1	0	0	0	135430	147710	150150	0	177770	0				0.886525	0.96691	0.982882
TGME49_227270-t26_1-p1	Mitotic checkpoint prcc-carboxy-term protein(predict) GN=TGME49_227270	--	58.112	5.4	12	2	2	2	2	1	1	1	1	1	2	1	2	2	2	2	2	1	2	2	2	2	2	2	2	2	1	2	2	2	94060	82792	67419	23584	64674	0	63977	65805	68738	1.41697	1.24722	1.01564	0.355282	0.974283
TGME49_227280-t26_1-p1	dense granule protein GRA3 GN=TGME49_227280	--	23.875	18.6	53	6	6	13	12	12	2	2	2	4	4	2	6	6	6	3	2	2	4	4	3	6	6	6	3	2	2	4	4	3	11899000	11810000	12169000	14099000	13985000	13962000	15339000	15025000	14056000	0.875327	0.86878	0.895189	1.03717	1.02878	1.02709
TGME49_227290-t26_1-p1	histone deacetylase HDAC3 GN=TGME49_227290	--	50.457	34.1	79	11	11	8	9	7	10	10	9	9	11	6	10	9	10	10	10	9	11	10	11	10	9	10	10	10	9	11	10	11	218090	210800	234660	249310	257120	256270	223600	243280	255530	0.913504	0.882969	0.98291	1.04427	1.07699	1.07343
TGME49_227360-t26_1-p1	ribosomal protein RPL3 GN=TGME49_227360	--	44.056	39.6	162	16	16	16	18	19	16	17	18	17	23	18	16	15	16	15	15	16	16	15	15	16	15	16	15	15	16	16	15	15	3982400	4016100	3918200	2885700	2976100	2938900	3303400	3318900	3433600	1.1647	1.17455	1.14592	0.843956	0.870394	0.859515
TGME49_227380-t26_1-p1	Putative transmembrane protein(predict) GN=TGME49_227380	--	77.989	6.8	13	4	4	2	2	2	2	1	2	1	0	1	2	2	2	3	3	3	1	1	2	2	2	2	3	3	3	1	1	2	0	0	0	20032	22300	22047	0	0	15948				0.997523	1.11046	1.09786
TGME49_227390-t26_1-p1	SET domain-containing protein(predict) GN=TGME49_227390	--	116.12	26.7	81	20	20	6	8	8	16	14	17	5	2	5	10	15	12	18	16	19	9	10	10	10	15	12	18	16	19	9	10	10	106680	103000	114730	202610	223100	213710	99223	102130	122730	0.745485	0.719769	0.801739	1.41585	1.55903	1.49342
TGME49_227410-t26_1-p1	Putative transmembrane protein(predict) GN=TGME49_227410	--	116.44	2.6	9	2	2	1	2	2	0	1	0	1	2	0	1	2	2	1	1	1	2	2	2	1	2	2	1	1	1	2	2	2	0	47452	41147	0	0	0	33741	36279	33694		1.23372	1.06979
TGME49_227420-t26_1-p1	4-hydroxy-3-methylbut-2-enyl diphosphate reductase GN=TGME49_227420	--	75.777	21.9	57	12	12	7	8	7	6	7	6	5	5	6	9	9	9	8	8	9	8	8	10	9	9	9	8	8	9	8	8	10	176840	196700	163260	138310	115250	122460	145830	149030	130800	1.18908	1.32262	1.09777	0.930003	0.774946	0.823427
TGME49_227450-t26_1-p1	hydrolase, NUDIX family protein GN=TGME49_227450	--	216.62	17.6	84	24	24	15	12	10	4	6	8	11	8	10	19	17	17	11	15	13	16	14	12	19	17	17	11	15	13	16	14	12	80888	74589	80524	41293	37767	43873	58102	64161	57330	1.35182	1.24655	1.34574	0.690099	0.631172	0.733217
TGME49_227560-t26_1-p1	IWS1 transcription factor, putative GN=TGME49_227560	--	54.331	25.8	59	10	10	8	8	6	8	5	8	4	5	7	9	8	8	9	9	9	8	8	9	9	8	8	9	9	9	8	8	9	278010	270020	248280	276700	277170	262760	256520	273330	337250	1.00889	0.979895	0.901002	1.00414	1.00584	0.953549
TGME49_227600-t26_1-p1	ribosomal protein RPL34 GN=TGME49_227600	--	15.383	14.9	29	2	2	3	5	3	3	3	3	3	3	3	2	2	2	2	2	2	2	2	2	2	2	2	2	2	2	2	2	2	3858800	3741500	3860100	2901000	2992000	3046300	3339700	3103300	3475500	1.14549	1.11067	1.14588	0.861166	0.888179	0.904298
TGME49_227610-t26_1-p1	Trafficking particle complex subunit 10(predict) GN=TGME49_227610	--	390.36	14.3	136	32	32	17	15	16	18	14	12	11	12	21	23	23	22	22	21	21	19	21	27	23	23	22	22	21	21	19	21	27	117140	112620	112770	86892	95401	88516	92815	102010	104500	1.15515	1.11057	1.11205	0.856863	0.940772	0.872878
TGME49_227620-t26_1-p1	dense granule protein GRA2 GN=TGME49_227620	--	19.804	55.1	57	8	8	5	6	8	6	8	5	5	8	6	5	6	5	7	6	5	5	7	5	5	6	5	7	6	5	5	7	5	36868000	41418000	35691000	30275000	29057000	31105000	32466000	27257000	28331000	1.13452	1.27454	1.09831	0.93164	0.894159	0.957182
TGME49_227650-t26_1-p1	microtubule-associated protein RP/EB family, putative GN=TGME49_227650	--	45.69	25.2	21	8	8	1	1	1	6	5	6	0	0	1	3	2	2	6	7	6	3	1	3	3	2	2	6	7	6	3	1	3	23644	25351	36688	250200	171430	199380	12639	0	16412	0.257089	0.27565	0.398921	2.72051	1.86402	2.16793
TGME49_227790-t26_1-p1	glycosyltransferase, group 1 family protein GN=TGME49_227790	--	51.17	25.1	38	8	8	3	1	3	5	8	8	3	4	3	4	4	4	6	6	6	4	4	4	4	4	4	6	6	6	4	4	4	115870	84165	87071	104130	101740	108280	72986	88377	116800	1.18582	0.861347	0.891087	1.06567	1.04121	1.10814
TGME49_227800-t26_1-p1	EF hand domain-containing protein GN=TGME49_227800	--	135.82	28.1	126	27	27	20	16	13	11	10	14	12	13	17	26	22	27	15	18	19	21	23	21	26	22	27	15	18	19	21	23	21	271750	280350	275560	199180	197770	206930	263620	270430	261080	1.09839	1.13315	1.11379	0.805068	0.799369	0.836392
TGME49_227810-t26_1-p1	rhoptry kinase family protein ROP11 (incomplete catalytic triad) GN=TGME49_227810	--	58.034	53.1	189	20	19	22	21	20	21	23	19	21	22	20	17	17	17	18	18	17	18	18	17	17	17	17	18	18	17	18	18	17	1361500	1365200	1369800	927940	930380	944230	2700900	2802600	2929000	0.799234	0.801406	0.804107	0.544724	0.546156	0.554286
TGME49_227820-t26_1-p1	Unspecified product(predict) GN=TGME49_227820	--	214.27	10.2	36	13	13	8	5	4	5	2	2	4	1	5	10	9	8	8	5	6	8	8	8	10	9	8	8	5	6	8	8	8	45712	39062	38889	19836	20259	24654	30152	21321	27127	1.54079	1.31664	1.31081	0.668599	0.682857	0.830996
TGME49_227830-t26_1-p1	mitochondrial inner membrane translocase TIM44, putative GN=TGME49_227830	--	65.087	7.2	12	3	3	2	2	2	1	1	2	2	0	0	3	3	3	3	3	3	3	2	2	3	3	3	3	3	3	3	2	2	316440	320320	331800	272690	272130	267080	273460	0	0	1.07847	1.09169	1.13081	0.929359	0.927451	0.91024
TGME49_227840-t26_1-p1	Memo family protein GN=TGME49_227840	--	33.336	51.3	90	10	10	9	10	10	10	12	10	10	9	10	8	10	9	9	9	10	8	8	10	8	10	9	9	9	10	8	8	10	612750	577040	566310	624960	645370	651040	680180	685040	643740	0.969809	0.91329	0.896308	0.989134	1.02144	1.03041
TGME49_227850-t26_1-p1	peptidyl-prolyl cis-trans isomerase, cyclophilin-type domain-containing protein GN=TGME49_227850	--	66.253	16	32	7	7	4	5	5	3	2	2	3	4	4	4	5	6	4	4	3	4	4	5	4	5	6	4	4	3	4	4	5	53960	58108	53135	43895	44265	39269	52638	67854	63103	1.01977	1.09816	1.00417	0.829552	0.836544	0.742127
TGME49_227870-t26_1-p1	Tim10/DDP family zinc finger superfamily protein GN=TGME49_227870	--	11.224	68.9	46	4	4	5	6	4	6	6	4	5	5	5	4	4	3	4	4	4	4	4	4	4	4	3	4	4	4	4	4	4	710010	673100	701540	875770	886410	908110	817240	895630	848490	0.873405	0.828	0.862985	1.07731	1.0904	1.11709
TGME49_227890-t26_1-p1	hypothetical protein GN=TGME49_227890	--	28.991	17.9	14	2	2	0	1	2	2	2	2	1	2	2	0	1	2	2	2	2	1	2	2	0	1	2	2	2	2	1	2	2	0	0	12686	58145	57927	55675	0	33179	45804			0.288957	1.32441	1.31944	1.26815
TGME49_227900-t26_1-p1	AP2 domain transcription factor AP2X-1 GN=TGME49_227900	--	133.85	21.7	80	18	18	10	8	12	8	6	10	8	7	11	14	15	15	11	11	11	13	11	12	14	15	15	11	11	11	13	11	12	142400	149510	151450	86571	79925	81155	120860	111220	87945	1.26761	1.3309	1.34817	0.770634	0.711473	0.722422
TGME49_227910-t26_1-p1	Putative vivax protein(predict) GN=TGME49_227910	--	14.374	50	60	5	5	5	6	5	7	8	8	7	6	8	5	5	5	5	5	5	5	5	5	5	5	5	5	5	5	5	5	5	496770	504120	498660	868360	830430	827720	741560	771240	848210	0.699997	0.710354	0.70266	1.2236	1.17016	1.16634
TGME49_227920-t26_1-p1	hypothetical protein GN=TGME49_227920	--	9.5469	38.8	20	3	3	3	3	3	2	2	1	2	2	2	3	3	3	3	3	3	2	2	3	3	3	3	3	3	3	2	2	3	588330	618680	560700	409720	348300	372070	646560	693230	481180	1.12211	1.17999	1.06941	0.781449	0.664304	0.70964
TGME49_227948-t26_1-p1	peptidase M16 inactive domain-containing protein GN=TGME49_227948	--	142.76	54	430	56	56	50	46	51	45	45	44	50	49	50	51	50	51	51	50	51	49	49	51	51	50	51	51	50	51	49	49	51	1579900	1626600	1598400	1492900	1528600	1495700	2005200	2009200	2110800	0.920491	0.9477	0.93127	0.869802	0.890602	0.871434
TGME49_227952-t26_1-p1	14-3-3 superfamily protein GN=TGME49_227952	--	47.993	23.9	42	7	7	6	4	3	5	4	7	4	5	4	5	4	4	5	6	5	5	6	7	5	4	4	5	6	5	5	6	7	252180	228540	252400	216660	213770	225300	265890	251090	252260	1.05168	0.953093	1.0526	0.903549	0.891497	0.939581
TGME49_227960-t26_1-p1	PCI domain-containing protein GN=TGME49_227960	--	55.708	33.4	102	13	13	13	10	11	11	12	12	12	11	10	11	10	10	13	12	13	10	11	10	11	10	10	13	12	13	10	11	10	734260	719760	722290	840780	856520	792950	788330	830270	810460	0.931327	0.912935	0.916144	1.06644	1.0864	1.00577
TGME49_227970-t26_1-p1	histone family DNA-binding protein GN=TGME49_227970	--	25.188	26.8	58	6	6	9	8	8	6	5	6	7	5	4	6	6	5	4	4	4	5	6	6	6	6	5	4	4	4	5	6	6	484480	470830	485350	617140	633180	605990	347270	268130	271540	1.04216	1.0128	1.04404	1.32753	1.36203	1.30354
TGME49_227980-t26_1-p1	hypothetical protein GN=TGME49_227980	--	82.012	2.4	5	1	1	1	1	1	0	0	0	1	1	0	1	1	1	0	0	0	1	1	1	1	1	1	0	0	0	1	1	1	0	0	0	0	0	0	0	0	0
TGME49_227990-t26_1-p1	Putative ATP-dependent Clp protease proteolytic subunit,related protein(predict) GN=TGME49_227990	--	99.343	15.1	27	9	9	1	0	3	6	3	5	2	2	5	4	7	5	7	6	6	3	3	6	4	7	5	7	6	6	3	3	6	54019	42850	69117	68213	67441	79067	71708	60756	70012	0.833651	0.661285	1.06665	1.0527	1.04079	1.2202
TGME49_228000-t26_1-p1	splicing factor 3A subunit 2, putative GN=TGME49_228000	--	27.858	55	61	11	11	8	7	5	6	8	7	8	7	5	10	10	10	10	9	9	10	10	9	10	10	10	10	9	9	10	10	9	341820	336820	333630	274120	308510	288140	383550	374810	349480	1.02859	1.01354	1.00394	0.824868	0.928352	0.867056
TGME49_228010-t26_1-p1	MitMem_reg domain-containing protein(predict) GN=TGME49_228010	--	51.031	7	7	3	3	0	0	0	3	2	2	0	0	0	2	2	1	3	3	2	2	2	1	2	2	1	3	3	2	2	2	1	12140	11617	0	39410	38489	40488	14316	13351	0	0.500439	0.478879		1.62457	1.58661	1.66901
TGME49_228040-t26_1-p1	PPIC-type PPIASE domain-containing protein GN=TGME49_228040	--	95.725	8.3	18	5	5	2	4	2	1	2	2	2	1	2	3	5	3	2	2	2	2	2	3	3	5	3	2	2	2	2	2	3	52684	56432	54807	37524	39363	45062	37181	37689	42148	1.17689	1.26061	1.22431	0.838234	0.879314	1.00662
TGME49_228070-t26_1-p1	C2H2-type domain-containing protein(predict) GN=TGME49_228070	--	441.56	1.1	8	4	4	1	2	1	0	2	0	1	0	1	2	4	2	3	3	3	2	2	2	2	4	2	3	3	3	2	2	2	319520	267440	314380	261950	232000	253220	296160	0	303460	1.13702	0.951689	1.11872	0.932153	0.825575	0.901087
TGME49_228080-t26_1-p1	dihydrouridine synthase (dus) protein GN=TGME49_228080	--	131.46	8.3	28	7	7	4	2	2	2	4	3	4	4	3	5	4	5	4	4	3	4	4	3	5	4	5	4	4	3	4	4	3	49223	43325	46826	31405	31694	46499	46741	43272	41159	1.16537	1.02573	1.10862	0.743521	0.750363	1.10088
TGME49_228100-t26_1-p1	Putative transmembrane protein (Fragment)(predict) GN=TGME49_228100	--	139.35	23.1	99	21	21	9	9	11	12	12	12	8	13	13	17	16	17	17	18	17	13	15	16	17	16	17	17	18	17	13	15	16	330520	333570	299520	254460	244750	230350	277100	268410	238940	1.20062	1.2117	1.08801	0.924331	0.889059	0.836751
TGME49_228110-t26_1-p1	Transmembrane protein 14C(predict) GN=TGME49_228110	--	13.972	17.2	18	1	1	3	2	3	2	1	1	3	1	2	1	1	1	1	1	1	1	1	1	1	1	1	1	1	1	1	1	1	695000	169050	172920	140240	0	173160	124670	0	76635	3.13532	0.762627	0.780086	0.632658		0.781169
TGME49_228120-t26_1-p1	Chloroquine resistance marker(predict) GN=TGME49_228120	--	417.83	21.1	277	54	54	28	29	36	30	32	34	27	31	30	43	41	44	35	38	38	38	35	37	43	41	44	35	38	38	38	35	37	217920	222880	216880	185170	191650	193570	209250	217530	216770	1.04791	1.07176	1.0429	0.890421	0.921581	0.930814
TGME49_228130-t26_1-p1	START domain-containing protein(predict) GN=TGME49_228130	--	84.132	20.5	46	11	11	5	3	4	9	6	7	3	5	4	8	8	7	10	10	9	6	7	8	8	8	7	10	10	9	6	7	8	74098	60642	57461	82700	92106	91929	73180	66330	61400	1.01066	0.827129	0.783742	1.12799	1.25628	1.25387
TGME49_228150-t26_1-p1	hypothetical protein GN=TGME49_228150	--	214.73	16.6	89	22	22	10	10	6	13	16	16	7	7	4	15	14	10	18	19	18	11	10	11	15	14	10	18	19	18	11	10	11	87338	83743	85424	184680	186550	179800	77789	84080	87354	0.743824	0.713207	0.727523	1.57285	1.58877	1.53129
TGME49_228170-t26_1-p1	inner membrane complex protein IMC2A GN=TGME49_228170	--	170.81	47.3	528	65	65	65	61	60	57	55	61	55	58	56	63	64	61	57	56	57	59	61	57	63	64	61	57	56	57	59	61	57	2129600	2111600	2066400	2269900	2289600	2262300	2499100	2433400	2468200	0.933576	0.925685	0.90587	0.99508	1.00372	0.991749
TGME49_228180-t26_1-p1	cytochrome C oxidase assembly factor COX15, putative GN=TGME49_228180	--	36.232	13.1	14	3	3	2	1	2	2	1	2	1	1	2	3	2	3	2	1	2	2	1	2	3	2	3	2	1	2	2	1	2	52291	74941	58219	117590	0	109850	69419	0	52572	0.684332	0.980753	0.761912	1.5389		1.43761
TGME49_228190-t26_1-p1	eukaryotic initiation factor-3, subunit 5, putative GN=TGME49_228190	--	38.069	44.2	113	10	10	12	11	9	16	14	15	11	12	13	8	9	8	10	9	9	9	9	9	8	9	8	10	9	9	9	9	9	952840	883280	897520	1177700	1213100	1208400	905200	980860	922730	0.938078	0.869595	0.883615	1.15945	1.19431	1.18968
TGME49_228200-t26_1-p1	vacuolar (h+)-atpase g subunit protein GN=TGME49_228200	--	52.597	34	46	10	10	5	5	5	5	7	7	5	4	3	8	8	8	6	7	7	6	6	4	8	8	8	6	7	7	6	6	4	161290	174760	179410	132150	126000	137020	138440	154010	133980	1.08567	1.17634	1.20764	0.889526	0.848129	0.922307
TGME49_228210-t26_1-p1	26S proteasome regulatory subunit GN=TGME49_228210	--	44.455	59.8	110	17	16	14	10	13	11	11	12	12	14	13	15	15	16	16	15	16	14	15	16	14	14	15	15	14	15	13	14	15	749940	751270	775990	864970	869950	866250	895300	915220	1059300	0.871102	0.872646	0.90136	1.00472	1.0105	1.0062
TGME49_228230-t26_1-p1	MYND-type domain-containing protein(predict) GN=TGME49_228230	--	128.65	12.5	30	10	10	6	8	6	1	1	1	3	2	2	9	10	9	4	3	3	6	3	3	9	10	9	4	3	3	6	3	3	121350	133740	124580	37268	52747	42994	95992	66833	84708	1.43664	1.58332	1.47488	0.441209	0.624461	0.508997
TGME49_228280-t26_1-p1	hypothetical protein GN=TGME49_228280	--	40.371	8.8	6	2	2	0	0	0	2	1	1	0	1	1	0	0	1	2	1	1	1	1	1	0	0	1	2	1	1	1	1	1	0	0	0	0	0	0	0	0	0
TGME49_228290-t26_1-p1	phospholipase/carboxylesterase GN=TGME49_228290	--	52.044	26.6	64	8	8	6	8	6	8	7	10	7	5	7	7	6	5	8	7	7	6	6	7	7	6	5	8	7	7	6	6	7	536850	547050	528980	947080	1104600	1059900	668150	654050	692840	0.716915	0.730536	0.706406	1.26474	1.4751	1.4154
TGME49_228300-t26_1-p1	CCDC25 protein GN=TGME49_228300	--	26.29	44.6	49	9	9	8	5	6	4	5	4	7	5	5	8	7	7	6	7	5	8	8	8	8	7	7	6	7	5	8	8	8	161370	155240	161770	134180	151750	141180	127410	151350	154250	1.08504	1.04383	1.08773	0.902219	1.02036	0.949287
TGME49_228330-t26_1-p1	NLI interacting factor family phosphatase GN=TGME49_228330	--	169.72	4.7	17	5	5	1	2	2	2	3	4	1	1	1	2	3	3	4	4	5	2	2	3	2	3	3	4	4	5	2	2	3	2072500	1561300	1937400	1988500	1447000	1845600	2189200	2246100	1980200	1.08019	0.813752	1.00978	1.03641	0.754178	0.961929
TGME49_228340-t26_1-p1	Putative elongation factor Tu GTP-binding domain protein(predict) GN=TGME49_228340	--	189.35	8.5	26	10	10	2	4	3	3	3	1	4	3	3	8	7	5	4	3	2	6	7	4	8	7	5	4	3	2	6	7	4	50460	56884	50630	31468	34617	38626	44565	32786	39609	1.19622	1.34851	1.20025	0.745992	0.820643	0.915682
TGME49_228360-t26_1-p1	peptidyl-prolyl isomerase FKBP12, putative GN=TGME49_228360	--	38.046	37.3	46	9	9	3	2	1	8	7	8	5	7	5	4	3	4	7	6	7	7	6	5	4	3	4	7	6	7	7	6	5	92221	104050	141660	1762000	1797900	1760000	1045000	1203500	1219200	0.090952	0.102619	0.139711	1.73776	1.77317	1.73579
TGME49_228400-t26_1-p1	WD domain, G-beta repeat-containing protein GN=TGME49_228400	--	69.953	35.4	112	17	17	10	15	12	13	11	14	11	12	14	14	15	15	16	15	15	15	14	15	14	15	15	16	15	15	15	14	15	203660	199260	216300	286490	297890	292870	213780	199640	250790	0.848316	0.829989	0.900966	1.19333	1.24082	1.21991
TGME49_228460-t26_1-p1	hypothetical protein GN=TGME49_228460	--	130.68	17	41	13	13	6	9	6	3	3	5	4	3	2	10	11	8	8	5	8	5	5	5	10	11	8	8	5	8	5	5	5	55372	56739	71978	43066	37185	33875	46350	54226	38353	1.14001	1.16815	1.4819	0.886651	0.765572	0.697425
TGME49_228470-t26_1-p1	ribosomal protein RPL15 GN=TGME49_228470	--	24.325	26.3	44	6	6	5	5	7	5	3	6	4	6	3	5	5	5	4	5	6	5	5	6	5	5	5	4	5	6	5	5	6	4843900	4572600	4963400	3496700	3737700	3675400	4257100	4271700	4123300	1.149	1.08465	1.17735	0.829436	0.886603	0.871825
TGME49_228490-t26_1-p1	p21-carboxy-terminal region-binding protein(predict) GN=TGME49_228490	--	43.287	48	87	14	14	10	11	12	11	12	10	7	6	8	12	13	13	10	11	10	9	9	10	12	13	13	10	11	10	9	9	10	571420	592420	563910	428260	447090	458910	354730	346700	381270	1.24081	1.28641	1.2245	0.929942	0.97083	0.996497
TGME49_228630-t26_1-p1	Putative transmembrane protein(predict) GN=TGME49_228630	--	34.812	60.7	122	13	13	14	13	14	12	12	11	17	16	13	12	11	12	11	10	10	13	13	11	12	11	12	11	10	10	13	13	11	1190200	1144800	1197900	1045700	1083700	1067300	1287500	1367000	1389400	0.994273	0.956347	1.0007	0.87356	0.905305	0.891604
TGME49_228660-t26_1-p1	Sec7 domain-containing protein GN=TGME49_228660	--	383.67	10.2	117	26	26	13	12	9	14	15	16	15	10	13	18	20	17	23	21	22	21	19	20	18	20	17	23	21	22	21	19	20	71256	60860	68710	86385	83579	74942	90755	88776	84229	0.903892	0.772017	0.871595	1.0958	1.06021	0.950649
TGME49_228670-t26_1-p1	C2H2-type domain-containing protein(predict) GN=TGME49_228670	--	259.04	3.7	13	6	6	1	2	1	1	0	1	2	1	4	2	4	3	1	1	1	3	1	5	2	4	3	1	1	1	3	1	5	26114	20706	21817	0	0	0	26348	0	38581	0.977569	0.775122	0.816712
TGME49_228710-t26_1-p1	Small subunit rrna synthesis-associated (Fragment)(predict) GN=TGME49_228710	--	136.82	3.6	16	3	3	1	2	2	3	2	2	2	1	1	1	2	2	3	3	2	2	2	1	1	2	2	3	3	2	2	2	1	0	64504	67726	38575	39619	42493	40001	26563	0		1.41332	1.48391	0.845199	0.868074	0.931044
TGME49_228750-t26_1-p1	calcium dependent protein kinase CDPK7 GN=TGME49_228750	--	219.08	18.2	123	24	24	16	15	13	15	17	13	13	12	9	21	18	18	19	22	18	16	17	15	21	18	18	19	22	18	16	17	15	134150	128370	134280	187100	187030	178530	108660	122250	131870	0.920068	0.880426	0.92096	1.28323	1.28275	1.22445
TGME49_228760-t26_1-p1	CRAL-TRIO domain-containing protein(predict) GN=TGME49_228760	--	49.239	24.3	81	10	10	8	7	7	10	12	10	7	10	10	7	8	7	9	9	9	7	9	9	7	8	7	9	9	9	7	9	9	522260	520670	523410	302900	293330	295650	413960	401350	383840	1.28517	1.28126	1.288	0.745372	0.721822	0.727531
TGME49_228770-t26_1-p1	Cgd7_2690 protein(predict) GN=TGME49_228770	--	59.025	40.8	109	15	15	12	13	11	12	12	15	10	12	12	12	11	10	12	12	13	9	12	12	12	11	10	12	12	13	9	12	12	189330	200930	217350	206420	193860	204000	191090	197770	202310	0.945043	1.00294	1.08491	1.03035	0.967655	1.01827
TGME49_229000-t26_1-p1	kelch repeat-containing protein GN=TGME49_229000	--	68.112	39.7	120	18	18	14	16	11	15	15	11	14	10	14	14	16	15	14	15	13	15	12	14	14	16	15	14	15	13	15	12	14	1063600	1050900	1073400	931100	940310	935990	1091200	1086300	1064400	1.03629	1.02391	1.04584	0.90719	0.916164	0.911955
TGME49_229010-t26_1-p1	rhoptry neck protein RON4 GN=TGME49_229010	--	107.17	63.8	342	42	42	38	35	43	32	33	35	40	46	40	40	38	39	33	31	34	41	37	35	40	38	39	33	31	34	41	37	35	1603300	1579400	1575800	1307200	1243000	1297600	2136800	2182400	2214500	0.953085	0.938877	0.936737	0.777067	0.738904	0.771361
TGME49_229030-t26_1-p1	Microsomal signal peptidase 25 kDa subunit(predict) GN=TGME49_229030	--	25.424	62.3	89	11	11	10	9	14	9	9	9	10	10	9	11	10	10	9	8	8	10	10	10	11	10	10	9	8	8	10	10	10	464000	468930	477670	394120	394950	399220	463210	454310	467240	1.04828	1.05942	1.07917	0.89041	0.892285	0.901932
TGME49_229140-t26_1-p1	MaoC family domain-containing protein GN=TGME49_229140	--	35.939	61.1	60	20	20	0	0	0	19	17	15	4	2	3	1	3	2	18	17	17	8	7	8	1	3	2	18	17	17	8	7	8	0	22861	21675	2232200	935160	923010	55479	54069	62237		0.042466	0.040263	4.14648	1.73713	1.71456
TGME49_229150-t26_1-p1	transporter, major facilitator family protein GN=TGME49_229150	--	89.801	1.5	5	1	1	1	1	1	0	0	0	0	1	1	1	1	1	1	1	1	1	1	1	1	1	1	1	1	1	1	1	1	0	0	0	0	0	0	0	0	0
TGME49_229180-t26_1-p1	HEAT repeat-containing protein GN=TGME49_229180	--	136.16	55.3	417	50	50	47	47	44	47	50	48	43	49	42	45	45	46	48	46	48	44	48	48	45	45	46	48	46	48	44	48	48	2125200	2131700	2065000	2202400	2191900	2225700	1939400	1876500	1911500	1.0245	1.02764	0.995485	1.06172	1.05666	1.07295
TGME49_229210-t26_1-p1	small nuclear ribonucleoprotein polypeptide A', putative GN=TGME49_229210	--	28.695	55.9	69	12	12	9	8	5	8	8	8	8	6	9	10	11	11	12	12	11	9	11	12	10	11	11	12	12	11	9	11	12	425410	377000	371000	340410	327510	328200	407960	379240	391150	1.14362	1.01348	0.997348	0.915113	0.880435	0.88229
TGME49_229220-t26_1-p1	hypothetical protein GN=TGME49_229220	--	25.964	19.6	8	2	2	1	1	1	0	0	0	1	2	2	1	1	1	1	0	0	1	2	2	1	1	1	1	0	0	1	2	2	0	0	0	0	0	0	0	119910	206640
TGME49_229250-t26_1-p1	ribosomal protein RPL28 GN=TGME49_229250	--	14.752	29.5	55	5	5	7	8	6	5	6	6	8	6	3	5	5	5	4	4	3	5	5	3	5	5	5	4	4	3	5	5	3	2861900	3009600	2836300	2235400	2256600	2310900	2306400	2406300	2451700	1.13592	1.19454	1.12576	0.887255	0.89567	0.917222
TGME49_229290-t26_1-p1	kelch repeat-containing protein GN=TGME49_229290	--	104.33	4.5	10	3	3	1	0	1	1	3	1	1	1	1	3	3	2	3	3	3	3	2	2	3	3	2	3	3	3	3	2	2	242080	240360	279640	334610	460550	322550	262440	265670	281350	0.810159	0.804403	0.935859	1.11983	1.5413	1.07946
TGME49_229310-t26_1-p1	mediator complex subunit MED14 GN=TGME49_229310	--	464.46	6.4	46	20	20	4	6	4	7	9	7	3	3	3	11	13	10	16	16	15	7	9	11	11	13	10	16	16	15	7	9	11	1152900	973840	1045400	1431600	1689800	1692100	925040	941590	1088900	0.948354	0.801062	0.859926	1.17761	1.39	1.39189
TGME49_229340-t26_1-p1	Putative transmembrane protein(predict) GN=TGME49_229340	--	205.69	2.4	12	4	4	1	1	0	2	1	3	0	2	2	1	2	1	3	2	2	3	4	3	1	2	1	3	2	2	3	4	3	0	81011	74718	161800	124080	170670	0	109470	156580		0.645632	0.595478	1.28949	0.988878	1.36018
TGME49_229350-t26_1-p1	HEAT repeat-containing protein GN=TGME49_229350	--	95.214	8	14	4	4	2	1	1	1	2	2	1	2	2	2	2	1	2	2	2	2	4	2	2	2	1	2	2	2	2	4	2	18095	14212	0	18903	16347	11547	0	10105	17358	1.1886	0.933535		1.24167	1.07377	0.758481
TGME49_229360-t26_1-p1	transaldolase GN=TGME49_229360	--	61.447	39.1	144	17	17	15	14	16	18	16	17	17	15	16	15	15	16	16	16	16	16	16	15	15	15	16	16	16	16	16	16	15	2125300	2135400	2096600	1837500	1802000	1874800	2166300	2182100	2208800	1.03792	1.04286	1.02391	0.897373	0.880036	0.915589
TGME49_229380-t26_1-p1	LRAT domain-containing protein(predict) GN=TGME49_229380	--	109.1	5	10	3	3	0	0	2	1	3	2	1	0	1	1	0	2	2	3	2	1	0	1	1	0	2	2	3	2	1	0	1	0	0	7481.4	15383	16532	13744	0	0	0			0.563142	1.15791	1.2444	1.03454
TGME49_229390-t26_1-p1	hypothetical protein GN=TGME49_229390	--	103.13	7.2	6	5	5	0	0	1	0	1	0	2	1	1	3	2	3	1	4	3	4	3	5	3	2	3	1	4	3	4	3	5	38588	0	35769	0	33674	0	42402	42501	47860	0.961519		0.891276		0.839074
TGME49_229420-t26_1-p1	cytochrome c, putative GN=TGME49_229420	--	18.1	38	36	4	4	4	5	4	4	4	3	4	4	4	4	4	4	4	4	4	4	4	4	4	4	4	4	4	4	4	4	4	1798200	1741400	1710500	891760	886260	890140	1263800	1346500	1301300	1.36805	1.32483	1.30133	0.678439	0.674255	0.677207
TGME49_229460-t26_1-p1	SWI2/SNF2-containing protein GN=TGME49_229460	--	167.32	1.6	2	2	2	1	0	0	0	0	1	0	0	0	1	1	2	1	2	2	1	2	1	1	1	2	1	2	2	1	2	1	0	0	0	0	0	0	0	0	0
TGME49_229470-t26_1-p1	CASC3/barentsz eIF4AIII-binding protein(predict) GN=TGME49_229470	--	44.843	24.2	42	8	8	5	5	6	5	4	3	4	5	5	7	6	6	5	6	6	6	7	6	7	6	6	5	6	6	6	7	6	155810	162470	151310	211950	195620	205080	174550	167980	191440	0.867641	0.904728	0.842582	1.18026	1.08933	1.142
TGME49_229480-t26_1-p1	calcium binding protein precursor, putative GN=TGME49_229480	--	38.291	62.1	249	17	17	29	27	29	24	22	23	35	28	32	17	17	17	15	14	16	17	17	17	17	17	17	15	14	16	17	17	17	4318800	4342400	4193000	3237500	3293300	3224900	4117700	4137700	3910100	1.11772	1.12383	1.08516	0.837877	0.852318	0.834616
TGME49_229490-t26_1-p1	tetratricopeptide repeat-containing protein GN=TGME49_229490	--	90.667	20.2	59	11	11	8	7	8	7	6	4	7	6	6	8	8	8	6	7	6	9	10	7	8	8	8	6	7	6	9	10	7	75051	82096	84913	101610	104970	103470	70281	65285	78940	0.881092	0.963799	0.996871	1.19289	1.23234	1.21473
TGME49_229620-t26_1-p1	BIR protein(predict) GN=TGME49_229620	--	113.44	4.6	5	4	4	0	0	0	2	1	2	0	0	0	0	0	0	3	4	2	0	0	0	0	0	0	3	4	2	0	0	0	0	0	0	29175	21177	28670	0	0	0				1.1076	0.803966	1.08843
TGME49_229630-t26_1-p1	eIF2 kinase IF2K-A (incomplete catalytic triad) GN=TGME49_229630	--	541.89	5.5	55	17	17	5	4	5	8	7	6	5	7	8	12	10	12	14	12	14	8	10	13	12	10	12	14	12	14	8	10	13	62112	65915	70024	71762	78021	90456	71201	70765	67992	0.862337	0.915136	0.972183	0.996313	1.08321	1.25585
TGME49_229640-t26_1-p1	Putative flocculin (Fragment)(predict) GN=TGME49_229640	--	135.76	27.6	154	27	27	17	19	20	15	11	14	15	19	24	23	23	23	20	18	20	20	23	25	23	23	23	20	18	20	20	23	25	188800	196930	187630	130170	127740	128360	181830	194210	184760	1.11758	1.1657	1.11065	0.770525	0.756141	0.759811
TGME49_229650-t26_1-p1	josephin protein GN=TGME49_229650	--	46.795	48.8	69	15	15	3	5	6	13	13	11	4	6	8	9	9	10	13	12	13	10	11	12	9	9	10	13	12	13	10	11	12	280740	255110	277490	496690	499950	520090	301040	275210	248140	0.80098	0.727855	0.791708	1.41711	1.42641	1.48387
TGME49_229670-t26_1-p1	ribosomal protein RPS23 GN=TGME49_229670	--	15.801	43.4	46	6	6	6	5	3	5	7	5	5	4	6	6	6	6	6	6	6	6	6	6	6	6	6	6	6	6	6	6	6	5647500	5394700	5462000	4580100	5161900	4806000	4988500	6033400	5680300	1.06435	1.01671	1.02939	0.863185	0.972834	0.905759
TGME49_229680-t26_1-p1	Putative transmembrane protein(predict) GN=TGME49_229680	--	17.805	14.4	9	2	2	1	0	1	2	1	1	0	1	2	1	1	1	2	1	2	1	1	2	1	1	1	2	1	2	1	1	2	0	0	0	173630	0	152610	0	0	202730				0.984725		0.865512
TGME49_229690-t26_1-p1	autophagy-related protein 7 atg7, putative GN=TGME49_229690	--	143.7	20.8	114	20	20	16	12	11	13	9	13	14	13	13	19	18	17	16	15	15	18	17	17	19	18	17	16	15	15	18	17	17	154130	163250	157880	196960	187850	213260	182000	195340	186890	0.847096	0.897219	0.867706	1.08249	1.03242	1.17207
TGME49_229740-t26_1-p1	hypothetical protein GN=TGME49_229740	--	59.907	8	15	3	3	2	2	2	1	1	2	3	1	1	3	2	3	1	1	2	3	1	1	3	2	3	1	1	2	3	1	1	26220	33414	29591	0	0	55493	37376	0	0	0.719958	0.917493	0.81252			1.52375
TGME49_229750-t26_1-p1	Fms-interacting protein(predict) GN=TGME49_229750	--	146.07	20.7	113	18	18	16	13	13	11	12	15	9	12	12	17	15	15	17	16	16	15	16	16	17	15	15	17	16	16	15	16	16	182450	174650	174360	155800	150420	144320	166600	154650	175650	1.11032	1.06285	1.06109	0.948137	0.915397	0.878274
TGME49_229770-t26_1-p1	hypothetical protein GN=TGME49_229770	--	125.53	4.9	18	3	3	3	2	3	1	1	1	3	2	2	3	3	3	2	2	1	3	3	2	3	3	3	2	2	1	3	3	2	66059	55156	61942	17817	55350	0	54806	49581	38542	1.32365	1.10518	1.24116	0.357007	1.10907
TGME49_229780-t26_1-p1	GHMP kinase, N-terminal domain-containing protein GN=TGME49_229780	--	99.029	4.8	9	3	3	1	1	1	0	0	0	2	3	1	3	1	2	0	0	0	3	3	2	3	1	2	0	0	0	3	3	2	29268	0	34221	0	0	0	39100	35530	31773	0.861371		1.00714
TGME49_229790-t26_1-p1	hypothetical protein GN=TGME49_229790	--	113.37	9.5	15	7	7	1	2	3	2	1	0	1	1	4	4	5	6	2	1	0	2	5	4	4	5	6	2	1	0	2	5	4	32464	40287	38276	26867	0	0	0	40164	31263	0.930552	1.15479	1.09715	0.770119
TGME49_229900-t26_1-p1	Macro domain-containing protein(predict) GN=TGME49_229900	--	75.826	5.6	4	3	3	0	0	1	1	1	1	0	0	0	1	1	1	2	2	3	1	1	1	1	1	1	2	2	3	1	1	1	0	0	0	0	0	0	0	0	0
TGME49_229920-t26_1-p1	Putative transmembrane protein(predict) GN=TGME49_229920	--	34.951	42.3	82	10	10	7	6	6	12	12	12	9	9	9	7	8	7	10	10	10	9	10	10	7	8	7	10	10	10	9	10	10	462980	451550	463840	1441300	1413900	1420400	763740	751190	706240	0.529111	0.516048	0.530093	1.64717	1.61586	1.62329
TGME49_229930-t26_1-p1	p25-alpha family protein GN=TGME49_229930	--	17.34	60.7	76	7	7	8	8	8	9	11	10	7	8	7	7	7	7	6	7	7	7	7	7	7	7	7	6	7	7	7	7	7	1888600	2006800	1927300	2924200	2962100	3010700	1935900	2161500	2148300	0.810736	0.861477	0.827349	1.2553	1.27157	1.29243
TGME49_229940-t26_1-p1	cyclophilin, putative GN=TGME49_229940	--	66.211	22.5	60	10	10	7	7	4	8	6	6	8	7	7	9	8	7	9	8	9	9	9	8	9	8	7	9	8	9	9	9	8	117130	123860	113050	167000	179720	177560	136120	152320	178460	0.783641	0.828667	0.756345	1.11729	1.20239	1.18794
TGME49_229950-t26_1-p1	26S proteasome regulatory subunit 6b, putative GN=TGME49_229950	--	46.093	55.3	139	18	18	16	17	15	13	17	15	17	14	15	16	16	15	17	17	18	16	16	18	16	16	15	17	17	18	16	16	18	687870	626860	668800	640820	627210	612620	758590	702840	725350	1.02311	0.932371	0.994751	0.953135	0.932892	0.911191
TGME49_229990-t26_1-p1	T-complex protein 1 subunit alpha, putative GN=TGME49_229990	--	59.215	66.8	264	26	26	28	27	24	34	33	31	30	29	28	25	25	25	26	26	26	25	26	26	25	25	25	26	26	26	25	26	26	996600	990690	977400	1353000	1370700	1359500	1020600	1016200	942560	0.894502	0.889198	0.877269	1.21439	1.23028	1.22022
TGME49_230000-t26_1-p1	Rav1p_C domain-containing protein(predict) GN=TGME49_230000	--	690.52	6.6	84	26	26	8	9	9	8	11	6	11	14	8	15	16	16	15	18	17	15	19	17	15	16	16	15	18	17	15	19	17	376370	361110	349890	549260	484880	481800	372880	400720	496850	0.874429	0.838976	0.812908	1.27611	1.12653	1.11938
TGME49_230010-t26_1-p1	Suppressor of forked protein SUF(predict) GN=TGME49_230010	--	140.37	16.1	74	17	17	5	10	10	7	4	8	13	11	6	11	13	13	11	10	10	14	15	12	11	13	13	11	10	10	14	15	12	70608	71964	79110	44190	49167	50800	79396	80195	83864	1.04296	1.06299	1.16855	0.652739	0.726255	0.750377
TGME49_230030-t26_1-p1	WD domain, G-beta repeat-containing protein GN=TGME49_230030	--	84.318	11.5	20	5	5	4	3	3	0	2	2	2	2	2	4	4	3	2	2	2	4	3	2	4	4	3	2	2	2	4	3	2	47889	58155	48370	51270	57855	0	40612	36527	58217	0.960433	1.16632	0.97008	1.02824	1.1603
TGME49_230060-t26_1-p1	acetyltransferase, GNAT family protein GN=TGME49_230060	--	37.241	21.3	30	5	5	4	4	3	4	4	3	4	1	3	4	4	4	3	3	3	5	4	3	4	4	4	3	3	3	5	4	3	48465	56524	55182	71214	79722	82348	68422	72398	61402	0.732251	0.854013	0.833737	1.07596	1.20451	1.24418
TGME49_230070-t26_1-p1	BolA family protein GN=TGME49_230070	--	9.9813	48.4	19	3	3	2	2	2	2	2	2	2	2	3	2	2	2	3	3	3	2	2	3	2	2	2	3	3	3	2	2	3	415610	398980	432320	385870	396290	381890	353360	352210	371960	1.07224	1.02933	1.11535	0.995511	1.02239	0.985243
TGME49_230100-t26_1-p1	membrane protein, putative GN=TGME49_230100	--	32.097	17.1	24	4	4	3	4	3	3	5	1	1	1	3	4	4	4	2	3	3	3	3	3	4	4	4	2	3	3	3	3	3	131960	119170	127370	52743	77661	69846	75623	69821	81188	1.47463	1.3317	1.42334	0.589394	0.867848	0.780517
TGME49_230140-t26_1-p1	vacuolar sorting protein 9 (vps9) domain-containing protein GN=TGME49_230140	--	140.05	13.1	59	13	13	8	7	6	7	7	8	4	6	6	11	10	10	12	8	10	8	11	9	11	10	10	12	8	10	8	11	9	65721	77104	73496	69012	83755	79993	54938	64673	58410	0.94321	1.10658	1.05479	0.990442	1.20203	1.14804
TGME49_230160-t26_1-p1	Rna binding(predict) GN=TGME49_230160	--	15.944	68.3	102	9	9	10	9	10	13	11	14	11	11	13	9	9	9	9	9	9	9	8	9	9	9	9	9	9	9	9	8	9	3221400	3260400	3347100	3623200	3657300	3632500	3808500	3955000	3737300	0.899199	0.910085	0.934286	1.01136	1.02087	1.01395
TGME49_230180-t26_1-p1	Putative transmembrane protein(predict) GN=TGME49_230180	--	57.33	30.3	60	13	13	10	9	9	2	2	2	10	9	7	11	12	13	4	3	5	12	12	11	11	12	13	4	3	5	12	12	11	574170	670380	645850	226380	171260	213650	468530	534330	495360	1.29191	1.50839	1.4532	0.509366	0.385344	0.480723
TGME49_230190-t26_1-p1	hypothetical protein GN=TGME49_230190	--	31.239	16.6	5	3	3	0	0	0	1	0	0	1	2	1	1	1	1	1	1	2	3	3	2	1	1	1	1	1	2	3	3	2	0	0	0	0	0	0	49085	64043	85091
TGME49_230210-t26_1-p1	alveolin domain containing intermediate filament IMC10 GN=TGME49_230210	--	61.187	52	209	21	21	23	22	25	21	20	20	26	26	26	20	19	19	16	16	16	20	20	20	20	19	19	16	16	16	20	20	20	2953400	3030200	2969600	2895800	2890800	2858100	3678800	3717400	3702800	0.926253	0.95034	0.931334	0.908189	0.906621	0.896365
TGME49_230220-t26_1-p1	VPS11_C domain-containing protein(predict) GN=TGME49_230220	--	136.71	11.9	35	11	11	5	4	5	2	3	4	5	3	4	7	6	8	6	7	10	8	6	9	7	6	8	6	7	10	8	6	9	89932	80148	68045	92845	98311	100690	73718	82034	71064	1.06951	0.953151	0.809217	1.10415	1.16915	1.19744
TGME49_230230-t26_1-p1	Fip1 motif protein(predict) GN=TGME49_230230	--	29.856	16.8	7	3	3	1	1	1	1	0	1	1	1	0	1	2	2	2	1	1	2	2	0	1	2	2	2	1	1	2	2	0	0	40204	43650	0	0	0	37644	41413	0		0.98714	1.07175
TGME49_230340-t26_1-p1	Putative high molecular mass nuclear antigen(predict) GN=TGME49_230340	--	102.41	41.8	183	32	32	23	21	20	16	16	20	21	21	25	25	28	27	24	22	23	25	25	26	25	28	27	24	22	23	25	25	26	1685700	1692000	1707500	1213400	1351500	1282400	1889800	1887100	1787700	1.04651	1.05042	1.06004	0.753295	0.83903	0.796132
TGME49_230350-t26_1-p1	Rhoptry neck protein 11(predict) GN=TGME49_230350	--	138.89	25.1	181	23	23	19	18	20	18	22	20	21	23	20	20	21	20	19	22	20	21	22	21	20	21	20	19	22	20	21	22	21	475150	456070	451970	511150	531110	541950	665520	644360	635450	0.870463	0.835509	0.827998	0.936414	0.97298	0.992839
TGME49_230380-t26_1-p1	protein translocation complex, SEC61 gamma subunit GN=TGME49_230380	--	16.8	28.9	41	3	3	4	5	5	5	4	4	4	5	5	3	3	3	3	3	3	3	3	3	3	3	3	3	3	3	3	3	3	3004200	3151300	3206500	3017500	3182900	2906200	3297900	3567800	3135400	0.949704	0.996206	1.01366	0.953909	1.0062	0.918724
TGME49_230400-t26_1-p1	Putative transmembrane protein (Fragment)(predict) GN=TGME49_230400	--	237.14	6.8	33	10	10	3	2	4	6	7	5	1	2	3	6	5	4	7	7	9	3	6	6	6	5	4	7	7	9	3	6	6	33863	37504	33985	48821	51489	45898	16918	28875	26390	0.941386	1.04261	0.944777	1.35722	1.43138	1.27596
TGME49_230410-t26_1-p1	peroxiredoxin PRX3 GN=TGME49_230410	--	30.534	39.9	95	11	11	12	12	12	9	7	9	11	12	11	11	11	11	10	9	9	11	10	11	11	11	11	10	9	9	11	10	11	1753500	1740500	1741900	2372100	2134600	2285900	1786300	1824200	1707500	0.90978	0.903035	0.903762	1.23073	1.10751	1.18601
TGME49_230420-t26_1-p1	sarco/endoplasmic reticulum Ca2+-ATPase GN=TGME49_230420	--	118.88	41.8	285	34	34	32	32	32	33	33	30	32	28	33	32	31	32	34	33	34	31	31	31	32	31	32	34	33	34	31	31	31	1057000	1080600	1076600	1068600	1055700	1067100	996640	991480	1053400	1.00697	1.02946	1.02565	1.01802	1.00574	1.0166
TGME49_230430-t26_1-p1	vesicle-associated membrane protein, putative GN=TGME49_230430	--	24.96	37.6	75	7	7	8	9	9	9	8	7	9	8	8	7	7	7	6	6	6	7	7	7	7	7	7	6	6	6	7	7	7	608990	618380	611120	492190	514570	513320	520150	511300	557250	1.10787	1.12495	1.11174	0.895385	0.936098	0.933824
TGME49_230440-t26_1-p1	CHY zinc finger domain-containing protein GN=TGME49_230440	--	67.383	20.6	37	9	9	2	2	3	5	7	7	3	4	4	4	4	5	6	8	8	5	6	5	4	4	5	6	8	8	5	6	5	88457	93658	88524	126560	123440	128850	82536	87557	85582	0.879523	0.931237	0.88019	1.25838	1.22736	1.28115
TGME49_230450-t26_1-p1	bifunctional GMP synthase/glutamine amidotransferase protein GN=TGME49_230450	--	62.294	66.3	284	27	27	30	34	28	32	30	31	32	35	32	24	25	24	26	26	26	25	25	24	24	25	24	26	26	26	25	25	24	930120	929140	911940	913020	915860	895320	790970	816180	813820	1.05744	1.05632	1.03677	1.038	1.04123	1.01788
TGME49_230480-t26_1-p1	Putative transmembrane protein(predict) GN=TGME49_230480	--	18.854	8.8	10	1	1	1	1	1	1	1	1	2	1	1	1	1	1	1	1	1	1	1	1	1	1	1	1	1	1	1	1	1	0	0	0	0	0	0	0	0	0
TGME49_230490-t26_1-p1	phosphatidylinositol-4-phosphate 5-kinase GN=TGME49_230490	--	143.17	15	40	13	13	7	4	6	2	3	0	5	5	8	8	8	8	6	7	6	10	10	12	8	8	8	6	7	6	10	10	12	203930	213200	200460	87806	87672	76665	200580	182430	184280	1.2772	1.33526	1.25547	0.549924	0.549085	0.480149
TGME49_230510-t26_1-p1	Putative transmembrane protein(predict) GN=TGME49_230510	--	39.455	35.5	49	9	9	5	3	6	6	7	6	5	5	6	7	7	7	7	7	7	7	7	8	7	7	7	7	7	7	7	7	8	292840	282570	293680	408840	387310	414490	263180	273110	297510	0.904593	0.872869	0.907188	1.26292	1.19642	1.28038
TGME49_230520-t26_1-p1	cyclophilin 1, putative GN=TGME49_230520	--	26.224	37.1	41	8	8	5	5	3	5	3	7	5	4	4	6	7	7	6	7	8	7	8	7	6	7	7	6	7	8	7	8	7	984620	938380	930240	1485000	1539900	1563500	1044300	926650	994670	0.851481	0.811493	0.804454	1.2842	1.33168	1.35208
TGME49_230570-t26_1-p1	transporter, major facilitator family protein GN=TGME49_230570	--	128.55	3.2	19	3	3	3	3	4	2	2	3	1	0	1	3	2	3	2	2	2	2	1	2	3	2	3	2	2	2	2	1	2	154890	169320	169660	93030	56877	134040	53277	0	95577	1.33717	1.46175	1.46468	0.803133	0.491022	1.15717
TGME49_230580-t26_1-p1	Cell division cycle protein 123(predict) GN=TGME49_230580	--	123.76	12.4	24	9	9	2	1	1	5	5	5	1	2	2	3	3	3	9	9	9	2	5	3	3	3	3	9	9	9	2	5	3	44505	33185	44273	86876	93204	89571	43491	28446	41811	0.79259	0.590992	0.788459	1.54718	1.65987	1.59517
TGME49_230590-t26_1-p1	chitobiosyldiphosphodolichol beta-mannosyltransferase GN=TGME49_230590	--	102.05	12.6	37	8	8	3	5	4	7	4	6	2	3	3	7	7	6	8	8	8	6	6	6	7	7	6	8	8	8	6	6	6	57278	52321	54196	92120	94806	94622	56673	65275	61647	0.819639	0.748705	0.775536	1.31822	1.35666	1.35403
TGME49_230690-t26_1-p1	LNS2 (Lipin/Ned1/Smp2) protein GN=TGME49_230690	--	167.87	25.8	124	25	25	13	12	15	13	10	11	17	16	17	20	18	18	16	18	16	20	19	20	20	18	18	16	18	16	20	19	20	407000	388190	414370	376150	352580	375830	389150	415780	423770	1.03392	0.986138	1.05265	0.955552	0.895676	0.954739
TGME49_230700-t26_1-p1	hypothetical protein GN=TGME49_230700	--	212.91	4.7	14	6	6	0	1	2	2	2	3	2	1	1	3	2	3	4	5	6	2	4	6	3	2	3	4	5	6	2	4	6	238170	300930	228100	313310	249610	254330	227550	182810	404330	0.893458	1.12889	0.855682	1.17533	0.936373	0.954079
TGME49_230705-t26_1-p1	Putative transmembrane protein(predict) GN=TGME49_230705	--	28.566	45.1	48	7	7	4	3	3	8	7	6	6	5	6	6	6	7	7	7	6	7	6	7	6	6	7	7	7	6	7	6	7	85142	89535	82771	327330	323190	323750	164030	170010	178450	0.439327	0.461995	0.427093	1.689	1.66764	1.67053
TGME49_230710-t26_1-p1	cell division protein CDC48 GN=TGME49_230710	--	143.88	16.1	33	16	16	8	3	5	0	1	1	4	5	6	9	10	11	6	3	6	11	8	11	9	10	11	6	3	6	11	8	11	142370	154640	175730	73972	105840	79783	156840	151300	189550	1.04171	1.13149	1.2858	0.541248	0.774423	0.583766
TGME49_230820-t26_1-p1	Putative transmembrane domain protein(predict) GN=TGME49_230820	--	58.24	8.4	14	3	3	1	1	1	2	2	2	1	2	2	3	1	3	2	2	2	3	3	2	3	1	3	2	2	2	3	3	2	33367	0	45460	64162	68593	65714	52385	52828	57499	0.606662		0.82653	1.16656	1.24712	1.19478
TGME49_230850-t26_1-p1	Putative mucin(predict) GN=TGME49_230850	--	50.617	44.5	101	15	15	12	14	13	10	7	11	11	12	11	11	13	13	11	11	11	12	14	14	11	13	13	11	11	11	12	14	14	981550	974660	982840	845590	846210	858110	876800	882840	911620	1.08256	1.07496	1.08398	0.932611	0.933295	0.946419
TGME49_230860-t26_1-p1	Autophagy protein 5(predict) GN=TGME49_230860	--	96.992	9.6	27	5	5	3	3	4	2	3	3	2	4	3	5	3	4	4	4	5	4	4	4	5	3	4	4	4	5	4	4	4	55425	58961	59474	76966	77999	74380	52784	55190	65802	0.864543	0.919699	0.927701	1.20055	1.21666	1.16021
TGME49_230890-t26_1-p1	PHD-finger domain-containing protein GN=TGME49_230890	--	84.525	10.4	30	5	5	4	3	5	2	3	2	1	4	6	5	4	5	3	4	3	2	4	5	5	4	5	3	4	3	2	4	5	108890	115260	111990	67787	63908	68339	71564	94863	95561	1.22783	1.29966	1.26279	0.76436	0.720621	0.770584
TGME49_230910-t26_1-p1	Putative transmembrane protein(predict) GN=TGME49_230910	--	48.384	14.1	11	4	3	0	1	2	2	1	1	1	2	1	1	3	4	4	2	2	2	3	4	1	3	3	3	2	1	2	2	3	0	433940	301610	362550	110600	0	241970	433410	384780		1.33881	0.930542	1.11856	0.341229
TGME49_230920-t26_1-p1	adaptor complexes medium subunit family protein GN=TGME49_230920	--	66.384	12.1	17	5	5	1	2	3	3	2	1	2	2	1	2	2	3	4	4	3	3	4	3	2	2	3	4	4	3	3	4	3	60548	59128	74192	53442	42617	38080	89896	95384	48765	0.96954	0.946802	1.18802	0.855754	0.682416	0.609766
TGME49_230940-t26_1-p1	hypothetical protein GN=TGME49_230940	--	155.05	29.3	236	28	28	26	28	26	23	27	25	26	26	29	25	27	26	25	24	25	25	27	27	25	27	26	25	24	25	25	27	27	585260	590370	610440	1045400	1033500	1041200	679440	675690	702250	0.756416	0.76302	0.78896	1.35112	1.33574	1.34569
TGME49_230950-t26_1-p1	hypothetical protein GN=TGME49_230950	--	240.36	3.7	13	6	6	1	2	1	2	2	2	0	2	1	2	3	2	4	3	3	1	2	2	2	3	2	4	3	3	1	2	2	23586	24057	22815	24286	27718	26862	0	22943	19781	0.982504	1.00212	0.950387	1.01166	1.15463	1.11897
TGME49_230960-t26_1-p1	splicing factor 3b, subunit 3, putative GN=TGME49_230960	--	135.74	55.5	412	46	46	47	42	40	50	49	49	42	45	48	42	40	42	42	41	40	42	44	42	42	40	42	42	41	40	42	44	42	653630	652400	652600	567590	552380	559110	633210	632840	614900	1.06596	1.06395	1.06428	0.925643	0.900838	0.911814
TGME49_230990-t26_1-p1	Putative nucleotidyltransferase family protein(predict) GN=TGME49_230990	--	117.71	12.8	26	8	8	5	5	4	0	2	2	3	3	2	6	7	5	3	2	4	5	6	5	6	7	5	3	2	4	5	6	5	601910	359690	581900	709290	890120	266410	232280	606200	716940	1.09113	0.65204	1.05486	1.28579	1.61359	0.482944
TGME49_231000-t26_1-p1	START domain-containing protein GN=TGME49_231000	--	94.359	34.5	106	21	21	12	10	12	9	11	7	17	13	15	16	16	15	11	15	12	18	17	19	16	16	15	11	15	12	18	17	19	150200	153700	148280	68085	71374	72996	166990	166130	179550	1.14822	1.17497	1.13354	0.520481	0.545624	0.558024
TGME49_231010-t26_1-p1	general transcription factor IIE polypeptide 1 GTF2E1 GN=TGME49_231010	--	68.398	7.8	18	4	4	3	2	3	2	2	2	1	2	1	3	4	4	2	2	2	3	4	1	3	4	4	2	2	2	3	4	1	28483	27741	29196	21654	23175	22189	27296	26249	0	1.10623	1.07741	1.13392	0.841001	0.900074	0.86178
TGME49_231040-t26_1-p1	3' exoribonuclease family, domain 1 domain-containing protein GN=TGME49_231040	--	35.226	25.5	21	6	6	2	3	0	2	1	3	3	4	3	4	4	4	6	6	5	5	4	5	4	4	4	6	6	5	5	4	5	32214	49705	50067	78481	86175	64375	60285	62028	67287	0.526547	0.812443	0.81836	1.28279	1.40856	1.05223
TGME49_231070-t26_1-p1	protein kinase GN=TGME49_231070	--	141.49	26.6	112	23	23	10	15	11	11	9	12	15	15	14	16	20	16	13	13	14	21	21	15	16	20	16	13	13	14	21	21	15	154930	155250	158870	145820	145380	144590	218170	248640	241880	0.864174	0.865958	0.88615	0.81336	0.810905	0.806499
TGME49_231080-t26_1-p1	ribosomal protein RPL38 GN=TGME49_231080	--	9.5832	25	18	2	2	2	2	2	1	1	1	4	3	2	2	2	2	2	2	1	2	2	2	2	2	2	2	2	1	2	2	2	978410	1796600	1608900	134700	137910	0	1502100	1491700	1086500	0.895896	1.64508	1.47321	0.12334	0.126279
TGME49_231100-t26_1-p1	Putative transmembrane protein(predict) GN=TGME49_231100	--	53.823	20.7	43	7	7	6	5	4	4	5	5	4	5	5	7	7	6	6	5	6	7	7	6	7	7	6	6	5	6	7	7	6	162390	167590	161150	65305	62545	72504	110850	121460	130270	1.38655	1.43095	1.37596	0.557599	0.534033	0.619067
TGME49_231130-t26_1-p1	M28 family peptidase(predict) GN=TGME49_231130	--	77.124	19.1	88	10	10	9	9	11	10	11	7	13	9	9	8	8	9	8	9	9	9	8	9	8	8	9	8	9	9	9	8	9	376650	366490	361740	397540	407990	427110	322630	323600	325690	1.0243	0.996667	0.98375	1.08111	1.10953	1.16152
TGME49_231140-t26_1-p1	ribosomal protein RPS25 GN=TGME49_231140	--	18.682	30.4	48	6	6	6	5	5	7	5	4	5	5	6	5	5	5	6	6	6	5	5	6	5	5	5	6	6	6	5	5	6	1845200	1933200	1889500	1489400	1621800	1592600	1637800	1915300	1881400	1.05065	1.10076	1.07587	0.84806	0.923448	0.906821
TGME49_231150-t26_1-p1	Beta-lactamase superfamily domain protein(predict) GN=TGME49_231150	--	73.266	16.6	15	7	7	2	0	1	1	2	2	3	0	4	4	4	4	4	5	4	4	4	4	4	4	4	4	5	4	4	4	4	3059700	2900000	3060100	2757500	1616000	1250800	3497400	3487000	3164700	1.11068	1.05271	1.11082	1.00098	0.586612	0.454044
TGME49_231160-t26_1-p1	hypothetical protein GN=TGME49_231160	--	18.281	27.5	20	2	2	2	2	2	2	3	1	3	3	2	1	1	1	1	1	1	2	2	1	1	1	1	1	1	1	2	2	1	6881200	5421900	5876300	4121800	4315700	4081500	2474900	3131400	4467800	1.51894	1.19681	1.29712	0.909834	0.952635	0.900938
TGME49_231170-t26_1-p1	RecF/RecN/SMC N terminal domain-containing protein GN=TGME49_231170	--	170.44	11.5	31	11	11	4	6	4	4	4	3	3	2	1	11	9	9	7	7	7	6	5	6	11	9	9	7	7	7	6	5	6	167630	194610	177290	220800	254410	212800	162790	157070	171350	0.877772	1.01905	0.928355	1.15619	1.33218	1.1143
TGME49_231180-t26_1-p1	Putative transmembrane protein(predict) GN=TGME49_231180	--	53.598	8.9	7	3	3	2	0	1	2	0	0	1	1	0	2	2	2	2	1	0	1	2	1	2	2	2	2	1	0	1	2	1	30254	41423	39691	0	0	0	0	37457	0	0.813143	1.11333	1.06678
TGME49_231190-t26_1-p1	arsenite-activated ATPase family protein GN=TGME49_231190	--	44.049	38	82	10	10	10	9	8	11	9	10	10	7	8	9	9	8	10	9	9	10	9	9	9	9	8	10	9	9	10	9	9	555320	553990	573910	802210	749580	784520	492680	537890	578200	0.887991	0.885864	0.917718	1.28278	1.19863	1.2545
TGME49_231210-t26_1-p1	sarcalumenin/eps15 family protein GN=TGME49_231210	--	66.865	50.3	151	24	24	14	19	16	18	16	14	19	18	17	20	21	22	22	22	20	21	21	20	20	21	22	22	22	20	21	21	20	497660	503010	513680	695150	750060	718760	576340	544430	571310	0.834005	0.842971	0.860852	1.16497	1.25699	1.20454
TGME49_231220-t26_1-p1	Putative transmembrane protein(predict) GN=TGME49_231220	--	50.632	8.2	11	3	3	2	1	0	1	1	1	2	2	1	3	3	3	3	2	3	3	3	3	3	3	3	3	2	3	3	3	3	79109	71827	63245	44944	40494	36037	86248	92821	84839	1.1875	1.07819	0.949365	0.67465	0.607852	0.540948
TGME49_231350-t26_1-p1	glucosamine-fructose-6-phosphate aminotransferase GN=TGME49_231350	--	96.712	32.9	129	20	20	16	12	15	13	12	12	20	17	12	16	16	15	16	15	14	18	17	16	16	16	15	16	15	14	18	17	16	345560	357000	355670	348090	337630	339780	368400	401970	362560	0.966854	0.998862	0.995141	0.973933	0.944666	0.950682
TGME49_231380-t26_1-p1	DNA-directed RNA polymerase II RPB4 GN=TGME49_231380	--	14.924	23.8	17	3	3	1	2	2	2	2	2	2	2	2	3	3	3	3	3	3	3	3	3	3	3	3	3	3	3	3	3	3	92347	76211	84374	125710	132520	132350	98550	104890	102570	0.875307	0.722362	0.799735	1.19154	1.25608	1.25447
TGME49_231410-t26_1-p1	BT1 folate biopterin transporter family related protein(predict) GN=TGME49_231410	--	64.727	45.2	159	20	20	17	17	17	18	19	19	18	16	18	17	18	18	20	19	18	18	16	18	17	18	18	20	19	18	18	16	18	789210	807860	817110	898120	882900	861880	961550	926970	963930	0.898017	0.919238	0.929763	1.02194	1.00462	0.980706
TGME49_231430-t26_1-p1	oligosaccharyl transferase stt3 protein, putative GN=TGME49_231430	--	83.989	12.6	26	7	7	3	2	3	3	3	2	4	2	4	4	3	4	5	4	3	5	6	6	4	3	4	5	4	3	5	6	6	132900	157680	92694	128920	135360	141830	92174	101530	109000	1.09524	1.29946	0.7639	1.06244	1.11552	1.16883
TGME49_231440-t26_1-p1	LsmAD domain-containing protein GN=TGME49_231440	--	148.26	23.2	127	20	20	14	11	13	16	15	15	12	15	16	16	16	16	13	14	15	17	15	16	16	16	16	13	14	15	17	15	16	261470	258390	263080	395560	421740	408470	332290	349970	304480	0.785601	0.776347	0.790439	1.18848	1.26714	1.22727
TGME49_231480-t26_1-p1	GCN1, putative GN=TGME49_231480	--	362.62	40.4	637	96	96	63	58	69	93	85	86	62	63	58	74	68	76	92	92	87	75	73	75	74	68	76	92	92	87	75	73	75	375410	380210	383370	642820	651300	635750	355870	353170	356420	0.81723	0.827679	0.834558	1.39935	1.41782	1.38396
TGME49_231590-t26_1-p1	SGS domain-containing protein GN=TGME49_231590	--	30.243	17.8	14	3	3	2	2	3	1	1	1	2	1	1	2	2	3	1	1	1	2	2	1	2	2	3	1	1	1	2	2	1	44991	54824	51696	0	0	0	38942	52519	0	0.925847	1.1282	1.06383
TGME49_231600-t26_1-p1	HEAT repeat-containing protein GN=TGME49_231600	--	128.09	47.2	329	42	42	37	38	38	35	38	33	39	35	36	37	36	37	33	36	34	37	37	34	37	36	37	33	36	34	37	37	34	624060	607980	589420	872830	914120	900510	612840	608100	634000	0.882568	0.859827	0.833579	1.23439	1.29278	1.27353
TGME49_231630-t26_1-p1	alveolin domain containing intermediate filament IMC4 GN=TGME49_231630	--	50.171	62.2	243	19	19	25	29	28	24	25	28	27	28	29	19	19	19	19	18	19	19	19	19	19	19	19	19	18	19	19	19	19	6314800	6290600	6277900	5833100	6224500	6028700	6982100	7261500	7243700	0.972224	0.968498	0.966543	0.898062	0.958321	0.928176
TGME49_231640-t26_1-p1	alveolin domain containing intermediate filament IMC1 GN=TGME49_231640	--	69.596	56.7	357	32	31	37	40	36	40	40	39	43	39	43	29	29	29	29	30	29	29	29	30	29	29	29	29	29	29	29	29	30	7540700	7597400	7497900	7130000	7110500	7058600	8766400	8647300	8764000	0.967959	0.975237	0.962465	0.915239	0.912736	0.906074
TGME49_231750-t26_1-p1	Macro domain protein(predict) GN=TGME49_231750	--	67.955	7.5	5	3	3	0	0	0	1	3	1	0	0	0	0	0	0	1	3	2	0	0	0	0	0	0	1	3	2	0	0	0	0	0	0	0	47906	47843	0	0	0					1.00066	0.999342
TGME49_231850-t26_1-p1	serine-threonine phosophatase 2C (PP2C) GN=TGME49_231850	--	36.79	73.4	165	16	16	19	16	19	16	19	20	18	19	19	15	15	13	15	16	16	16	16	15	15	15	13	15	16	16	16	16	15	6421000	6413800	6297700	7095700	7231300	7170400	7431300	7681700	7336300	0.916134	0.915107	0.898542	1.0124	1.03175	1.02306
TGME49_231890-t26_1-p1	beta-ketoacyl-acyl carrier protein synthase III, putative GN=TGME49_231890	--	69.007	5.4	8	3	3	0	2	0	2	2	1	1	0	0	2	2	1	3	3	2	2	1	1	2	2	1	3	3	2	2	1	1	0	93314	0	115430	118340	0	0	0	0		0.855872		1.05872	1.08541
TGME49_231910-t26_1-p1	ATP synthase F1 gamma subunit GN=TGME49_231910	--	34.53	43.3	87	9	9	10	10	8	11	10	9	10	10	9	9	9	9	9	9	9	9	9	9	9	9	9	9	9	9	9	9	9	684090	692760	689850	667970	678520	647600	802300	844600	773380	0.949968	0.962008	0.957967	0.927583	0.942233	0.899296
TGME49_231920-t26_1-p1	oxidoreductase, short chain dehydrogenase/reductase family protein GN=TGME49_231920	--	33.734	44.9	70	9	9	9	7	9	10	8	7	8	7	5	7	7	8	9	9	9	8	8	8	7	7	8	9	9	9	8	8	8	166620	177430	161970	597320	621660	540020	191070	180350	214800	0.52594	0.560062	0.511262	1.88545	1.96228	1.70459
TGME49_231930-t26_1-p1	Putative transmembrane protein(predict) GN=TGME49_231930	--	85.75	12.6	17	6	6	3	2	1	2	2	4	1	1	1	4	3	3	3	2	4	3	1	1	4	3	3	3	2	4	3	1	1	33920	42869	44775	41904	43332	61124	35882	0	0	0.781551	0.987745	1.03166	0.965511	0.998413	1.40836
TGME49_231940-t26_1-p1	ThiF family protein GN=TGME49_231940	--	36.031	30.2	36	9	9	4	2	5	5	5	7	3	3	2	7	7	6	9	9	8	7	7	4	7	7	6	9	9	8	7	7	4	203710	210890	225250	330850	309290	316310	243640	204960	191200	0.819905	0.848804	0.906601	1.33163	1.24485	1.2731
TGME49_231950-t26_1-p1	hypothetical protein GN=TGME49_231950	--	41.791	6.3	3	1	1	0	0	1	0	0	0	1	1	0	0	0	1	0	0	0	1	1	1	0	0	1	0	0	0	1	1	1	0	0	0	0	0	0	0	0	0
TGME49_231960-t26_1-p1	omega secalin, putative GN=TGME49_231960	--	201.9	52.9	432	49	49	59	53	55	38	36	37	51	50	53	48	47	48	38	38	37	47	47	49	48	47	48	38	38	37	47	47	49	4484100	4377900	4339800	2788300	2742600	2805200	2526400	2635100	2760200	1.36991	1.33746	1.32582	0.851834	0.837873	0.856997
TGME49_231970-t26_1-p1	pre-mRNA processing splicing factor PRP8 GN=TGME49_231970	--	291.84	43	553	88	88	60	61	62	64	57	54	63	61	71	74	71	74	71	73	72	71	74	73	74	71	74	71	73	72	71	74	73	1112500	1088600	1080000	854920	892150	868680	1021500	1028400	1046600	1.11332	1.0894	1.0808	0.855552	0.89281	0.869322
TGME49_232000-t26_1-p1	Putative transmembrane protein(predict) GN=TGME49_232000	--	69.21	54.2	160	24	24	19	20	19	13	14	11	22	22	20	23	23	23	14	15	13	20	23	21	23	23	23	14	15	13	20	23	21	622290	630690	631190	473450	496910	472700	834210	853720	833250	0.95763	0.970556	0.971326	0.728583	0.764685	0.727428
TGME49_232020-t26_1-p1	Putative transmembrane protein(predict) GN=TGME49_232020	--	135.25	9.9	35	9	9	6	6	3	2	1	2	7	6	2	8	7	6	5	5	4	8	8	3	8	7	6	5	5	4	8	8	3	108760	103090	110690	69949	67477	61211	164620	173230	121980	0.997791	0.945773	1.0155	0.641729	0.619051	0.561565
TGME49_232030-t26_1-p1	Inner membrane complex protein 21(predict) GN=TGME49_232030	--	23.377	35.6	66	5	5	8	7	7	6	6	7	10	7	8	5	5	4	4	4	4	5	4	4	5	5	4	4	4	4	5	4	4	654860	591550	653320	1457000	1407100	1471200	820890	813770	842810	0.676469	0.61107	0.674879	1.50508	1.45353	1.51975
TGME49_232050-t26_1-p1	DnaJ domain-containing protein GN=TGME49_232050	--	96.128	35.8	165	21	21	20	18	21	18	19	16	16	16	21	21	21	21	20	20	20	21	21	21	21	21	21	20	20	20	21	21	21	744990	761350	758620	700260	706990	688660	577180	549060	582890	1.1046	1.12885	1.12481	1.03828	1.04825	1.02108
TGME49_232060-t26_1-p1	Peptidase family T4 protein(predict) GN=TGME49_232060	--	48.556	27.7	34	9	9	3	2	2	8	7	8	3	1	0	4	3	2	8	9	9	5	4	3	4	3	2	8	9	9	5	4	3	54007	67807	57834	235640	244050	282640	67913	55985	78253	0.424832	0.533387	0.454936	1.8536	1.91976	2.22332
TGME49_232080-t26_1-p1	Chorein_N domain-containing protein(predict) GN=TGME49_232080	--	1101.1	6.7	141	46	46	16	15	20	14	12	16	13	17	18	31	28	29	25	27	25	28	31	30	31	28	29	25	27	25	28	31	30	640090	623450	649360	529360	552080	573730	665780	683320	754460	1.01572	0.989319	1.03043	0.840012	0.876066	0.910421
TGME49_232090-t26_1-p1	3-hydroxyacyl-CoA dehydrogenase, NAD binding domain-containing protein GN=TGME49_232090	--	53.772	28.1	61	10	10	6	4	5	9	10	5	5	8	9	8	7	8	9	9	8	7	9	9	8	7	8	9	9	8	7	9	9	316850	349240	344760	483990	498490	498980	320280	359600	363590	0.806512	0.888958	0.877555	1.23195	1.26886	1.27011
TGME49_232120-t26_1-p1	Putative transmembrane protein(predict) GN=TGME49_232120	--	222.55	4.1	21	5	5	3	2	4	3	3	0	1	4	1	4	4	4	5	5	5	3	4	3	4	4	4	5	5	5	3	4	3	132410	112600	136570	140630	141170	116260	104960	116620	98907	1.08323	0.921166	1.11726	1.15048	1.15489	0.951108
TGME49_232130-t26_1-p1	Thioredoxin-like associated protein 2, putative(predict) GN=TGME49_232130	--	47.865	55.2	151	15	15	14	16	16	16	19	18	17	17	18	12	13	12	11	13	13	15	13	14	12	13	12	11	13	13	15	13	14	773340	791420	778680	823510	835250	827950	1004900	1098900	1041400	0.872696	0.893099	0.878723	0.929312	0.942561	0.934323
TGME49_232150-t26_1-p1	Dna topoisomerase 2(predict) GN=TGME49_232150	--	107.55	27.2	90	19	19	17	11	14	6	7	6	10	7	12	19	19	18	14	12	12	15	14	14	19	19	18	14	12	12	15	14	14	302570	324600	309460	200650	197930	185920	268760	237680	222580	1.2102	1.29831	1.23776	0.802546	0.791667	0.74363
TGME49_232180-t26_1-p1	UBA/TS-N domain-containing protein GN=TGME49_232180	--	208.04	20.9	117	26	26	13	15	15	10	14	9	15	16	10	20	21	21	20	20	20	24	23	22	20	21	21	20	20	20	24	23	22	557510	550470	542470	581930	545660	503850	617740	577430	644130	0.97977	0.967398	0.953339	1.02269	0.958945	0.885468
TGME49_232190-t26_1-p1	Sec7 domain-containing protein GN=TGME49_232190	--	354.63	17.8	225	38	38	30	26	25	23	22	20	26	28	25	32	33	31	27	27	27	31	31	30	32	33	31	27	27	27	31	31	30	188670	191120	200370	187000	179210	176870	196540	194980	200240	0.990105	1.00296	1.0515	0.981341	0.940461	0.928181
TGME49_232210-t26_1-p1	hypothetical protein GN=TGME49_232210	--	33.895	10.3	10	2	2	1	1	2	1	1	1	1	1	1	1	2	2	2	1	2	2	2	2	1	2	2	2	1	2	2	2	2	0	21161	27271	18644	0	19176	20814	20314	20606		1.00095	1.28997	0.881894		0.907059
TGME49_232230-t26_1-p1	ribosomal protein RPL30 GN=TGME49_232230	--	11.661	54.6	46	5	5	5	6	6	5	5	4	4	5	6	5	5	5	5	5	4	5	4	5	5	5	5	5	5	4	5	4	5	3948700	3963700	3901700	3077200	3152100	3061700	3113900	3217700	3471400	1.1498	1.15417	1.13612	0.896037	0.917847	0.891524
TGME49_232250-t26_1-p1	catalase GN=TGME49_232250	--	57.298	53.2	198	21	21	21	23	23	20	22	22	21	24	22	19	18	19	19	19	20	19	20	20	19	18	19	19	19	20	19	20	20	4923200	4873800	4912700	6205200	6204700	6334100	4845700	4769400	4769900	0.926212	0.916919	0.924237	1.1674	1.1673	1.19165
TGME49_232260-t26_1-p1	Putative transmembrane protein(predict) GN=TGME49_232260	--	32.342	21.6	31	4	4	4	4	2	3	2	4	4	4	4	4	4	3	4	2	4	4	4	4	4	4	3	4	2	4	4	4	4	289840	228420	318510	261340	215890	281240	302080	334170	356100	1.0081	0.794477	1.10782	0.908977	0.750896	0.978192
TGME49_232270-t26_1-p1	histidine acid phosphatase superfamily protein GN=TGME49_232270	--	93.731	8	7	6	6	0	0	0	1	2	2	1	0	1	1	2	2	3	5	4	3	4	4	1	2	2	3	5	4	3	4	4	0	0	0	40002	40813	36200	44908	44810	38749				0.977717	0.99754	0.88479
TGME49_232280-t26_1-p1	IMP2_N domain-containing protein(predict) GN=TGME49_232280	--	30.179	55.3	102	12	12	10	9	9	12	13	12	10	14	13	10	10	11	12	11	12	10	12	12	10	10	11	12	11	12	10	12	12	2378500	2321700	2265300	2339000	2353700	2470800	2603400	2630000	2475600	0.980241	0.956832	0.933588	0.963962	0.97002	1.01828
TGME49_232300-t26_1-p1	ribosomal protein RPS3 GN=TGME49_232300	--	28.736	54.5	90	16	16	9	12	14	7	10	9	12	7	10	11	13	13	12	13	12	13	11	10	11	13	13	12	13	12	13	11	10	3538700	3611500	3636500	2852200	2842300	2850000	3053100	3110600	3319400	1.10529	1.12803	1.13584	0.89087	0.887778	0.890183
TGME49_232310-t26_1-p1	endonuclease/exonuclease/phosphatase family protein GN=TGME49_232310	--	108.11	15	41	9	9	7	7	3	3	3	2	6	5	5	9	9	5	7	7	4	8	7	8	9	9	5	7	7	4	8	7	8	67263	71159	68897	83968	94698	85360	81685	73821	84271	0.851284	0.900592	0.871964	1.0627	1.1985	1.08032
TGME49_232340-t26_1-p1	protein phosphatase 2C domain-containing protein GN=TGME49_232340	--	59.867	48.4	152	23	23	15	20	19	15	15	20	15	15	18	21	22	20	20	18	20	19	19	20	21	22	20	20	18	20	19	19	20	868270	873650	877400	773650	776800	811240	776420	827040	755460	1.06465	1.07124	1.07584	0.948626	0.952489	0.994718
TGME49_232350-t26_1-p1	lactate dehydrogenase LDH1 GN=TGME49_232350	--	35.548	82.7	484	24	24	48	42	41	66	68	66	49	53	51	23	24	22	22	23	22	23	22	23	23	24	22	22	23	22	23	22	23	15578000	15751000	15609000	21602000	21854000	21729000	16215000	16509000	16690000	0.867925	0.877564	0.869652	1.20355	1.21759	1.21063
TGME49_232360-t26_1-p1	exonuclease GN=TGME49_232360	--	274.5	1.6	4	3	3	0	0	0	1	2	1	0	0	0	1	1	1	3	3	2	1	1	1	1	1	1	3	3	2	1	1	1	0	0	0	647600	604820	649590	0	0	0				1.02145	0.95397	1.02459
TGME49_232370-t26_1-p1	CW-type Zinc Finger protein GN=TGME49_232370	--	118.71	23.1	70	13	13	6	8	5	9	9	8	8	7	10	7	10	6	9	9	9	9	9	11	7	10	6	9	9	9	9	9	11	252540	237670	252620	293830	300930	311780	256390	277770	300040	0.915158	0.861272	0.915448	1.06479	1.09051	1.12983
TGME49_232380-t26_1-p1	WD domain, G-beta repeat-containing protein GN=TGME49_232380	--	134.25	29.8	89	23	23	13	12	14	12	7	9	8	8	6	18	17	19	13	12	13	14	16	12	18	17	19	13	12	13	14	16	12	145100	137730	141380	102740	103750	103910	107600	102410	105900	1.2431	1.17996	1.21123	0.880193	0.888846	0.890216
TGME49_232390-t26_1-p1	18S rRNA biogenesis protein RCL1 protein GN=TGME49_232390	--	47.751	12.7	8	4	4	1	2	2	0	0	0	0	2	1	3	3	3	1	1	2	2	4	2	3	3	3	1	1	2	2	4	2	50405	52748	62170	0	0	0	35394	34552	0	1.07122	1.12102	1.32125
TGME49_232400-t26_1-p1	PAN domain-containing protein GN=TGME49_232400	--	45.558	14	17	4	4	1	0	0	3	3	3	2	3	2	1	0	1	4	4	3	3	4	3	1	0	1	4	4	3	3	4	3	0	0	0	256990	230520	248240	119670	115670	118240				1.41549	1.2697	1.3673
TGME49_232410-t26_1-p1	PDI family protein GN=TGME49_232410	--	24.909	62.7	133	11	11	15	14	15	15	14	14	14	16	16	11	11	11	11	11	11	11	11	11	11	11	11	11	11	11	11	11	11	5687000	5648200	5373000	5395300	5568100	5468700	6424400	6322400	6240200	0.981885	0.975186	0.927671	0.931521	0.961356	0.944194
TGME49_232440-t26_1-p1	Brf1p family coiled coil protein GN=TGME49_232440	--	54.044	33.8	129	15	15	13	12	14	16	14	16	14	14	16	13	15	15	15	15	15	15	14	15	13	15	15	15	15	15	15	14	15	1292200	1313900	1318100	1556500	1545500	1512600	1502400	1458300	1503700	0.89438	0.909399	0.912306	1.07731	1.0697	1.04693
TGME49_232520-t26_1-p1	brix domain-containing protein GN=TGME49_232520	--	43.251	30.9	66	9	9	7	10	10	7	6	10	7	5	4	9	9	9	9	8	8	8	7	7	9	9	9	9	8	8	8	7	7	321630	316130	328850	228210	247200	239500	209040	204120	205870	1.25825	1.23673	1.2865	0.892782	0.967073	0.93695
TGME49_232540-t26_1-p1	FAD binding domain-containing protein GN=TGME49_232540	--	132.77	14.2	42	13	13	1	0	2	10	13	11	2	1	2	7	6	5	11	12	12	8	6	3	7	6	5	11	12	12	8	6	3	41701	41019	37404	102630	106230	100480	39667	38461	29973	0.698165	0.686747	0.626224	1.71825	1.77852	1.68225
TGME49_232600-t26_1-p1	phospholipase, patatin family protein GN=TGME49_232600	--	70.81	54.1	205	23	23	25	24	25	20	20	20	22	22	27	23	21	21	19	20	20	22	22	22	23	21	21	19	20	20	22	22	22	1579400	1598600	1596200	980670	972980	975010	1286800	1353500	1364500	1.21413	1.22889	1.22704	0.753868	0.747956	0.749517
TGME49_232610-t26_1-p1	histone acetyltransferase subunit nua4 protein GN=TGME49_232610	--	25.235	26.1	18	4	4	3	4	2	2	2	2	1	1	1	4	4	3	2	2	2	2	2	1	4	4	3	2	2	2	2	2	1	43241	46592	59456	74828	70500	50571	46239	43316	0	0.795707	0.857371	1.09409	1.37696	1.29732	0.930591
TGME49_232620-t26_1-p1	TYR_PHOSPHATASE_2 domain-containing protein(predict) GN=TGME49_232620	--	96.971	2.3	2	2	2	0	0	0	1	0	0	1	0	0	1	1	1	1	0	0	1	1	2	1	1	1	1	0	0	1	1	2	0	0	0	0	0	0	0	0	0
TGME49_232650-t26_1-p1	ELM2 domain-containing protein(predict) GN=TGME49_232650	--	48.188	21.9	19	6	6	1	2	1	2	4	4	1	1	3	3	3	3	4	6	6	3	2	4	3	3	3	4	6	6	3	2	4	42234	49086	45547	42073	47066	58159	54697	95255	64029	0.763041	0.886836	0.822897	0.760133	0.850341	1.05076
TGME49_232660-t26_1-p1	Hsp70 interacting protein HIP GN=TGME49_232660	--	45.142	33.6	71	12	12	8	8	9	7	8	6	9	9	7	12	12	10	11	9	10	12	11	10	12	12	10	11	9	10	12	11	10	971510	946190	978800	1146100	1140200	1187600	1102200	1172800	965840	0.909725	0.886016	0.916552	1.07321	1.06769	1.11207
TGME49_232680-t26_1-p1	hypothetical protein GN=TGME49_232680	--	180.41	12.4	43	14	14	8	6	6	2	3	4	5	6	3	9	12	10	5	6	8	7	9	8	9	12	10	5	6	8	7	9	8	147870	141710	129130	82068	100010	75541	161240	147780	136130	1.18667	1.13724	1.03628	0.658605	0.802592	0.606225
TGME49_232710-t26_1-p1	ribosomal protein RPS3A GN=TGME49_232710	--	29.371	67.6	179	21	21	21	22	20	16	19	18	21	22	20	20	21	20	20	20	20	20	20	20	20	21	20	20	20	20	20	20	20	4964800	5022100	4860700	3721000	3858900	3736900	4312800	4517900	4478100	1.13199	1.14505	1.10825	0.848398	0.87984	0.852024
TGME49_232720-t26_1-p1	Lsm12, putative GN=TGME49_232720	--	27.081	39.4	23	7	7	1	2	2	2	2	6	1	3	4	4	4	5	7	7	7	4	4	6	4	4	5	7	7	7	4	4	6	524550	495930	410230	416320	470080	422020	527630	455740	265550	1.18377	1.11919	0.925783	0.939527	1.06085	0.95239
TGME49_232730-t26_1-p1	acyl-CoA:diacylglycerol acyltransferase 1-related enzyme GN=TGME49_232730	--	63.293	11.7	28	5	5	4	3	5	3	2	1	4	3	3	4	4	5	2	2	2	5	4	2	4	4	5	2	2	2	5	4	2	100440	92147	103970	78733	67120	76764	68906	81765	99119	1.17556	1.07849	1.21687	0.921496	0.785576	0.89845
TGME49_232750-t26_1-p1	23S rRNA (adenine(1618)-N(6))-methyltransferase, putative GN=TGME49_232750	--	65.787	2.2	2	1	1	0	0	0	1	1	0	0	0	0	1	0	0	1	1	1	1	1	0	1	0	0	1	1	1	1	1	0	0	0	0	0	0	0	0	0	0
TGME49_232760-t26_1-p1	protein phosphatase inhibitor IPP2 GN=TGME49_232760	--	16.629	37.2	11	3	3	0	0	1	3	3	2	0	1	1	2	3	3	3	3	2	3	1	3	2	3	3	3	3	2	3	1	3	46443	43887	42031	115300	113910	111180	39501	0	42803	0.669382	0.632543	0.605792	1.66182	1.64178	1.60244
TGME49_232780-t26_1-p1	hypothetical protein GN=TGME49_232780	--	77.671	25.1	50	10	10	5	6	5	5	7	5	7	6	4	8	8	6	8	8	7	8	9	6	8	8	6	8	8	7	8	9	6	91574	78819	92419	98509	83590	102460	113010	111670	116100	0.927957	0.798705	0.93652	0.998232	0.847052	1.03827
TGME49_232800-t26_1-p1	hypothetical protein GN=TGME49_232800	--	148.33	29.2	133	25	25	20	16	15	15	13	12	14	12	16	20	22	20	22	21	21	19	19	19	20	22	20	22	21	21	19	19	19	541610	581380	543910	461900	428740	433240	418220	409670	468830	1.13691	1.22039	1.14173	0.969586	0.899979	0.909425
TGME49_232815-t26_1-p1	Erv1 / Alr family protein GN=TGME49_232815	--	27.685	11.4	10	2	2	1	2	1	0	1	1	1	2	1	2	2	1	1	1	1	1	2	2	2	2	1	1	1	1	1	2	2	180090	280110	0	0	0	0	0	177420	194920	0.865256	1.34581
TGME49_232830-t26_1-p1	vacuolar proton translocating ATPase subunit A, putative GN=TGME49_232830	--	101.08	41.9	206	31	31	19	20	23	27	26	21	27	18	25	27	28	26	30	28	24	28	24	25	27	28	26	30	28	24	28	24	25	678360	664370	686080	625870	660370	676600	677940	699790	723280	1.00206	0.981399	1.01347	0.924527	0.97549	0.999465
TGME49_232940-t26_1-p1	heat shock protein HSP20 GN=TGME49_232940	--	20.266	91.4	178	16	16	21	18	20	18	20	20	21	22	18	15	15	16	15	14	15	16	15	15	15	15	16	15	14	15	16	15	15	6443600	6407500	6192400	4322900	4451900	4316200	5722800	5936300	5499900	1.17647	1.16988	1.13061	0.789274	0.812827	0.788051
TGME49_233000-t26_1-p1	KOW motif domain-containing protein GN=TGME49_233000	--	126.25	28.7	179	25	25	20	21	20	22	21	19	20	15	21	21	22	22	23	22	20	23	21	23	21	22	22	23	22	20	23	21	23	684120	638130	619190	446980	472300	433610	412760	405950	348630	1.37999	1.28722	1.24902	0.90164	0.952715	0.87467
TGME49_233010-t26_1-p1	cell-cycle-assocaited protein kinase ERK7, putative GN=TGME49_233010	--	73.112	42.8	105	21	21	13	10	12	11	14	13	11	10	11	16	16	17	16	18	17	17	16	18	16	16	17	16	18	17	17	16	18	258290	253000	258400	206130	220190	207500	265170	262650	218910	1.08109	1.05895	1.08155	0.862773	0.921623	0.868508
TGME49_233020-t26_1-p1	Not1 N-terminal domain, CCR4-Not complex component protein GN=TGME49_233020	--	83.853	33.5	89	16	16	11	10	11	12	8	10	10	10	7	15	15	15	13	11	13	14	15	12	15	15	15	13	11	13	14	15	12	135210	136130	141660	223280	207510	221350	138560	125130	135590	0.830971	0.836625	0.870611	1.37223	1.27531	1.36037
TGME49_233030-t26_1-p1	gliding-associated protein GAP70 GN=TGME49_233030	--	42.899	12.7	4	2	2	0	0	0	0	1	0	2	1	0	0	0	1	2	2	1	2	2	0	0	0	1	2	2	1	2	2	0	0	0	0	36440	31233	0	69914	38740	0				0.826646	0.708525
TGME49_233080-t26_1-p1	G-patch domain-containing protein GN=TGME49_233080	--	156.43	11.3	51	12	12	7	5	7	8	7	4	4	4	5	11	8	8	11	12	11	7	5	8	11	8	8	11	12	11	7	5	8	75333	83851	78274	58667	61405	64478	74488	65927	72588	1.06769	1.18842	1.10938	0.831486	0.870292	0.913846
TGME49_233100-t26_1-p1	SPFH domain / Band 7 family protein GN=TGME49_233100	--	32.061	61.7	92	15	15	8	8	7	11	12	13	12	9	12	10	10	10	13	13	13	12	12	15	10	10	10	13	13	13	12	12	15	1875200	1814700	1823300	1832500	1835600	1859700	1927400	1919300	1744600	1.0147	0.981963	0.986616	0.991595	0.993272	1.00631
TGME49_233110-t26_1-p1	IMP dehydrogenas GN=TGME49_233110	--	59.104	55.4	195	22	22	18	20	22	19	19	26	25	23	23	18	19	18	18	17	20	21	18	20	18	19	18	18	17	20	21	18	20	1268700	1273100	1282300	1537900	1502800	1555700	1466300	1441500	1426100	0.895244	0.898349	0.904841	1.0852	1.06043	1.09776
TGME49_233120-t26_1-p1	AP2 domain transcription factor AP2VIII-2 GN=TGME49_233120	--	256.68	19.4	148	28	28	18	20	17	14	14	15	16	17	17	21	23	21	19	19	19	20	19	21	21	23	21	19	19	19	20	19	21	153140	154700	148830	125950	126930	131150	148470	140070	147120	1.07984	1.09084	1.04944	0.888112	0.895022	0.924778
TGME49_233130-t26_1-p1	nucleoside transporter protein GN=TGME49_233130	--	57.465	19.6	35	7	7	4	3	3	5	5	4	4	3	4	4	5	4	6	6	5	5	3	3	4	5	4	6	6	5	5	3	3	238330	126350	158070	295940	273120	294490	154250	147940	177590	1.14945	0.609379	0.762363	1.4273	1.31724	1.42031
TGME49_233140-t26_1-p1	deoxyuridine 5'-triphosphate nucleotidohydrolase, putative GN=TGME49_233140	--	18.161	64.1	61	7	7	7	7	6	7	7	7	6	6	8	7	7	7	7	7	6	7	7	7	7	7	7	7	7	6	7	7	7	1535000	1513400	1531800	1945300	1891600	2001400	1810500	1824200	1771500	0.873002	0.860718	0.871182	1.10635	1.07581	1.13826
TGME49_233160-t26_1-p1	Homeodomain-like domain protein(predict) GN=TGME49_233160	--	198.67	17	89	19	19	10	14	10	7	9	9	9	12	9	15	17	16	8	12	12	16	17	14	15	17	16	8	12	12	16	17	14	129150	121150	116100	91165	106840	89807	114060	121290	107500	1.16578	1.09356	1.04798	0.822903	0.964393	0.810645
TGME49_233190-t26_1-p1	SKIP/SNW domain-containing protein GN=TGME49_233190	--	61.49	31.2	59	13	13	6	9	8	5	6	4	10	7	4	10	12	11	9	9	9	10	9	8	10	12	11	9	9	9	10	9	8	323510	354090	354150	430810	576750	591300	314680	392040	534600	0.751974	0.823055	0.823194	1.00138	1.34061	1.37443
TGME49_233200-t26_1-p1	ubiquitin related modifier protein GN=TGME49_233200	--	18.615	15.5	6	2	2	0	0	0	2	1	1	0	1	1	1	1	1	2	2	1	1	1	2	1	1	1	2	2	1	1	1	2	0	0	0	115220	93666	0	0	0	62396				1.27417	1.03581
TGME49_233220-t26_1-p1	Putative transmembrane protein(predict) GN=TGME49_233220	--	159.7	43.6	212	42	42	28	24	23	17	19	16	28	32	25	32	32	33	26	26	24	35	38	39	32	32	33	26	26	24	35	38	39	508290	490870	508880	485420	505770	510230	588440	573800	572580	0.964237	0.931191	0.965356	0.920852	0.959456	0.967917
TGME49_233230-t26_1-p1	RNA-binding protein 8A family protein GN=TGME49_233230	--	18.41	48.8	51	6	5	6	5	5	6	7	7	4	5	6	4	4	5	5	5	5	5	5	5	4	4	4	5	5	5	4	5	5	603770	627370	653140	575530	555970	539640	565340	601340	586920	1.02353	1.06353	1.10722	0.975655	0.942496	0.914813
TGME49_233260-t26_1-p1	GTP-binding protein, putative GN=TGME49_233260	--	43.26	44.4	66	12	12	5	8	7	9	7	6	9	7	8	9	10	8	10	10	10	11	9	9	9	10	8	10	10	10	11	9	9	171030	159560	170300	235580	226900	227750	178410	177500	193740	0.884247	0.824945	0.880472	1.21798	1.1731	1.1775
TGME49_233300-t26_1-p1	RhoGAP domain-containing protein GN=TGME49_233300	--	56.354	18	60	8	8	5	4	5	8	7	9	7	6	9	6	6	6	7	6	8	8	7	8	6	6	6	7	6	8	8	7	8	281640	256250	278710	492250	498050	443520	400530	511080	468540	0.698171	0.635231	0.690908	1.22026	1.23464	1.09946
TGME49_233310-t26_1-p1	peptidase D, putative GN=TGME49_233310	--	67.077	22.5	72	11	11	9	7	9	7	9	8	8	9	6	10	10	10	10	10	8	7	9	11	10	10	10	10	10	8	7	9	11	189930	191980	188290	162050	160120	156260	186420	174060	180000	1.07568	1.08729	1.06639	0.917778	0.906847	0.884986
TGME49_233340-t26_1-p1	Putative alanine racemase(predict) GN=TGME49_233340	--	96.005	16	20	9	9	1	1	0	6	5	7	0	0	0	4	3	3	9	9	9	2	1	1	4	3	3	9	9	9	2	1	1	73783	35026	86918	115480	109890	104410	56355	0	0	0.887635	0.421375	1.04565	1.38926	1.32201	1.25609
TGME49_233350-t26_1-p1	nuclear transport factor 2, putative GN=TGME49_233350	--	13.833	43.2	42	3	3	5	4	5	5	4	4	5	5	5	3	3	3	3	3	3	3	3	3	3	3	3	3	3	3	3	3	3	1550800	1506500	1629700	2473800	2699200	2446800	2785000	2653300	3153400	0.667857	0.648779	0.701835	1.06535	1.16242	1.05372
TGME49_233400-t26_1-p1	TAF9 RNA polymerase II, TATA box binding protein (TBP)-associated factor isoform 2 family protein GN=TGME49_233400	--	19.703	42.4	34	6	6	3	3	3	5	6	3	4	3	4	4	4	6	6	5	6	5	5	5	4	4	6	6	5	6	5	5	5	381930	378820	393600	345590	348300	337660	334310	362700	318020	1.07387	1.06512	1.10668	0.971689	0.979309	0.949393
TGME49_233410-t26_1-p1	Sof1 family domain-containing protein GN=TGME49_233410	--	69.61	4.4	4	2	2	2	1	1	0	0	0	0	0	0	2	2	2	1	1	1	1	0	1	2	2	2	1	1	1	1	0	1	19144	22935	22479	0	0	0	0	0	0	0.889619	1.06579	1.0446
TGME49_233430-t26_1-p1	C2 domain-containing protein(predict) GN=TGME49_233430	--	410.96	1.6	9	3	3	2	2	1	1	0	0	1	0	2	2	2	1	1	0	2	2	2	3	2	2	1	1	0	2	2	2	3	37041	25315	0	0	0	18540	16243	12326	14996	1.78567	1.22038				0.893774
TGME49_233450-t26_1-p1	SAG-related sequence SRS29A GN=TGME49_233450	--	44.215	50	170	16	16	17	19	16	22	20	21	18	19	18	13	13	13	15	15	15	12	14	14	13	13	13	15	15	15	12	14	14	3124100	3090700	3094200	3055500	2983000	3066200	3333200	3226200	3547400	0.985849	0.975309	0.976413	0.964201	0.941323	0.967578
TGME49_233460-t26_1-p1	SAG-related sequence SRS29B GN=TGME49_233460	--	34.731	68.5	304	18	18	37	39	37	28	29	21	37	38	38	18	17	17	16	16	15	17	17	18	18	17	17	16	16	15	17	17	18	24342000	24714000	24821000	20082000	20768000	20431000	21683000	21047000	21693000	1.09769	1.11447	1.11929	0.905587	0.936522	0.921325
TGME49_233470-t26_1-p1	Putative transmembrane protein(predict) GN=TGME49_233470	--	62.017	3.7	1	1	1	0	0	0	0	1	0	0	0	0	0	0	0	1	1	0	0	1	0	0	0	0	1	1	0	0	1	0	0	0	0	0	0	0	0	0	0
TGME49_233480-t26_1-p1	SAG-related sequence SRS29C GN=TGME49_233480	--	39.119	44.6	135	14	14	18	21	22	5	5	4	22	17	21	13	14	13	4	4	4	14	14	12	13	14	13	4	4	4	14	14	12	18861000	19524000	19147000	5291900	5335700	5277200	18010000	17797000	18528000	1.32853	1.37523	1.34868	0.372751	0.375836	0.371716
TGME49_233500-t26_1-p1	triose-phosphate isomerase TPI-II GN=TGME49_233500	--	39.559	29.3	71	8	8	8	8	8	8	7	9	8	8	7	8	8	8	8	8	8	8	8	7	8	8	8	8	8	8	8	8	7	592700	588370	583070	695580	724950	705820	557410	538280	561150	0.961598	0.954573	0.945974	1.12851	1.17616	1.14512
TGME49_233520-t26_1-p1	ATP-dependent RNA helicase GN=TGME49_233520	--	88.864	44.7	220	26	25	23	24	24	28	24	24	26	26	21	25	24	24	26	25	23	24	24	24	24	23	23	25	24	22	23	23	23	557850	547040	560530	716860	765980	746350	523250	542900	561540	0.909159	0.891542	0.913527	1.16831	1.24836	1.21637
TGME49_233540-t26_1-p1	transporter, major facilitator family protein GN=TGME49_233540	--	57.899	15.7	19	4	4	2	2	1	2	3	3	2	2	2	2	1	2	2	3	3	2	2	2	2	1	2	2	3	3	2	2	2	58668	0	22996	0	0	0	91937	94763	120150	0.755031		0.295948
TGME49_233680-t26_1-p1	nuclear movement family protein GN=TGME49_233680	--	39.023	35.4	59	9	9	6	8	7	7	6	5	7	6	7	7	7	8	7	7	7	7	7	8	7	7	8	7	7	7	7	7	8	364050	372480	353970	347840	339370	347150	290740	332340	288880	1.07891	1.10389	1.04903	1.03087	1.00577	1.02882
TGME49_233710-t26_1-p1	inorganic anion transporter, sulfate permease (SulP) family protein GN=TGME49_233710	--	159.35	9.2	33	9	9	3	3	1	4	4	5	4	4	5	5	6	7	7	8	9	7	5	9	5	6	7	7	8	9	7	5	9	79931	76706	73409	136090	105870	113940	106260	136030	152810	0.733278	0.703692	0.673445	1.24847	0.971239	1.04527
TGME49_233720-t26_1-p1	DNA-directed RNA polymerase II RPBABC8 GN=TGME49_233720	--	17.057	51	31	6	5	5	3	4	4	3	3	3	3	3	5	5	5	6	5	5	6	5	5	4	4	4	5	4	4	5	5	4	112700	113770	106630	119200	109980	105750	111780	98744	95939	1.04085	1.05073	0.984789	1.10088	1.01573	0.976662
TGME49_233760-t26_1-p1	Integral membrane protein GPR180(predict) GN=TGME49_233760	--	52.451	8	8	3	3	1	1	1	1	0	3	0	1	0	2	1	1	3	1	3	1	1	2	2	1	1	3	1	3	1	1	2	52999	0	0	81728	0	107270	0	0	65749	0.688867			1.06228		1.39427
TGME49_233810-t26_1-p1	Sel1 repeat-containing protein GN=TGME49_233810	--	241.31	5.6	18	7	7	0	1	1	3	5	4	3	0	1	1	1	1	4	5	6	5	1	3	1	1	1	4	5	6	5	1	3	0	0	0	148650	133680	169500	101880	0	91941				1.15116	1.03523	1.31263
TGME49_233820-t26_1-p1	DNA polymerase epsilon subunit B protein GN=TGME49_233820	--	65.7	27	54	11	11	4	7	7	4	3	7	8	8	6	9	10	10	7	6	8	9	10	10	9	10	10	7	6	8	9	10	10	230670	239920	224860	223140	182390	267460	257380	248890	229560	0.98658	1.02614	0.96173	0.954374	0.780085	1.14393
TGME49_233830-t26_1-p1	Putative transmembrane protein(predict) GN=TGME49_233830	--	41.656	24.9	45	6	6	5	6	3	5	3	6	4	5	8	6	6	4	5	4	4	4	5	6	6	6	4	5	4	4	4	5	6	174430	174690	195890	127660	131890	128100	201450	169630	187140	1.05298	1.05455	1.18253	0.770646	0.796181	0.773302
TGME49_233850-t26_1-p1	hypothetical protein GN=TGME49_233850	--	25.942	11.8	8	3	3	1	0	0	2	2	3	0	0	0	2	1	1	3	3	3	0	1	1	2	1	1	3	3	3	0	1	1	33605	0	0	52708	61779	59327	0	0	0	0.64806			1.01646	1.19139	1.1441
TGME49_233860-t26_1-p1	DALR anticodon binding domain-containing protein GN=TGME49_233860	--	144.79	2.4	5	2	2	0	0	0	2	1	2	0	0	0	1	1	1	2	2	2	1	0	2	1	1	1	2	2	2	1	0	2	0	0	0	27344	16948	23911	0	0	6298				1.46812	0.909948	1.2838
TGME49_233870-t26_1-p1	hypothetical protein GN=TGME49_233870	--	164.5	2	9	2	2	1	0	2	1	0	2	1	1	1	2	2	2	2	1	2	2	2	2	2	2	2	2	1	2	2	2	2	90166	83471	92689	64384	0	66294	74902	75638	76150	1.15654	1.07067	1.1889	0.825841		0.85034
TGME49_233890-t26_1-p1	Putative transmembrane protein (Fragment)(predict) GN=TGME49_233890	--	73.696	17	43	7	7	5	4	7	5	5	4	4	4	5	7	7	7	5	6	5	7	5	6	7	7	7	5	6	5	7	5	6	264010	249920	246270	240750	246540	231140	225490	221240	286190	1.0744	1.01706	1.00221	0.979743	1.0033	0.940634
TGME49_233905-t26_1-p1	histone kinase SNF1, putative GN=TGME49_233905	--	82.206	5.4	10	3	3	3	0	3	1	1	0	1	1	0	3	2	3	3	3	3	1	2	1	3	2	3	3	3	3	1	2	1	61966	74030	55656	90233	89592	85880	0	65819	0	0.829094	0.990508	0.744667	1.2073	1.19873	1.14906
TGME49_233930-t26_1-p1	CAF1 family ribonuclease GN=TGME49_233930	--	111.29	10.1	28	7	7	1	3	2	4	5	3	2	4	4	4	3	4	4	6	4	6	6	5	4	3	4	4	6	4	6	6	5	63160	72004	98590	88984	93582	93978	77270	76538	85670	0.758146	0.864306	1.18343	1.06813	1.12332	1.12807
TGME49_234180-t26_1-p1	hypothetical protein GN=TGME49_234180	--	24.997	6.2	8	1	1	1	2	1	0	0	1	2	1	0	1	1	1	0	1	1	1	1	0	1	1	1	0	1	1	1	1	0	71522	63237	71195	0	0	0	50408	55242	0	1.14764	1.0147	1.1424
TGME49_234190-t26_1-p1	serine hydroxymethyltransferase 2, putative GN=TGME49_234190	--	65.114	41	176	18	18	18	15	19	23	22	25	15	18	21	18	17	18	16	15	16	15	15	16	18	17	18	16	15	16	15	15	16	1134100	1172200	1190900	1701900	1699300	1701800	1334400	1427600	1417600	0.798674	0.825506	0.838675	1.19854	1.19671	1.19847
TGME49_234220-t26_1-p1	Putative serine/threonine protein phosphatase, related protein(predict) GN=TGME49_234220	--	115.84	9.4	25	9	9	4	1	3	5	4	3	2	1	2	8	6	6	6	6	7	5	5	5	8	6	6	6	6	7	5	5	5	50329	41299	53685	69164	72931	62248	60855	48145	38346	0.911387	0.747866	0.972159	1.25246	1.32068	1.12722
TGME49_234230-t26_1-p1	hypothetical protein GN=TGME49_234230	--	490.82	15.4	173	43	43	24	23	19	15	20	20	15	17	20	34	30	30	27	29	27	22	24	26	34	30	30	27	29	27	22	24	26	141460	146850	146640	111860	115170	115670	123790	126290	123560	1.10584	1.14797	1.14633	0.874445	0.900321	0.904229
TGME49_234270-t26_1-p1	hypothetical protein GN=TGME49_234270	--	237.65	24.8	129	30	30	13	11	14	11	15	15	19	14	17	20	18	18	21	22	20	20	20	25	20	18	18	21	22	20	20	20	25	98391	105720	90190	86039	95708	103860	123360	118100	127720	0.933021	1.00252	0.855253	0.81589	0.907579	0.984882
TGME49_234280-t26_1-p1	AMP deaminase GN=TGME49_234280	--	129.57	16.1	46	12	12	8	5	3	7	5	5	6	4	3	9	9	7	8	7	5	10	8	7	9	9	7	8	7	5	10	8	7	69662	71266	71301	100220	103900	90814	77331	68007	68299	0.869809	0.889836	0.890273	1.25136	1.29731	1.13392
TGME49_234310-t26_1-p1	PP28 domain-containing protein(predict) GN=TGME49_234310	--	20.554	10.2	11	2	2	2	2	1	1	2	1	1	1	0	2	2	2	2	2	2	2	2	2	2	2	2	2	2	2	2	2	2	449140	440010	451520	449510	357830	442460	506020	458090	377900	1.02792	1.00702	1.03336	1.02876	0.818941	1.01263
TGME49_234360-t26_1-p1	DNA topoisomerase I, putative GN=TGME49_234360	--	99.705	26.4	89	20	20	9	9	10	13	11	12	8	10	7	14	12	12	16	16	15	12	12	14	14	12	12	16	16	15	12	12	14	334540	335510	321830	362520	327530	344990	278520	283410	300080	1.04221	1.04523	1.00261	1.12937	1.02037	1.07476
TGME49_234370-t26_1-p1	SAG-related sequence SRS42 GN=TGME49_234370	--	19.315	21.8	11	2	2	0	0	1	2	2	2	2	1	1	1	0	1	2	2	2	2	2	2	1	0	1	2	2	2	2	2	2	0	0	0	148330	118270	124970	122670	141930	122900				1.14236	0.910855	0.962455
TGME49_234380-t26_1-p1	hypothetical protein GN=TGME49_234380	--	38.656	50.1	107	17	17	6	4	5	17	18	20	13	12	12	9	9	8	16	16	17	16	13	14	9	9	8	16	16	17	16	13	14	156160	158200	152980	3837900	3923200	4006400	1146900	1172500	1073400	0.089933	0.091108	0.088102	2.21026	2.25938	2.3073
TGME49_234390-t26_1-p1	hypothetical protein GN=TGME49_234390	--	45.716	14.8	30	4	4	5	5	5	3	3	2	3	2	2	4	4	4	3	3	3	3	3	2	4	4	4	3	3	3	3	3	2	72867	72913	75723	88939	112050	99632	59625	67531	100510	0.874649	0.875201	0.908931	1.06757	1.34498	1.19592
TGME49_234410-t26_1-p1	transporter, small conductance mechanosensitive ion channel (MscS) family protein GN=TGME49_234410	--	370.97	1.9	8	5	5	0	1	0	1	0	1	2	2	1	3	2	4	3	2	2	4	4	3	3	2	4	3	2	2	4	4	3	27628	0	34762	25891	0	18627	65628	45768	31450	0.774346		0.974295	0.725662		0.52207
TGME49_234420-t26_1-p1	ATPase, AAA family protein GN=TGME49_234420	--	66.806	50.7	154	23	23	18	16	16	21	17	18	17	16	15	19	16	17	20	21	20	20	17	15	19	16	17	20	21	20	20	17	15	377080	387360	386660	446220	445810	432230	362650	365600	350120	0.954974	0.981009	0.979236	1.13007	1.12904	1.09464
TGME49_234440-t26_1-p1	aminotransferase, putative GN=TGME49_234440	--	45.631	12.9	9	4	4	0	0	0	2	3	4	0	0	0	0	0	0	3	4	4	1	2	1	0	0	0	3	4	4	1	2	1	0	0	0	141730	145860	133010	0	0	0				1.01091	1.04037	0.948716
TGME49_234450-t26_1-p1	ribosomal protein RPS15A GN=TGME49_234450	--	26.589	33.3	87	9	9	9	9	10	9	8	10	10	10	12	8	9	9	8	7	8	9	8	8	8	9	9	8	7	8	9	8	8	3340700	3320600	3291800	2451300	2489200	2600500	3007500	2839500	2874400	1.14689	1.13999	1.1301	0.841552	0.854563	0.892773
TGME49_234460-t26_1-p1	Putative zinc-finger Ran-binding domain, related protein(predict) GN=TGME49_234460	--	30.454	3.9	6	1	1	1	1	1	0	0	1	1	0	1	1	1	1	0	0	1	1	0	1	1	1	1	0	0	1	1	0	1	0	0	0	0	0	0	0	0	0
TGME49_234470-t26_1-p1	hypothetical protein GN=TGME49_234470	--	63.854	20.1	29	7	7	4	5	3	3	2	5	2	2	3	4	6	3	4	4	4	2	4	5	4	6	3	4	4	4	2	4	5	141290	134890	144000	126670	97569	129940	105460	95679	93067	1.19002	1.13611	1.21284	1.06688	0.821776	1.09442
TGME49_234490-t26_1-p1	kelch repeat-containing protein GN=TGME49_234490	--	164.47	9.4	20	9	9	1	2	2	3	6	6	0	0	0	2	3	2	7	7	7	3	1	2	2	3	2	7	7	7	3	1	2	0	21055	26401	41311	67646	61678	16661	0	20577		0.577236	0.723799	1.13257	1.85456	1.69094
TGME49_234505-t26_1-p1	phenylalanyl-tRNA synthetase alpha chain A, putative GN=TGME49_234505	--	59.322	46.3	145	18	18	15	15	12	19	18	20	16	12	18	15	14	14	17	18	17	16	15	17	15	14	14	17	18	17	16	15	17	564110	557300	548790	663510	710380	719440	467770	467830	465050	0.983116	0.971248	0.956417	1.15635	1.23803	1.25382
TGME49_234510-t26_1-p1	ankyrin repeat-containing protein GN=TGME49_234510	--	33.956	20.3	20	4	4	3	3	2	2	2	1	3	2	2	4	4	4	2	2	2	3	2	2	4	4	4	2	2	2	3	2	2	41172	43320	39974	46231	42863	48270	37030	36260	45182	0.974352	1.02519	0.946001	1.09407	1.01437	1.14233
TGME49_234520-t26_1-p1	U2 snRNP auxilliary factor, large subunit, splicing factor subfamily protein GN=TGME49_234520	--	59.988	34.4	69	13	13	8	8	8	6	7	7	9	6	10	10	10	10	8	9	9	11	10	12	10	10	10	8	9	9	11	10	12	398970	422420	414720	377000	390740	395410	348190	351970	343080	1.04306	1.10437	1.08424	0.985621	1.02154	1.03375
TGME49_234530-t26_1-p1	Putative transmembrane protein(predict) GN=TGME49_234530	--	17.463	17.9	4	2	2	0	0	0	0	1	1	0	0	2	2	2	2	1	2	2	1	2	2	2	2	2	1	2	2	1	2	2	78250	78945	72548	0	60568	53690	0	66103	67976	1.14573	1.1559	1.06224		0.886831	0.786124
TGME49_234540-t26_1-p1	Magnesium transporter NIPA(predict) GN=TGME49_234540	--	65.738	7	5	3	3	0	0	0	0	1	0	0	2	2	1	1	1	1	1	2	1	3	3	1	1	1	1	1	2	1	3	3	0	0	0	0	0	16343	0	39371	28178						0.58443
TGME49_234560-t26_1-p1	hypothetical protein GN=TGME49_234560	--	138.71	16	59	15	15	5	6	4	8	8	11	6	6	5	11	12	10	13	12	12	10	11	10	11	12	10	13	12	12	10	11	10	1169800	1092200	1152900	1484200	1416900	1193200	718310	950250	861030	1.04875	0.979182	1.0336	1.33062	1.27028	1.06973
TGME49_234610-t26_1-p1	WD-40 repeat protein GN=TGME49_234610	--	76.498	42.2	88	19	19	13	8	11	13	13	13	6	5	6	12	12	13	14	15	14	8	8	7	12	12	13	14	15	14	8	8	7	147000	155310	148110	152530	148820	145290	104560	108990	97511	1.09509	1.15699	1.10336	1.13628	1.10865	1.08235
TGME49_234640-t26_1-p1	Not3 domain-containing protein(predict) GN=TGME49_234640	--	169.46	2.2	3	3	3	2	0	0	0	0	0	0	0	1	3	3	3	2	2	3	2	1	1	3	3	3	2	2	3	2	1	1	127730	99939	103700	0	0	53014	0	0	0	1.32919	1.03999	1.07913			0.551679
TGME49_234900-t26_1-p1	PHD-finger domain-containing protein GN=TGME49_234900	--	480.65	11	121	32	32	18	15	15	13	12	16	7	12	13	24	24	25	18	18	21	16	17	23	24	24	25	18	18	21	16	17	23	104860	106450	110520	84982	89247	93337	94884	104410	97033	1.0655	1.08166	1.12302	0.863518	0.906856	0.948415
TGME49_234930-t26_1-p1	SAG-related sequence SRS43 GN=TGME49_234930	--	40.871	18.7	21	6	6	3	3	3	3	3	3	1	1	1	5	5	4	4	5	5	1	1	1	5	5	4	4	5	5	1	1	1	143690	152150	147360	265150	295130	272820	0	0	0	0.675499	0.715271	0.692752	1.24649	1.38743	1.28255
TGME49_234950-t26_1-p1	protein kinase (incomplete catalytic triad) GN=TGME49_234950	--	55.719	18.8	22	7	7	0	0	0	4	3	4	3	4	4	1	1	3	5	5	7	5	7	5	1	1	3	5	5	7	5	7	5	0	0	12142	41720	46079	41423	62254	72706	85210			0.235093	0.80778	0.892179	0.80203
TGME49_234970-t26_1-p1	Tyrosine kinase-like (TKL) protein GN=TGME49_234970	--	217.98	2.3	6	3	3	1	2	2	0	1	0	0	0	0	2	2	2	1	1	1	1	1	0	2	2	2	1	1	1	1	1	0	20444	23996	26130	0	0	0	0	0	0	0.869095	1.02009	1.11081
TGME49_234980-t26_1-p1	Putative transmembrane protein(predict) GN=TGME49_234980	--	81.381	9.9	10	5	5	2	0	1	3	1	1	1	0	1	4	3	3	4	4	2	3	1	2	4	3	3	4	4	2	3	1	2	401860	435330	449610	362440	513420	389410	461860	0	358160	0.953379	1.03278	1.06666	0.859858	1.21805	0.923842
TGME49_235020-t26_1-p1	COPI protein, putative GN=TGME49_235020	--	137.06	48.7	321	44	44	28	36	34	40	37	40	36	34	36	35	37	35	40	38	37	37	37	37	35	37	35	40	38	37	37	37	37	440430	445930	446460	489700	489280	484570	471340	479330	495860	0.934236	0.945903	0.947027	1.03875	1.03786	1.02787
TGME49_235130-t26_1-p1	transmembrane protein GN=TGME49_235130	--	55.126	9.7	10	4	4	2	1	2	1	1	1	1	1	0	3	2	3	2	2	2	2	2	2	3	2	3	2	2	2	2	2	2	42577	35281	35890	23560	0	0	38780	37837	38114	1.18251	0.979876	0.99679	0.654343
TGME49_235140-t26_1-p1	Putative transmembrane protein(predict) GN=TGME49_235140	--	47.484	56.5	57	18	18	12	12	9	2	3	2	5	7	5	15	16	14	5	5	5	9	9	9	15	16	14	5	5	5	9	9	9	598000	392760	441640	173850	260110	219440	542810	576240	600480	1.41433	0.928918	1.04452	0.411173	0.615187	0.518998
TGME49_235150-t26_1-p1	transporter, major facilitator family protein GN=TGME49_235150	--	60.553	21.1	25	7	7	4	5	4	3	2	4	2	1	0	4	6	6	6	5	6	4	4	2	4	6	6	6	5	6	4	4	2	146730	152920	140260	148820	150600	143820	65281	81975	83964	1.18504	1.23503	1.13278	1.20192	1.21629	1.16153
TGME49_235160-t26_1-p1	Importin N-terminal domain-containing protein (Fragment)(predict) GN=TGME49_235160	--	168.3	35.6	203	37	37	20	19	17	24	24	25	26	24	24	29	26	26	31	30	32	29	29	31	29	26	26	31	30	32	29	29	31	627860	674970	638040	751460	731970	739680	660410	704180	713950	0.905202	0.973121	0.919879	1.0834	1.0553	1.06641
TGME49_235170-t26_1-p1	ATPase, AAA family protein GN=TGME49_235170	--	138.1	27.9	92	21	21	13	10	15	8	12	7	13	5	9	16	18	19	12	14	12	16	13	13	16	18	19	12	14	12	16	13	13	351440	368470	347570	306190	346330	321920	324540	311060	331530	1.05115	1.10208	1.03957	0.915807	1.03587	0.962855
TGME49_235340-t26_1-p1	hypothetical protein GN=TGME49_235340	--	76.522	53.8	173	28	28	19	19	19	20	23	25	16	17	15	23	24	22	25	25	25	21	21	19	23	24	22	25	25	25	21	21	19	624490	602630	625520	597200	590070	601490	605430	616360	591590	1.03036	0.994297	1.03206	0.985338	0.973574	0.992416
TGME49_235350-t26_1-p1	cwfj family protein GN=TGME49_235350	--	90.796	7.1	15	4	4	2	2	2	1	1	1	2	2	2	3	4	4	2	3	2	4	2	3	3	4	4	2	3	2	4	2	3	19524	25640	20506	15726	8512.8	17727	28913	28751	17537	0.961054	1.26211	1.00939	0.7741	0.419036	0.872598
TGME49_235360-t26_1-p1	Putative transmembrane protein(predict) GN=TGME49_235360	--	30.41	15.1	13	3	3	1	1	0	2	2	3	1	2	1	2	1	2	3	3	3	3	2	2	2	1	2	3	3	3	3	2	2	44369	0	51922	56312	51982	53555	43304	32442	39557	0.950485		1.11229	1.20633	1.11357	1.14727
TGME49_235380-t26_1-p1	hypothetical protein GN=TGME49_235380	--	65.183	55.9	152	21	21	16	19	16	16	15	14	17	17	22	20	19	18	16	15	16	18	18	20	20	19	18	16	15	16	18	18	20	288930	283880	299110	192570	188460	194640	360750	348980	364450	1.03117	1.01315	1.0675	0.687267	0.672599	0.694655
TGME49_235398-t26_1-p1	Putative DNA double-strand break repair rad50 ATPase(predict) GN=TGME49_235398	--	68.528	6.9	7	3	3	0	0	0	2	3	2	0	0	0	0	0	0	2	3	2	0	0	1	0	0	0	2	3	2	0	0	1	0	0	0	19230	18768	22299	0	0	0				0.956764	0.933778	1.10946
TGME49_235420-t26_1-p1	Putative collagen protein(predict) GN=TGME49_235420	--	423.31	14.7	162	35	35	24	23	21	16	16	13	13	17	19	26	27	27	22	22	24	22	22	24	26	27	27	22	22	24	22	22	24	150820	145350	145050	89844	98883	96248	104850	98316	111940	1.30354	1.25626	1.25367	0.776525	0.854649	0.831875
TGME49_235450-t26_1-p1	ubiquitin-conjugating enzyme subfamily protein GN=TGME49_235450	--	25.923	54.5	63	9	9	7	8	9	6	8	7	6	5	7	8	8	7	7	8	7	6	6	7	8	8	7	7	8	7	6	6	7	396030	360760	329830	500090	455280	469120	303610	295390	291080	1.04795	0.954619	0.872774	1.3233	1.20473	1.24135
TGME49_235470-t26_1-p1	myosin A GN=TGME49_235470	--	93.319	57.6	437	41	41	47	50	49	49	47	48	47	48	52	35	37	39	34	35	35	38	38	36	35	37	39	34	35	35	38	38	36	8795900	8648700	8550400	8057100	8160000	7804300	9517600	9650500	9794500	1.00233	0.985557	0.974355	0.918142	0.929867	0.889334
TGME49_235490-t26_1-p1	High-temperature-induced dauer-formation protein(predict) GN=TGME49_235490	--	102.12	30.6	137	19	19	14	12	14	17	19	18	14	14	15	16	15	14	15	14	15	16	15	15	16	15	14	15	14	15	16	15	15	482020	473950	472920	510150	525670	516270	403750	437860	471530	1.01026	0.993347	0.991188	1.06922	1.10175	1.08204
TGME49_235540-t26_1-p1	eukaryotic initiation factor-2 beta, putative GN=TGME49_235540	--	26.233	63.2	128	16	16	17	13	13	16	15	14	15	13	12	15	15	14	14	16	16	15	15	15	15	15	14	14	16	16	15	15	15	1321100	1285500	1318600	1573200	1600800	1578500	1279100	1289900	1232700	0.952762	0.927088	0.950959	1.13457	1.15448	1.1384
TGME49_235550-t26_1-p1	PHD-finger domain-containing protein GN=TGME49_235550	--	59.322	4.5	3	2	2	0	1	0	1	0	0	0	0	1	2	1	2	2	2	1	1	0	1	2	1	2	2	2	1	1	0	1	0	0	0	0	0	0	0	0	0
TGME49_235610-t26_1-p1	ATPase, AAA family protein GN=TGME49_235610	--	134.73	11	30	9	8	3	2	4	6	2	6	3	1	3	7	5	7	8	7	9	8	5	5	6	5	6	8	7	8	7	4	5	464050	514820	682880	1071200	854570	1202700	412010	524300	672660	0.652653	0.724057	0.960422	1.50657	1.20189	1.69151
TGME49_235620-t26_1-p1	deoxyhypusine synthase GN=TGME49_235620	--	50.282	27.4	54	7	7	6	6	6	7	6	8	5	5	5	6	6	7	7	7	7	6	6	5	6	6	7	7	7	7	6	6	5	83528	86571	85400	148010	144780	134730	60723	63994	67526	0.858888	0.890178	0.878137	1.52193	1.48872	1.38538
TGME49_235660-t26_1-p1	Putative transmembrane protein(predict) GN=TGME49_235660	--	63.962	15.4	40	8	8	4	3	5	4	4	6	3	4	7	5	5	6	5	6	6	6	7	6	5	5	6	5	6	6	6	7	6	125300	115690	123490	73855	69136	76129	122950	92083	90053	1.26895	1.17163	1.25062	0.747953	0.700162	0.770982
TGME49_235670-t26_1-p1	Chromosome III, complete sequence, related(predict) GN=TGME49_235670	--	59.913	20.8	41	8	8	4	5	7	4	4	5	4	3	5	6	8	8	7	7	7	7	6	6	6	8	8	7	7	7	7	6	6	114570	121120	111890	102370	98644	100840	90966	99555	94730	1.10318	1.16625	1.07738	0.985712	0.949834	0.97098
TGME49_235680-t26_1-p1	peptidase M16 inactive domain-containing protein GN=TGME49_235680	--	186.53	23.9	92	28	28	17	15	18	0	0	0	11	15	16	21	24	24	3	3	3	20	20	19	21	24	24	3	3	3	20	20	19	238550	242010	401090	75042	95133	97068	260600	200400	274290	1.13946	1.15599	1.91585	0.358446	0.454413	0.463656
TGME49_235690-t26_1-p1	hypothetical protein GN=TGME49_235690	--	24.969	13.9	16	2	2	2	1	2	2	3	2	1	2	1	2	2	2	2	2	2	2	2	2	2	2	2	2	2	2	2	2	2	61033	84542	38729	149730	141180	116530	91676	140630	93275	0.598803	0.829453	0.379975	1.46902	1.38514	1.14329
TGME49_235700-t26_1-p1	sedoheptulose-1,7-bisphosphatase GN=TGME49_235700	--	35.773	57	142	16	16	17	14	16	14	16	15	15	18	17	15	15	15	15	14	14	16	15	15	15	15	15	15	14	14	16	15	15	1493600	1551400	1472900	1169700	1238400	1245500	1420700	1358900	1292800	1.09788	1.14037	1.08267	0.8598	0.910298	0.915517
TGME49_235740-t26_1-p1	SMAP domain-containing protein(predict) GN=TGME49_235740	--	96.019	4.4	5	3	3	1	1	1	1	1	0	0	0	0	1	1	1	2	3	2	0	0	0	1	1	1	2	3	2	0	0	0	0	0	0	0	0	0	0	0	0
TGME49_235750-t26_1-p1	ULK kinase GN=TGME49_235750	--	41.224	32	42	9	9	3	4	2	9	8	7	2	4	3	8	7	6	9	7	9	7	8	7	8	7	6	9	7	9	7	8	7	64119	68257	72274	82366	79059	85794	38506	37333	41403	1.01399	1.07943	1.14295	1.30255	1.25025	1.35676
TGME49_235880-t26_1-p1	brain protein 44 family protein GN=TGME49_235880	--	17.727	20	16	3	3	1	2	2	2	3	2	1	1	2	3	3	3	3	3	3	3	1	3	3	3	3	3	3	3	3	1	3	285340	285980	282310	378360	408550	524590	304550	0	415230	0.791262	0.793037	0.78286	1.04921	1.13293	1.45471
TGME49_235905-t26_1-p1	ribonuclease z, putative GN=TGME49_235905	--	116.3	15.5	35	12	12	2	1	2	6	6	4	5	4	5	5	3	5	8	10	9	6	8	9	5	3	5	8	10	9	6	8	9	47280	29562	47276	58415	62374	50923	64536	55086	70449	0.875734	0.547556	0.87566	1.08198	1.15531	0.943211
TGME49_235930-t26_1-p1	domain K- type RNA binding proteins family protein GN=TGME49_235930	--	64.264	49.3	245	28	28	27	27	26	24	28	27	28	29	29	23	25	24	25	27	28	26	27	27	23	25	24	25	27	28	26	27	27	1413600	1393700	1393300	1503000	1440800	1403800	1509000	1478400	1506700	0.975472	0.96174	0.961464	1.03716	0.994242	0.96871
TGME49_235960-t26_1-p1	Putative methyltransferase(predict) GN=TGME49_235960	--	67.093	5.1	2	2	2	0	0	0	1	0	1	0	0	0	0	0	0	1	1	2	0	0	0	0	0	0	1	1	2	0	0	0	0	0	0	0	0	0	0	0	0
TGME49_235970-t26_1-p1	eukaryotic initiation factor-2 gamma, putative GN=TGME49_235970	--	50.508	54.8	180	19	19	20	19	18	22	22	21	20	20	18	18	17	18	19	19	18	18	18	19	18	17	18	19	19	18	18	18	19	2129900	2125700	2151800	2653000	2640200	2647800	2284800	2288100	2220700	0.906683	0.904895	0.916006	1.12936	1.12391	1.12715
TGME49_235980-t26_1-p1	ARIADNE family protein GN=TGME49_235980	--	74.991	17.6	32	8	8	3	4	4	5	6	6	2	2	0	6	5	4	5	6	7	4	4	3	6	5	4	5	6	7	4	4	3	45011	50274	49396	71047	71684	67821	41306	39992	40089	0.849941	0.949322	0.932743	1.34158	1.35361	1.28066
TGME49_235990-t26_1-p1	MI domain-containing protein(predict) GN=TGME49_235990	--	137.72	12.6	42	10	10	6	8	7	5	2	3	5	3	3	8	8	8	7	5	4	6	5	6	8	8	8	7	5	4	6	5	6	70706	72646	75935	36700	33898	41055	48107	40555	45437	1.36839	1.40593	1.46959	0.710263	0.656035	0.794546
TGME49_236000-t26_1-p1	ferredoxin, putative GN=TGME49_236000	--	33.227	6.6	1	1	1	0	0	0	1	0	0	0	0	0	0	0	0	1	0	0	0	0	0	0	0	0	1	0	0	0	0	0	0	0	0	0	0	0	0	0	0
TGME49_236010-t26_1-p1	prenylcysteine oxidase GN=TGME49_236010	--	68.062	21.4	54	9	9	11	10	9	1	1	2	6	5	9	9	9	9	3	2	2	8	8	8	9	9	9	3	2	2	8	8	8	206510	249130	226400	13660	6858.6	8809.8	98124	97116	101080	1.84441	2.22506	2.02205	0.122002	0.061256	0.078683
TGME49_236030-t26_1-p1	Putative DUF775 domain protein(predict) GN=TGME49_236030	--	20.706	11.2	8	2	2	1	0	1	1	1	1	1	0	2	2	2	2	1	1	1	2	1	2	2	2	2	1	1	1	2	1	2	39929	38314	38220	0	0	0	44657	0	54126	0.92752	0.890005	0.887821
TGME49_236040-t26_1-p1	fructose-1,6-bisphosphate aldolase GN=TGME49_236040	--	46.96	67.2	362	25	25	35	35	32	50	47	48	37	42	36	24	24	24	25	24	25	24	23	25	24	24	24	25	24	25	24	23	25	13938000	13817000	14077000	23326000	22929000	23521000	14547000	14702000	14719000	0.806307	0.799307	0.814348	1.3494	1.32643	1.36068
TGME49_236070-t26_1-p1	pyrroline-5-carboxylate reductase GN=TGME49_236070	--	36.211	35	59	9	9	7	7	6	7	5	6	8	7	6	8	8	9	8	9	9	9	9	9	8	8	9	8	9	9	9	9	9	935440	918300	940760	853930	765310	802750	997600	727320	953220	1.06642	1.04688	1.07248	0.973493	0.872465	0.915147
TGME49_236080-t26_1-p1	replication factor-a protein 1 (rpa1) subfamily protein GN=TGME49_236080	--	98.461	26.7	89	18	18	10	11	8	10	8	9	8	12	13	14	13	12	16	13	14	13	14	15	14	13	12	16	13	14	13	14	15	161360	169690	165670	139820	155440	142930	172800	161730	166930	1.01105	1.06324	1.03805	0.876083	0.973955	0.89557
TGME49_236110-t26_1-p1	autophagy-related protein 3 atg3, putative GN=TGME49_236110	--	43.064	45.1	64	12	12	7	4	7	10	9	10	5	5	7	9	9	10	11	11	12	6	8	10	9	9	10	11	11	12	6	8	10	303450	325260	287700	352150	302310	343400	317750	303090	275090	0.971835	1.04168	0.921393	1.1278	0.968184	1.09978
TGME49_236130-t26_1-p1	signal recognition particle (SRP9) domain-containing protein GN=TGME49_236130	--	23.437	18.9	16	3	3	1	2	2	2	2	3	2	1	1	3	3	3	2	2	3	3	3	1	3	3	3	2	2	3	3	3	1	294010	352340	315710	176720	470390	438280	341770	272550	0	0.883653	1.05896	0.948872	0.531135	1.41377	1.31726
TGME49_236140-t26_1-p1	Putative signal recognition particle domain protein(predict) GN=TGME49_236140	--	110.53	27.2	75	15	15	10	9	8	8	9	13	5	5	8	9	10	9	9	11	12	9	10	11	9	10	9	9	11	12	9	10	11	160360	157140	155560	105070	110910	104320	166430	158380	145140	1.14243	1.11949	1.10823	0.748534	0.790139	0.743191
TGME49_236160-t26_1-p1	Putative transmembrane protein (Fragment)(predict) GN=TGME49_236160	--	82.885	4.9	10	2	2	1	1	1	1	2	1	1	1	1	1	1	1	2	2	2	1	1	1	1	1	1	2	2	2	1	1	1	0	0	0	36213	32497	31797	0	0	0				1.08091	0.969992	0.949098
TGME49_236210-t26_1-p1	peptidase M16 family potein, putative GN=TGME49_236210	--	56.915	53.4	237	23	23	28	26	23	27	26	27	27	25	28	21	21	22	21	21	21	22	22	20	21	21	22	21	21	21	22	22	20	1813400	1806300	1779100	1394900	1403100	1385200	1865300	1867600	1817300	1.07854	1.07431	1.05813	0.829628	0.834505	0.823859
TGME49_236220-t26_1-p1	PCI domain-containing protein GN=TGME49_236220	--	75.65	10.7	17	5	5	2	3	2	1	3	2	1	3	0	4	5	3	3	4	3	5	5	3	4	5	3	3	4	3	5	5	3	295120	255300	339770	572990	540870	519360	378200	309390	357190	0.744377	0.64394	0.856998	1.44524	1.36423	1.30997
TGME49_236250-t26_1-p1	regulator of chromosome condensation (RCC1) repeat-containing protein GN=TGME49_236250	--	114.12	3	12	2	2	0	0	1	2	2	2	1	2	2	1	1	2	2	2	2	1	2	2	1	1	2	2	2	2	1	2	2	0	0	20785	27193	33069	29115	0	22385	19505			0.82018	1.07304	1.30491	1.14888
TGME49_236260-t26_1-p1	protein phosphatase 2C domain-containing protein GN=TGME49_236260	--	101.17	7.7	24	6	6	3	4	4	2	2	2	2	4	1	4	5	6	3	3	4	6	6	4	4	5	6	3	3	4	6	6	4	74945	70605	63512	21858	24747	28044	48179	51496	26141	1.64703	1.55166	1.39578	0.480364	0.543854	0.616311
TGME49_236270-t26_1-p1	RING-type domain-containing protein(predict) GN=TGME49_236270	--	39.768	24	34	7	7	4	5	4	3	3	2	4	4	5	5	6	6	4	4	4	5	6	6	5	6	6	4	4	4	5	6	6	87112	79254	92943	59474	64482	39961	92807	104460	93379	1.09825	0.999179	1.17176	0.749807	0.812944	0.5038
TGME49_236400-t26_1-p1	Putative transmembrane protein(predict) GN=TGME49_236400	--	38.068	9.7	7	2	2	2	2	2	0	0	0	0	0	1	2	2	2	0	0	0	0	0	1	2	2	2	0	0	0	0	0	1	442260	439300	461220	0	0	0	0	0	0	0.988084	0.981471	1.03044
TGME49_236510-t26_1-p1	GAF domain-containing protein(predict) GN=TGME49_236510	--	109.8	1.8	3	1	1	0	0	0	1	1	1	0	0	0	0	0	0	1	1	1	0	0	0	0	0	0	1	1	1	0	0	0	0	0	0	0	0	0	0	0	0
TGME49_236530-t26_1-p1	DUF298 domain-containing protein GN=TGME49_236530	--	35.817	19.7	18	4	4	2	3	1	2	2	2	1	2	3	3	4	3	3	3	3	3	2	4	3	4	3	3	3	3	3	2	4	73824	75275	75825	49123	47527	54451	76591	74753	70237	1.1118	1.13365	1.14193	0.739797	0.715761	0.820037
TGME49_236540-t26_1-p1	RNA recognition motif-containing protein GN=TGME49_236540	--	53.438	38.4	138	13	13	15	15	17	14	14	16	16	16	15	13	13	12	11	11	12	13	13	12	13	13	12	11	11	12	13	13	12	2807900	2742900	2773200	2569700	2569300	2522400	2751500	2542600	2642400	1.0564	1.03195	1.04334	0.966784	0.966633	0.948988
TGME49_236560-t26_1-p1	hypothetical protein GN=TGME49_236560	--	259.59	15	79	24	24	10	13	9	10	8	7	7	9	6	19	19	19	14	16	13	14	12	13	19	19	19	14	16	13	14	12	13	126240	126840	129190	100870	89947	95495	84607	99955	85039	1.21102	1.21678	1.23932	0.967647	0.862863	0.916085
TGME49_236570-t26_1-p1	lysine decarboxylase family protein GN=TGME49_236570	--	43.954	46.9	137	18	18	16	14	15	18	14	16	14	16	14	17	17	16	15	16	15	15	17	15	17	17	16	15	16	15	15	17	15	1039600	1052700	1002700	1376500	1352600	1397600	1127700	1150300	1169000	0.876995	0.888046	0.845867	1.1612	1.14104	1.179
TGME49_236580-t26_1-p1	Prp31-15.5k-U4 Snrna Complex family protein GN=TGME49_236580	--	19.947	24.7	33	5	5	4	4	3	3	3	4	3	5	4	4	4	4	4	5	4	4	5	5	4	4	4	4	5	4	4	5	5	1205700	1110600	1129500	1188400	1172700	1204600	1132100	1199700	1270000	1.02242	0.941781	0.957808	1.00775	0.994441	1.02149
TGME49_236620-t26_1-p1	protein kinase (incomplete catalytic triad) GN=TGME49_236620	--	63.217	25.7	36	10	10	6	5	6	3	3	2	5	3	3	8	9	8	7	6	7	6	4	7	8	9	8	7	6	7	6	4	7	113740	102170	108200	74753	65427	71362	86567	71133	62018	1.35518	1.21732	1.28917	0.890659	0.779542	0.850256
TGME49_236650-t26_1-p1	DEAD (Asp-Glu-Ala-Asp) box polypeptide 17 GN=TGME49_236650	--	59.967	63.8	296	30	30	34	33	32	31	33	33	34	32	34	30	30	30	30	29	30	30	29	29	30	30	30	30	29	30	30	29	29	2029100	1974100	1988500	1824800	1852800	1835300	1916300	1934800	1969600	1.05406	1.02549	1.03297	0.947932	0.962477	0.953386
TGME49_236780-t26_1-p1	zinc finger, C3HC4 type (RING finger) domain-containing protein GN=TGME49_236780	--	115	1.5	2	1	1	0	0	0	0	1	1	0	0	0	0	0	0	1	1	1	0	0	0	0	0	0	1	1	1	0	0	0	0	0	0	0	0	0	0	0	0
TGME49_236840-t26_1-p1	zinc finger (C-x8-C-x5-C-x3-H)-2, putative GN=TGME49_236840	--	41.961	30.6	49	9	9	5	4	5	8	8	8	4	2	5	9	8	9	8	7	8	9	8	8	9	8	9	8	7	8	9	8	8	278860	283480	296790	402780	381920	372250	334440	299480	315550	0.846298	0.860319	0.900713	1.22238	1.15907	1.12972
TGME49_236860-t26_1-p1	haloacid dehalogenase family hydrolase domain-containing protein GN=TGME49_236860	--	270.99	4.9	16	8	8	0	1	2	1	1	0	2	6	3	3	2	4	1	1	1	4	7	3	3	2	4	1	1	1	4	7	3	27943	26753	37226	0	0	0	40733	47671	38107	0.767549	0.734861	1.02254
TGME49_236870-t26_1-p1	Putative transmembrane protein(predict) GN=TGME49_236870	--	23.792	46.7	52	7	7	8	5	6	6	5	6	5	5	6	7	7	6	4	5	6	6	6	6	7	7	6	4	5	6	6	6	6	1164600	1140300	1145900	705330	640840	689660	951330	952170	824900	1.27588	1.24926	1.25539	0.772726	0.702074	0.755559
TGME49_236890-t26_1-p1	Putative transmembrane protein(predict) GN=TGME49_236890	--	24.605	39.9	92	8	8	10	13	9	9	9	9	11	11	11	7	7	6	7	8	8	8	8	8	7	7	6	7	8	8	8	8	8	1649600	1663100	1714000	911870	905740	907190	812740	848610	975520	1.42914	1.44083	1.48493	0.790002	0.784691	0.785947
TGME49_236910-t26_1-p1	U2 snRNP auxiliary factor, putative GN=TGME49_236910	--	29.492	32.7	68	8	8	10	6	8	7	5	10	8	7	7	8	7	8	8	8	8	8	8	8	8	7	8	8	8	8	8	8	8	712960	697090	704860	838790	753990	850130	738980	735140	858870	0.931188	0.91046	0.920609	1.09553	0.984777	1.11034
TGME49_236920-t26_1-p1	DSS1/SEM1 family protein(predict) GN=TGME49_236920	--	12.185	8.1	7	1	1	1	0	0	1	1	1	1	1	1	1	1	1	1	1	1	1	1	1	1	1	1	1	1	1	1	1	1	0	0	0	0	0	0	0	0	0
TGME49_236930-t26_1-p1	hypothetical protein GN=TGME49_236930	--	610.19	5.2	50	20	20	4	7	6	8	5	4	3	4	9	11	12	13	14	12	14	12	13	14	11	12	13	14	12	14	12	13	14	51221	46988	47889	47837	46936	47867	37894	35728	45017	1.1316	1.03808	1.05799	1.05684	1.03694	1.0575
TGME49_236950-t26_1-p1	hypothetical protein GN=TGME49_236950	--	12.489	55.4	51	3	3	6	7	8	4	4	2	8	4	8	3	3	3	3	2	2	3	2	3	3	3	3	3	2	2	3	2	3	3218000	3040600	3047700	1643500	1477200	1451000	2437800	2285600	1973300	1.40765	1.33005	1.33316	0.718917	0.646172	0.634712
TGME49_236970-t26_1-p1	SWI2/SNF2-containing PHD finger protein GN=TGME49_236970	--	277.89	34	231	54	54	23	22	26	26	22	25	32	24	31	35	37	39	37	35	33	41	39	40	35	37	39	37	35	33	41	39	40	171190	182490	189050	178950	192400	182210	227840	233100	217060	0.868353	0.925672	0.958947	0.907715	0.97594	0.924251
TGME49_237000-t26_1-p1	polyphosphoinositide binding protein, putative GN=TGME49_237000	--	37.999	35.5	39	8	8	1	3	3	6	8	7	3	4	4	3	3	4	8	8	8	4	6	7	3	3	4	8	8	8	4	6	7	201830	229240	203240	409050	430190	417580	245110	218910	220870	0.705146	0.80091	0.710072	1.42912	1.50298	1.45893
TGME49_237010-t26_1-p1	RAP domain-containing protein(predict) GN=TGME49_237010	--	71.972	33.8	137	18	18	14	14	12	17	16	14	18	15	17	16	18	16	17	17	17	17	17	18	16	18	16	17	17	17	17	17	18	491610	449440	479000	618070	686890	662600	662130	696150	653500	0.819443	0.749151	0.798424	1.03023	1.14495	1.10446
TGME49_237015-t26_1-p1	Putative transmembrane protein(predict) GN=TGME49_237015	--	29.389	34.5	44	6	6	6	6	5	4	4	5	5	5	4	6	6	4	5	5	5	6	6	5	6	6	4	5	5	5	6	6	5	2204900	2109500	2021600	1103200	1090800	1094100	1224200	1257800	1200900	1.49125	1.42673	1.36728	0.746134	0.737747	0.739979
TGME49_237020-t26_1-p1	exonuclease GN=TGME49_237020	--	157.14	5.5	5	5	5	0	0	0	0	1	2	2	0	0	3	3	3	2	4	3	3	1	2	3	3	3	2	4	3	3	1	2	23259	23067	29279	0	53315	28547	18497	0	0	0.793083	0.786536	0.998352		1.81793	0.973392
TGME49_237110-t26_1-p1	replication factor C subunit 2, putative GN=TGME49_237110	--	39.796	45.4	54	11	11	6	8	7	4	4	5	8	6	6	7	10	8	8	6	9	9	9	9	7	10	8	8	6	9	9	9	9	166540	163760	174410	150120	160620	174350	158090	149030	161100	1.02801	1.01085	1.07659	0.926654	0.991468	1.07622
TGME49_237120-t26_1-p1	Cytochrome c oxidase subunit 3(predict) GN=TGME49_237120	--	18.11	6.7	8	1	1	1	1	0	1	1	1	1	1	1	1	1	0	1	1	1	1	1	1	1	1	0	1	1	1	1	1	1	0	0	0	0	0	0	0	0	0
TGME49_237140-t26_1-p1	ethylene inducible protein, putative GN=TGME49_237140	--	32.703	39.7	70	10	10	7	10	7	8	7	8	6	8	9	10	10	10	8	8	8	9	9	10	10	10	10	8	8	8	9	9	10	341330	344010	341530	708700	777970	751420	470730	471630	427900	0.662745	0.667949	0.663134	1.37605	1.51055	1.459
TGME49_237150-t26_1-p1	minor histocompatibility antigen h13, putative GN=TGME49_237150	--	46.26	23.7	72	10	10	12	11	11	10	8	8	4	4	4	10	10	9	8	7	7	5	5	4	10	10	9	8	7	7	5	5	4	1570900	1551100	1636700	1144000	1040200	1163600	983000	859090	877500	1.30593	1.28947	1.36063	0.951036	0.864744	0.96733
TGME49_237180-t26_1-p1	hypothetical protein GN=TGME49_237180	--	29.155	32.2	75	7	7	8	8	9	8	7	9	8	8	10	7	7	7	7	7	7	7	7	7	7	7	7	7	7	7	7	7	7	404190	412820	407800	360480	363360	342590	545640	575650	604080	0.905667	0.925004	0.913756	0.807726	0.814179	0.76764
TGME49_237200-t26_1-p1	sphingolipid delta 4 desaturase/c-4 hydroxylase protein des2 family protein GN=TGME49_237200	--	48.34	8.7	15	3	3	2	2	2	2	2	2	1	1	1	3	2	3	3	3	3	3	3	3	3	2	3	3	3	3	3	3	3	115130	75697	106630	110270	116030	124700	59978	69249	47776	1.25526	0.825325	1.16259	1.20227	1.26508	1.35961
TGME49_237220-t26_1-p1	DNA replication licensing factor Mcm7, putative GN=TGME49_237220	--	96.874	33.3	94	20	20	16	15	15	8	9	10	10	6	5	18	19	17	13	14	13	16	14	11	18	19	17	13	14	13	16	14	11	151890	151790	149490	109850	113000	111340	75071	68488	77849	1.35513	1.35424	1.33372	0.980057	1.00816	0.99335
TGME49_237230-t26_1-p1	Putative transmembrane protein(predict) GN=TGME49_237230	--	23.828	33.3	30	5	5	3	3	4	5	4	4	2	2	3	5	5	5	4	4	4	3	3	3	5	5	5	4	4	4	3	3	3	1046800	972140	988310	576900	559670	547990	1042200	970460	752350	1.26343	1.17332	1.19284	0.696289	0.675493	0.661396
TGME49_237250-t26_1-p1	Emp24/gp25L/p24 family protein(predict) GN=TGME49_237250	--	28.586	47.5	67	8	8	10	9	9	6	6	6	8	6	7	8	8	8	6	6	6	7	7	6	8	8	8	6	6	6	7	7	6	1179500	1144900	1201300	769950	821730	843730	1076200	1133700	1051000	1.15111	1.11734	1.17238	0.751414	0.801948	0.823418
TGME49_237260-t26_1-p1	Coiled-coil domain containing 124 family protein GN=TGME49_237260	--	25.478	29.4	10	5	5	1	1	3	0	0	3	0	1	1	4	3	5	3	2	4	1	1	3	4	3	5	3	2	4	1	1	3	216060	208020	250700	184670	0	191670	0	0	197030	1.03862	0.999976	1.20514	0.88773		0.92138
TGME49_237280-t26_1-p1	TLD protein GN=TGME49_237280	--	233.1	13.2	81	19	19	7	7	8	11	9	9	11	11	8	13	13	15	13	13	11	13	14	11	13	13	15	13	13	11	13	14	11	123210	128620	127150	133510	141550	134340	120900	128410	139010	0.942373	0.983751	0.972508	1.02115	1.08265	1.0275
TGME49_237290-t26_1-p1	Putative transmembrane protein(predict) GN=TGME49_237290	--	225.39	9.3	58	14	14	4	5	7	8	8	9	6	5	6	7	8	8	10	10	12	9	9	10	7	8	8	10	10	12	9	9	10	63314	62009	69113	131000	133450	133040	65055	81432	75458	0.700143	0.685712	0.76427	1.44863	1.47572	1.47119
TGME49_237460-t26_1-p1	Der1-like family protein(predict) GN=TGME49_237460	--	75.254	6.8	5	3	3	1	1	2	0	0	0	0	0	1	2	1	2	1	1	1	0	0	1	2	1	2	1	1	1	0	0	1	0	0	0	0	0	0	0	0	0
TGME49_237470-t26_1-p1	glycine cleavage T-protein (aminomethyl transferase) domain-containing protein GN=TGME49_237470	--	92.4	17.2	51	11	11	6	7	5	4	7	5	5	6	6	8	9	9	8	8	7	8	8	8	8	9	9	8	8	7	8	8	8	229470	225970	225710	186080	197180	178150	214790	210120	221620	1.09324	1.07657	1.07533	0.886522	0.939405	0.848742
TGME49_237500-t26_1-p1	protein phosphatase 2C domain-containing protein GN=TGME49_237500	--	97.304	37.8	118	23	23	12	15	18	13	9	11	14	11	15	19	19	20	17	16	16	16	15	19	19	19	20	17	16	16	16	15	19	195910	198540	204510	118350	123980	115570	155790	151890	170640	1.22855	1.24504	1.28248	0.742172	0.777477	0.724738
TGME49_237520-t26_1-p1	SANT domain-containing protein(predict) GN=TGME49_237520	--	114.77	23.6	69	15	15	8	9	6	9	9	11	5	5	7	8	11	9	12	10	13	8	8	9	8	11	9	12	10	13	8	8	9	166150	168290	160580	196350	187030	197520	121790	129240	133440	1.02394	1.03713	0.989612	1.21005	1.15262	1.21726
TGME49_237560-t26_1-p1	iron-sulfur cluster protein ISCU GN=TGME49_237560	--	23.745	34.2	50	6	6	6	6	5	5	6	5	4	7	6	5	5	5	6	5	5	5	6	5	5	5	5	6	5	5	5	6	5	226870	227210	214730	155120	140200	136800	193250	202600	202830	1.20135	1.20315	1.13707	0.821412	0.742406	0.724401
TGME49_237570-t26_1-p1	leucine carboxyl methyltransferase GN=TGME49_237570	--	50.463	31.2	30	10	9	2	6	6	4	3	2	3	2	2	8	9	10	6	6	5	7	6	4	8	8	9	6	6	5	7	5	3	213620	154150	147120	127710	137970	153760	65468	64560	82257	1.67674	1.20995	1.15477	1.00242	1.08295	1.20689
TGME49_237820-t26_1-p1	IMC sub-compartment protein ISP2 GN=TGME49_237820	--	17.397	58.8	60	8	8	7	7	7	8	7	6	6	5	7	7	7	7	7	7	6	6	6	7	7	7	7	7	7	6	6	6	7	925760	938220	970530	969350	978320	912510	908170	891720	1196300	0.958688	0.971591	1.00505	1.00383	1.01312	0.944966
TGME49_237870-t26_1-p1	FYVE zinc finger domain-containing protein GN=TGME49_237870	--	57.025	11.2	20	4	4	2	2	4	2	1	1	4	1	3	4	4	4	3	3	2	4	3	3	4	4	4	3	3	2	4	3	3	67005	82564	74476	29841	31943	30447	69687	57815	69537	1.17481	1.4476	1.3058	0.523205	0.56006	0.53383
TGME49_237880-t26_1-p1	Putative transmembrane protein(predict) GN=TGME49_237880	--	18.171	35.4	36	4	4	3	4	4	4	5	4	4	4	4	3	4	4	4	4	4	4	4	4	3	4	4	4	4	4	4	4	4	750160	901300	739790	970840	994760	879940	1058400	1365400	1248600	0.757806	0.910487	0.747331	0.980736	1.0049	0.888909
TGME49_238010-t26_1-p1	ribosomal protein RPL23A GN=TGME49_238010	--	18.561	46.1	85	9	9	11	10	11	8	8	9	9	9	10	9	9	8	9	8	9	9	8	9	9	9	8	9	8	9	9	8	9	3332600	3484400	3482600	2685600	2818700	2773200	2943900	3149500	3318400	1.07162	1.12043	1.11985	0.863571	0.90637	0.891739
TGME49_238040-t26_1-p1	protein disulfide-isomerase domain-containing protein GN=TGME49_238040	--	152.76	53.8	375	45	45	43	40	47	36	38	34	42	48	47	41	44	44	39	39	40	41	42	42	41	44	44	39	39	40	41	42	42	1734600	1782200	1779500	1319600	1293900	1312700	2192000	2173000	2208400	0.98832	1.01544	1.0139	0.751866	0.737223	0.747935
TGME49_238050-t26_1-p1	nuclease and tudor domain-containing protein GN=TGME49_238050	--	104.04	57.3	365	44	44	37	39	31	46	48	47	41	34	42	39	38	38	43	42	43	39	40	44	39	38	38	43	42	43	39	40	44	1457900	1456300	1441900	1909400	1976800	1934400	1396100	1429800	1428400	0.90923	0.908232	0.899252	1.19081	1.23285	1.2064
TGME49_238070-t26_1-p1	glutaredoxin domain-containing protein GN=TGME49_238070	--	26.165	41.6	69	8	8	9	8	6	9	8	6	7	9	7	8	8	8	8	8	7	8	8	8	8	8	8	8	8	7	8	8	8	654270	649690	638000	650150	659320	665580	703310	708220	631560	0.987975	0.981059	0.963407	0.981754	0.995601	1.00505
TGME49_238100-t26_1-p1	transmembrane protein GN=TGME49_238100	--	26.92	30	71	8	8	8	8	8	7	7	9	8	9	7	8	8	8	8	8	8	8	8	8	8	8	8	8	8	8	8	8	8	2855100	2921000	2951700	1775600	1648600	1734700	2549800	2564800	2783000	1.17956	1.20679	1.21947	0.733574	0.681105	0.716677
TGME49_238110-t26_1-p1	replication factor a protein 3 protein GN=TGME49_238110	--	11.888	32.4	7	2	2	0	0	0	1	1	1	1	2	1	0	0	0	1	1	1	1	2	1	0	0	0	1	1	1	1	2	1	0	0	0	0	0	0	0	0	0
TGME49_238130-t26_1-p1	HXXEE motif protein(predict) GN=TGME49_238130	--	41.437	16.4	5	2	1	1	1	1	0	0	0	1	1	0	1	1	1	0	0	0	1	1	0	1	1	1	0	0	0	1	1	0	0	0	0	0	0	0	0	0	0
TGME49_238140-t26_1-p1	hypothetical protein GN=TGME49_238140	--	93.807	9.1	10	5	5	0	0	1	3	1	3	0	1	1	1	2	1	5	4	4	1	2	3	1	2	1	5	4	4	1	2	3	0	0	0	141970	139160	141190	0	132580	134820				1.02919	1.00882	1.02353
TGME49_238150-t26_1-p1	Putative transmembrane protein(predict) GN=TGME49_238150	--	37.062	8.6	12	2	2	1	1	1	2	2	1	2	1	1	1	1	1	2	2	1	2	2	2	1	1	1	2	2	1	2	2	2	0	0	0	519980	559140	0	947060	882080	733460				0.713921	0.767687
TGME49_238170-t26_1-p1	hypothetical protein GN=TGME49_238170	--	165.15	2.8	5	3	3	1	1	1	1	0	0	0	0	1	3	3	3	3	3	3	3	3	3	3	3	3	3	3	3	3	3	3	9655400	8145300	8846700	8892400	0	0	0	0	8146600	1.10508	0.932247	1.01252	1.01775
TGME49_238180-t26_1-p1	26s proteasome regulatory complex subunit, putative GN=TGME49_238180	--	47.55	35.3	71	16	16	9	9	7	9	9	8	7	7	6	15	15	15	14	14	11	15	12	12	15	15	15	14	14	11	15	12	12	816940	815040	803760	898100	944900	880400	875640	1002300	826960	0.934947	0.932772	0.919863	1.02783	1.08139	1.00757
TGME49_238190-t26_1-p1	DNA-directed RNA polymerase II RPB3 GN=TGME49_238190	--	51.732	33.9	64	12	12	6	9	10	7	6	5	8	8	5	10	11	11	9	9	8	11	11	9	10	11	11	9	9	8	11	11	9	195260	191080	183630	257260	245270	251760	183770	201000	207800	0.916795	0.897169	0.862189	1.2079	1.1516	1.18208
TGME49_238230-t26_1-p1	Ser/Thr phosphatase family protein GN=TGME49_238230	--	55.65	24.4	23	8	8	4	2	3	4	2	3	1	1	3	5	5	6	5	4	5	2	2	4	5	5	6	5	4	5	2	2	4	62749	62873	70842	66388	59100	56718	47256	47742	52197	1.07393	1.07605	1.21244	1.13621	1.01148	0.970709
TGME49_238240-t26_1-p1	bystin protein GN=TGME49_238240	--	50.444	33.3	38	11	11	7	5	6	2	3	3	3	5	4	10	9	9	6	6	8	8	7	5	10	9	9	6	6	8	8	7	5	77660	69731	73216	59562	53276	57806	45741	47299	53286	1.30017	1.16742	1.22577	0.997174	0.891935	0.967776
TGME49_238250-t26_1-p1	ribosomal protein RPL36 GN=TGME49_238250	--	11.407	21.8	17	2	2	2	2	2	2	2	1	2	2	2	2	2	2	2	2	2	2	2	2	2	2	2	2	2	2	2	2	2	1862900	1949400	1917600	1406600	1468900	1405200	1546500	1752100	1599200	1.12461	1.17683	1.15763	0.849145	0.886755	0.8483
TGME49_238380-t26_1-p1	hypothetical protein GN=TGME49_238380	--	96.534	11.9	32	7	7	1	2	4	3	3	4	5	5	5	4	5	5	5	4	4	7	6	5	4	5	5	5	4	4	7	6	5	75307	79043	77677	45271	54363	53545	112150	109900	115640	0.937566	0.984079	0.967073	0.56362	0.676815	0.666631
TGME49_238390-t26_1-p1	Putative transmembrane protein(predict) GN=TGME49_238390	--	231.89	5.2	23	8	8	2	4	2	3	2	3	4	1	2	4	4	5	6	4	5	6	5	5	4	4	5	6	4	5	6	5	5	38853	38598	36073	54001	50765	56266	36090	41273	40545	0.890979	0.885131	0.827227	1.23835	1.16414	1.29029
TGME49_238400-t26_1-p1	endonuclease/exonuclease/phosphatase domain-containing protein GN=TGME49_238400	--	290.21	8	44	15	15	6	5	7	6	2	7	6	2	3	10	10	11	12	8	10	9	10	6	10	10	11	12	8	10	9	10	6	364690	359970	349090	445480	436450	423590	317110	320090	322250	0.983074	0.970351	0.941022	1.20086	1.17651	1.14185
TGME49_238440-t26_1-p1	SAG-related sequence SRS22A GN=TGME49_238440	--	20.728	37.1	8	3	3	0	0	0	1	1	1	1	3	1	0	0	0	1	1	1	2	2	1	0	0	0	1	1	1	2	2	1	0	0	0	0	0	0	0	0	0
TGME49_238510-t26_1-p1	RanBP2-type domain-containing protein(predict) GN=TGME49_238510	--	116.25	15.6	59	14	14	10	7	6	5	6	5	6	8	6	12	12	10	10	11	12	12	11	10	12	12	10	10	11	12	12	11	10	102130	97838	100230	110970	106160	105960	109360	103690	122550	0.958579	0.918295	0.940746	1.04155	0.996404	0.994527
TGME49_238870-t26_1-p1	hypothetical protein GN=TGME49_238870	--	48.924	5.3	4	2	2	0	1	1	1	1	0	0	0	0	1	2	2	1	1	1	1	1	1	1	2	2	1	1	1	1	1	1	0	0	0	0	0	0	0	0	0
TGME49_238880-t26_1-p1	RNA polymerase I specific transcription initiation factor RRN3(predict) GN=TGME49_238880	--	342.44	3.5	18	7	7	3	3	3	2	2	2	1	1	1	5	5	6	2	2	3	4	5	4	5	5	6	2	2	3	4	5	4	36312	36422	39671	32703	0	48033	26870	34940	29352	1.02178	1.02488	1.1163	0.920229		1.3516
TGME49_238940-t26_1-p1	GDP mannose 4,6-dehydratase, putative GN=TGME49_238940	--	41.717	43.5	60	12	12	3	6	3	8	9	9	6	6	10	6	8	8	11	12	10	10	10	11	6	8	8	11	12	10	10	10	11	148380	141790	149770	175720	185540	197440	159970	161730	144390	0.911718	0.871225	0.920258	1.07971	1.14005	1.21317
TGME49_238950-t26_1-p1	fatty acyl-CoA desaturase, putative GN=TGME49_238950	--	117.09	22.5	110	19	19	10	11	9	18	17	13	13	9	10	14	15	15	17	17	18	16	16	15	14	15	15	17	17	18	16	16	15	237280	215370	211150	461910	470460	445740	246490	257200	227770	0.770009	0.698908	0.685213	1.49897	1.52671	1.44649
TGME49_238995-t26_1-p1	ion channel protein GN=TGME49_238995	--	278.22	1.5	6	3	3	0	1	0	1	1	0	1	0	2	3	3	3	2	3	2	3	3	3	3	3	3	2	3	2	3	3	3	90944	162410	90153	101320	105170	0	116240	120550	239420	0.708972	1.2661	0.702806	0.78986	0.819874
TGME49_239010-t26_1-p1	Putative transmembrane protein(predict) GN=TGME49_239010	--	79.587	46.8	92	15	15	12	12	11	7	7	6	12	14	11	13	13	12	9	9	7	11	13	11	13	13	12	9	9	7	11	13	11	516380	529720	550360	612300	624500	638550	568350	546400	616920	0.893137	0.91621	0.951909	1.05904	1.08014	1.10444
TGME49_239020-t26_1-p1	ABC transporter transmembrane region domain-containing protein GN=TGME49_239020	--	151.63	21.7	43	19	19	1	1	1	0	0	1	13	11	15	4	3	4	2	2	2	16	16	19	4	3	4	2	2	2	16	16	19	24403	57640	16383	0	0	99791	790330	420920	579130	0.0859	0.202897	0.057669			0.351271
TGME49_239070-t26_1-p1	C2H2 type zinc-finger protein(predict) GN=TGME49_239070	--	65.614	9.7	15	4	4	2	2	1	2	1	1	2	1	3	2	3	2	2	2	2	3	2	3	2	3	2	2	2	2	3	2	3	26106	28859	31020	29197	24242	25611	33043	37154	51611	0.819103	0.905481	0.973285	0.916087	0.760618	0.803572
TGME49_239087-t26_1-p1	hypothetical protein GN=TGME49_239087	--	17.272	9.3	3	1	1	0	0	0	1	1	1	0	0	0	1	1	1	1	1	1	0	0	0	1	1	1	1	1	1	0	0	0	0	0	0	0	0	0	0	0	0
TGME49_239100-t26_1-p1	ribosomal protein RPS7 GN=TGME49_239100	--	22.587	65.3	159	14	13	20	19	16	18	14	16	19	19	18	14	14	14	12	12	12	14	14	13	13	13	13	11	11	11	13	13	12	5321000	5183300	5195200	3926100	3886000	3912000	4601600	4580900	4715600	1.15893	1.12894	1.13153	0.855117	0.846383	0.852046
TGME49_239250-t26_1-p1	diacylglycerol kinase, putative GN=TGME49_239250	--	200.7	9	36	11	11	1	0	4	7	5	7	5	2	5	7	4	8	9	8	9	8	6	9	7	4	8	9	8	9	8	6	9	86066	170030	37296	192220	222550	179730	120200	77183	147530	0.628318	1.24129	0.272277	1.40329	1.62471	1.31211
TGME49_239260-t26_1-p1	histone H4 GN=TGME49_239260	--	11.439	52.4	81	9	9	8	9	9	9	8	8	9	10	11	8	8	8	7	7	8	9	9	7	8	8	8	7	7	8	9	9	7	17059000	17141000	16161000	17285000	17162000	17349000	20113000	19875000	20886000	0.941729	0.946256	0.892155	0.954205	0.947415	0.957738
TGME49_239300-t26_1-p1	Intraconoid microtubule associated protein 1(predict) GN=TGME49_239300	--	139.18	13.2	47	13	12	5	3	5	5	3	4	8	7	7	8	6	7	9	8	9	10	10	8	8	6	7	9	8	9	10	10	8	597000	720620	669690	679340	782170	572380	820020	691670	775580	0.851712	1.02808	0.955415	0.969183	1.11589	0.816588
TGME49_239310-t26_1-p1	ribulose 5-phosphate isomerase GN=TGME49_239310	--	27.483	21.6	37	5	5	4	4	4	5	3	4	4	5	4	5	4	5	5	4	5	5	5	4	5	4	5	5	4	5	5	5	4	327660	313680	313600	395400	383190	375870	322970	304650	273940	0.979402	0.937615	0.937375	1.18188	1.14539	1.1235
TGME49_239330-t26_1-p1	ribosomal protein RPL37 GN=TGME49_239330	--	11.221	18.4	11	2	2	2	0	1	2	1	2	1	1	1	2	1	2	2	2	2	2	2	2	2	1	2	2	2	2	2	2	2	1604900	0	1553200	1917900	1590500	1549000	1581800	1309600	1941800	0.983945		0.952248	1.17584	0.975116	0.949673
TGME49_239400-t26_1-p1	hypothetical protein GN=TGME49_239400	--	133.89	30.5	126	26	26	16	18	17	10	11	12	14	15	13	18	21	18	17	18	17	17	18	16	18	21	18	17	18	17	17	18	16	368700	377500	369420	327060	330420	348620	273510	284510	258470	1.12936	1.15632	1.13157	1.00181	1.01211	1.06785
TGME49_239410-t26_1-p1	RNA recognition motif protein(predict) GN=TGME49_239410	--	256.13	11.3	56	18	18	7	8	7	6	7	4	5	7	5	16	16	14	12	10	9	13	13	13	16	16	14	12	10	9	13	13	13	140290	144340	156230	130270	145230	135060	124370	136150	127050	1.01906	1.04848	1.13485	0.946279	1.05495	0.981073
TGME49_239420-t26_1-p1	protein kinase GN=TGME49_239420	--	183.68	4.6	11	6	6	0	0	0	2	4	2	1	1	1	2	2	2	4	6	4	3	3	3	2	2	2	4	6	4	3	3	3	15473	0	19044	39095	64469	49201	20618	17743	22897	0.498045		0.612988	1.25839	2.07513	1.58368
TGME49_239440-t26_1-p1	protein kinase (incomplete catalytic triad) GN=TGME49_239440	--	175.76	1.6	8	2	2	1	1	1	1	1	0	1	1	1	2	2	2	1	1	1	2	2	2	2	2	2	1	1	1	2	2	2	26991	28645	29583	0	0	0	29940	26014	14418	1.04084	1.10463	1.1408
TGME49_239475-t26_1-p1	CH_2 domain-containing protein(predict) GN=TGME49_239475	--	236.34	1.2	4	3	3	1	1	0	0	0	1	1	0	0	2	3	3	2	1	2	3	3	2	2	3	3	2	1	2	3	3	2	1253000	1045900	0	0	0	909080	1474100	0	0	1.07046	0.893534				0.776646
TGME49_239480-t26_1-p1	RNB family domain-containing protein GN=TGME49_239480	--	129.84	16.7	79	14	14	9	9	10	8	4	8	10	9	12	10	11	12	10	10	11	12	12	11	10	11	12	10	10	11	12	12	11	80295	86005	94458	89223	87187	86484	86986	77738	82036	0.938011	1.00472	1.10346	1.04231	1.01852	1.01031
TGME49_239490-t26_1-p1	dehydrogenase E1 component family protein GN=TGME49_239490	--	63.914	43.3	169	19	19	19	18	19	19	22	16	20	16	20	18	16	15	19	19	17	17	14	18	18	16	15	19	19	17	17	14	18	1756700	1797400	1760400	1721200	1737100	1681800	1859300	1833700	1909400	0.984636	1.00745	0.98671	0.964738	0.97365	0.942654
TGME49_239500-t26_1-p1	proteasome subunit alpha type, putative GN=TGME49_239500	--	27.936	59.5	93	12	12	10	10	11	14	11	9	9	10	9	9	9	10	11	9	8	10	9	8	9	9	10	11	9	8	10	9	8	848140	903450	864200	1380200	1404200	1376600	1157100	1167900	1158000	0.743998	0.792516	0.758086	1.21073	1.23178	1.20757
TGME49_239530-t26_1-p1	alanine-glyoxylate aminotransferase GN=TGME49_239530	--	57.437	34	62	15	15	1	1	2	12	13	15	4	7	7	5	5	5	13	15	15	9	9	11	5	5	5	13	15	15	9	9	11	61405	62533	67886	1084600	1295900	1438200	274040	258300	252920	0.115236	0.117352	0.127398	2.03541	2.43195	2.699
TGME49_239540-t26_1-p1	LEM3 (ligand-effect modulator 3) family / CDC50 family protein GN=TGME49_239540	--	46.946	8.4	17	3	3	2	3	2	2	1	2	2	2	1	2	3	3	2	1	2	3	2	1	2	3	3	2	1	2	3	2	1	50625	52175	49119	31246	0	36969	58779	52356	0	1.06975	1.1025	1.03793	0.660255		0.781187
TGME49_239560-t26_1-p1	myosin E GN=TGME49_239560	--	93.1	8.4	7	5	5	2	0	0	0	0	0	0	2	3	3	1	1	0	1	0	2	3	4	3	1	1	0	1	0	2	3	4	41828	0	0	0	0	0	0	43883	38041	1.014
TGME49_239590-t26_1-p1	WD domain, G-beta repeat-containing protein GN=TGME49_239590	--	74.724	37.6	95	19	19	14	10	16	8	9	12	10	8	8	15	14	15	17	16	16	12	13	13	15	14	15	17	16	16	12	13	13	149250	143630	156430	101820	99754	111240	112290	118730	108330	1.2195	1.17358	1.27817	0.831958	0.815077	0.908927
TGME49_239610-t26_1-p1	Putative transmembrane protein(predict) GN=TGME49_239610	--	65.668	29.4	49	11	11	3	2	3	12	11	10	3	2	3	6	6	4	11	11	10	5	4	6	6	6	4	11	11	10	5	4	6	39986	38793	43548	137030	136210	128540	46872	42959	60245	0.533793	0.517867	0.581344	1.82928	1.81833	1.71594
TGME49_239620-t26_1-p1	5'-nucleotidase, C-terminal domain-containing protein GN=TGME49_239620	--	95.851	31.1	110	23	23	7	5	8	18	19	19	10	10	14	14	14	13	21	21	21	15	16	16	14	14	13	21	21	21	15	16	16	82862	81692	79319	228580	220070	234470	105100	113320	121510	0.588637	0.580326	0.563468	1.62379	1.56334	1.66563
TGME49_239630-t26_1-p1	cytidine and deoxycytidylate deaminase zinc-binding region domain-containing protein GN=TGME49_239630	--	47.343	40.9	34	10	10	1	0	1	5	6	5	4	7	5	3	4	3	7	7	8	7	8	7	3	4	3	7	7	8	7	8	7	118220	44499	75280	438730	454240	357430	323940	288210	215970	0.459301	0.172885	0.292473	1.70453	1.76479	1.38867
TGME49_239680-t26_1-p1	Putative transmembrane protein(predict) GN=TGME49_239680	--	65.449	18.3	30	8	8	5	3	5	1	2	2	6	2	4	7	4	6	6	5	6	6	4	7	7	4	6	6	5	6	6	4	7	85581	130130	111740	91429	104580	88186	80450	90768	90665	0.881744	1.34073	1.15126	0.941996	1.07749	0.908583
TGME49_239690-t26_1-p1	Rab5-interacting (Rab5ip) protein(predict) GN=TGME49_239690	--	16.951	7.6	9	1	1	1	1	1	1	1	1	1	1	1	1	1	1	1	1	1	1	1	1	1	1	1	1	1	1	1	1	1	0	0	0	0	0	0	0	0	0
TGME49_239710-t26_1-p1	phosphomannomutase GN=TGME49_239710	--	28.674	38.2	24	8	8	2	1	1	5	5	3	2	2	3	6	6	5	8	8	8	5	7	7	6	6	5	8	8	8	5	7	7	101750	93529	111770	171390	157120	160070	89878	110730	92974	0.840746	0.772817	0.92354	1.41617	1.29826	1.32264
TGME49_239740-t26_1-p1	dense granule protein GRA14 GN=TGME49_239740	--	44.711	52.9	187	17	17	21	21	23	17	18	14	25	23	25	16	16	16	14	13	13	17	17	17	16	16	16	14	13	13	17	17	17	6769600	6904100	6960700	2672300	2832800	2864700	6268900	6203500	6366900	1.27345	1.29875	1.3094	0.502695	0.532887	0.538888
TGME49_239752-t26_1-p1	Glucosaminyltransferase, putative(predict) GN=TGME49_239752	--	102.14	39	250	26	26	23	25	25	32	31	32	26	29	27	23	24	24	26	24	25	24	26	24	23	24	24	26	24	25	24	26	24	632860	649900	630710	853520	852980	826690	769940	760200	750540	0.846656	0.869452	0.843779	1.14186	1.14114	1.10597
TGME49_239760-t26_1-p1	ribosomal protein RPL22 GN=TGME49_239760	--	15.073	35.3	43	4	4	5	5	6	5	3	4	5	5	5	4	4	4	4	4	4	4	4	4	4	4	4	4	4	4	4	4	4	3324900	3171100	3146200	2186100	2187100	2235400	2506600	2584100	2406100	1.26009	1.2018	1.19236	0.828501	0.82888	0.847185
TGME49_239770-t26_1-p1	alveolin domain containing intermediate filament IMC11 GN=TGME49_239770	--	15.619	23.9	14	3	2	2	2	2	1	2	1	1	2	1	2	2	3	3	3	2	2	2	3	2	2	2	2	2	2	1	2	2	120040	260550	116540	99006	130050	94004	0	261620	102210	0.811067	1.76044	0.787419	0.668948	0.878701	0.635151
TGME49_239790-t26_1-p1	BRCA1 C Terminus (BRCT) domain-containing protein GN=TGME49_239790	--	82.154	18.4	55	10	10	7	3	6	8	9	8	4	5	5	8	7	10	10	9	10	6	6	8	8	7	10	10	9	10	6	6	8	136390	168560	155430	122950	113540	134230	143020	125250	130490	0.998089	1.23351	1.13742	0.899737	0.830875	0.982283
TGME49_239800-t26_1-p1	Amine-terminal region of chorein, A TM vesicle-mediated sorter(predict) GN=TGME49_239800	--	34.073	36.2	42	7	7	7	6	5	4	2	3	5	4	6	7	6	7	5	3	5	6	6	7	7	6	7	5	3	5	6	6	7	275100	250670	296260	183780	223820	185350	263280	268200	230450	1.13735	1.03635	1.22483	0.759802	0.925339	0.766293
TGME49_239820-t26_1-p1	D-3-phosphoglycerate dehydrogenase GN=TGME49_239820	--	65.193	62.6	298	28	28	33	36	36	32	29	31	34	33	34	27	26	27	25	22	24	28	26	24	27	26	27	25	22	24	28	26	24	3723600	3678800	3717400	2436900	2550700	2458500	3625600	3552300	3648500	1.14018	1.12646	1.13828	0.746185	0.781031	0.752799
TGME49_239870-t26_1-p1	CBS domain-containing protein GN=TGME49_239870	--	98.111	14.6	38	11	11	4	2	5	5	5	7	4	4	2	7	7	8	8	8	8	6	6	8	7	7	8	8	8	8	6	6	8	74473	77946	76953	76701	79372	86083	67576	73643	58929	0.997887	1.04442	1.03112	1.02774	1.06353	1.15345
TGME49_239885-t26_1-p1	Protein kinase domain-containing protein(predict) GN=TGME49_239885	--	656.4	0.4	3	2	2	0	0	0	1	0	2	0	0	0	0	0	0	1	0	2	0	0	0	0	0	0	1	0	2	0	0	0	0	0	0	0	0	0	0	0	0
TGME49_239890-t26_1-p1	SCP family extracellular subfamily protein GN=TGME49_239890	--	26.623	50	95	10	10	10	11	10	10	10	11	11	12	10	8	8	8	9	9	9	8	10	9	8	8	8	9	9	9	8	10	9	1076300	1092800	1086600	1193000	1219500	1154900	1654300	1694600	1572800	0.824765	0.837409	0.832658	0.914192	0.934499	0.884996
TGME49_239930-t26_1-p1	beta-catenin family protein 1, putative GN=TGME49_239930	--	73.344	33.4	95	15	15	10	11	12	10	9	9	11	8	15	12	12	13	10	9	11	11	11	14	12	12	13	10	9	11	11	11	14	236330	249240	241250	199610	200390	204890	236980	234090	235170	1.04368	1.10069	1.06541	0.881518	0.884963	0.904836
TGME49_240050-t26_1-p1	hypothetical protein GN=TGME49_240050	--	201.73	7.7	24	10	10	2	2	3	4	2	0	5	3	3	3	5	6	6	4	2	6	6	5	3	5	6	6	4	2	6	6	5	29241	25561	19902	31485	25641	0	41185	23881	20689	1.07511	0.939807	0.731742	1.15762	0.942749
TGME49_240060-t26_1-p1	hypothetical protein GN=TGME49_240060	--	88.532	48	213	29	29	32	32	31	12	12	11	26	26	31	28	29	28	13	15	13	26	26	27	28	29	28	13	15	13	26	26	27	2287300	2367800	2410800	1587500	1653900	1628900	2472800	2681300	2600100	1.04547	1.08226	1.10192	0.725607	0.755957	0.74453
TGME49_240070-t26_1-p1	RNA recognition motif-containing protein GN=TGME49_240070	--	32.075	16.9	12	3	3	0	1	1	2	3	2	1	1	1	2	2	2	2	3	3	3	2	3	2	2	2	2	3	3	3	2	3	106570	137000	108120	152480	187710	145780	88008	106000	85079	0.858861	1.1041	0.871352	1.22886	1.51278	1.17486
TGME49_240090-t26_1-p1	rhoptry kinase family protein ROP34, putative GN=TGME49_240090	--	61.667	44.8	142	21	21	18	18	19	12	10	12	19	18	16	19	19	19	15	14	15	19	20	16	19	19	19	15	14	15	19	20	16	1005700	995870	982210	587910	593170	582190	1049400	1118400	1092400	1.13039	1.11934	1.10399	0.6608	0.666712	0.654371
TGME49_240220-t26_1-p1	Mucin-like domain-containing protein(predict) GN=TGME49_240220	--	166.36	24.1	122	24	24	15	14	13	11	10	13	16	14	16	17	19	20	17	18	16	20	21	19	17	19	20	17	18	16	20	21	19	96411	101140	105330	118220	121800	120100	90636	92257	103470	0.913979	0.95881	0.998532	1.12073	1.15467	1.13855
TGME49_240250-t26_1-p1	macro domain-containing protein GN=TGME49_240250	--	87.941	11.6	18	6	6	2	1	2	6	3	3	1	0	0	3	3	3	5	5	6	1	1	2	3	3	3	5	5	6	1	1	2	23439	30469	32009	62907	62595	64751	0	0	23363	0.547763	0.712052	0.748041	1.47012	1.46283	1.51321
TGME49_240280-t26_1-p1	S1/P1nuclease GN=TGME49_240280	--	48.523	46	149	15	15	15	19	16	18	15	18	17	14	17	13	15	13	14	12	15	12	12	13	13	15	13	14	12	15	12	12	13	653900	624220	622440	703360	728290	698400	696330	830040	784740	0.927997	0.885876	0.88335	0.99819	1.03357	0.991151
TGME49_240330-t26_1-p1	Toxoplasma gondii family E protein GN=TGME49_240330	--	155.99	1.5	8	2	2	1	0	1	2	1	1	1	0	1	1	1	1	2	1	1	1	1	1	1	1	1	2	1	1	1	1	1	0	0	0	0	0	0	0	0	0
TGME49_240430-t26_1-p1	glyoxalase family protein GN=TGME49_240430	--	122.36	4.8	5	3	3	0	1	0	0	1	2	1	0	0	2	2	0	1	1	2	1	1	0	2	2	0	1	1	2	1	1	0	0	0	0	0	0	0	0	0	0
TGME49_240450-t26_1-p1	Maf family protein GN=TGME49_240450	--	29.566	22.5	24	5	5	2	3	2	3	4	3	2	3	2	3	3	3	4	4	4	3	3	4	3	3	3	4	4	4	3	3	4	503190	485460	495050	602990	499950	486740	629770	664990	313990	0.967233	0.933152	0.951586	1.15907	0.961005	0.935613
TGME49_240490-t26_1-p1	hypothetical protein GN=TGME49_240490	--	15.654	14.7	7	1	1	0	1	0	1	1	1	1	1	1	0	1	1	1	1	1	1	1	1	0	1	1	1	1	1	1	1	1	0	0	0	0	0	0	0	0	0
TGME49_240500-t26_1-p1	PITH domain protein(predict) GN=TGME49_240500	--	32.035	45.4	45	8	8	4	4	5	6	4	5	6	6	5	6	5	7	7	6	6	6	7	5	6	5	7	7	6	6	6	7	5	559800	499240	500750	593830	650960	567290	667900	582050	574330	0.969602	0.864709	0.867325	1.02854	1.1275	0.982576
TGME49_240510-t26_1-p1	hypothetical protein GN=TGME49_240510	--	135.07	20.4	78	16	16	11	10	13	7	7	5	9	8	8	12	11	13	12	10	9	13	13	11	12	11	13	12	10	9	13	13	11	96532	97641	97203	110510	110950	110820	97977	87732	96613	0.95895	0.969967	0.965616	1.09781	1.10218	1.10089
TGME49_240520-t26_1-p1	Oligomerisation domain protein(predict) GN=TGME49_240520	--	44.463	8.3	11	2	2	1	1	2	1	2	2	1	1	0	1	2	2	1	2	2	1	1	1	1	2	2	1	2	2	1	1	1	0	65910	61077	0	101030	113970	0	0	0		0.770906	0.714378		1.18168	1.33303
TGME49_240540-t26_1-p1	Putative oligomeric component 8,related protein(predict) GN=TGME49_240540	--	62.029	6.9	11	3	3	2	2	3	1	1	0	1	1	0	3	2	3	2	1	2	2	3	1	3	2	3	2	1	2	2	3	1	2160700	2468300	2440500	1721100	0	1723100	2311300	2417700	0	0.992272	1.13353	1.12077	0.790391		0.79131
TGME49_240550-t26_1-p1	copper chaperone COX17-1, putative GN=TGME49_240550	--	8.1951	44.2	26	4	4	4	3	3	1	2	3	3	4	3	4	4	4	3	3	3	4	4	4	4	4	4	3	3	3	4	4	4	174570	184870	169970	188430	209700	208100	198570	218190	210090	0.891426	0.944022	0.867937	0.962201	1.07082	1.06264
TGME49_240560-t26_1-p1	MAPEG family protein GN=TGME49_240560	--	22.204	6.8	8	1	1	1	1	1	1	1	1	1	1	0	1	1	1	1	1	1	1	1	0	1	1	1	1	1	1	1	1	0	0	0	0	0	0	0	0	0	0
TGME49_240570-t26_1-p1	Putative transmembrane protein(predict) GN=TGME49_240570	--	57.406	33.5	74	13	13	8	9	10	6	6	7	13	7	8	10	10	10	10	8	10	12	9	11	10	10	10	10	8	10	12	9	11	313450	302230	286430	224700	176970	218470	299290	304270	322460	1.15226	1.11102	1.05293	0.826012	0.650553	0.80311
TGME49_240590-t26_1-p1	DNA-directed RNA polymerase II RPB5 GN=TGME49_240590	--	24.017	21.5	20	4	4	3	4	3	2	2	3	1	1	1	4	4	4	3	3	3	3	4	3	4	4	4	3	3	3	3	4	3	112940	111560	129120	157260	151330	141600	100580	89656	134270	0.900865	0.889857	1.02992	1.25438	1.20708	1.12947
TGME49_240600-t26_1-p1	chaperonin cpn60, putative GN=TGME49_240600	--	72.236	53.8	169	23	23	17	16	20	17	23	17	21	20	18	18	20	19	19	20	18	21	22	21	18	20	19	19	20	18	21	22	21	1376200	1375200	1438100	1536500	1562200	1584600	1255400	1235000	1115300	0.992571	0.99185	1.03722	1.10819	1.12672	1.14288
TGME49_240640-t26_1-p1	casein kinase I GN=TGME49_240640	--	37.959	32.4	74	10	10	9	6	9	9	9	9	8	6	9	9	9	8	9	10	9	10	8	10	9	9	8	9	10	9	10	8	10	728560	677060	711670	795960	669980	734260	647300	708950	739530	1.02242	0.950146	0.998715	1.117	0.94021	1.03042
TGME49_240650-t26_1-p1	coatomer protein complex, subunit alpha, putative GN=TGME49_240650	--	142.95	57.1	436	59	59	43	43	43	54	51	57	43	49	53	46	48	46	53	53	53	47	51	53	46	48	46	53	53	53	47	51	53	677870	685040	680270	738420	753040	753180	757480	766160	720550	0.93399	0.943869	0.937296	1.01742	1.03756	1.03775
TGME49_240660-t26_1-p1	Rrna-processing protein efg1 (Fragment)(predict) GN=TGME49_240660	--	54.602	3.3	3	1	1	0	0	0	1	1	1	0	0	0	0	0	0	1	1	1	0	0	0	0	0	0	1	1	1	0	0	0	0	0	0	0	0	0	0	0	0
TGME49_240670-t26_1-p1	adrenodoxin-type ferredoxin, putative GN=TGME49_240670	--	21.134	15.8	9	2	2	0	1	1	1	2	1	0	1	2	1	1	1	1	2	1	2	2	2	1	1	1	1	2	1	2	2	2	0	0	0	0	37092	0	22227	28080	39025					1.17358
TGME49_240690-t26_1-p1	S-adenosyl methionine synthetase GN=TGME49_240690	--	45.894	36.6	62	10	10	4	3	4	12	11	9	5	6	8	8	7	7	9	10	10	8	8	9	8	7	7	9	10	10	8	8	9	94901	95237	92330	196950	186860	180850	126730	123480	132480	0.6945	0.696959	0.675685	1.44131	1.36747	1.32349
TGME49_240700-t26_1-p1	ubiquitin family protein GN=TGME49_240700	--	65.666	13.2	23	6	6	3	3	2	2	3	4	2	3	1	5	5	3	4	4	6	4	4	2	5	5	3	4	4	6	4	4	2	45253	45142	46762	52754	55539	60243	43449	45832	45681	0.924254	0.921987	0.955074	1.07746	1.13434	1.23041
TGME49_240710-t26_1-p1	RNA recognition motif-containing protein GN=TGME49_240710	--	102.23	32.2	114	23	23	12	9	13	9	15	15	11	16	14	20	17	19	16	17	18	19	20	19	20	17	19	16	17	18	19	20	19	339330	346530	346470	349900	342220	341370	393600	392290	447380	0.925701	0.945343	0.945179	0.954536	0.933585	0.931266
TGME49_240810-t26_1-p1	Putative transporter(predict) GN=TGME49_240810	--	61.262	22.3	62	10	10	6	8	9	6	6	6	8	8	5	10	9	9	9	8	7	8	10	7	10	9	9	9	8	7	8	10	7	782640	786080	792710	897180	831650	863230	586110	583970	643070	1.04095	1.04553	1.05435	1.1933	1.10614	1.14814
TGME49_240830-t26_1-p1	hydrolase, alpha/beta fold family protein GN=TGME49_240830	--	65.756	12.1	17	5	5	1	2	1	2	2	2	3	2	2	3	3	2	3	3	4	3	2	4	3	3	2	3	3	4	3	2	4	36817	43496	0	49142	44781	40992	56099	75896	53256	0.735459	0.86888		0.981664	0.894549	0.818859
TGME49_240840-t26_1-p1	histone lysine demethylase JmjC NO66 GN=TGME49_240840	--	55.991	28.5	39	11	11	4	3	5	3	5	5	3	7	4	8	5	7	7	10	10	9	9	9	8	5	7	7	10	10	9	9	9	37634	33765	33251	60515	61801	58640	51003	54545	63441	0.745072	0.668474	0.658298	1.19807	1.22353	1.16094
TGME49_240850-t26_1-p1	WD domain, G-beta repeat-containing protein GN=TGME49_240850	--	59.365	19.7	38	7	7	4	5	2	4	3	3	5	6	6	5	6	5	4	4	4	5	7	6	5	6	5	4	4	4	5	7	6	184080	173930	182040	88778	91752	82405	163430	168270	141590	1.29809	1.22652	1.28371	0.626042	0.647014	0.581101
TGME49_240860-t26_1-p1	acyltransferase domain-containing protein GN=TGME49_240860	--	31.851	30.6	54	6	6	5	6	7	6	5	4	8	8	5	6	5	6	6	5	6	6	5	6	6	5	6	6	5	6	6	5	6	752750	684640	669190	635030	686460	676230	654340	619030	689530	1.11662	1.01558	0.992667	0.941995	1.01829	1.00311
TGME49_240870-t26_1-p1	beta adaptin protein, putative GN=TGME49_240870	--	101.99	40.5	213	30	30	20	23	23	23	26	25	21	27	25	23	24	27	26	27	26	26	27	27	23	24	27	26	27	26	26	27	27	463950	465530	468900	445580	436290	431830	414360	413530	416320	1.05542	1.05902	1.06668	1.01363	0.992498	0.982352
TGME49_240890-t26_1-p1	6-phosphofructokinase GN=TGME49_240890	--	154.69	42.4	269	40	40	32	26	27	34	40	28	26	25	31	34	33	34	38	36	34	32	32	32	34	33	34	38	36	34	32	32	32	445370	417880	417830	472080	483210	479520	396580	381190	366210	1.03846	0.974364	0.974248	1.10074	1.12669	1.11809
TGME49_240910-t26_1-p1	C2 domain-containing protein(predict) GN=TGME49_240910	--	214.92	1.8	4	3	3	1	0	0	0	0	1	1	0	1	2	2	2	2	1	3	1	1	2	2	2	2	2	1	3	1	1	2	23009	0	0	0	0	0	0	0	43863	0.68815
TGME49_240960-t26_1-p1	AIG2 family protein GN=TGME49_240960	--	46.25	12.9	11	3	3	1	1	1	3	1	1	1	0	2	1	2	2	3	2	3	1	2	3	1	2	2	3	2	3	1	2	3	0	34421	33866	60858	49801	39549	0	29196	49221		0.81151	0.798425	1.43479	1.17411	0.932408
TGME49_240980-t26_1-p1	Conserved Plasmodium protein, related(predict) GN=TGME49_240980	--	151.94	42.8	266	40	40	32	32	32	27	28	28	32	27	28	34	36	32	30	32	31	32	32	32	34	36	32	30	32	31	32	32	32	439970	429510	438510	512810	524360	534470	380630	357920	391380	0.987572	0.964093	0.984295	1.15107	1.177	1.19969
TGME49_241000-t26_1-p1	Putative transmembrane protein(predict) GN=TGME49_241000	--	25.401	36.1	25	4	4	3	3	2	2	2	2	3	4	4	3	3	3	3	3	3	3	4	4	3	3	3	3	3	3	3	4	4	276150	254970	259870	238270	234090	232120	271770	277770	306630	1.05686	0.9758	0.994553	0.911887	0.89589	0.88835
TGME49_241010-t26_1-p1	K+ channel tetramerisation domain-containing protein GN=TGME49_241010	--	35.888	8.6	7	3	3	1	1	0	2	1	1	0	0	1	3	3	3	3	3	3	2	2	2	3	3	3	3	3	3	2	2	2	158250	143290	95358	90080	57283	100210	0	0	94401	1.49924	1.35752	0.903412	0.853409	0.542693	0.94938
TGME49_241150-t26_1-p1	N2227 domain-containing protein(predict) GN=TGME49_241150	--	65.205	19.8	43	8	8	5	6	6	4	6	5	4	5	2	7	7	8	6	7	8	8	7	5	7	7	8	6	7	8	8	7	5	241780	223640	222110	256040	272710	282350	212770	209320	191570	1.03017	0.952881	0.946362	1.09093	1.16196	1.20303
TGME49_241170-t26_1-p1	KH domain protein(predict) GN=TGME49_241170	--	139.69	28.7	171	25	25	23	21	20	18	17	18	19	18	17	23	21	22	22	21	20	19	20	21	23	21	22	22	21	20	19	20	21	656380	652270	664430	479940	541720	517410	501310	482160	434210	1.1983	1.1908	1.213	0.876188	0.988975	0.944594
TGME49_241240-t26_1-p1	hypothetical protein GN=TGME49_241240	--	76.288	33.9	130	15	15	17	16	17	12	13	13	13	15	14	14	14	14	12	14	14	14	13	14	14	14	14	12	14	14	14	13	14	423850	426160	433900	217090	217880	215870	323070	308170	316250	1.3235	1.33072	1.35488	0.677879	0.680346	0.674069
TGME49_241820-t26_1-p1	membrane protein, putative GN=TGME49_241820	--	30.888	9.3	6	2	2	1	1	0	0	0	0	2	1	1	2	1	2	0	0	0	2	1	1	2	1	2	0	0	0	2	1	1	145530	0	136830	0	0	0	93611	0	0	1.16123		1.09181
TGME49_241830-t26_1-p1	peptidyl-prolyl cis-trans isomerase GN=TGME49_241830	--	64.463	22.1	33	9	9	3	3	4	7	4	3	3	4	2	4	6	5	7	7	7	7	5	3	4	6	5	7	7	7	7	5	3	68424	61041	71153	94903	91590	95433	54628	67251	83234	0.895528	0.7989	0.931245	1.24208	1.19872	1.24902
TGME49_241840-t26_1-p1	C2 domain protein(predict) GN=TGME49_241840	--	49.143	20.5	19	6	6	5	2	3	0	0	1	3	2	3	5	5	5	2	2	2	6	4	6	5	5	5	2	2	2	6	4	6	271220	199240	185230	105780	131730	131270	225310	177310	197120	1.50287	1.10402	1.02639	0.586143	0.729936	0.727387
TGME49_241850-t26_1-p1	Phd finger protein br140 lin (Fragment)(predict) GN=TGME49_241850	--	479.48	1.3	14	4	4	1	1	1	1	2	2	1	1	4	3	2	2	2	2	2	3	3	4	3	2	2	2	2	2	3	3	4	22733	21114	22067	17437	15439	13594	23003	24825	24554	1.10733	1.02847	1.07489	0.849361	0.752038	0.662167
TGME49_241880-t26_1-p1	3'5'-cyclic nucleotide phosphodiesterase domain-containing protein GN=TGME49_241880	--	142.52	16.2	72	17	16	10	10	6	8	8	6	8	9	7	14	12	15	13	14	13	13	15	10	14	12	14	12	13	12	12	14	9	747780	705750	741580	612000	632450	546140	687090	710720	618820	1.12123	1.05821	1.11194	0.917644	0.948307	0.818892
[truncated: 2,417 more rows]
[truncated: 9 more columns]

## Sheet: Peptide Quant
ID	Sequence	Length	Protein accession	Protein description	Charge	m/z	Mass error [ppm]	PEP	Score	MS/MS Count	Experiment	Intensity	Unique [yes/no]
[truncated: 390,079+ more rows]
