# Supplementary material for: Global profiling of protein lysine malonylation in Toxoplasma gondii strains of different virulence and genetic backgrounds
Source: PLoS Negl Trop Dis. 2022 May 16;16(5):e0010431. doi: 10.1371/journal.pntd.0010431 (PMC9135328; doi:10.1371/journal.pntd.0010431)
Supplement: S2 Table — (XLSX) [file pntd.0010431.s002.xlsx]

## Sheet: Summary
Header line description of table 1			Table 1. MS/MS spectrum database search analysis summary
Identified proteins	Number of proteins detected by spectrum search analysis
Quantifiable proteins	Number of proteins quantifiable		Total spectrums	Matched spectrums	Peptides	Modified peptides	Identified proteins	Quantifiable proteins	Identified sites	Quantifiable sites
Identified sites	Number of modification sites detected by spectrum search analysis		442496	52159	9525	1812	775	510	1814	1119
Quantifiable sites	Number of modification sites quantifiable
Header line description of worksheet "Site_quant Normalized"			Table 2. Differentially modified sites (modified proteins) summary (Filtered with threshold value of expression fold change)
Protein accession	Protein accession number of database used for search
Position	Modification site localization in protein		Compare group	Regulated type	fold change >1.2	fold change >1.3	fold change >1.5	fold change >2
Amino acid	The amino acid that modification site modified		RH/PRU	Up-regulated	235 (145)	207 (136)	152 (111)	53 (45)
Protein description	Protein functional description			Down-regulated	31 (30)	25 (24)	17 (17)	4 (4)
Gene name	Indicates the name of the gene that code for the protein sequence		RH/VEG	Up-regulated	113 (83)	92 (70)	59 (50)	17 (17)
Localization probability	Probability of a certain amino acid containing this modification in this peptide			Down-regulated	116 (92)	94 (80)	53 (50)	9 (9)
PEP	The maximal posterior error probability for peptides		VEG/PRU	Up-regulated	188 (127)	158 (112)	90 (72)	31 (29)
Score	A simple rule to be used to judge whether a result is significant or not			Down-regulated	15 (14)	11 (10)	8 (7)	7 (7)
Modified sequence	Identified peptide sequence marked with modification sites localization probabilities
Charge	Carried charge of peptide
Mass error [ppm]	Parts per million ratio of peptide mass error between the theory and practice
MS/MS Count	Number of spectrum matched with peptide

## Sheet: Site_quant Normalized
Modification sites information																				Protein quantitation									Normalized modification sites quantitation
Protein accession	Position	Amino acid	Protein description	Gene name	Localization probability	PEP	Score	Charge	Modified sequence	Mass error [ppm]	PRU_1	PRU_2	PRU_3	RH_1	RH_2	RH_3	VEG_1	VEG_2	VEG_3	PRU_1	PRU_2	PRU_3	RH_1	RH_2	RH_3	VEG_1	VEG_2	VEG_3	PRU_1	PRU_2	PRU_3	RH_1	RH_2	RH_3	VEG_1	VEG_2	VEG_3	RH/PRU Ratio	RH/PRU P value	RH/VEG Ratio	RH/VEG P value	VEG/PRU Ratio	VEG/PRU P value
TGME49_200320-t26_1-p1	227	K	hypoxanthine-xanthine-guanine phosphoribosyl transferase HXGPRT GN=TGME49_200320	--	1	0.0561592	47.334	2	IATLVEK(1)R	-0.72917					1					0.963483	0.937714	0.933955	1.68295	1.6672	1.68077	0.382582	0.394502	0.35684					0.6
TGME49_200360-t26_1-p1	167	K	hypothetical protein GN=TGME49_200360	--	1	0.0136463	60.547	2	FMLDK(1)ASK	0.46317								1		1.20316	1.15748	1.21377	0.686368	0.682881	0.727018	1.14099	1.09491	1.09342								0.913
TGME49_201270-t26_1-p1	696	K	hypothetical protein GN=TGME49_201270	--	1	0.0133044	55.754	2	VFNSSK(1)GSR	-2.6944							1			1.23636	1.14	1.14835	1.11427	1.01497	0.976265	0.666684	0.809363	0.893738							1.5
TGME49_201680-t26_1-p1	558	K	eukaryotic initiation factor-3 subunit 10, putative GN=TGME49_201680	--	1	0.0016721	49.097	3	HQLCNLAK(1)QIDK	-1.0405	0.69774			1.46724			0.835025			0.92322	0.901686	0.902573	1.19461	1.1951	1.19252	0.851924	0.902976	0.935398	0.756			1.228			0.98			1.624		1.253		1.296
TGME49_201680-t26_1-p1	64	K	eukaryotic initiation factor-3 subunit 10, putative GN=TGME49_201680	--	1	0.000276997	63.766	3	HVQLCVDENK(1)LR	-0.18382				0.704521	1.78569	1.82085		0.370744	0.3182	0.92322	0.901686	0.902573	1.19461	1.1951	1.19252	0.851924	0.902976	0.935398				0.59	1.494	1.527		0.411	0.34			3.206	0.0778651
TGME49_201680-t26_1-p1	329	K	eukaryotic initiation factor-3 subunit 10, putative GN=TGME49_201680	--	1	0.0106218	50.834	2	LLLHVK(1)GFK	-0.14938			1							0.92322	0.901686	0.902573	1.19461	1.1951	1.19252	0.851924	0.902976	0.935398			1.108
TGME49_201680-t26_1-p1	223	K	eukaryotic initiation factor-3 subunit 10, putative GN=TGME49_201680	--	1	0.0159781	40.533	2	SHFALILK(1)NR	-0.1492								1		0.92322	0.901686	0.902573	1.19461	1.1951	1.19252	0.851924	0.902976	0.935398								1.107
TGME49_201780-t26_1-p1	165	K	microneme protein MIC2 GN=TGME49_201780	--	1	0.000635082	79.795	2	ACK(1)QILFTGSR	8.1887					1.48867	0.511332				0.782314	0.759125	0.766564	1.32483	1.35133	1.38031	0.846441	0.874567	0.914518					1.102	0.37
TGME49_201780-t26_1-p1	257	K	microneme protein MIC2 GN=TGME49_201780	--	1	0.000338482	73.532	2	ADWGQLATAIK(1)PMLK	2.4425				0.311461	1.68854					0.782314	0.759125	0.766564	1.32483	1.35133	1.38031	0.846441	0.874567	0.914518				0.235	1.25
TGME49_201780-t26_1-p1	162	K	microneme protein MIC2 GN=TGME49_201780	--	1	2.57518e-76	197.17	2	GSTNTSDGLK(1)ACK	-1.9462	0.498237	0.459227	0.418655	1.6943	1.92577	1.91487	0.614416	0.575609	0.898907	0.782314	0.759125	0.766564	1.32483	1.35133	1.38031	0.846441	0.874567	0.914518	0.637	0.605	0.546	1.279	1.425	1.387	0.726	0.658	0.983	2.288	0.000119239	1.728	0.0109412	1.324	0.106733
TGME49_201780-t26_1-p1	630	K	microneme protein MIC2 GN=TGME49_201780	--	1	0.0499626	45.654	2	NK(1)PCDLPTFETK	-0.2929				1						0.782314	0.759125	0.766564	1.32483	1.35133	1.38031	0.846441	0.874567	0.914518				0.755
TGME49_201800-t26_1-p1	136	K	Thioredoxin domain-containing protein(predict) GN=TGME49_201800	--	1	0.00372435	66.664	2	K(1)PIVCLFFAR	-2.9879					0.883626	0.85906		1.10887	1.14845	0.958755	0.940296	0.944683	0.965655	0.911833	0.984839	1.1485	1.04296	1.10247					0.969	0.872		1.063	1.042			0.875	0.127799
TGME49_201880-t26_1-p1	79	K	Ubiquinol-cytochrome C family reductase UQCRX/QCR9-like protein(predict) GN=TGME49_201880	--	1	0.0192816	66.619	2	LYEYCLK(1)DNR	1.7618				1.00071	0.999288					0.978397	0.931549	0.945776	0.989078	0.995527	1.05266	1.12004	1.04256	0.944407				1.012	1.004
TGME49_202200-t26_1-p1	290	K	hypothetical protein GN=TGME49_202200	--	1	0.000320699	49.718	3	TFGSK(1)PGYPVPVTACEAHR	0.75973						0.533212		1.46679		0.691035	0.701571	0.698502	0.90765	0.933981	0.947399	1.3845	1.43183	1.30353						0.563		1.024				0.55
TGME49_202370-t26_1-p1	255	K	T-complex protein 1, epsilon subunit (TCP-1-epsilon), putative GN=TGME49_202370	--	1	2.43408e-08	110.14	2	IAILTCPFEPPK(1)PK	-2.1503	0.669792	0.699079	0.596314	1.41172	1.49871	1.40877	0.870724	0.898031	0.946867	0.805197	0.796492	0.829618	1.32158	1.3819	1.33206	0.816907	0.83971	0.876534	0.832	0.878	0.719	1.068	1.085	1.058	1.066	1.069	1.08	1.322	0.00931687	0.999	0.885335	1.324	0.00900177
TGME49_202380-t26_1-p1	85	K	rab GDI alpha, putative GN=TGME49_202380	--	1	0.00304851	51.872	2	FVMACGK(1)LVK	-1.2187		0.700932			1.03551	0.966471	1.09117		1.20591	1.06449	1.01363	1.03746	1.02332	1.03144	1.03407	0.932583	0.935094	0.927912		0.692			1.004	0.935	1.17		1.3	1.401		0.785	0.062949	1.785
TGME49_202380-t26_1-p1	94	K	rab GDI alpha, putative GN=TGME49_202380	--	1	0.0198003	47.361	2	VLLTTK(1)VTR	-0.59352		0.837897		0.979278		1.18283				1.06449	1.01363	1.03746	1.02332	1.03144	1.03407	0.932583	0.935094	0.927912		0.827		0.957		1.144				1.27
TGME49_202460-t26_1-p1	675	K	diacylglycerol kinase accessory domain (presumed) domain-containing protein GN=TGME49_202460	--	1	0.000469798	47.844	2	TVQVLAAPCDK(1)HLHA	-4.508								1		1.1564	1.13828	1.17667	0.845255	0.943478	0.905332	0.910481	0.937895	0.986204								1.066
TGME49_202500-t26_1-p1	257	K	GAPM1a GN=TGME49_202500	--	1	0.000610332	76.196	2	FDVK(1)LTQSAMR	0.166	0.591081		0.567232	1.03496	1.09392		1.17678	1.53602		0.665149	0.845179	0.863794	0.94017	0.835851	0.753686	1.271	1.36049	1.46469	0.889		0.657	1.101	1.309		0.926	1.129		1.559	0.122138	1.173	0.346773	1.329	0.24867
TGME49_202680-t26_1-p1	250	K	peptidase M16, alpha subunit, putative GN=TGME49_202680	--	1	0.0320943	76.605	2	EK(1)LIMAR	-0.51171					1.14532	1.09671		0.757971		1.09249	1.1121	1.09463	0.833261	0.83176	0.78908	1.07174	1.07531	1.09963					1.377	1.39		0.705				1.962
TGME49_202680-t26_1-p1	245	K	peptidase M16, alpha subunit, putative GN=TGME49_202680	--	1	0.0414939	46.068	2	FLPWELK(1)ACK	0.042915		1								1.09249	1.1121	1.09463	0.833261	0.83176	0.78908	1.07174	1.07531	1.09963		0.899
TGME49_202680-t26_1-p1	467	K	peptidase M16, alpha subunit, putative GN=TGME49_202680	--	1	0.0196991	55.604	2	MVSVTK(1)EELQR	1.772	0.939232		1.06077							1.09249	1.1121	1.09463	0.833261	0.83176	0.78908	1.07174	1.07531	1.09963	0.86		0.969
TGME49_202680-t26_1-p1	478	K	peptidase M16, alpha subunit, putative GN=TGME49_202680	--	1	9.58223e-05	84.105	2	NSLK(1)SSIFMNLECR	-1.0077	0.95427		0.708955	0.848611		0.952435	1.01879	1.2223	1.29464	1.09249	1.1121	1.09463	0.833261	0.83176	0.78908	1.07174	1.07531	1.09963	0.873		0.648	1.018		1.207	0.951	1.137	1.177	1.463	0.152328	1.022	0.845177	1.431	0.0798307
TGME49_202680-t26_1-p1	194	K	peptidase M16, alpha subunit, putative GN=TGME49_202680	--	1	9.46969e-10	112.75	2	TVK(1)TIEVLGANAGCVVGR	0.31841	0.756121						0.986138	1.12442	1.13332	1.09249	1.1121	1.09463	0.833261	0.83176	0.78908	1.07174	1.07531	1.09963	0.692						0.92	1.046	1.031					1.444
TGME49_202820-t26_1-p1	11	K	ubiquitin-conjugating enzyme subfamily protein GN=TGME49_202820	--	1	0.0388419	47.561	2	K(1)QFLELSR	0.277				1						0.502569	0.43743	0.489718	1.50445	1.43282	1.57453	0.871448	1.06814	1.1189				0.665
TGME49_202950-t26_1-p1	244	K	Chromosome III, complete sequence, related(predict) GN=TGME49_202950	--	1	0.00891085	76.85	2	LSLSK(1)PQR	-1.213	0.990746		0.83263	1.0684	1.17117	1.20656	0.806769		0.923729	0.982448	0.984594	0.965834	1.13785	1.24089	1.14359	0.832738	0.865405	0.846645	1.008		0.862	0.939	0.944	1.055	0.969		1.091	1.047	0.573943	0.951	0.502658	1.102	0.423027
TGME49_203290-t26_1-p1	211	K	hypothetical protein GN=TGME49_203290	--	1	1.22797e-09	104.86	2	GATDDDVAVDK(1)TK	1.465	1.35504	1.25426	1.12496						0.265738	1.85227	1.77087	1.76204				0.2052	0.223262	0.18636	0.732	0.708	0.638						1.426					2.059
TGME49_203290-t26_1-p1	200	K	hypothetical protein GN=TGME49_203290	--	1	3.62183e-10	93.576	2	NSEK(1)GATDDDVAVDK	-0.22374	1.19121	1.01003	0.798764							1.85227	1.77087	1.76204				0.2052	0.223262	0.18636	0.643	0.57	0.453
TGME49_203310-t26_1-p1	142	K	dense granule protein GRA7 GN=TGME49_203310	--	1	6.26184e-26	97.525	2	K(1)LALPAVGMGASYFAADR	-2.5248	1.02261	1.03011	0.993539	0.80386	0.816278	0.853971	1.10837	1.20396	1.16729	1.02728	1.0564	1.06614	0.84816	0.888295	0.877706	1.0837	1.09755	1.05477	0.995	0.975	0.932	0.948	0.919	0.973	1.023	1.097	1.107	0.979	0.445319	0.88	0.0130405	1.112	0.0283763
TGME49_203310-t26_1-p1	137	K	dense granule protein GRA7 GN=TGME49_203310	--	1	0.0330849	57.293	2	SFK(1)DLLK	-0.44985				0.747793	1.25221					1.02728	1.0564	1.06614	0.84816	0.888295	0.877706	1.0837	1.09755	1.05477				0.882	1.41
TGME49_203420-t26_1-p1	1065	K	4'-phosphopantetheinyl transferase domain-containing protein GN=TGME49_203420	--	1	0.0142333	112.8	2	ASAFLAK(1)R	-0.8232	1.23054	1.39665	1.09666	0.39389	0.550128		1.11834	1.05012	1.16367
TGME49_204050-t26_1-p1	345	K	subtilisin SUB1 GN=TGME49_204050	--	1	0.00207962	54.556	2	LLPCK(1)FLAYTGR	0.47805					1					0.720678	0.718918	0.721588	1.35567	1.3158	1.4032	0.908912	0.929106	0.92612					0.76
TGME49_204160-t26_1-p1	391	K	GYF domain-containing protein GN=TGME49_204160	--	1	7.57468e-05	65.724	2	AALAQPAGVCAAEK(1)K	0.954	1									0.843208	0.875515	0.862218	1.2803	1.296	1.32908	0.836298	0.798229	0.879157	1.186
TGME49_204340-t26_1-p1	654	K	Putative transmembrane protein(predict) GN=TGME49_204340	--	1	3.67921e-09	60.329	2	LK(1)SDTQCIVAAAPATPK	-2.7394		1								1.01349	1.01303	1.03218	0.964905	0.978602	0.963309	1.01899	0.988412	1.02709		0.987
TGME49_204400-t26_1-p1	249	K	ATPase synthase subunit alpha, putative GN=TGME49_204400	--	1	0.00118829	94.63	2	EINDSTDDESK(1)K	-1.3446				1.08222		0.973924		0.943852		0.97061	0.971824	0.972293	0.971382	0.961197	0.951454	1.07263	1.07158	1.05703				1.114		1.024		0.881				1.213
TGME49_204400-t26_1-p1	250	K	ATPase synthase subunit alpha, putative GN=TGME49_204400	--	1	0.000394222	106.11	2	K(1)LYCIYVAVGQK	-1.1631				0.452706		0.525612	1.28168	1.38211	1.3579	0.97061	0.971824	0.972293	0.971382	0.961197	0.951454	1.07263	1.07158	1.05703				0.466		0.552	1.195	1.29	1.285			0.405	0.00102804
TGME49_204400-t26_1-p1	481	K	ATPase synthase subunit alpha, putative GN=TGME49_204400	--	1	0.000597923	83.214	2	GTALTELLK(1)QR	-0.5358		0.662157						1.33784		0.97061	0.971824	0.972293	0.971382	0.961197	0.951454	1.07263	1.07158	1.05703		0.681						1.248						1.833
TGME49_204530-t26_1-p1	183	K	microneme protein MIC11 GN=TGME49_204530	--	1	0.000587341	73.502	2	IK(1)EVAIDVFR	-1.144				1.07463	1.21603	1.14562	0.563716			1.12662	1.08378	1.04462	1.03717	0.924971	1.04243	0.957193	1.02737	0.755845				1.036	1.315	1.099	0.589					1.952
TGME49_204530-t26_1-p1	200	K	microneme protein MIC11 GN=TGME49_204530	--	1	5.20384e-06	80.379	2	QACEHAEEK(1)LQDA	-0.030885					1.47376	1.26324			0.263002	1.12662	1.08378	1.04462	1.03717	0.924971	1.04243	0.957193	1.02737	0.755845					1.593	1.212			0.348			4.03
TGME49_204530-t26_1-p1	76	K	microneme protein MIC11 GN=TGME49_204530	--	1	0.00248915	58.508	2	SALK(1)EILVAVK	0.73792					1.10127	0.898726				1.12662	1.08378	1.04462	1.03717	0.924971	1.04243	0.957193	1.02737	0.755845					1.191	0.862
TGME49_204550-t26_1-p1	915	K	hypothetical protein GN=TGME49_204550	--	1	0.0395845	41.824	2	LIASFK(1)NSPK	-1.4356		1											0.932725	1.03211	1.03516
TGME49_205000-t26_1-p1	170	K	phosphoglycerate mutase family protein GN=TGME49_205000	--	1	1.54813e-06	63.95	2	SCSVK(1)TETSGATAADTVLR	0.36894				1									0.838853	1.16115								1.192
TGME49_205010-t26_1-p1	822	K	U2 small nuclear ribonucleoprotein family protein, putative GN=TGME49_205010	--	1	0.0271233	40.386	2	GK(1)GLAAYLK	0.33281								1		1.05825	1.04849	1.01943	0.883914	0.884942	0.908033	1.10272	1.09448	0.999739								0.914
TGME49_205010-t26_1-p1	1008	K	U2 small nuclear ribonucleoprotein family protein, putative GN=TGME49_205010	--	1	0.0187024	45.183	2	IK(1)PYLPQICGVIR	-0.099098		0.875272			1.12473					1.05825	1.04849	1.01943	0.883914	0.884942	0.908033	1.10272	1.09448	0.999739		0.835			1.271					1.522
TGME49_205180-t26_1-p1	112	K	RNA recognition motif-containing protein GN=TGME49_205180	--	1	0.00565202	51.577	2	TLFVGGISYDTTEK(1)K	0.087767								1		1.04508	0.983499	1.03134	0.919263	1.04363	0.991993	0.978465	1.02961	0.977122								0.971
TGME49_205240-t26_1-p1	774	K	cleft lip and palate transmembrane protein 1 (clptm1) protein GN=TGME49_205240	--	1	0.000667273	75.012	2	SSGK(1)TPGAACK	-1.2855				1.15297			0.859353	0.987678		0.710874	0.676365	0.710644	1.57529	1.63857	1.56338	0.662937	0.686098	0.775835				0.732			1.296	1.44				0.535
TGME49_205250-t26_1-p1	202	K	rhoptry protein ROP18 GN=TGME49_205250	--	1	0.000544327	127.03	2	ADSGCVIGK(1)R	-1.4821	0.639059		0.507167	1.25942	1.29371	1.30065				0.710501	0.695522	0.682406	1.31221	1.2954	1.30397				0.899		0.743	0.96	0.999	0.997				1.2	0.0831926
TGME49_205320-t26_1-p1	358	K	Putative serine-rich adhesin for platelets family protein(predict) GN=TGME49_205320	--	1	0.0404494	43.306	2	ACEK(1)APEK	0.22641								1		0.757541	0.744674	0.761919	1.42221	1.42058	1.44568	0.823958	0.811625	0.811812								1.232
TGME49_205320-t26_1-p1	192	K	Putative serine-rich adhesin for platelets family protein(predict) GN=TGME49_205320	--	1	9.26321e-05	58.402	2	ETCQK(1)PVGSQVASDSLDTK	-0.3278						1				0.757541	0.744674	0.761919	1.42221	1.42058	1.44568	0.823958	0.811625	0.811812						0.692
TGME49_205340-t26_1-p1	72	K	ribosomal protein RPS12 GN=TGME49_205340	--	1	2.36108e-19	97.551	2	AQVCFLSESCSEPAYK(1)K	-2.1633		0.647118	0.495666	0.96606	1.36822	1.3908		1.13213		1.01074	1.07526	1.03044	0.925388	0.951752	0.941102	1.03968	1.03803	0.987598		0.602	0.481	1.044	1.438	1.478		1.091		2.438	0.0130062	1.21		2.015
TGME49_205340-t26_1-p1	73	K	ribosomal protein RPS12 GN=TGME49_205340	--	1	0.0120722	112.8	2	K(1)LVQGLCK	-1.434	1.02929	1.04555	0.870644	1.00113	1.1188	1.0973	0.89783	0.880555	1.05891	1.01074	1.07526	1.03044	0.925388	0.951752	0.941102	1.03968	1.03803	0.987598	1.018	0.972	0.845	1.082	1.176	1.166	0.864	0.848	1.072	1.208	0.0366925	1.23	0.0564428	0.982	0.834918
TGME49_205340-t26_1-p1	103	K	ribosomal protein RPS12 GN=TGME49_205340	--	1	2.46051e-06	110.9	2	ELGEWAGLCK(1)VDK	-1.3534	0.933678	0.923008	0.767368	1.12175		1.06377	1.1304	0.985357	1.07467	1.01074	1.07526	1.03044	0.925388	0.951752	0.941102	1.03968	1.03803	0.987598	0.924	0.858	0.745	1.212		1.13	1.087	0.949	1.088	1.39	0.0301859	1.125	0.161301	1.236	0.0513229
TGME49_205340-t26_1-p1	106	K	ribosomal protein RPS12 GN=TGME49_205340	--	1	0.0207974	46.068	2	VDK(1)DGTAR	-0.70678				1						1.01074	1.07526	1.03044	0.925388	0.951752	0.941102	1.03968	1.03803	0.987598				1.081
TGME49_205340-t26_1-p1	50	K	ribosomal protein RPS12 GN=TGME49_205340	--	1	0.0105492	45.654	3	GLHEVAK(1)ALDAK	-3.2046		1								1.01074	1.07526	1.03044	0.925388	0.951752	0.941102	1.03968	1.03803	0.987598		0.93
TGME49_205340-t26_1-p1	56	K	ribosomal protein RPS12 GN=TGME49_205340	--	1	3.1791e-16	80.175	2	K(1)AQVCFLSESCSEPAYK	-1.5773	0.627274		0.574842	1.25085	1.4692	1.49994	0.88818	0.956937	0.732778	1.01074	1.07526	1.03044	0.925388	0.951752	0.941102	1.03968	1.03803	0.987598	0.621		0.558	1.352	1.544	1.594	0.854	0.922	0.742	2.539	0.00118801	1.783	0.00203003	1.424	0.0310859
TGME49_205340-t26_1-p1	80	K	ribosomal protein RPS12 GN=TGME49_205340	--	1	4.59374e-06	60.329	3	LVQGLCK(1)EHGIPLLDVTDSK	-0.57647					1.13081	1.03579		0.833408		1.01074	1.07526	1.03044	0.925388	0.951752	0.941102	1.03968	1.03803	0.987598					1.188	1.101		0.803				1.425
TGME49_205340-t26_1-p1	33	K	ribosomal protein RPS12 GN=TGME49_205340	--	1	0.00156455	80.379	2	VLK(1)NALIHDGLVR	-1.5645	1.00279		0.95036		0.909204			1.13765		1.01074	1.07526	1.03044	0.925388	0.951752	0.941102	1.03968	1.03803	0.987598	0.992		0.922		0.955			1.096		0.998		0.871		1.145
TGME49_205380-t26_1-p1	264	K	fructose-bisphospatase I GN=TGME49_205380	--	1	3.01528e-07	74.62	2	AYIDYCQSK(1)AISCR	-0.29596	0.819972			0.884201	1.7734	1.26615			0.25628	1.17282	1.1286	1.13881	0.955645	0.980285	0.985813	0.858553	0.890708	0.888768	0.699			0.925	1.809	1.284			0.288	1.916		4.65		0.412
TGME49_205380-t26_1-p1	385	K	fructose-bisphospatase I GN=TGME49_205380	--	1	1.21964e-05	85.081	2	TAELGTPNAGNK(1)R	-0.98273		1.35637	1.18852	0.784361	0.748197	0.754046	1.05037	0.913298	1.20485	1.17282	1.1286	1.13881	0.955645	0.980285	0.985813	0.858553	0.890708	0.888768		1.202	1.044	0.821	0.763	0.765	1.223	1.025	1.356	0.697	0.00980061	0.652	0.00772721	1.07	0.628298
TGME49_205440-t26_1-p1	225	K	CCT chaperonin gamma subunit GN=TGME49_205440	--	1	0.000220386	45.826	2	VLDGVMVNK(1)DVTHAK	-0.70522					1.07471			0.925294		0.879912	0.889544	0.888348	1.20425	1.21654	1.25131	0.890992	0.891518	0.88758					0.883			1.038				0.851
TGME49_205440-t26_1-p1	251	K	CCT chaperonin gamma subunit GN=TGME49_205440	--	1	0.0279232	54.309	2	VLLLDCPLEYK(1)K	-0.30547						1				0.879912	0.889544	0.888348	1.20425	1.21654	1.25131	0.890992	0.891518	0.88758						0.799
TGME49_205470-t26_1-p1	169	K	translation elongation factor 2 family protein, putative GN=TGME49_205470	--	1	0.00146789	70.552	2	AGIISAK(1)AAGDAR	0.73036	0.937228		0.690033	0.956051	1.13087	1.23202	1.0538			0.833037	0.83088	0.855196	1.16205	1.17626	1.18203	0.990777	0.989106	0.980663	1.125		0.807	0.823	0.961	1.042	1.064			0.975	0.922417	0.885		1.101
TGME49_205470-t26_1-p1	732	K	translation elongation factor 2 family protein, putative GN=TGME49_205470	--	1	0.000593073	99.668	2	ANALAEK(1)FDFDK	0.093943				1.26363	1.24815			0.488219		0.833037	0.83088	0.855196	1.16205	1.17626	1.18203	0.990777	0.989106	0.980663				1.087	1.061			0.494				2.174
TGME49_205470-t26_1-p1	737	K	translation elongation factor 2 family protein, putative GN=TGME49_205470	--	1	0.000662816	88.734	2	FDFDK(1)NAALK	-1.7341		0.682166	0.605027	1.32536		1.33879			1.04865	0.833037	0.83088	0.855196	1.16205	1.17626	1.18203	0.990777	0.989106	0.980663		0.821	0.707	1.141		1.133			1.069	1.488	0.0332023	1.064		1.399
TGME49_205470-t26_1-p1	427	K	translation elongation factor 2 family protein, putative GN=TGME49_205470	--	1	0.0498498	40.533	2	DLTGK(1)ALLK	-1.137						1				0.833037	0.83088	0.855196	1.16205	1.17626	1.18203	0.990777	0.989106	0.980663						0.846
TGME49_205470-t26_1-p1	782	K	translation elongation factor 2 family protein, putative GN=TGME49_205470	--	1	4.31576e-14	68.31	3	EHCNSAFQWASK(1)EGVLCEENMR	-0.50849				1.14942	0.955044	0.895541				0.833037	0.83088	0.855196	1.16205	1.17626	1.18203	0.990777	0.989106	0.980663				0.989	0.812	0.758
TGME49_205470-t26_1-p1	137	K	translation elongation factor 2 family protein, putative GN=TGME49_205470	--	1	0.00216763	87.942	2	EIMGNPK(1)NIR	-0.029976		0.695804		0.896052	1.26283	1.07937	1.06595			0.833037	0.83088	0.855196	1.16205	1.17626	1.18203	0.990777	0.989106	0.980663		0.837		0.771	1.074	0.913	1.076			1.098		0.854		1.286
TGME49_205470-t26_1-p1	688	K	translation elongation factor 2 family protein, putative GN=TGME49_205470	--	1	2.31784e-05	69.712	3	ETVSAPSHMTCLSK(1)SPNK	-1.805	0.49097		0.45024	1.67233		1.86963		0.800067	0.716753	0.833037	0.83088	0.855196	1.16205	1.17626	1.18203	0.990777	0.989106	0.980663	0.589		0.526	1.439		1.582		0.809	0.731	2.709	0.00542926	1.962	0.010432	1.381	0.0510249
TGME49_205470-t26_1-p1	924	K	translation elongation factor 2 family protein, putative GN=TGME49_205470	--	1	1.36159e-05	88.42	2	GSK(1)MEELVHNIR	-0.84503	0.497432	0.66786	0.493539	1.19042	1.22587	1.21452	1.18826	1.25321	1.26888	0.833037	0.83088	0.855196	1.16205	1.17626	1.18203	0.990777	0.989106	0.980663	0.597	0.804	0.577	1.024	1.042	1.027	1.199	1.267	1.294	1.564	0.0122001	0.823	0.00113078	1.901	0.00374237
TGME49_205470-t26_1-p1	367	K	translation elongation factor 2 family protein, putative GN=TGME49_205470	--	1	0.000260348	59.67	2	LWGNNFYNAK(1)EK	0.78769		0.524215				1.50246	0.973325			0.833037	0.83088	0.855196	1.16205	1.17626	1.18203	0.990777	0.989106	0.980663		0.631				1.271	0.982			2.014		1.294		1.556
TGME49_205470-t26_1-p1	162	K	translation elongation factor 2 family protein, putative GN=TGME49_205470	--	1	3.26028e-06	84.144	2	STLTDSLVSK(1)AGIISAK	-0.98357	0.630921	0.913148		1.1214	1.41241	1.14898	0.77314			0.833037	0.83088	0.855196	1.16205	1.17626	1.18203	0.990777	0.989106	0.980663	0.757	1.099		0.965	1.201	0.972	0.78			1.127	0.487849	1.341		0.841
TGME49_205470-t26_1-p1	539	K	translation elongation factor 2 family protein, putative GN=TGME49_205470	--	1	4.99372e-07	126.17	2	TDLYIK(1)SIQR	0.088318	0.653174	0.686975	0.696035	1.11991	1.07773	1.07348	1.23897	1.18447	1.26926	0.833037	0.83088	0.855196	1.16205	1.17626	1.18203	0.990777	0.989106	0.980663	0.784	0.827	0.814	0.964	0.916	0.908	1.251	1.198	1.294	1.15	0.00469342	0.745	0.000535993	1.544	9.24159e-05
TGME49_205470-t26_1-p1	520	K	translation elongation factor 2 family protein, putative GN=TGME49_205470	--	1	5.90521e-12	146.48	2	VFSGTVATGQK(1)VR	-0.52215	0.774873	0.74693	0.515356	1.18299	1.30771	1.35509	1.00578	1.00514	1.10613	0.833037	0.83088	0.855196	1.16205	1.17626	1.18203	0.990777	0.989106	0.980663	0.93	0.899	0.603	1.018	1.112	1.146	1.015	1.016	1.128	1.347	0.0932544	1.037	0.50659	1.299	0.123991
TGME49_205470-t26_1-p1	373	K	translation elongation factor 2 family protein, putative GN=TGME49_205470	--	1	0.00847731	58.313	2	WTK(1)TQSENTR	-1.1533									1	0.833037	0.83088	0.855196	1.16205	1.17626	1.18203	0.990777	0.989106	0.980663									1.02
TGME49_205470-t26_1-p1	408	K	translation elongation factor 2 family protein, putative GN=TGME49_205470	--	1	0.00225859	72.075	2	YTK(1)MLGSLGIELK	-0.60922				0.871002	0.929313	0.806392	0.848841	1.31033	1.23412	0.833037	0.83088	0.855196	1.16205	1.17626	1.18203	0.990777	0.989106	0.980663				0.75	0.79	0.682	0.857	1.325	1.258			0.646	0.0431097
TGME49_205510-t26_1-p1	464	K	nucleolar protein 5, putative GN=TGME49_205510	--	1	0.00358606	80.128	2	SYDASTDVVQEK(1)K	-0.21999		1.44087	0.559126							1.17151	1.14333	1.14295	0.84044	0.870004	0.862131	1.03573	1.0003	0.933608		1.26	0.489
TGME49_205700-t26_1-p1	220	K	cyclophilin precursor GN=TGME49_205700	--	1	1.65149e-25	194.83	2	ALCTGEK(1)GTGR	-0.54838	0.827651	0.785033	0.753449	1.04537		1.1556	1.05309	1.08317	1.29665	1.1003	1.05284	1.04042	0.928433	0.971961	0.960177	0.985188	1.02327	0.937411	0.752	0.746	0.724	1.126		1.204	1.069	1.059	1.383	1.573	0.000576381	0.995	0.982672	1.58	0.00698845
TGME49_205700-t26_1-p1	314	K	cyclophilin precursor GN=TGME49_205700	--	1	8.80847e-10	86.135	2	HVVFGK(1)VVAGQEVVK	-2.2236		0.816651	0.643197	0.834167	0.752672	0.691411	1.41776	1.39958	1.44456	1.1003	1.05284	1.04042	0.928433	0.971961	0.960177	0.985188	1.02327	0.937411		0.776	0.618	0.898	0.774	0.72	1.439	1.368	1.541	1.144	0.335244	0.55	0.00122806	2.079	0.00456187
TGME49_205700-t26_1-p1	323	K	cyclophilin precursor GN=TGME49_205700	--	1	1.75233e-06	73.012	2	VVAGQEVVK(1)MMEAEGR	-2.3023		0.723002		0.800543	0.918976	0.929622	1.15264	1.23433	1.24089	1.1003	1.05284	1.04042	0.928433	0.971961	0.960177	0.985188	1.02327	0.937411		0.687		0.862	0.945	0.968	1.17	1.206	1.324	1.346		0.75	0.0049831	1.795
TGME49_205700-t26_1-p1	232	K	cyclophilin precursor GN=TGME49_205700	--	1	0.000218168	64.906	3	PLYYK(1)GCPFHR	-0.61714				0.864552	1.09816	1.10848	0.998506	1.00346	0.926835	1.1003	1.05284	1.04042	0.928433	0.971961	0.960177	0.985188	1.02327	0.937411				0.931	1.13	1.154	1.014	0.981	0.989			1.077	0.367522
TGME49_205700-t26_1-p1	227	K	cyclophilin precursor GN=TGME49_205700	--	1	0.0160859	54.584	2	SGK(1)PLYYK	-0.61978		0.91225	0.816107	0.868963	1.11815	1.15614		1.12839		1.1003	1.05284	1.04042	0.928433	0.971961	0.960177	0.985188	1.02327	0.937411		0.866	0.784	0.936	1.15	1.204		1.103		1.329	0.0785424	0.994		1.337
TGME49_205700-t26_1-p1	190	K	cyclophilin precursor GN=TGME49_205700	--	0.886237	0.00090264	57.279	3	VFFDISIDK(0.886)K(0.114)PAGR	-2.7948							1			1.1003	1.05284	1.04042	0.928433	0.971961	0.960177	0.985188	1.02327	0.937411							1.015
TGME49_205710-t26_1-p1	200	K	lysine-tRNA ligase GN=TGME49_205710	--	1	0.0501148	40.533	2	VSASGQK(1)LR	0.088778		1								0.776891	0.761702	0.764416	1.29438	1.26703	1.28299	0.939677	0.939647	0.973269		1.313
TGME49_206320-t26_1-p1	69	K	Putative transmembrane protein(predict) GN=TGME49_206320	--	1	0.00846804	54.261	2	LTPEDMQTQK(1)DNSGK	-0.70432				1						0.96011	1.00516	0.960849	1.17258	1.19458	1.20642	0.785755	0.959634	0.754912				0.853
TGME49_206470-t26_1-p1	74	K	pyruvate dehydrogenase complex subunit PDH-E3II GN=TGME49_206470	--	1	0.000200531	70.638	2	AAQLGLK(1)TACVEK	1.6555		0.806781	0.527936		1.37762	1.09588		1.232	0.95978	1.05716	1.03301	1.01411	0.917666	0.941529	0.976649	1.09546	1.02508	0.939334		0.781	0.521		1.463	1.122		1.202	1.022	1.985	0.102292	1.162	0.449765	1.708	0.126822
TGME49_206470-t26_1-p1	514	K	pyruvate dehydrogenase complex subunit PDH-E3II GN=TGME49_206470	--	1	1.11754e-12	135.24	2	EACMACYDK(1)PIHMA	-1.0021	0.541822				1.22072	1.42024	0.92211	0.895114		1.05716	1.03301	1.01411	0.917666	0.941529	0.976649	1.09546	1.02508	0.939334	0.513				1.297	1.454	0.842	0.873		2.681		1.604	0.0157986	1.672
TGME49_206510-t26_1-p1	292	K	toxolysin TLN4 GN=TGME49_206510	--	1	0.0254319	69.327	2	K(1)FGTGDFDTLCK	-0.76321					1					0.872485	0.822953	0.83307	1.27605	1.28894	1.29525	0.886851	0.872762	0.851643					0.776
TGME49_206540-t26_1-p1	475	K	Putative transmembrane protein(predict) GN=TGME49_206540	--	1	0.00657243	47.361	2	ANCGDK(1)LNFK	-1.09	0.515438				1.35136	1.1332				0.773481	0.617854	1.08119	1.65697	1.64727	1.60604	0.577147	0.427479	0.612567	0.666				0.82	0.706				1.146
TGME49_206590-t26_1-p1	371	K	calcium-dependent protein kinase CDPK2A GN=TGME49_206590	--	1	0.00150403	72.327	2	LTEK(1)QAAVLMK	-0.87495	0.842317	0.817557	0.690258	1.19702			1.45284			1.08489	1.06684	1.07462	0.987854	1.02778	1.0318	0.904806	0.87109	0.950314	0.776	0.766	0.642	1.212			1.606			1.665		0.755		2.206
TGME49_206590-t26_1-p1	213	K	calcium-dependent protein kinase CDPK2A GN=TGME49_206590	--	1	0.0110649	87.942	2	SPASGIGK(1)R	1.27	1.1178	0.922289	0.959908							1.08489	1.06684	1.07462	0.987854	1.02778	1.0318	0.904806	0.87109	0.950314	1.03	0.865	0.893
TGME49_206590-t26_1-p1	313	K	calcium-dependent protein kinase CDPK2A GN=TGME49_206590	--	1	0.0143987	65.879	2	SQVK(1)NLER	1.1464					0.922619				1.07738	1.08489	1.06684	1.07462	0.987854	1.02778	1.0318	0.904806	0.87109	0.950314					0.898				1.134			0.792
TGME49_206610-t26_1-p1	147	K	pyruvate dehydrogenase complex subunit PDH-E2 GN=TGME49_206610	--	1	0.000732248	50.515	2	GAVQEISMPALSSTMK(1)EGK	0.18694						1				0.750342	0.762086	0.747654	1.5956	1.57836	1.59731	0.666996	0.657256	0.644393						0.626
TGME49_206610-t26_1-p1	914	K	pyruvate dehydrogenase complex subunit PDH-E2 GN=TGME49_206610	--	1	1.14209e-12	61.707	3	HIYGSHAAAFLK(1)DFASLLETR	-2.5758							0.95042	1.02968	1.0199	0.750342	0.762086	0.747654	1.5956	1.57836	1.59731	0.666996	0.657256	0.644393							1.425	1.567	1.583
TGME49_206610-t26_1-p1	633	K	pyruvate dehydrogenase complex subunit PDH-E2 GN=TGME49_206610	--	1	0.0146486	50.519	2	LNLEEVK(1)GTGTNR	0.26644					0.931196	1.0688				0.750342	0.762086	0.747654	1.5956	1.57836	1.59731	0.666996	0.657256	0.644393					0.59	0.669
TGME49_206610-t26_1-p1	492	K	pyruvate dehydrogenase complex subunit PDH-E2 GN=TGME49_206610	--	1	0.00373878	54.309	2	TAAFMK(1)HGQALAR	-1.1857				0.989134	1.11628	0.89459				0.750342	0.762086	0.747654	1.5956	1.57836	1.59731	0.666996	0.657256	0.644393				0.62	0.707	0.56
TGME49_207110-t26_1-p1	69	K	hypothetical protein GN=TGME49_207110	--	1	0.00852369	81.48	2	K(1)VAEIQQRERR	1.721		1.23029					0.769705
TGME49_207370-t26_1-p1	1313	K	hypothetical protein GN=TGME49_207370	--	1	1.2265e-06	82.747	2	DSEK(1)ICGLGSIVAR	0.16511			0.344334	1.22791	1.24994	1.17781				1.17159	1.17766	1.19922	1.1046	1.22931	1.12046	0.681769	0.692078	0.623315			0.287	1.112	1.017	1.051				3.693
TGME49_207440-t26_1-p1	263	K	ribosomal protein RPS4 GN=TGME49_207440	--	1	0.0154331	59.731	2	DAK(1)NNEFATR	-0.32098			0.652913			1.10527			1.24181	1.15159	1.1345	1.14756	0.854915	0.838361	0.840781	0.984038	1.02254	1.02571			0.569			1.315			1.211	2.311		1.086		2.128
TGME49_207440-t26_1-p1	171	K	ribosomal protein RPS4 GN=TGME49_207440	--	1	0.000605487	134.2	2	EEEASYK(1)LCR	-0.064663	1.28726	1.24992	0.888724	0.900784	0.854298	0.961973		0.906368	0.950668	1.15159	1.1345	1.14756	0.854915	0.838361	0.840781	0.984038	1.02254	1.02571	1.118	1.102	0.774	1.054	1.019	1.144		0.886	0.927	1.074	0.536342	1.183	0.0388836	0.908	0.633528
TGME49_207440-t26_1-p1	282	K	ribosomal protein RPS4 GN=TGME49_207440	--	1	0.000844797	85.081	2	GEK(1)AWISLPK	0.5573			1.10608			0.718049		1.17587		1.15159	1.1345	1.14756	0.854915	0.838361	0.840781	0.984038	1.02254	1.02571			0.964			0.854		1.15		0.886		0.743		1.193
TGME49_207440-t26_1-p1	279	K	ribosomal protein RPS4 GN=TGME49_207440	--	1	0.00136659	74.643	2	ISNVFVIGK(1)GEK	-0.89267		1.01168						0.988319		1.15159	1.1345	1.14756	0.854915	0.838361	0.840781	0.984038	1.02254	1.02571		0.892						0.967						1.084
TGME49_207440-t26_1-p1	217	K	ribosomal protein RPS4 GN=TGME49_207440	--	1	5.30215e-06	118.87	2	LDLNTGK(1)IVDTLK	-2.2052	1.17707			1.06833	1.23014	0.897454	0.708302	0.892936	1.02577	1.15159	1.1345	1.14756	0.854915	0.838361	0.840781	0.984038	1.02254	1.02571	1.022			1.25	1.467	1.067	0.72	0.873	1	1.234		1.459	0.045981	0.846
TGME49_207620-t26_1-p1	333	K	pyridine nucleotide-disulfide oxidoreductase domain-containing protein GN=TGME49_207620	--	1	0.000232793	70.638	2	FDK(1)LLLCTGSEAR	0.35662		0.482536		1.15838	1.12146	1.13578		1.02733	1.07451	0.97633	0.938738	0.978728	1.03222	1.0196	1.02169	1.03738	1.02862	0.966684		0.514		1.122	1.1	1.112		0.999	1.112	2.162		1.053	0.283368	2.054
TGME49_207620-t26_1-p1	406	K	pyridine nucleotide-disulfide oxidoreductase domain-containing protein GN=TGME49_207620	--	1	0.00162074	67.661	2	GCK(1)NVTVIGQETVPFER	-2.1604					1.02483	0.920343		1.06327	0.99156	0.97633	0.938738	0.978728	1.03222	1.0196	1.02169	1.03738	1.02862	0.966684					1.005	0.901		1.034	1.026			0.925	0.28506
TGME49_207620-t26_1-p1	437	K	pyridine nucleotide-disulfide oxidoreductase domain-containing protein GN=TGME49_207620	--	1	0.00680619	44.598	2	QLICSK(1)GVR	-0.52835					1					0.97633	0.938738	0.978728	1.03222	1.0196	1.02169	1.03738	1.02862	0.966684					0.981
TGME49_207620-t26_1-p1	431	K	pyridine nucleotide-disulfide oxidoreductase domain-containing protein GN=TGME49_207620	--	1	0.00166943	81.908	2	VGGSIK(1)QLICSK	-2.2814		0.656425	0.56513					1.16739	1.61105	0.97633	0.938738	0.978728	1.03222	1.0196	1.02169	1.03738	1.02862	0.966684		0.699	0.577					1.135	1.667					2.196	0.0693107
TGME49_207640-t26_1-p1	855	K	isoleucyl-tRNA synthetase family protein GN=TGME49_207640	--	1	0.000892269	69.224	2	ASALISK(1)GNSMDR	1.1134					1.54513	1.23659	0.487033		0.731243	0.715115	0.756437	0.741395	1.37884	1.43312	1.40156	0.847415	0.8582	0.86792					1.078	0.882	0.575		0.843			1.382	0.259245
TGME49_207640-t26_1-p1	403	K	isoleucyl-tRNA synthetase family protein GN=TGME49_207640	--	1	0.00984695	53.051	2	K(1)DWVLCESR	0.048242	0.403947	0.444684		1.48179	1.56649	1.50513		0.712607	0.885346	0.715115	0.756437	0.741395	1.37884	1.43312	1.40156	0.847415	0.8582	0.86792	0.565	0.588		1.075	1.093	1.074		0.83	1.02	1.875	4.04499e-05	1.168	0.128539	1.605	0.0468652
TGME49_207680-t26_1-p1	61	K	suppressor of kinetochore protein 1, putative GN=TGME49_207680	--	0.999926	1.08282e-05	41.584	4	K(1)IIEYCEHHHNNPPEEIPKPLK	-1.6417									1	0.916202	0.844915	0.840933	1.09264	1.25508	1.04295	0.854856	1.20311	0.949324									1.053
TGME49_208030-t26_1-p1	436	K	microneme protein MIC4 GN=TGME49_208030	--	1	0.0336516	64.906	2	AQTIGEVK(1)R	-0.84069	0.620229								1.37977	0.653727	0.647554	0.657536	1.42574	1.35479	1.37512	0.978112	0.944726	0.962693	0.949								1.433					1.51
TGME49_208030-t26_1-p1	285	K	microneme protein MIC4 GN=TGME49_208030	--	1	5.26719e-06	74.62	2	GDK(1)MQLYSSPGDR	-0.57672				1.11296	1.3574	1.33362		0.482043	0.71397	0.653727	0.647554	0.657536	1.42574	1.35479	1.37512	0.978112	0.944726	0.962693				0.781	1.002	0.97		0.51	0.742			1.466	0.106405
TGME49_208030-t26_1-p1	366	K	microneme protein MIC4 GN=TGME49_208030	--	1	0.000842671	66.664	2	K(1)TGVTGVTVGPR	-0.81989				1.38631				0.765248	0.848446	0.653727	0.647554	0.657536	1.42574	1.35479	1.37512	0.978112	0.944726	0.962693				0.972				0.81	0.881			1.15
TGME49_208070-t26_1-p1	410	K	inositol polyphosphate kinase GN=TGME49_208070	--	1	0.0388419	51.43	2	K(1)SDTLCYR	0.38934				1						0.977583	0.87586	0.943196	1.26677		0.888201	0.63933	1.27154	1.13751				0.789
TGME49_208320-t26_1-p1	342	K	polynucleotide kinase 3 phosphatase GN=TGME49_208320	--	1	0.0543108	41.87	2	TPK(1)DHSAADLK	1.4115		1								0.914848	0.934507	0.935601	1.1721	1.21601	1.2121	0.83234	0.816186	0.966312		1.07
TGME49_208370-t26_1-p1	73	K	myosin heavy chain, putative GN=TGME49_208370	--	1	0.00529865	62.705	2	GK(1)TCAYTYR	0.38854	0.616181		0.593812		1.50205	1.5398	0.748163			0.968908	0.98791	0.968877	1.13751	1.1362	1.17141	0.881502	0.892064	0.855609	0.636		0.613		1.322	1.314	0.849			2.11	0.000623619	1.552		1.359
TGME49_208390-t26_1-p1	379	K	Capping protein alpha-like subunit, putative(predict) GN=TGME49_208390	--	1	0.00113254	63.908	2	HVIEFIK(1)TK	0.26406				0.504637			1.17141	1.10276	1.22119	0.951533	0.961432	0.993933	1.0874	1.13987	1.05066	0.911958	0.964948	0.938267				0.464			1.284	1.143	1.302			0.373
TGME49_208450-t26_1-p1	143	K	protease inhibitor PI2 GN=TGME49_208450	--	1	0.0018763	58.889	3	VK(1)LLHEGPCR	-0.44919			0.727489	1.20872	1.0755	1.15015	0.838137			0.969172	0.955773	0.968905	1.0923	1.08323	1.07123	0.951752	0.967715	0.939913			0.751	1.107	0.993	1.074	0.881			1.409		1.201		1.173
TGME49_208560-t26_1-p1	395	K	carrier superfamily protein GN=TGME49_208560	--	1	1.50627e-07	86.798	2	GK(1)AASPQEALTTVLR	-1.2812			0.744682	0.649425		0.640527	1.3513	1.61407		1.0579	1.09402	1.06032	0.815071	0.816318	0.833254	1.15851	1.10255	1.06205			0.702	0.797		0.769	1.166	1.464		1.115		0.595	0.0470464	1.873
TGME49_208910-t26_1-p1	3273	K	hypothetical protein GN=TGME49_208910	--	1	0.0573848	40.502	2	EHGK(1)AHNGEPK	1.8242									1
TGME49_209030-t26_1-p1	38	K	actin ACT1 GN=TGME49_209030	--	1	0.000640476	83.214	2	AVFPSIVGK(1)PK	-0.62674	0.883761	0.925374	0.82902	1.07873	1.05039	1.1224	1.05627	1.05406		0.991043	1.01667	1.00257	1.01725	1.00893	1.0151	0.992078	0.960623	0.995717	0.892	0.91	0.827	1.06	1.041	1.106	1.065	1.097		1.22	0.00433006	0.989	0.687602	1.234	0.0126109
TGME49_209030-t26_1-p1	40	K	actin ACT1 GN=TGME49_209030	--	1	5.90554e-10	116.36	2	PK(1)NPGIMVGMEEK	-0.2089	1.09751			0.854899	0.886235	0.900538		1.07198	1.18884	0.991043	1.01667	1.00257	1.01725	1.00893	1.0151	0.992078	0.960623	0.995717	1.107			0.84	0.878	0.887		1.116	1.194	0.784		0.752	0.0033103	1.043
TGME49_209030-t26_1-p1	270	K	actin ACT1 GN=TGME49_209030	--	1	2.71394e-06	50.515	3	CPEALFQPSFLGK(1)EAAGVHR	0.15665	0.397993			1.27283		1.32918				0.991043	1.01667	1.00257	1.01725	1.00893	1.0151	0.992078	0.960623	0.995717	0.402			1.251		1.309				3.184
TGME49_209030-t26_1-p1	62	K	actin ACT1 GN=TGME49_209030	--	1	3.95212e-74	243.8	2	DCYVGDEAQSK(1)R	-1.6687	0.973981	0.907132	0.829077	1.05034	1.0351	1.07267	0.965598	0.976327	1.18977	0.991043	1.01667	1.00257	1.01725	1.00893	1.0151	0.992078	0.960623	0.995717	0.983	0.892	0.827	1.033	1.026	1.057	0.973	1.016	1.195	1.153	0.0462514	0.979	0.793401	1.178	0.112065
TGME49_209030-t26_1-p1	216	K	actin ACT1 GN=TGME49_209030	--	1	1.03064e-33	150.11	2	EK(1)LCYIALDFDEEMK	0.93041	0.955703	1.11424	0.981116	1.1303	1.1801	1.44694	0.343706	0.847892		0.991043	1.01667	1.00257	1.01725	1.00893	1.0151	0.992078	0.960623	0.995717	0.964	1.096	0.979	1.111	1.17	1.425	0.346	0.883		1.219	0.086702	2.01	0.114999	0.607	0.185563
TGME49_209030-t26_1-p1	327	K	actin ACT1 GN=TGME49_209030	--	1	3.66409e-06	102.57	2	ELTSLAPSTMK(1)IK	-1.2095		0.818074	0.734384	0.83448	0.938383	0.865076	1.23293	1.26816	1.30852	0.991043	1.01667	1.00257	1.01725	1.00893	1.0151	0.992078	0.960623	0.995717		0.805	0.732	0.82	0.93	0.852	1.243	1.32	1.314	1.129	0.136557	0.671	0.000677903	1.682	0.00124078
TGME49_209030-t26_1-p1	329	K	actin ACT1 GN=TGME49_209030	--	1	0.00114897	92.445	2	IK(1)VVAPPER	-0.42365	1.09274	1.07035	0.889396	0.870007	0.947318	0.98531	0.975127	0.994991	1.17477	0.991043	1.01667	1.00257	1.01725	1.00893	1.0151	0.992078	0.960623	0.995717	1.103	1.053	0.887	0.855	0.939	0.971	0.983	1.036	1.18	0.909	0.290929	0.864	0.095239	1.051	0.581447
TGME49_209030-t26_1-p1	69	K	actin ACT1 GN=TGME49_209030	--	1	6.00067e-14	44.955	3	GILTLK(1)YPIEHGIVTNWDDMEK	-3.9175								1		0.991043	1.01667	1.00257	1.01725	1.00893	1.0151	0.992078	0.960623	0.995717								1.041
TGME49_209030-t26_1-p1	207	K	actin ACT1 GN=TGME49_209030	--	1	2.76762e-39	191.49	2	GYGFTTSAEK(1)EIVR	-2.0286	0.824095	0.900911	0.851556	0.967471	1.01656	0.980527	1.07681	1.20622	1.17586	0.991043	1.01667	1.00257	1.01725	1.00893	1.0151	0.992078	0.960623	0.995717	0.832	0.886	0.849	0.951	1.008	0.966	1.085	1.256	1.181	1.139	0.00679914	0.83	0.0158864	1.372	0.00244246
TGME49_209030-t26_1-p1	316	K	actin ACT1 GN=TGME49_209030	--	1	2.24146e-22	140.78	2	LTK(1)ELTSLAPSTMK	0.41233	0.452937	0.516336	0.418476	1.26703	1.30397	1.32439	0.925407	1.39307	1.39838	0.991043	1.01667	1.00257	1.01725	1.00893	1.0151	0.992078	0.960623	0.995717	0.457	0.508	0.417	1.246	1.292	1.305	0.933	1.45	1.404	2.781	6.31214e-05	1.015	0.825304	2.74	0.00291057
TGME49_209030-t26_1-p1	285	K	actin ACT1 GN=TGME49_209030	--	1	2.31266e-22	136.99	2	TTFDSIMK(1)CDVDIR	-3.4972	0.863687	0.842767	0.691768	1.05847	1.07447	1.09574	0.971986	1.20333	1.19778	0.991043	1.01667	1.00257	1.01725	1.00893	1.0151	0.992078	0.960623	0.995717	0.871	0.829	0.69	1.041	1.065	1.079	0.98	1.253	1.203	1.333	0.0151505	0.927	0.411435	1.438	0.0252261
TGME49_209030-t26_1-p1	114	K	actin ACT1 GN=TGME49_209030	--	1	3.4106e-40	171.98	3	VAPEEHPVLLTEAPLNPK(1)ANR	-1.9754	0.945411	0.971993	0.878762	0.985579	1.03803	1.14742	0.912894	0.945757	1.17416	0.991043	1.01667	1.00257	1.01725	1.00893	1.0151	0.992078	0.960623	0.995717	0.954	0.956	0.877	0.969	1.029	1.13	0.92	0.985	1.179	1.122	0.0973503	1.014	0.847641	1.107	0.290229
TGME49_209140-t26_1-p1	52	K	anti-silencing protein, ASF1 family protein GN=TGME49_209140	--	1	0.00101168	65.12	2	VVYVGSAECEK(1)K	-0.93631			0.454114			1.56127		0.986864	0.997754	0.95927	0.993642	0.977391	0.937068	1.16005	1.0041	1.09783	0.878936	0.991715			0.465			1.555		1.123	1.006	3.344		1.461		2.289
TGME49_209210-t26_1-p1	649	K	KH domain-containing protein(predict) GN=TGME49_209210	--	1	0.00086956	126.48	2	EK(1)AALVTWR	0.20908		0.814719	0.789398	0.834239	0.876362	0.890403	1.22775	1.24819	1.31894	1.02292	0.987721	0.992273	1.04316	0.993117	1.02631	0.956413	0.950551	1.02753		0.825	0.796	0.8	0.882	0.868	1.284	1.313	1.284	1.049	0.338411	0.657	0.000173012	1.596	9.53357e-05
TGME49_209260-t26_1-p1	266	K	cytochrome c oxidase subunit, putative GN=TGME49_209260	--	1	0.00462599	58.338	2	GQK(1)MWNCNEYVR	0.64316				1						0.545187	0.55532	0.549724	1.53723	1.55651	1.5979	0.866454	0.921101	0.870573				0.651
TGME49_209260-t26_1-p1	206	K	cytochrome c oxidase subunit, putative GN=TGME49_209260	--	1	8.91159e-06	65.467	3	IVGCTGGTGEK(1)EHVPLWFR	-0.94603				0.99143	0.971081	1.03749				0.545187	0.55532	0.549724	1.53723	1.55651	1.5979	0.866454	0.921101	0.870573				0.645	0.624	0.649
TGME49_209450-t26_1-p1	113	K	TLD protein GN=TGME49_209450	--	1	0.00313578	70.552	2	GGLK(1)NLGNLTCSGK	-2.8032							1			1.11897	1.06414	1.13637	0.883043	0.971142	0.981081	1.00842	0.895922	0.940904							0.992
TGME49_209450-t26_1-p1	123	K	TLD protein GN=TGME49_209450	--	1	1.37233e-09	113.86	2	NLGNLTCSGK(1)GAR	-0.83064	0.897643	0.908899	0.702409		1.02996	0.954356	1.06426	1.15226	1.29021	1.11897	1.06414	1.13637	0.883043	0.971142	0.981081	1.00842	0.895922	0.940904	0.802	0.854	0.618		1.061	0.973	1.055	1.286	1.371	1.342	0.105529	0.822	0.171743	1.632	0.0175684
TGME49_209450-t26_1-p1	172	K	TLD protein GN=TGME49_209450	--	1	0.000601315	86.838	2	MSK(1)VLEEQCK	-0.24233	0.930708	0.926582		0.852342		0.774732	1.14953	1.06859	1.29752	1.11897	1.06414	1.13637	0.883043	0.971142	0.981081	1.00842	0.895922	0.940904	0.832	0.871		0.965		0.79	1.14	1.193	1.379	1.031	0.828	0.709	0.0462588	1.453	0.0164975
TGME49_209600-t26_1-p1	441	K	Cgd5_3650 protein(predict) GN=TGME49_209600	--	1	7.05179e-05	91.939	2	AK(1)AAAQQLQQSA	-2.5115					0.939784	1.06022				0.958274	0.985326	0.966401	1.00914	1.04234	1.04182	1.01242	0.991796	0.992483					0.902	1.018
TGME49_209600-t26_1-p1	326	K	Cgd5_3650 protein(predict) GN=TGME49_209600	--	1	0.0100409	62.705	2	AYETGVK(1)LVK	-0.61058					1.18775	0.812251				0.958274	0.985326	0.966401	1.00914	1.04234	1.04182	1.01242	0.991796	0.992483					1.14	0.78
TGME49_209600-t26_1-p1	344	K	Cgd5_3650 protein(predict) GN=TGME49_209600	--	1	0.0303967	41.499	2	IVTLK(1)EMVLSIR	1.1314							1			0.958274	0.985326	0.966401	1.00914	1.04234	1.04182	1.01242	0.991796	0.992483							0.988
TGME49_209880-t26_1-p1	1532	K	glutamic acid-rcih protein, putative GN=TGME49_209880	--	1	0.00661624	62.88	2	VAVEASK(1)EER	-8.5901	1.14071	1.09495						0.764334			0.920808	1.07919								1.189
TGME49_209910-t26_1-p1	9	K	histone H2Bv GN=TGME49_209910	--	1	0.0179225	60	2	GPAQK(1)SQAAK	-0.091297				0.541611					1.45839	1.04175	1.08332	1.03227	0.717798	0.744627	0.730876	1.28144	1.21634	1.15159				0.755					1.266			0.596
TGME49_209910-t26_1-p1	113	K	histone H2Bv GN=TGME49_209910	--	1	7.19496e-19	181.08	2	HAVSEGTK(1)AVTK	0.24671	1.14644	0.921283	1.1301	0.839213	0.809749	0.856066	1.11747	1.05815	1.12152	1.04175	1.08332	1.03227	0.717798	0.744627	0.730876	1.28144	1.21634	1.15159	1.101	0.85	1.095	1.169	1.087	1.171	0.872	0.87	0.974	1.125	0.23411	1.262	0.00638301	0.892	0.306774
TGME49_209910-t26_1-p1	19	K	histone H2Bv GN=TGME49_209910	--	1	0.00962514	73.655	2	TAGK(1)SLGPR	-0.54072		1.00346	0.982894				1.01365			1.04175	1.08332	1.03227	0.717798	0.744627	0.730876	1.28144	1.21634	1.15159		0.926	0.952				0.791							0.842
TGME49_209910-t26_1-p1	43	K	histone H2Bv GN=TGME49_209910	--	1	0.000290713	85.742	2	VLK(1)QVHPETGVSK	-0.81316	1.17548	1.06051			0.653346	0.689995	1.12241	1.29826		1.04175	1.08332	1.03227	0.717798	0.744627	0.730876	1.28144	1.21634	1.15159	1.128	0.979			0.877	0.944	0.876	1.067		0.864	0.212918	0.937	0.622599	0.922	0.563204
TGME49_209950-t26_1-p1	302	K	thioredoxin, putative GN=TGME49_209950	--	1	0.00059478	72.922	2	ALCVIYLK(1)QGR	-2.224				1.10407	0.899701	1.00744	0.83617	0.870958	1.28166	1.05109	1.02726	1.02279	0.917071	0.909524	0.918701	1.03543	1.04913	1.069				1.204	0.989	1.097	0.808	0.83	1.199			1.16	0.310551
TGME49_209950-t26_1-p1	189	K	thioredoxin, putative GN=TGME49_209950	--	1	0.045601	58.476	2	ALSTAFK(1)DK	2.1672					1					1.05109	1.02726	1.02279	0.917071	0.909524	0.918701	1.03543	1.04913	1.069					1.099
TGME49_209950-t26_1-p1	182	K	thioredoxin, putative GN=TGME49_209950	--	1	5.3773e-06	103.17	2	ASVLLK(1)ALSTAFK	-1.3605				1.01065	1.35881	1.02289	0.680507	1.01769	0.909443	1.05109	1.02726	1.02279	0.917071	0.909524	0.918701	1.03543	1.04913	1.069				1.102	1.494	1.113	0.657	0.97	0.851			1.497	0.0556912
TGME49_209950-t26_1-p1	294	K	thioredoxin, putative GN=TGME49_209950	--	1	0.00559849	75.012	2	SLK(1)ALCVIYLK	0.97031					1.04089		0.926462	0.929472	1.10318	1.05109	1.02726	1.02279	0.917071	0.909524	0.918701	1.03543	1.04913	1.069					1.144		0.895	0.886	1.032			1.22
TGME49_209950-t26_1-p1	290	K	thioredoxin, putative GN=TGME49_209950	--	1	0.003363	88.734	2	SNVDLCFK(1)K	2.7514		0.689642	0.738893	1.22923	1.28594	1.26961		0.894832	0.891853	1.05109	1.02726	1.02279	0.917071	0.909524	0.918701	1.03543	1.04913	1.069		0.671	0.722	1.34	1.414	1.382		0.853	0.834	1.979	0.00026714	1.634	0.000191188	1.211	0.0375655
TGME49_209950-t26_1-p1	174	K	thioredoxin, putative GN=TGME49_209950	--	1	0.0148795	45.939	2	VLVFSDK(1)PK	1.6568			0.765393			1.53279	0.827824		0.873989	1.05109	1.02726	1.02279	0.917071	0.909524	0.918701	1.03543	1.04913	1.069			0.748			1.668	0.799		0.818	2.23		2.063		1.081
TGME49_210690-t26_1-p1	237	K	ribosomal protein RPS6 GN=TGME49_210690	--	1	0.000998247	71.935	2	AQAAAAPK(1)PAEVK	-1.5449									1	1.15469	1.12666	1.14997	0.838578	0.839715	0.865624	1.02691	1.01616	0.98169									1.019
TGME49_210690-t26_1-p1	214	K	ribosomal protein RPS6 GN=TGME49_210690	--	1	0.00456053	66.619	2	DVLSAYK(1)HELR	0.48837	0.936139						1.06386			1.15469	1.12666	1.14997	0.838578	0.839715	0.865624	1.02691	1.01616	0.98169	0.811						1.036							1.277
TGME49_210840-t26_1-p1	494	K	arginyl-tRNA synthetase family protein GN=TGME49_210840	--	1	1.32814e-09	77.996	2	K(1)ADVDISTLDPEELK	-1.6506	1.25245	1.22145	0.910666	0.42594	0.586891		1.39957	1.17034	1.03269	1.05737	1.10118	1.04045	0.870122	0.877809	0.875306	1.01365	1.10028	1.06384	1.185	1.109	0.875	0.49	0.669		1.381	1.064	0.971	0.549	0.0358009	0.509	0.0324834	1.078	0.63463
TGME49_210980-t26_1-p1	517	K	alternative splicing type 3 and, putative GN=TGME49_210980	--	1	0.00713458	48.701	3	AK(1)SHLVEAPR	0.26429				0.862327	0.896863				1.24081	1.05238	1.074	1.09892	0.988845	0.977916	1.02726	0.895819	0.98236	0.902502				0.872	0.917				1.375			0.651
TGME49_211030-t26_1-p1	107	K	hypothetical protein GN=TGME49_211030	--	1	2.60618e-06	97.175	2	LLCVIQGQNCK(1)R	-2.321	0.655997	0.124934		1.26563	1.49852	1.54403	0.85951	1.05138		0.774424	0.811256	0.792259	1.44148	1.40966	1.46621	0.703326	0.76208	0.83931	0.847	0.154		0.878	1.063	1.053	1.222	1.38		1.994	0.211948	0.767	0.0627108	2.599	0.272953
TGME49_211030-t26_1-p1	148	K	hypothetical protein GN=TGME49_211030	--	1	0.00882586	63.766	2	LTTADEK(1)FVTK	-1.3857						1				0.774424	0.811256	0.792259	1.44148	1.40966	1.46621	0.703326	0.76208	0.83931						0.682
TGME49_211030-t26_1-p1	87	K	hypothetical protein GN=TGME49_211030	--	1	6.88379e-24	99.127	2	LWVGTICK(1)PEENPNTNR	-0.87251			0.0908794		1.47601	1.85239		0.580724		0.774424	0.811256	0.792259	1.44148	1.40966	1.46621	0.703326	0.76208	0.83931			0.115		1.047	1.263		0.762		10.043		1.516		6.626
TGME49_211290-t26_1-p1	132	K	rhoptry protein ROP15 GN=TGME49_211290	--	1	0.0178333	61.577	2	ALVDTGVK(1)CK	-0.39465							1			0.88219	0.866951	0.862629	0.750748	0.785603	0.722154	1.37715	1.42253	1.33004							0.726
TGME49_211290-t26_1-p1	253	K	rhoptry protein ROP15 GN=TGME49_211290	--	1	0.044127	41.317	2	SWCGK(1)GLSHLVR	-0.3842								1		0.88219	0.866951	0.862629	0.750748	0.785603	0.722154	1.37715	1.42253	1.33004								0.703
TGME49_211420-t26_1-p1	62	K	RNA recognition motif-containing protein GN=TGME49_211420	--	1	0.000714314	68.42	2	DAK(1)DAVAELDGYR	1.9059								1		0.913322	0.953673	0.814965	1.15076	1.07599	0.983937	1.02125	1.07228	1.01383								0.933
TGME49_211450-t26_1-p1	1371	K	PseudoU_synth_1 domain-containing protein(predict) GN=TGME49_211450	--	1	0.0301421	60.589	2	FLYK(1)MVR	1.9621						1
TGME49_211680-t26_1-p1	322	K	protein disulfide isomerase GN=TGME49_211680	--	1	0.000544119	52.773	2	DAAK(1)ISQFFDDVEAGK	1.4429					0.965296	1.0347				0.899268	0.891778	0.896374	1.0054	1.03195	1.03042	1.07979	1.08293	1.08208					0.935	1.004
TGME49_211680-t26_1-p1	334	K	protein disulfide isomerase GN=TGME49_211680	--	1	0.000458074	56.064	2	ISQFFDDVEAGK(1)IDR	-6.4905					1.10196				0.898041	0.899268	0.891778	0.896374	1.0054	1.03195	1.03042	1.07979	1.08293	1.08208					1.068				0.83			1.287
TGME49_211680-t26_1-p1	259	K	protein disulfide isomerase GN=TGME49_211680	--	1	0.000548433	97.594	2	DFDEAK(1)TAVR	0.33672	0.735946	0.786831	0.622864		1.41592	1.36711	1.04229	0.903648	1.12538	0.899268	0.891778	0.896374	1.0054	1.03195	1.03042	1.07979	1.08293	1.08208	0.818	0.882	0.695		1.372	1.327	0.965	0.834	1.04	1.69	0.0102935	1.426	0.0239793	1.185	0.148658
TGME49_211680-t26_1-p1	187	K	protein disulfide isomerase GN=TGME49_211680	--	1	0.00441624	62.398	2	FLAK(1)YGASDEK	-0.28094	0.72791								1.27209	0.899268	0.891778	0.896374	1.0054	1.03195	1.03042	1.07979	1.08293	1.08208	0.809								1.176					1.454
TGME49_211680-t26_1-p1	318	K	protein disulfide isomerase GN=TGME49_211680	--	1	0.00340551	53.193	2	FVLPEATTSLK(1)DAAK	-0.67535		1								0.899268	0.891778	0.896374	1.0054	1.03195	1.03042	1.07979	1.08293	1.08208		1.121
TGME49_211680-t26_1-p1	60	K	protein disulfide isomerase GN=TGME49_211680	--	1	0.00610071	62.271	2	FYAPWCGHCK(1)R	-1.2874					0.941603	1.0584				0.899268	0.891778	0.896374	1.0054	1.03195	1.03042	1.07979	1.08293	1.08208					0.912	1.027
TGME49_211680-t26_1-p1	304	K	protein disulfide isomerase GN=TGME49_211680	--	1	3.13813e-12	65.942	3	GHAENALGITEFPGLVFQSK(1)K	-1.6523			0.190058		1.12117	1.28693	0.895019	0.942734	1.56409	0.899268	0.891778	0.896374	1.0054	1.03195	1.03042	1.07979	1.08293	1.08208			0.212		1.086	1.249	0.829	0.871	1.445	5.507		1.114	0.597742	4.945
TGME49_211680-t26_1-p1	79	K	protein disulfide isomerase GN=TGME49_211680	--	1	0.0488565	50.297	2	GSK(1)IVLAK	1.4056		1								0.899268	0.891778	0.896374	1.0054	1.03195	1.03042	1.07979	1.08293	1.08208		1.121
TGME49_211680-t26_1-p1	96	K	protein disulfide isomerase GN=TGME49_211680	--	1	3.06278e-27	127.25	2	VDATSETDIADK(1)QGVR	-0.75835	0.550518			1.34672	1.34966	1.34473		0.557916	0.850451	0.899268	0.891778	0.896374	1.0054	1.03195	1.03042	1.07979	1.08293	1.08208	0.612			1.339	1.308	1.305		0.515	0.786	2.153		2.025	0.0192196	1.063
TGME49_211680-t26_1-p1	391	K	protein disulfide isomerase GN=TGME49_211680	--	1	0.000470557	47.27	2	SFEPIYK(1)EFAEK	-1.3489				1.06303		1.13203			0.804941	0.899268	0.891778	0.896374	1.0054	1.03195	1.03042	1.07979	1.08293	1.08208				1.057		1.099			0.744			1.449
TGME49_211680-t26_1-p1	340	K	protein disulfide isomerase GN=TGME49_211680	--	1	0.008019	54.309	2	SLK(1)SEPVPEK	0.47923			0.577828	1.12779	1.29438					0.899268	0.891778	0.896374	1.0054	1.03195	1.03042	1.07979	1.08293	1.08208			0.645	1.122	1.254					1.842
TGME49_211680-t26_1-p1	456	K	protein disulfide isomerase GN=TGME49_211680	--	1	4.2261e-11	104.15	2	TVEGLTEFVNK(1)HGSK	-1.625	0.726664	0.719167	0.680676	1.41479	1.40873		0.961153	1.02354	1.06528	0.899268	0.891778	0.896374	1.0054	1.03195	1.03042	1.07979	1.08293	1.08208	0.808	0.806	0.759	1.407	1.365		0.89	0.945	0.984	1.752	0.000292803	1.475	0.00218858	1.188	0.00850698
TGME49_211680-t26_1-p1	358	K	protein disulfide isomerase GN=TGME49_211680	--	1	0.000390604	80.026	2	VVVGK(1)NFEEMVIQK	-3.8091	0.358067				1.33654	1.34821	0.877362	1.07981		0.899268	0.891778	0.896374	1.0054	1.03195	1.03042	1.07979	1.08293	1.08208	0.398				1.295	1.308	0.813	0.997		3.27		1.438	0.0689574	2.274
TGME49_211680-t26_1-p1	210	K	protein disulfide isomerase GN=TGME49_211680	--	1	5.23485e-05	110.9	2	YEEGTEAFTGK(1)TK	3.1838			0.872915				1.12709			0.899268	0.891778	0.896374	1.0054	1.03195	1.03042	1.07979	1.08293	1.08208			0.974				1.044							1.072
TGME49_211680-t26_1-p1	398	K	protein disulfide isomerase GN=TGME49_211680	--	1	0.00205377	54.556	2	YK(1)DVDHLVVAK	-1.3801		0.623445			1.21673	1.15982				0.899268	0.891778	0.896374	1.0054	1.03195	1.03042	1.07979	1.08293	1.08208		0.699			1.179	1.126				1.649
TGME49_212220-t26_1-p1	907	K	C3H1-type domain-containing protein(predict) GN=TGME49_212220	--	1	0.000127166	60.734	2	SK(1)VCLCDEQEMDR	-2.0438				0.912582		1.08742				0.939278	0.934025	0.934425	1.07658	1.11546	1.11986	0.985011	1.00347	0.891894				0.848		0.971
TGME49_212260-t26_1-p1	220	K	Sjogren's syndrome/scleroderma autoantigen 1 (Autoantigen p27) protein GN=TGME49_212260	--	1	0.0125868	46.768	2	EK(1)YFQASADLMK	-1.0397									1	1.05687	1.02891	1.07454	0.98354	0.969729	1.00891	0.924578	0.949442	1.00348									0.997
TGME49_212290-t26_1-p1	189	K	ribosomal protein RPS19 GN=TGME49_212290	--	1	0.00133331	41.87	2	ADAFIALYANHLK(1)K	-0.89625								0.893752	1.10625	1.0503	1.09915	1.05496	0.979514	0.970826	0.930316	0.91707	1.01235	0.985511								0.883	1.123
TGME49_212290-t26_1-p1	307	K	ribosomal protein RPS19 GN=TGME49_212290	--	1	0.000525064	90.142	2	QCAK(1)PAVASD	0.56051		1.12015	0.859104	0.951074	1.2344	1.16261		0.845526	0.827132	1.0503	1.09915	1.05496	0.979514	0.970826	0.930316	0.91707	1.01235	0.985511		1.019	0.814	0.971	1.271	1.25		0.835	0.839	1.27	0.188126	1.391	0.0641999	0.913	0.530624
TGME49_213030-t26_1-p1	301	K	Clathrin light chain(predict) GN=TGME49_213030	--	1	2.14056e-23	112.49	2	AGSSAGAATSASATASSK(1)DR	-2.8749	0.720806	1.11715	0.749265				1.04243	1.19769	1.17265	1.01463	0.998494	1.02154	1.0057	0.985364	0.984475	0.986509	0.975036	1.02825	0.71	1.119	0.733				1.057	1.228	1.14					1.337	0.111793
TGME49_213350-t26_1-p1	13	K	ribosomal protein RPS15 GN=TGME49_213350	--	1	7.22785e-06	91.939	2	ADAGDAAANQPK(1)R	-1.7586	1.02279		1.01578	0.598187		0.465138	1.13359	1.21945	1.54506	1.10736	1.10675	1.12571	0.869323	0.857889	0.881808	0.972259	1.06176	1.01714	0.924		0.902	0.688		0.527	1.166	1.149	1.519	0.665	0.089722	0.475	0.0167721	1.4	0.0682898
TGME49_213350-t26_1-p1	135	K	ribosomal protein RPS15 GN=TGME49_213350	--	1	0.000467434	49.967	3	HGK(1)PGIGATHSSR	-0.58977								0.953135	1.04687	1.10736	1.10675	1.12571	0.869323	0.857889	0.881808	0.972259	1.06176	1.01714								0.898	1.029
TGME49_213350-t26_1-p1	70	K	ribosomal protein RPS15 GN=TGME49_213350	--	1	1.55732e-12	88.252	3	K(1)NCAFGEKPEPVNTHLR	-0.60862	0.697105		0.826998	0.86217	1.59351	1.48132	0.700896		0.838006	1.10736	1.10675	1.12571	0.869323	0.857889	0.881808	0.972259	1.06176	1.01714	0.63		0.735	0.992	1.857	1.68	0.721		0.824	2.212	0.0596912	1.954	0.0885944	1.132	0.346186
TGME49_213350-t26_1-p1	77	K	ribosomal protein RPS15 GN=TGME49_213350	--	1	2.56282e-24	146.37	3	NCAFGEK(1)PEPVNTHLR	-0.13623	0.74966	0.861822	0.894371	0.971393	1.40451	1.35251	0.951694	0.901203	0.912828	1.10736	1.10675	1.12571	0.869323	0.857889	0.881808	0.972259	1.06176	1.01714	0.677	0.779	0.794	1.117	1.637	1.534	0.979	0.849	0.897	1.906	0.00781561	1.574	0.0242497	1.211	0.0419408
TGME49_213740-t26_1-p1	393	K	Spermine/spermidine synthase family,related protein(predict) GN=TGME49_213740	--	1	0.000528291	112.95	2	VFEETCDEK(1)K	0.36152		0.411355	0.415754	1.4897	1.68319					0.28864	0.469687	0.28873	1.73086	2.24696	1.76422	0.778064	0.715029	0.717805		0.876	1.44	0.861	0.749					0.695	0.323317
TGME49_213870-t26_1-p1	337	K	UBA/TS-N domain-containing protein GN=TGME49_213870	--	1	0.000657477	93.649	2	K(1)LYGVGGGCADGR	0.98077					1					0.878697	0.835684	0.869989	1.0997	1.12215	1.08872	0.980407	1.03466	1.08999					0.891
TGME49_213900-t26_1-p1	287	K	regulator of chromosome condensation RCC1 GN=TGME49_213900	--	1	0.00917603	62.969	2	EEK(1)AAEETK	-3.0395									1	1.41798	1.44539	1.38637	0.534843	0.530029	0.525101	1.03551	1.0653	1.05947									0.944
TGME49_214080-t26_1-p1	126	K	toxofilin GN=TGME49_214080	--	1	0.00137569	91.032	2	K(1)YENLNTEQQK	-0.90219				1.04701	0.997453	0.955538				1.21782	1.07307	1.21784	1.03555	0.968622	1.02533	0.805689	0.811173	0.844916				1.011	1.03	0.932
TGME49_214090-t26_1-p1	1711	K	signal peptidase GN=TGME49_214090	--	1	1.79665e-29	123.83	2	GGPTATANAAAPACAAK(1)K	-3.929	0.990837	0.97294						0.773432	1.26279	1.0883	1.05358	1.08071	0.86177	0.885313	0.885522	1.02572	1.03842	1.08068	0.91	0.923						0.745	1.169					1.044	0.94328
TGME49_214090-t26_1-p1	1530	K	signal peptidase GN=TGME49_214090	--	1	0.00547511	44.16	2	SK(1)EDFFLDVCAR	1.5768								1		1.0883	1.05358	1.08071	0.86177	0.885313	0.885522	1.02572	1.03842	1.08068								0.963
TGME49_214090-t26_1-p1	223	K	signal peptidase GN=TGME49_214090	--	1	0.000998247	71.935	2	SK(1)TQVTWAQALGR	0.16792				0.924253			1.01274	1.06301		1.0883	1.05358	1.08071	0.86177	0.885313	0.885522	1.02572	1.03842	1.08068				1.073			0.987	1.024				1.067
TGME49_214210-t26_1-p1	183	K	rRNA pseudouridine synthase GN=TGME49_214210	--	1	5.18405e-10	68.13	3	ALETLTGALFQRPPVVAAVK(1)R	-2.7725						0.801466		1.19853		1.16176	1.13312	1.15114	0.930064	0.953596	0.947178	0.917393	0.911881	0.893862						0.846		1.314				0.644
TGME49_214270-t26_1-p1	1119	K	translation initiation factor IF-2, putative GN=TGME49_214270	--	1	0.0171288	40.224	2	DSIDCLK(1)EHFR	-0.56159	1									0.959621	0.973673	0.966728	0.97739	0.971774	0.975979	1.08268	1.06667	1.02549	1.042
TGME49_214290-t26_1-p1	162	K	DJ-1 family protein GN=TGME49_214290	--	1	0.00215463	66.509	2	DSAALTAMLK(1)THK	0.15781	0.522751		0.354584	1.42047	1.33673	1.29587	1.0696			0.794005	0.778851	0.778813	1.21089	1.26808	1.251	0.980339	0.991761	0.946261	0.658		0.455	1.173	1.054	1.036	1.091			1.954	0.0183879	0.997		1.96
TGME49_214290-t26_1-p1	123	K	DJ-1 family protein GN=TGME49_214290	--	1	0.0094859	77.358	2	GVCVK(1)ADK	-1.7623		0.53507			1.47594	1.56295	0.809561	0.724344	0.892132	0.794005	0.778851	0.778813	1.21089	1.26808	1.251	0.980339	0.991761	0.946261		0.687			1.164	1.249	0.826	0.73	0.943	1.756		1.448	0.0321901	1.213
TGME49_214290-t26_1-p1	242	K	DJ-1 family protein GN=TGME49_214290	--	1	0.000252207	69.327	2	LIEVLYNK(1)EQAK	-0.83966				1.03435	1.237	1.33733		0.640765	0.750556	0.794005	0.778851	0.778813	1.21089	1.26808	1.251	0.980339	0.991761	0.946261				0.854	0.975	1.069		0.646	0.793			1.343	0.0802901
TGME49_214320-t26_1-p1	257	K	facilitative glucose transporter GT1 GN=TGME49_214320	--	1	0.0228492	44.57	2	AK(1)ATALLR	-1.5578								0.794908	1.20509	1.01413	1.02665	0.996404	1.14624	1.09663	1.15495	0.915966	0.849111	0.799925								0.936	1.507
TGME49_214320-t26_1-p1	286	K	facilitative glucose transporter GT1 GN=TGME49_214320	--	1	0.0358177	67.464	2	YQQK(1)IQR	1.8341				1.07234		1.09608		0.831578		1.01413	1.02665	0.996404	1.14624	1.09663	1.15495	0.915966	0.849111	0.799925				0.936		0.949		0.979				0.963
TGME49_214440-t26_1-p1	362	K	4'-phosphopantetheinyl transferase superfamily protein GN=TGME49_214440	--	1	0.0263388	54.27	2	K(1)YLECMPER	-0.63689								1		0.660899	0.66313	0.641052	1.43773	1.37409	1.42647	0.935914	0.907764	0.952956								1.102
TGME49_214490-t26_1-p1	295	K	peptidase M16 inactive domain-containing protein GN=TGME49_214490	--	1	0.056581	50.116	2	SIK(1)QIEEAK	-0.52124		1								1.15425	1.11917	1.14428	0.929458	1.00221	0.959071	0.890236	0.912421	0.888904		0.894
TGME49_214600-t26_1-p1	2154	K	hypothetical protein GN=TGME49_214600	--	1	0.0100277	54.556	2	DIVK(1)TGQACTER	-3.2109									1	0.94694	0.894403	0.910412	1.07222	1.10379	1.05526	1.01314	1.13778	0.86607									1.155
TGME49_214600-t26_1-p1	636	K	hypothetical protein GN=TGME49_214600	--	1	0.00847836	61.042	2	EK(1)GSFSLLAPLR	-2.0226				0.825456	0.740774				1.43377	0.94694	0.894403	0.910412	1.07222	1.10379	1.05526	1.01314	1.13778	0.86607				0.77	0.671				1.655			0.435
TGME49_214600-t26_1-p1	2164	K	hypothetical protein GN=TGME49_214600	--	1	0.00646665	58.508	2	SK(1)EETSSLVSR	0.080131							1			0.94694	0.894403	0.910412	1.07222	1.10379	1.05526	1.01314	1.13778	0.86607							0.987
TGME49_214770-t26_1-p1	21	K	small GTP binding protein rab1a, putative GN=TGME49_214770	--	1	4.26389e-14	108.94	2	LLLIGDSGVGK(1)SCLLLR	-0.36784	0.614971	0.617715	1.06445	1.02536	1.1797	1.49781				0.921247	0.929002	0.887261	1.09348	1.03948	1.05346	1.00202	0.968892	1.10516	0.668	0.665	1.2	0.938	1.135	1.422				1.38	0.204827
TGME49_214770-t26_1-p1	122	K	small GTP binding protein rab1a, putative GN=TGME49_214770	--	1	0.0131114	65.12	2	LLVGNK(1)CDLTSK	-0.7445				0.944144	1.05586					0.921247	0.929002	0.887261	1.09348	1.03948	1.05346	1.00202	0.968892	1.10516				0.863	1.016
TGME49_214770-t26_1-p1	58	K	small GTP binding protein rab1a, putative GN=TGME49_214770	--	1	2.93955e-08	100.98	2	TVK(1)LQIWDTAGQER	-2.121				0.804136	0.812477	0.741186		1.27158	1.37062	0.921247	0.929002	0.887261	1.09348	1.03948	1.05346	1.00202	0.968892	1.10516				0.735	0.782	0.704		1.312	1.24			0.58	0.00118348
TGME49_214770-t26_1-p1	137	K	small GTP binding protein rab1a, putative GN=TGME49_214770	--	1	4.93951e-60	150.72	2	TVTYEEGK(1)EFADSCNMR	-0.68096	0.36035	0.389951		1.56421	1.5996	1.63687	0.816839	0.879385	0.752806	0.921247	0.929002	0.887261	1.09348	1.03948	1.05346	1.00202	0.968892	1.10516	0.391	0.42		1.43	1.539	1.554	0.815	0.908	0.681	3.718	7.77997e-05	1.881	0.00191067	1.976	0.00905882
TGME49_214790-t26_1-p1	275	K	glycoprotein GN=TGME49_214790	--	1	0.016494	93.467	2	EYLAWLK(1)K	-2.0712		0.452529		1.05937	0.992347	1.1685	0.951009	1.16233	1.21392	0.955223	0.979154	0.969668	1.13702	1.14869	1.20293	0.889677	0.859631	0.858012		0.462		0.932	0.864	0.971	1.069	1.352	1.415	1.996		0.721	0.0264727	2.768
TGME49_214790-t26_1-p1	276	K	glycoprotein GN=TGME49_214790	--	1	0.0352272	74.424	2	K(1)LAQFVEH	-0.4893						1				0.955223	0.979154	0.969668	1.13702	1.14869	1.20293	0.889677	0.859631	0.858012						0.831
TGME49_214790-t26_1-p1	214	K	glycoprotein GN=TGME49_214790	--	1	0.0156836	64.064	2	FFK(1)NAEEK	1.0015	1									0.955223	0.979154	0.969668	1.13702	1.14869	1.20293	0.889677	0.859631	0.858012	1.047
TGME49_214790-t26_1-p1	265	K	glycoprotein GN=TGME49_214790	--	1	0.0132696	68.49	2	FSVDK(1)ENR	1.0382		0.848953				1.27931		0.871739		0.955223	0.979154	0.969668	1.13702	1.14869	1.20293	0.889677	0.859631	0.858012		0.867				1.063		1.014		1.226		1.048		1.17
TGME49_214940-t26_1-p1	208	K	MIC2-associated protein M2AP GN=TGME49_214940	--	1	3.33276e-05	72.438	2	K(1)LYASSGLTAINDDPSLGCK	-1.3754		0.643624					1.35638			0.886774	0.826697	0.879761	1.02223	0.986401	0.987136	1.18211	1.17256	1.05633		0.779					1.147							1.472
TGME49_215060-t26_1-p1	133	K	small GTP-binding protein sar1, putative GN=TGME49_215060	--	1	0.0228791	40.372	2	IDK(1)PQAASEEELR	-0.95615				1						0.931041	0.885161	0.880724	1.04178	1.00084	1.06438	1.11808	1.08076	0.99723				0.96
TGME49_215220-t26_1-p1	133	K	hypothetical protein GN=TGME49_215220	--	1	0.00604487	67.838	2	EK(1)ASVAFQGDDAR	-0.026053			1.1825				0.718154	1.09935		1.24019	1.18613	1.14013	0.818267	0.785134	0.821631	0.957057	1.01296	1.0385			1.037				0.75	1.085						0.885
TGME49_215260-t26_1-p1	837	K	carbamoylphosphate synthetase GN=TGME49_215260	--	1	9.93693e-07	85.421	2	K(1)FESCDPLMGSAMK	1.1819					0.960997	1.039				0.743688	0.744942	0.740886	1.35654	1.40131	1.41318	0.88042	0.859253	0.85977					0.686	0.735
TGME49_215260-t26_1-p1	1675	K	carbamoylphosphate synthetase GN=TGME49_215260	--	1	0.000277979	128.68	2	VASMFVEALNK(1)K	0.017283					1.02141	0.978587				0.743688	0.744942	0.740886	1.35654	1.40131	1.41318	0.88042	0.859253	0.85977					0.729	0.692
TGME49_215350-t26_1-p1	117	K	hypothetical protein GN=TGME49_215350	--	1	0.00297327	70.195	2	DITLACQK(1)HGMK	-1.6911					1.03761			0.962393		0.998391	0.919769	0.922547	1.00703	1.0203	0.941881	1.0366	1.06532	1.08817					1.017			0.903				1.126
TGME49_215430-t26_1-p1	150	K	Putative transmembrane protein(predict) GN=TGME49_215430	--	1	0.0066427	41.317	2	AK(1)VIQVHEYMK	1.0852						1				1.016	1.03828	1.05022	0.999757	0.970219	0.998321	0.957603	0.938717	1.03088						1.002
TGME49_215430-t26_1-p1	61	K	Putative transmembrane protein(predict) GN=TGME49_215430	--	1	0.0291787	60.547	2	GILK(1)SQEK	-0.60642								1		1.016	1.03828	1.05022	0.999757	0.970219	0.998321	0.957603	0.938717	1.03088								1.065
TGME49_215430-t26_1-p1	198	K	Putative transmembrane protein(predict) GN=TGME49_215430	--	1	4.32193e-23	134.13	3	K(1)FGLTSEDVESAVIYNHK	-1.4162		0.821353		0.858585	0.77291	0.778524	1.3168	1.14633	1.3055	1.016	1.03828	1.05022	0.999757	0.970219	0.998321	0.957603	0.938717	1.03088		0.791		0.859	0.797	0.78	1.375	1.221	1.266	1.027		0.631	0.000546805	1.627
TGME49_215430-t26_1-p1	171	K	Putative transmembrane protein(predict) GN=TGME49_215430	--	1	0.00361604	46.768	2	LVDYIQK(1)SSTR	-0.11816		0.824439		0.934105				0.940183	1.30127	1.016	1.03828	1.05022	0.999757	0.970219	0.998321	0.957603	0.938717	1.03088		0.794		0.934				1.002	1.262	1.176		0.825		1.426
TGME49_215460-t26_1-p1	147	K	ribosomal protein RPS24 GN=TGME49_215460	--	1	0.0446352	47.334	2	LK(1)TNPLLQR	0.009053	1									1.0934	1.14774	1.20928	0.847766	0.812374	0.872361	1.03618	1.03151	0.949381	0.915
TGME49_215470-t26_1-p1	90	K	ribosomal protein RPL10A GN=TGME49_215470	--	1	1.29991e-07	102.26	2	ELGLEFMDVEAMK(1)K	3.1951		0.752033		0.965599	1.18988	0.668133	1.01487	1.19637	1.21311	1.05121	1.04287	1.03465	0.968634	0.98027	0.934707	0.998476	0.975252	1.01394		0.721		0.997	1.214	0.715	1.016	1.227	1.196	1.353		0.851	0.334523	1.59
TGME49_215560-t26_1-p1	414	K	histone arginine methyltransferase PRMT5 GN=TGME49_215560	--	1	0.00108519	87.251	2	K(1)SDAQSVALSPR	-0.12531		1.04694			1.04118		0.911884			1.01677	1.04083	1.02806	1.02248	1.13174	1.11353	0.896076	0.859869	0.890641		1.006			0.92		1.018			0.915		0.904		1.012
TGME49_215590-t26_1-p1	98	K	flavoprotein subunit of succinate dehydrogenase GN=TGME49_215590	--	1	3.8271e-14	72.627	2	AAFGLASAGIK(1)TACLSK	-2.5182	0.209486				0.796907		1.07719	0.893918	2.0225	0.964269	0.915847	0.911065	0.867539	0.897856	0.876755	1.15615	1.21835	1.19217	0.217				0.888		0.932	0.734	1.696	4.092		0.792		5.164
TGME49_215590-t26_1-p1	104	K	flavoprotein subunit of succinate dehydrogenase GN=TGME49_215590	--	1	0.00282247	44.045	2	TACLSK(1)LFPTR	-0.69874				1.05114				0.814052	1.13481	0.964269	0.915847	0.911065	0.867539	0.897856	0.876755	1.15615	1.21835	1.19217				1.212				0.668	0.952			1.496
TGME49_215590-t26_1-p1	266	K	flavoprotein subunit of succinate dehydrogenase GN=TGME49_215590	--	1	0.00345998	43.904	3	FAAK(1)HTVLATGGYGR	-0.087732									1	0.964269	0.915847	0.911065	0.867539	0.897856	0.876755	1.15615	1.21835	1.19217									0.839
TGME49_215775-t26_1-p1	331	K	rhoptry protein ROP8 GN=TGME49_215775	--	1	0.0488112	65.313	2	QAK(1)VHLR	0.05654		1								0.779204	0.72686	0.748053	0.985134	1.03795	1.03216	1.17596	1.28771	1.22698		1.376
TGME49_215775-t26_1-p1	521	K	rhoptry protein ROP8 GN=TGME49_215775	--	1	4.97479e-05	135.5	2	SCK(1)NIPQPVR	-0.64911	1.08687	1.05361	0.859515							0.779204	0.72686	0.748053	0.985134	1.03795	1.03216	1.17596	1.28771	1.22698	1.395	1.45	1.149
TGME49_215980-t26_1-p1	175	K	Putative transmembrane protein(predict) GN=TGME49_215980	--	1	7.66336e-05	99.589	3	K(1)HWNDTTSICR	-1.5381	0.909978			1.26071	1.13541	1.16099	0.672295		0.86062	1.04325	1.00655	1.02885	1.10169	1.15118	1.16191	0.83781	0.792229	0.87653	0.872			1.144	0.986	0.999	0.802		0.982	1.196		1.169	0.200096	1.023
TGME49_215980-t26_1-p1	159	K	Putative transmembrane protein(predict) GN=TGME49_215980	--	1	0.00678751	56.938	2	QK(1)ALISILEGMR	-0.023634					1.03656	0.963443				1.04325	1.00655	1.02885	1.10169	1.15118	1.16191	0.83781	0.792229	0.87653					0.9	0.829
TGME49_216260-t26_1-p1	49	K	eukaryotic initiation factor-2B, gamma subunit, putative GN=TGME49_216260	--	1	0.0117558	58.338	2	LSSLTGTPK(1)EK	-0.65581						1				0.974144	0.943589	0.946866	1.05233	1.11861	1.11348	0.978525	0.944694	0.927769						0.898
TGME49_216450-t26_1-p1	236	K	peptidase, T1 family protein GN=TGME49_216450	--	1	0.00427955	51.128	2	DSCGVFK(1)MLPSEEVR	-0.26494					1.15061			0.849392		0.813071	0.832657	0.794571	1.25846	1.24699	1.23046	0.936104	0.950766	0.936929					0.923			0.893				1.034
TGME49_216450-t26_1-p1	54	K	peptidase, T1 family protein GN=TGME49_216450	--	1	0.00021914	61.503	2	PK(1)PSPLLLPTCLR	-0.52238	0.501712				1.26904	1.22925				0.813071	0.832657	0.794571	1.25846	1.24699	1.23046	0.936104	0.950766	0.936929	0.617				1.018	0.999				1.635
TGME49_216450-t26_1-p1	229	K	peptidase, T1 family protein GN=TGME49_216450	--	1	0.00199262	63.883	2	VEVEVGLIGK(1)DSCGVFK	-5.717						1.14057	0.859433			0.813071	0.832657	0.794571	1.25846	1.24699	1.23046	0.936104	0.950766	0.936929						0.927	0.918					1.01
TGME49_216650-t26_1-p1	112	K	S15 sporozoite-expressed protein GN=TGME49_216650	--	1	0.00301574	62.398	2	AVQSGK(1)FDVK	-0.70795					0.971138				1.02886	0.95562	0.969171	0.973353	1.00882	1.02287	0.981948	1.04018	1.01637	1.03166					0.949				0.997			0.952
TGME49_216650-t26_1-p1	376	K	S15 sporozoite-expressed protein GN=TGME49_216650	--	1	0.0521097	81.163	2	FK(1)LSACK	-0.98706				1.11752	1.1721				0.710388	0.95562	0.969171	0.973353	1.00882	1.02287	0.981948	1.04018	1.01637	1.03166				1.108	1.146				0.689			1.636
TGME49_216650-t26_1-p1	124	K	S15 sporozoite-expressed protein GN=TGME49_216650	--	1	2.57418e-07	131.06	2	GDCK(1)LGIEGDK	-0.83512	1.08252	1.07948	0.868545	0.878226	0.921135	0.930293	1.05824	1.01784	1.16373	0.95562	0.969171	0.973353	1.00882	1.02287	0.981948	1.04018	1.01637	1.03166	1.133	1.114	0.892	0.871	0.901	0.947	1.017	1.001	1.128	0.866	0.161753	0.864	0.0314088	1.002	0.942395
TGME49_216650-t26_1-p1	225	K	S15 sporozoite-expressed protein GN=TGME49_216650	--	1	0.000179311	103.17	2	NFEK(1)LPSCQAIPK	-0.77437	0.409527		0.60909	1.34987	1.41926	1.42397	0.861729	1.00264	0.923914	0.95562	0.969171	0.973353	1.00882	1.02287	0.981948	1.04018	1.01637	1.03166	0.429		0.626	1.338	1.388	1.45	0.828	0.986	0.896	2.639	0.00634635	1.541	0.0014464	1.712	0.0377046
TGME49_216670-t26_1-p1	355	K	FUSE-binding protein 2 / KH-type splicing regulatory protein GN=TGME49_216670	--	1	0.000376689	56.943	2	ACGLVLDK(1)QSGGAGR	-0.36052				1						0.700556	0.723041	0.718391	1.41793	1.40449	1.43301	0.869062	0.873283	0.860231				0.705
TGME49_216670-t26_1-p1	777	K	FUSE-binding protein 2 / KH-type splicing regulatory protein GN=TGME49_216670	--	1	0.00635242	57.279	2	K(1)IQTQSGVESIR	-0.60653					1					0.700556	0.723041	0.718391	1.41793	1.40449	1.43301	0.869062	0.873283	0.860231					0.712
TGME49_216790-t26_1-p1	444	K	ATP-binding cassette sub-family E member 1, putative GN=TGME49_216790	--	1	0.00877531	56.202	2	DLFFAK(1)IR	-2.0149	0.542561	0.73493	0.418497	0.963241			1.24599	1.50344	1.59134	1.02767	1.00266	1.01135	1.07454	1.04693	1.0499	0.944384	0.94217	0.900393	0.528	0.733	0.414	0.896			1.319	1.596	1.767	1.605		0.574		2.795	0.00491512
TGME49_216790-t26_1-p1	202	K	ATP-binding cassette sub-family E member 1, putative GN=TGME49_216790	--	1	0.000545178	53.782	2	GTVGQVIQLK(1)DETGR	-1.9574								1		1.02767	1.00266	1.01135	1.07454	1.04693	1.0499	0.944384	0.94217	0.900393								1.061
TGME49_216860-t26_1-p1	26	K	DEAD (Asp-Glu-Ala-Asp) box polypeptide DDX39 GN=TGME49_216860	--	1	0.00328667	70.806	2	EK(1)GVEDVVVGR	-1.3519	0.880368	0.866383			1.05002	1.20323				0.89241	0.909117	0.900215	1.09053	1.11285	1.0975	1.00642	1.01272	0.978236	0.987	0.953			0.944	1.096				1.052	0.597838
TGME49_216860-t26_1-p1	136	K	DEAD (Asp-Glu-Ala-Asp) box polypeptide DDX39 GN=TGME49_216860	--	1	0.000267648	110.91	2	ELAFQIK(1)NEFDR	-0.71369			0.476255	1.34671	1.26987	1.12479	0.824472	0.9579		0.89241	0.909117	0.900215	1.09053	1.11285	1.0975	1.00642	1.01272	0.978236			0.529	1.235	1.141	1.025	0.819	0.946		2.143		1.285	0.0655396	1.668
TGME49_216860-t26_1-p1	217	K	DEAD (Asp-Glu-Ala-Asp) box polypeptide DDX39 GN=TGME49_216860	--	1	0.0103583	63.947	2	K(1)DVQNIFMATPK	2.4997				1.02761			1.04669	0.925704		0.89241	0.909117	0.900215	1.09053	1.11285	1.0975	1.00642	1.01272	0.978236				0.942			1.04	0.914				0.964
TGME49_216860-t26_1-p1	208	K	DEAD (Asp-Glu-Ala-Asp) box polypeptide DDX39 GN=TGME49_216860	--	1	3.48292e-15	106.79	3	VAHFVLDECDK(1)CLEK	-0.20923	0.51457	0.687794	0.555519	1.37076	1.74648	1.74249		0.722162	0.660222	0.89241	0.909117	0.900215	1.09053	1.11285	1.0975	1.00642	1.01272	0.978236	0.577	0.757	0.617	1.257	1.569	1.588		0.713	0.675	2.262	0.00184396	2.12	0.00501225	1.067	0.553622
TGME49_216860-t26_1-p1	189	K	DEAD (Asp-Glu-Ala-Asp) box polypeptide DDX39 GN=TGME49_216860	--	1	0.0144853	62.969	2	VLALIK(1)GK	1.6856	0.396792	0.658977			1.67833	1.36662	0.899286			0.89241	0.909117	0.900215	1.09053	1.11285	1.0975	1.00642	1.01272	0.978236	0.445	0.725			1.508	1.245	0.894			2.353	0.0783694	1.54		1.528
TGME49_216860-t26_1-p1	342	K	DEAD (Asp-Glu-Ala-Asp) box polypeptide DDX39 GN=TGME49_216860	--	1	0.00933572	60	2	YQQFK(1)NFEK	1.2944			0.408612	1.23571	1.30489	1.24028			0.810505	0.89241	0.909117	0.900215	1.09053	1.11285	1.0975	1.00642	1.01272	0.978236			0.454	1.133	1.173	1.13			0.829	2.523		1.382		1.826
TGME49_216880-t26_1-p1	167	K	guanine nucleotide-binding protein GN=TGME49_216880	--	1	3.37766e-24	122.61	2	FSPSANK(1)PLIVSCGWDK	-0.038655	0.963551	0.926285	0.874988	1.13821	1.10546	1.06169	1.1305	1.00667	0.792651	1.0658	1.03034	1.07876	0.908283	0.925527	0.943294	1.02923	1.01402	1.00475	0.904	0.899	0.811	1.253	1.194	1.126	1.098	0.993	0.789	1.367	0.00262879	1.241	0.094331	1.102	0.441307
TGME49_216880-t26_1-p1	177	K	guanine nucleotide-binding protein GN=TGME49_216880	--	1	6.98892e-30	116.28	3	FSPSANKPLIVSCGWDK(1)LVK	-3.3227	0.600843	0.585204		1.30419	1.54111	1.36083	0.70251		0.905316	1.0658	1.03034	1.07876	0.908283	0.925527	0.943294	1.02923	1.01402	1.00475	0.564	0.568		1.436	1.665	1.443	0.683		0.901	2.676	0.000566002	1.912	0.0122672	1.399	0.142614
TGME49_216880-t26_1-p1	180	K	guanine nucleotide-binding protein GN=TGME49_216880	--	1	0.000312724	100.07	2	LVK(1)VWNLSNCK	0.85928		0.831556	0.714229	1.34102	0.980626	1.41225	0.829917	0.890401		1.0658	1.03034	1.07876	0.908283	0.925527	0.943294	1.02923	1.01402	1.00475		0.807	0.662	1.476	1.06	1.497	0.806	0.878		1.83	0.0352938	1.597	0.0548558	1.146	0.322377
TGME49_216880-t26_1-p1	188	K	guanine nucleotide-binding protein GN=TGME49_216880	--	1	1.59312e-07	128.57	2	VWNLSNCK(1)LR	-0.98118	0.680465	0.750398	0.677495	1.33525	1.36419	1.31085	0.953035	0.979529	0.948784	1.0658	1.03034	1.07876	0.908283	0.925527	0.943294	1.02923	1.01402	1.00475	0.638	0.728	0.628	1.47	1.474	1.39	0.926	0.966	0.944	2.174	0.00010425	1.528	4.83795e-05	1.422	0.0018541
TGME49_216880-t26_1-p1	279	K	guanine nucleotide-binding protein GN=TGME49_216880	--	1	7.86986e-08	101.52	2	NVLSEITPEK(1)TNR	-1.6719	0.678257			1.13589	1.25048	1.17663	0.988042	0.906025	0.864674	1.0658	1.03034	1.07876	0.908283	0.925527	0.943294	1.02923	1.01402	1.00475	0.636			1.251	1.351	1.247	0.96	0.893	0.861	2.017		1.418	0.00106918	1.422
TGME49_216880-t26_1-p1	262	K	guanine nucleotide-binding protein GN=TGME49_216880	--	1	0.0353539	45.183	2	SVK(1)IWDLENK	0.2777					1					1.0658	1.03034	1.07876	0.908283	0.925527	0.943294	1.02923	1.01402	1.00475					1.08
TGME49_216880-t26_1-p1	135	K	guanine nucleotide-binding protein GN=TGME49_216880	--	1	6.38886e-08	159.75	2	TIK(1)LWNTLAECK	-1.822	0.923385	0.888933	0.838354	1.08199	1.1259	1.12957	0.818918	1.06063	1.13232	1.0658	1.03034	1.07876	0.908283	0.925527	0.943294	1.02923	1.01402	1.00475	0.866	0.863	0.777	1.191	1.216	1.197	0.796	1.046	1.127	1.438	0.000542738	1.214	0.12546	1.185	0.224763
TGME49_216970-t26_1-p1	192	K	coronin, putative GN=TGME49_216970	--	1	0.0060328	59.67	2	DK(1)ALNIVDPR	0.35343					1.51111		0.488893			1.00721	0.971969	0.953386	0.990093	1.00932	0.992382	1.06818	1.00346	1.00401					1.497		0.458					3.269
TGME49_216970-t26_1-p1	548	K	coronin, putative GN=TGME49_216970	--	1	0.0198003	47.361	2	FISAAK(1)SQK	0.45494							1			1.00721	0.971969	0.953386	0.990093	1.00932	0.992382	1.06818	1.00346	1.00401							0.936
TGME49_216970-t26_1-p1	190	K	coronin, putative GN=TGME49_216970	--	1	0.000642375	62.398	2	GDLLACTTK(1)DK	1.8639		0.909494					1.05875	0.879196	1.15256	1.00721	0.971969	0.953386	0.990093	1.00932	0.992382	1.06818	1.00346	1.00401		0.936					0.991	0.876	1.148					1.074
TGME49_216970-t26_1-p1	313	K	coronin, putative GN=TGME49_216970	--	1	0.00740512	55.604	2	SSVPIK(1)NFCFIPK	0.54623				0.992803		1.0072				1.00721	0.971969	0.953386	0.990093	1.00932	0.992382	1.06818	1.00346	1.00401				1.003		1.015
TGME49_217000-t26_1-p1	637	K	hypothetical protein GN=TGME49_217000	--	1	0.0390699	68.49	2	HIGK(1)LSLQK	-1.856			1.12247		0.877529					1.05219	1.02669	1.00412	1.0806	1.14068	0.925764	0.868289	0.907056	0.994607			1.118		0.769					0.688
TGME49_217000-t26_1-p1	633	K	hypothetical protein GN=TGME49_217000	--	1	0.0396662	40.224	2	LNFNNALLLK(1)HIGK	-2.5229									1	1.05219	1.02669	1.00412	1.0806	1.14068	0.925764	0.868289	0.907056	0.994607									1.005
TGME49_217010-t26_1-p1	29	K	GYF domain-containing protein(predict) GN=TGME49_217010	--	1	0.000588538	101.64	2	VCFK(1)QEQEVR	-0.087039		1.11071	0.812218	0.800226	0.842545	0.871929	1.06425	1.13275	1.36538	1.06135	1.10346	1.04266	0.929302	1.00482	0.955213	0.946974	1.01186	0.94436		1.007	0.779	0.861	0.839	0.913	1.124	1.119	1.446	0.975	0.874457	0.708	0.0186548	1.377	0.114384
TGME49_217400-t26_1-p1	295	K	Putative transmembrane protein(predict) GN=TGME49_217400	--	1	0.00412773	47.915	2	NVLNVTK(1)TAR	-2.2233							1			1.03638	1.06118	1.06447	0.328453	0.344225	0.332087	1.67061	1.63793	1.52466							0.599
TGME49_217460-t26_1-p1	222	K	glutaminyl-tRNA synthetase (GlnRS) GN=TGME49_217460	--	1	7.56727e-06	56.064	2	AIPGAGALSGAGAK(1)GTDR	-0.58213			0.611189			1.54025		0.848564		0.947474	0.979645	0.954603	1.1404	1.17376	1.16572	0.878024	0.894	0.866363			0.64			1.321		0.949		2.064		1.392		1.483
TGME49_217460-t26_1-p1	558	K	glutaminyl-tRNA synthetase (GlnRS) GN=TGME49_217460	--	1	0.00123943	83.214	2	DFCDK(1)VGVAR	-0.36364		0.699797			1.35692	1.25814	0.832946	0.852195		0.947474	0.979645	0.954603	1.1404	1.17376	1.16572	0.878024	0.894	0.866363		0.714			1.156	1.079	0.949	0.953		1.565		1.175	0.0431775	1.332
TGME49_217460-t26_1-p1	518	K	glutaminyl-tRNA synthetase (GlnRS) GN=TGME49_217460	--	1	0.00645052	97.175	2	K(1)LLALVTEK	-0.90133	0.59585	0.718915	0.64992	1.26799	1.24257	1.40385	0.885427	1.11424	1.12124	0.947474	0.979645	0.954603	1.1404	1.17376	1.16572	0.878024	0.894	0.866363	0.629	0.734	0.681	1.112	1.059	1.204	1.008	1.246	1.294	1.651	0.000991523	0.951	0.625718	1.736	0.00362918
TGME49_217460-t26_1-p1	658	K	glutaminyl-tRNA synthetase (GlnRS) GN=TGME49_217460	--	1	0.0148063	44.82	2	LK(1)HAYWIK	-0.090943					0.976735			1.02326		0.947474	0.979645	0.954603	1.1404	1.17376	1.16572	0.878024	0.894	0.866363					0.832			1.145				0.727
TGME49_217460-t26_1-p1	700	K	glutaminyl-tRNA synthetase (GlnRS) GN=TGME49_217460	--	1	0.015788	59.67	2	VK(1)GAIHWLSEK	-1.3545								1		0.947474	0.979645	0.954603	1.1404	1.17376	1.16572	0.878024	0.894	0.866363								1.119
TGME49_217480-t26_1-p1	121	K	Cgd7_610 protein(predict) GN=TGME49_217480	--	1	0.000215243	85.742	2	VGAVCAGK(1)QGAESR	-1.2007	1.28289	0.971101	0.90451		0.380259		1.10527	0.927368	1.4286	1.27161	1.2627	1.34287	0.699598	0.705396	0.717818	0.969948	1.0208	1.00926	1.009	0.769	0.674		0.539		1.14	0.908	1.415	0.659		0.467		1.412	0.120829
TGME49_217740-t26_1-p1	328	K	3-ketoacyl-(acyl-carrier-protein) reductase GN=TGME49_217740	--	1	5.36202e-05	101.48	2	K(1)HAMAQIPANR	-1.1223	1.14731	1.14298	0.713424	1.13382	0.948497	0.99074	0.972863	0.895884	1.05449	0.839169	0.763639	0.750192	1.30192	1.40537	1.42608	0.810655	0.84869	0.854285	1.367	1.497	0.951	0.871	0.675	0.695	1.2	1.056	1.234	0.587	0.0315081	0.642	0.0088264	0.915	0.645115
TGME49_217740-t26_1-p1	321	K	3-ketoacyl-(acyl-carrier-protein) reductase GN=TGME49_217740	--	1	9.48615e-09	135.5	2	SAMTDK(1)MPEEAK	-0.5297	0.990878		0.797821	1.06212	1.05375	1.12618	0.929661	0.958783	1.0808	0.839169	0.763639	0.750192	1.30192	1.40537	1.42608	0.810655	0.84869	0.854285	1.181		1.063	0.816	0.75	0.79	1.147	1.13	1.265	0.7	0.00584973	0.665	0.000699769	1.052	0.45861
TGME49_217850-t26_1-p1	219	K	Sucrose-6F-phosphate phosphohydrolase GN=TGME49_217850	--	1	0.00317454	56.473	2	NLK(1)DFLNVAGEK	0.61654	0.970679	1.02932								0.872694	1.40771	1.43575	0.592155	0.57225	0.599157	0.93632	1.16285	1.42112	1.112	0.731
TGME49_217880-t26_1-p1	149	K	RNA-binding protein Nova-1, putative GN=TGME49_217880	--	1	0.00314451	47.27	2	SAVSTIIGK(1)GGQQIR	0.29608					1					0.918039	0.890382	0.847072	1.37121	1.38184	1.27223	0.822614	0.76363	0.732985					0.724
TGME49_217890-t26_1-p1	183	K	alkyl hydroperoxide reductase/ Thiol specific antioxidant/ Mal allergen, putative GN=TGME49_217890	--	1	0.0138163	58.313	2	AMK(1)PTAEGVK	-0.10303							1.01869	0.981309		0.961373	0.965334	0.959884	0.924991	0.908888	0.927309	1.12224	1.12228	1.1077							0.908	0.874
TGME49_217890-t26_1-p1	133	K	alkyl hydroperoxide reductase/ Thiol specific antioxidant/ Mal allergen, putative GN=TGME49_217890	--	1	5.99794e-187	228.49	3	GLFLIDK(1)EGVLQHCVINNLPLGR	-3.074	0.109418			0.0788034			1.45917	1.68278	1.66983	0.961373	0.965334	0.959884	0.924991	0.908888	0.927309	1.12224	1.12228	1.1077	0.114			0.085			1.3	1.499	1.507	0.746		0.059		12.591
TGME49_217890-t26_1-p1	33	K	alkyl hydroperoxide reductase/ Thiol specific antioxidant/ Mal allergen, putative GN=TGME49_217890	--	1	0.0010267	108.4	2	ISLSQFK(1)GK	-0.63606			0.732753	0.957723	1.03006	1.01706	1.07922	1.03078	1.1524	0.961373	0.965334	0.959884	0.924991	0.908888	0.927309	1.12224	1.12228	1.1077			0.763	1.035	1.133	1.097	0.962	0.918	1.04	1.426		1.118	0.0670728	1.276
TGME49_217890-t26_1-p1	67	K	alkyl hydroperoxide reductase/ Thiol specific antioxidant/ Mal allergen, putative GN=TGME49_217890	--	1	0.0166935	90.263	2	LHGEFEK(1)R	-0.74283	0.790877	0.798999	0.710822	0.976652	1.0243		1.19132	1.13329	1.37374	0.961373	0.965334	0.959884	0.924991	0.908888	0.927309	1.12224	1.12228	1.1077	0.823	0.828	0.741	1.056	1.127		1.062	1.01	1.24	1.369	0.00927266	0.989	0.92914	1.385	0.0106932
TGME49_217890-t26_1-p1	176	K	alkyl hydroperoxide reductase/ Thiol specific antioxidant/ Mal allergen, putative GN=TGME49_217890	--	1	6.11631e-08	45.458	3	MLDALQHVEQYGEVCPANWK(1)K	-1.9408								1		0.961373	0.965334	0.959884	0.924991	0.908888	0.927309	1.12224	1.12228	1.1077								0.891
TGME49_217890-t26_1-p1	92	K	alkyl hydroperoxide reductase/ Thiol specific antioxidant/ Mal allergen, putative GN=TGME49_217890	--	1	0.0151179	59.77	2	NVELK(1)DGGIGK	-0.15523		1.0298	0.858877			0.917828	1.19349			0.961373	0.965334	0.959884	0.924991	0.908888	0.927309	1.12224	1.12228	1.1077		1.067	0.895			0.99	1.063			1.009		0.931		1.084
TGME49_218000-t26_1-p1	1022	K	GATA-type domain-containing protein(predict) GN=TGME49_218000	--	1	0.000479718	89.382	2	EK(1)AEAAVHASQK	-0.20709	0.821469	0.732158	0.348015	1.22214	1.27207	1.1934	1.11782	1.06737	1.22555
TGME49_218260-t26_1-p1	80	K	histone H3.3 GN=TGME49_218260	--	1	2.28862e-59	202.24	2	EIAQDFK(1)TDLR	0.064912	1.15614	1.16115	1.09825	0.839016	0.889978	0.879248	1.16264	0.797411	1.01617
TGME49_218260-t26_1-p1	28	K	histone H3.3 GN=TGME49_218260	--	1	0.0105264	66.953	2	K(1)SAPMSGGIK	-1.0128	0.857672						1.10769	1.03464
TGME49_218260-t26_1-p1	123	K	histone H3.3 GN=TGME49_218260	--	1	0.000252853	91.993	2	VTIMPK(1)DIQLAR	-0.95398	1.06278	1.01743	0.986823	0.733663	0.942518	0.966296	1.09744	1.05414	1.13891
TGME49_218410-t26_1-p1	58	K	ribosomal protein RPP0 GN=TGME49_218410	--	1	0.0151852	61.067	2	AVVLMGK(1)NTMIR	-1.6585				1						1.12173	1.04238	1.04662	0.965668	0.964995	0.952607	0.98669	0.969228	0.950084				1.036
TGME49_218520-t26_1-p1	176	K	microneme protein MIC6 GN=TGME49_218520	--	1	4.38488e-17	66.215	3	LCVCK(1)ENFIATIDASAHITCK	0.29434								0.985893	1.01411	0.955742	0.953113	0.998688	1.15532	1.14758	1.19063	0.828245	0.81881	0.951875								1.204	1.065
TGME49_218530-t26_1-p1	317	K	proteasome-interacting thioredoxin domain-containing protein GN=TGME49_218530	--	1	1.74273e-07	71.935	2	ISEIK(1)VCGVPTEK	-1.0984	0.223408			1.40998	1.44159	1.49273	0.802263	0.749524	0.880503	1.17797	1.04975	1.21751	0.96651	0.958175	0.724617	1.20198	1.25747	0.446018	0.19			1.459	1.505	2.06	0.667	0.596	1.974	8.814		1.552	0.215689	5.679
TGME49_218530-t26_1-p1	182	K	proteasome-interacting thioredoxin domain-containing protein GN=TGME49_218530	--	1	4.63292e-06	61.211	3	SK(1)VECLNEDAQHSIR	0.15686					1.04037	1.19957			0.760065	1.17797	1.04975	1.21751	0.96651	0.958175	0.724617	1.20198	1.25747	0.446018					1.086	1.655			1.704			0.804
TGME49_218610-t26_1-p1	498	K	ATPase (DUF699) protein GN=TGME49_218610	--	1	1.95336e-25	144.09	2	ALSLK(1)LIQDLK	-2.2961	1.42008	1.57891	1.5634	0.541907	0.653836	0.617797	0.819748	0.967715	0.836612	1.26081	1.22134	1.30942	0.953793	0.793268	0.929744	0.84568	0.912493	0.773459	1.126	1.293	1.194	0.568	0.824	0.664	0.969	1.061	1.082	0.569	0.0075576	0.661	0.0197944	0.861	0.0472362
TGME49_218780-t26_1-p1	322	K	phosphoserine aminotransferase, putative GN=TGME49_218780	--	1	4.89203e-14	118.64	2	K(1)QGGLAAWSEVCEAK	0.64355		0.210089		1.23883	1.31632	1.23476				0.68861	0.711211	0.687302	1.70839	1.65163	1.62652	0.633778	0.648058	0.644497		0.295		0.725	0.797	0.759				2.577
TGME49_218780-t26_1-p1	336	K	phosphoserine aminotransferase, putative GN=TGME49_218780	--	1	8.94532e-16	80.049	2	QGGLAAWSEVCEAK(1)AK	0.48872					1					0.68861	0.711211	0.687302	1.70839	1.65163	1.62652	0.633778	0.648058	0.644497					0.605
TGME49_218820-t26_1-p1	60	K	alba 2 GN=TGME49_218820	--	1	2.94109e-26	107.03	2	DDK(1)PACDEVIITGLGMATK	-0.82594	0.988747			1.39525	1.07949		0.917215		0.619298	0.886377	0.852055	0.809267	1.27776	1.22974	1.27258	0.861722	0.912466	0.898034	1.115			1.092	0.878		1.064		0.69	0.883		1.123	0.637275	0.787
TGME49_218820-t26_1-p1	120	K	alba 2 GN=TGME49_218820	--	1	2.70087e-09	100.6	2	ITIVCTK(1)TPEFAEQIK	-1.422	0.591223	0.633212	0.488205	1.38044	1.57851	1.64573	0.765627	0.917051		0.886377	0.852055	0.809267	1.27776	1.22974	1.27258	0.861722	0.912466	0.898034	0.667	0.743	0.603	1.08	1.284	1.293	0.888	1.005		1.817	0.00209145	1.288	0.0662317	1.411	0.0315388
TGME49_219130-t26_1-p1	631	K	NADPH-glutathione reductase GN=TGME49_219130	--	1	0.0499672	47.349	2	NLDK(1)ESPLQR	-5.1678						1				1.00463	1.12542	1.05641	0.816306	0.753838	0.843422	1.14301	1.13814	1.11883						1.186
TGME49_219140-t26_1-p1	95	K	EF-1 guanine nucleotide exchange domain-containing protein GN=TGME49_219140	--	0.999993	3.3647e-10	68.826	3	SMLVIEVKPADADTDLDDVCK(1)K	-0.71256				0.944337	1.05566					1.0226	1.02175	0.952589	1.09181	1.11119	1.07386	0.959127	0.920984	0.84609				0.865	0.95
TGME49_219310-t26_1-p1	313	K	DnaK family protein GN=TGME49_219310	--	1	2.85652e-08	117.03	2	EVFEELCSK(1)TLVPR	4.9909			0.417386		1.24044	1.34217				1.14071	1.10045	1.10513	1.03151	1.04007	1.02741	0.841243	0.825414	0.888063			0.378		1.193	1.306				3.306
TGME49_219310-t26_1-p1	252	K	DnaK family protein GN=TGME49_219310	--	1	0.0525965	62.271	2	HFASAFEK(1)K	-1.3491						1				1.14071	1.10045	1.10513	1.03151	1.04007	1.02741	0.841243	0.825414	0.888063						0.973
TGME49_219310-t26_1-p1	274	K	DnaK family protein GN=TGME49_219310	--	1	0.000115924	150.21	2	LEDQANK(1)AK	-2.0519	0.976094	0.858679		0.975064		1.31534			0.874824	1.14071	1.10045	1.10513	1.03151	1.04007	1.02741	0.841243	0.825414	0.888063	0.856	0.78		0.945		1.28			0.985	1.36	0.202023	1.129		1.204
TGME49_219310-t26_1-p1	267	K	DnaK family protein GN=TGME49_219310	--	1	0.0446352	47.334	2	LK(1)LEDQANK	-0.22224	1									1.14071	1.10045	1.10513	1.03151	1.04007	1.02741	0.841243	0.825414	0.888063	0.877
TGME49_219310-t26_1-p1	57	K	DnaK family protein GN=TGME49_219310	--	1	1.51326e-06	48.476	3	LMGDHALAQMK(1)SNAK	-2.6573					1.01241	0.987588				1.14071	1.10045	1.10513	1.03151	1.04007	1.02741	0.841243	0.825414	0.888063					0.973	0.961
TGME49_219310-t26_1-p1	169	K	DnaK family protein GN=TGME49_219310	--	1	1.45396e-39	173.26	2	SALLDAAQIAGLK(1)CLR	-1.5479	0.990625	0.8688	0.7866	1.35992	1.33192	1.26383	0.71041	0.840988	0.846907	1.14071	1.10045	1.10513	1.03151	1.04007	1.02741	0.841243	0.825414	0.888063	0.868	0.789	0.712	1.318	1.281	1.23	0.844	1.019	0.954	1.616	0.00134406	1.359	0.00621063	1.189	0.0945478
TGME49_219310-t26_1-p1	127	K	DnaK family protein GN=TGME49_219310	--	1	0.0162393	54.199	2	VAAAFLTK(1)LR	-14.67		1								1.14071	1.10045	1.10513	1.03151	1.04007	1.02741	0.841243	0.825414	0.888063		0.909
TGME49_219310-t26_1-p1	561	K	DnaK family protein GN=TGME49_219310	--	1	2.34954e-06	57.053	2	VVK(1)VDVPYQVQEAPGR	-1.2932				0.796736	1.62249	1.34981		0.230962		1.14071	1.10045	1.10513	1.03151	1.04007	1.02741	0.841243	0.825414	0.888063				0.772	1.56	1.314		0.28				4.34
TGME49_219310-t26_1-p1	68	K	DnaK family protein GN=TGME49_219310	--	1	5.38333e-06	104.76	3	YFK(1)NILGEVFDASNSHLK	-3.6721					0.382783			1.07227	1.54495	1.14071	1.10045	1.10513	1.03151	1.04007	1.02741	0.841243	0.825414	0.888063					0.368			1.299	1.74			0.242
TGME49_219320-t26_1-p1	371	K	acid phosphatase GAP50 GN=TGME49_219320	--	1	1.04397e-08	97.551	2	K(1)SIDAFNFVSQLPEVR	1.8513		0.85871	0.834372	0.86619	1.18361	1.25711				0.939397	0.940179	0.942511	0.934744	0.938243	0.929156	1.10892	1.12715	1.13971		0.913	0.885	0.927	1.262	1.353				1.313	0.182814
TGME49_219320-t26_1-p1	361	K	acid phosphatase GAP50 GN=TGME49_219320	--	1	0.00015158	54.418	3	LVSGTTGETLYTHK(1)QPLK	-1.262						1				0.939397	0.940179	0.942511	0.934744	0.938243	0.929156	1.10892	1.12715	1.13971						1.076
TGME49_219320-t26_1-p1	156	K	acid phosphatase GAP50 GN=TGME49_219320	--	1	2.2376e-06	68.127	2	TELTYAVTSEQIK(1)DGK	-4.3719							1.21327	0.786727		0.939397	0.940179	0.942511	0.934744	0.938243	0.929156	1.10892	1.12715	1.13971							1.094	0.698
TGME49_219485-t26_1-p1	3	K	Peptidase_S9 domain-containing protein(predict) GN=TGME49_219485	--	1	0.0323676	44.42	2	GK(1)PVHLR	-0.66573	1
TGME49_219520-t26_1-p1	164	K	histone arginine methyltransferase PRMT1 GN=TGME49_219520	--	1	1.30744e-09	73.012	2	VTFVQGK(1)AEEVSLPVEK	0.32013				0.807654	1.06314	1.12921				0.95594	0.928901	0.942154	1.27454	1.26402	1.2163	0.801231	0.844317	0.772591				0.634	0.841	0.928
TGME49_219540-t26_1-p1	1146	K	cytosolic tRNA-Ala synthetase GN=TGME49_219540	--	1	0.00391481	81.335	2	ALLELQK(1)AR	-0.20649			0.514235	1.09946	1.56533	1.69345	0.557111	0.570421		0.853851	0.85124	0.847048	1.38302	1.36419	1.37788	0.771068	0.771266	0.780442			0.607	0.795	1.147	1.229	0.723	0.74		1.741		1.445	0.138358	1.205
TGME49_219540-t26_1-p1	640	K	cytosolic tRNA-Ala synthetase GN=TGME49_219540	--	1	0.001222	62.398	2	ILLK(1)EEQQFSR	0.24741					1.30933	1.27963		0.411035		0.853851	0.85124	0.847048	1.38302	1.36419	1.37788	0.771068	0.771266	0.780442					0.96	0.929		0.533				1.772
TGME49_219540-t26_1-p1	1132	K	cytosolic tRNA-Ala synthetase GN=TGME49_219540	--	1	0.00656834	46.768	2	SLVK(1)QLEQAQK	-0.46372						1				0.853851	0.85124	0.847048	1.38302	1.36419	1.37788	0.771068	0.771266	0.780442						0.726
TGME49_219540-t26_1-p1	336	K	cytosolic tRNA-Ala synthetase GN=TGME49_219540	--	1	0.00128827	64.906	2	VADTQK(1)CIR	-0.44656				0.919358	1.08064					0.853851	0.85124	0.847048	1.38302	1.36419	1.37788	0.771068	0.771266	0.780442				0.665	0.792
TGME49_219540-t26_1-p1	666	K	cytosolic tRNA-Ala synthetase GN=TGME49_219540	--	1	0.000588031	96.313	2	VANSLQAK(1)GQK	-2.0945	0.677029		0.576503	1.55636	1.2287	1.39916	0.668557	0.724801	1.16889	0.853851	0.85124	0.847048	1.38302	1.36419	1.37788	0.771068	0.771266	0.780442	0.793		0.681	1.125	0.901	1.015	0.867	0.94	1.498	1.375	0.0507587	0.92	0.769746	1.495	0.197783
TGME49_219550-t26_1-p1	370	K	dihydrolipoyllysine-residue succinyltransferase component of oxoglutarate dehydrogenase GN=TGME49_219550	--	1	0.00686629	47.334	2	ELAHLAVK(1)AR	1.0669		1								1.19344	1.20543	1.22856	0.701272	0.668632	0.663868	1.07826	1.15958	1.10096		0.83
TGME49_219590-t26_1-p1	145	K	RuvB family 1 protein GN=TGME49_219590	--	1	0.00622117	66.619	2	K(1)TEVLLEACR	-0.52916				0.85687	0.987168	1.08032			1.07564	1.04417	1.00205	1.00894	0.931919	1.00345	0.987079	1.05587	1.0134	0.953109				0.919	0.984	1.094			1.129			0.885
TGME49_219630-t26_1-p1	198	K	flavodoxin domain-containing protein GN=TGME49_219630	--	1	0.0478964	40.83	2	TFK(1)MLEFIEK	-2.7949									1	1.20512	1.25369	1.28188	0.832016	0.880805	0.881813	0.890426	0.892793	0.881462									1.134
TGME49_219710-t26_1-p1	766	K	hypothetical protein GN=TGME49_219710	--	1	0.0122978	62.711	2	TACVGAGEDK(1)AAR	-1.3773									1	1.22944	1.21835	1.29032	0.236248	0.24474	0.243018	1.4306	1.52208	1.5852									0.631
TGME49_219750-t26_1-p1	16	K	cytochrome c, putative GN=TGME49_219750	--	1	0.000915013	73.532	2	AEPDVQVPSGDIK(1)AGAK	-2.2298	1.12327	1.22849	1.21477	0.616956	0.736002			1.00384	1.07667	1.15772	1.08594	1.10445	1.01568	0.987876	1.00918	0.860961	0.816888	0.9613	0.97	1.131	1.1	0.607	0.745			1.229	1.12	0.634	0.0182003	0.576	0.0384886	1.101	0.260113
TGME49_219750-t26_1-p1	20	K	cytochrome c, putative GN=TGME49_219750	--	1	0.0346674	81.642	2	AGAK(1)VFK	-0.18932			1.1598		0.890532		0.949666			1.15772	1.08594	1.10445	1.01568	0.987876	1.00918	0.860961	0.816888	0.9613			1.05		0.901		1.103			0.858		0.817		1.05
TGME49_219750-t26_1-p1	97	K	cytochrome c, putative GN=TGME49_219750	--	1	0.0185658	86.205	2	MVFAGIK(1)K	-1.6946		1.18878		0.633817	0.817009			1.10531	1.25509	1.15772	1.08594	1.10445	1.01568	0.987876	1.00918	0.860961	0.816888	0.9613		1.095		0.624	0.827			1.353	1.306	0.663		0.546	0.0492887	1.214
TGME49_289750-t26_1-p1	48	K	ribosomal-ubiquitin protein RPL40 GN=TGME49_289750	--	1	7.16251e-15	189.13	2	LIFAGK(1)QLEDGR	-0.40106	0.936571	1.00918	0.947928	0.960864	0.942404	0.941409	1.06744	1.07369	1.12052	0.983827	0.883144	0.930669	1.04713	0.9483	1.01246	1.03798	1.08464	1.07185	0.952	1.143	1.019	0.918	0.994	0.93	1.028	0.99	1.045	0.913	0.203901	0.928	0.0625603	0.984	0.815218
TGME49_289750-t26_1-p1	6	K	ribosomal-ubiquitin protein RPL40 GN=TGME49_289750	--	1	0.000203141	124.24	2	MQIFVK(1)TLTGK	-1.6045	1.14066	1.03155	0.954877	0.766662	0.72275	0.705716	1.27167	1.19231	1.21381	0.983827	0.883144	0.930669	1.04713	0.9483	1.01246	1.03798	1.08464	1.07185	1.159	1.168	1.026	0.732	0.762	0.697	1.225	1.099	1.132	0.653	0.000997705	0.634	0.000388362	1.031	0.590916
TGME49_289750-t26_1-p1	63	K	ribosomal-ubiquitin protein RPL40 GN=TGME49_289750	--	1	3.40279e-31	152.59	3	TLSDYNIQK(1)ESTLHLVLR	-2.2404	0.775649	0.793575	0.757618	0.81292	0.848194	0.894664	1.23941	1.41068	1.46729	0.983827	0.883144	0.930669	1.04713	0.9483	1.01246	1.03798	1.08464	1.07185	0.788	0.899	0.814	0.776	0.894	0.884	1.194	1.301	1.369	1.021	0.750661	0.661	0.00237088	1.545	0.0015056
TGME49_219850-t26_1-p1	275	K	prolyl-tRNA synthetase (ProRS) GN=TGME49_219850	--	1	0.0105492	41.824	2	ATVALK(1)ASDLVK	0.55309						1				0.769403	0.769923	0.777369	1.28051	1.29333	1.30164	0.920456	0.923111	0.964265						0.768
TGME49_219850-t26_1-p1	638	K	prolyl-tRNA synthetase (ProRS) GN=TGME49_219850	--	1	0.00133138	80.379	2	DENTGEILGK(1)CR	-3.3399					0.989605	1.0104				0.769403	0.769923	0.777369	1.28051	1.29333	1.30164	0.920456	0.923111	0.964265					0.765	0.776
TGME49_219850-t26_1-p1	173	K	prolyl-tRNA synthetase (ProRS) GN=TGME49_219850	--	1	0.00395882	46.768	2	DK(1)GVIAANLFLK	-0.29445					1					0.769403	0.769923	0.777369	1.28051	1.29333	1.30164	0.920456	0.923111	0.964265					0.773
TGME49_219850-t26_1-p1	461	K	prolyl-tRNA synthetase (ProRS) GN=TGME49_219850	--	1	0.00166907	65.724	2	DLPLK(1)LNQWCSVVR	0.25591				1.67576	1.36399	1.44672	0.317413	0.6202	0.575919	0.769403	0.769923	0.777369	1.28051	1.29333	1.30164	0.920456	0.923111	0.964265				1.309	1.055	1.111	0.345	0.672	0.597			2.153	0.0204336
TGME49_219850-t26_1-p1	206	K	prolyl-tRNA synthetase (ProRS) GN=TGME49_219850	--	1	0.000877422	55.578	2	GIAK(1)LLSAPR	0.30047				1.2862	0.992857	1.10822	0.996688	0.788454	0.827581	0.769403	0.769923	0.777369	1.28051	1.29333	1.30164	0.920456	0.923111	0.964265				1.004	0.768	0.851	1.083	0.854	0.858			0.938	0.597543
TGME49_219850-t26_1-p1	242	K	prolyl-tRNA synthetase (ProRS) GN=TGME49_219850	--	1	5.05174e-10	136.39	2	GSVTPLAAMCDEK(1)K	-0.23141		0.411502		1.27498	1.34364	1.34932	1.01995	0.80875	0.79186	0.769403	0.769923	0.777369	1.28051	1.29333	1.30164	0.920456	0.923111	0.964265		0.534		0.996	1.039	1.037	1.108	0.876	0.821	1.918		1.095	0.342014	1.751
TGME49_219850-t26_1-p1	243	K	prolyl-tRNA synthetase (ProRS) GN=TGME49_219850	--	1	0.0024486	81.578	2	K(1)EVTLVFDSAMK	0.744		0.400965		1.17613	1.30461		1.24805	0.873696	0.99655	0.769403	0.769923	0.777369	1.28051	1.29333	1.30164	0.920456	0.923111	0.964265		0.521		0.918	1.009		1.356	0.946	1.033	1.849		0.867	0.42729	2.134
TGME49_219850-t26_1-p1	311	K	prolyl-tRNA synthetase (ProRS) GN=TGME49_219850	--	1	5.9472e-23	90.376	2	LAAAPAGGANK(1)PNAPAGK	-2.0476	0.615909	0.696404		1.31961	1.30866		1.07184	0.764721	1.22285	0.769403	0.769923	0.777369	1.28051	1.29333	1.30164	0.920456	0.923111	0.964265	0.801	0.905		1.031	1.012		1.164	0.828	1.268	1.198	0.0983114	0.94	0.803772	1.274	0.28207
TGME49_220090-t26_1-p1	68	K	DIX domain-containing protein(predict) GN=TGME49_220090	--	1	0.00163548	55.782	2	K(1)TTYITLSDVR	0.2433		1.27126				0.695375			1.03336	1.22296	1.24259	1.27567	0.791168	0.776778	0.792211	0.967375	0.993117	0.938135		1.023				0.878			1.102	0.858		0.797		1.077
TGME49_220100-t26_1-p1	234	K	phosphoribosylpyrophosphate synthetase GN=TGME49_220100	--	1	1.70637e-05	72.368	2	K(1)LGDALLFCGNSNEPLAR	-0.91078					0.888179	1.34083		0.770989		1.16386	1.17482	1.17955	0.929272	0.931592	0.911744	0.890467	0.927526	0.891163					0.953	1.471		0.831				1.458
TGME49_220400-t26_1-p1	43	K	actin depolymerizing factor ADF GN=TGME49_220400	--	1	0.00252092	75.012	2	DGK(1)GNADEFR	0.28802		0.713054	0.725906		1.39054		1.10322	1.06728		0.822944	0.840717	0.847278	1.14589	1.17459	1.17503	0.982363	0.979817	1.03137		0.848	0.857		1.184		1.123	1.089		1.389		1.071		1.297	0.00387818
TGME49_220400-t26_1-p1	19	K	actin depolymerizing factor ADF GN=TGME49_220400	--	1	0.0183455	127.94	2	FNELK(1)IR	1.1396	0.522683	0.5602	0.554612	1.48124	1.67741	1.69968	0.814358	0.810127	0.879693	0.822944	0.840717	0.847278	1.14589	1.17459	1.17503	0.982363	0.979817	1.03137	0.635	0.666	0.655	1.293	1.428	1.447	0.829	0.827	0.853	2.131	3.83978e-05	1.661	0.000162919	1.283	0.000130465
TGME49_220400-t26_1-p1	35	K	actin depolymerizing factor ADF GN=TGME49_220400	--	1	4.73998e-07	155.57	2	IENTK(1)IVVEK	-0.9013	0.783178	0.787074	0.64171	1.2278	1.35012	1.3033	0.957259	0.9185	1.03105	0.822944	0.840717	0.847278	1.14589	1.17459	1.17503	0.982363	0.979817	1.03137	0.952	0.936	0.757	1.071	1.149	1.109	0.974	0.937	1	1.259	0.0372476	1.144	0.00842085	1.101	0.256158
TGME49_220400-t26_1-p1	40	K	actin depolymerizing factor ADF GN=TGME49_220400	--	1	0.00891085	83.438	2	IVVEK(1)DGK	-2.477		0.598585			1.36162	1.46124	0.823337	0.80542	0.949804	0.822944	0.840717	0.847278	1.14589	1.17459	1.17503	0.982363	0.979817	1.03137		0.712			1.159	1.244	0.838	0.822	0.921	1.688		1.397	0.00780585	1.208
TGME49_220400-t26_1-p1	82	K	actin depolymerizing factor ADF GN=TGME49_220400	--	1	5.33543e-60	211.47	2	IQFVLWCPDNAPVK(1)PR	-0.95968	0.780676	0.925696	0.946486	1.32805	0.537808	1.78588	0.903403	0.9416	0.850398	0.822944	0.840717	0.847278	1.14589	1.17459	1.17503	0.982363	0.979817	1.03137	0.949	1.101	1.117	1.159	0.458	1.52	0.92	0.961	0.825	0.991	0.754216	1.159	0.931195	0.854	0.0859192
TGME49_220400-t26_1-p1	91	K	actin depolymerizing factor ADF GN=TGME49_220400	--	1	9.46768e-07	116.36	2	MTYASSK(1)DALLK	0.42236	0.666375	0.686607	0.688807	1.40241	1.46874	1.44193	1.02475	0.433692	1.18668	0.822944	0.840717	0.847278	1.14589	1.17459	1.17503	0.982363	0.979817	1.03137	0.81	0.817	0.813	1.224	1.25	1.227	1.043	0.443	1.151	1.517	5.02165e-07	1.403	0.237903	1.081	0.990442
TGME49_220400-t26_1-p1	25	K	actin depolymerizing factor ADF GN=TGME49_220400	--	1	0.00952252	88.24	2	TVK(1)WIVFK	-2.0393	0.56459	0.551403	0.462859	1.27628	1.56341	1.62736	0.869021	1.03905	1.04603	0.822944	0.840717	0.847278	1.14589	1.17459	1.17503	0.982363	0.979817	1.03137	0.686	0.656	0.546	1.114	1.331	1.385	0.885	1.06	1.014	2.029	0.00185721	1.294	0.0408845	1.567	0.00697738
TGME49_220400-t26_1-p1	30	K	actin depolymerizing factor ADF GN=TGME49_220400	--	1	0.000550373	84.309	2	WIVFK(1)IENTK	-2.5157	0.404273				0.863781			1.19375	1.53819	0.822944	0.840717	0.847278	1.14589	1.17459	1.17503	0.982363	0.979817	1.03137	0.491				0.735			1.218	1.491	1.497		0.543		2.759
TGME49_220450-t26_1-p1	160	K	ribonuclease HI protein GN=TGME49_220450	--	1	0.000584564	76.196	2	SAEAETCLGGK(1)R	-2.5166					0.990274	1.00973
TGME49_221210-t26_1-p1	50	K	cyclophilin GN=TGME49_221210	--	1	0.00990542	61.577	2	EDIAPK(1)TVK	-1.2389			0.839599	0.980889			1.01825		1.16126	1.04846	1.03488	1.01457	0.866652	0.868881	0.926854	1.09237	1.14756	0.999775			0.828	1.132			0.932		1.162	1.367		1.081		1.264
TGME49_221210-t26_1-p1	53	K	cyclophilin GN=TGME49_221210	--	1	0.000629852	78.888	2	TVK(1)NFIGLFDK	-1.6849	0.910131	0.969927	0.776555		1.24973	1.26575		0.892952	0.934946	1.04846	1.03488	1.01457	0.866652	0.868881	0.926854	1.09237	1.14756	0.999775	0.868	0.937	0.765		1.438	1.366		0.778	0.935	1.637	0.00808345	1.637	0.0349896	1	0.993213
TGME49_221320-t26_1-p1	2422	K	acetyl-CoA carboxylase ACC1 GN=TGME49_221320	--	1	0.0156519	57.279	2	GGVLEPPGICEIK(1)YR	-3.0996	0.587889				1.33917		1.07294			0.775529	0.795402	0.744075	1.37851	1.39175	1.36969	0.869841	0.841512	0.833687	0.758				0.962		1.233			1.269		0.78		1.627
TGME49_221320-t26_1-p1	1558	K	acetyl-CoA carboxylase ACC1 GN=TGME49_221320	--	1	0.00339552	63.025	2	K(1)PVSQAQAPQNVFVR	-0.3201					0.931965				1.06803	0.775529	0.795402	0.744075	1.37851	1.39175	1.36969	0.869841	0.841512	0.833687					0.67				1.281			0.523
TGME49_221380-t26_1-p1	66	K	alba 1 GN=TGME49_221380	--	1	0.00133522	105.94	2	AVTLAEVLK(1)R	0.60494					1.07995	0.92005				0.711859	0.801373	0.783291	1.28355	1.2232	1.32097	0.882864	0.877295	1.1156					0.883	0.696
TGME49_221390-t26_1-p1	120	K	Dual-specificity catalytic domain-containing(predict) GN=TGME49_221390	--	1	0.0511905	42.835	2	EPEAMK(1)AVK	-4.2042				1						0.936963	0.965395	0.998047	0.759247	0.744613	0.737538	1.26475	1.25122	1.34223				1.317
TGME49_221420-t26_1-p1	685	K	Chromosome-associated kinesin KLP1, putative GN=TGME49_221420	--	1	0.0106841	49.487	2	VK(1)EANLIAAELNK	0.067984	1
TGME49_221460-t26_1-p1	429	K	phosphoglycerate mutase family protein GN=TGME49_221460	--	1	0.0248016	74.524	2	LATACASAK(1)K	-2.3407					1								0.724615	1.0634	1.21199								0.94
TGME49_221470-t26_1-p1	374	K	hypothetical protein GN=TGME49_221470	--	1	0.0412458	42.941	2	DEGGANEHFK(1)R	0.036267							1			0.911615	0.925845	0.930955	1.06403	1.08128	1.05645	0.967547	1.00716	1.05513							1.034
TGME49_221470-t26_1-p1	348	K	hypothetical protein GN=TGME49_221470	--	1	0.000657652	71.912	2	K(1)ADFQNSSAIVAR	1.1446					0.980234	0.936064		0.733388	1.35031	0.911615	0.925845	0.930955	1.06403	1.08128	1.05645	0.967547	1.00716	1.05513					0.907	0.886		0.728	1.28			0.893	0.817743
TGME49_221470-t26_1-p1	386	K	hypothetical protein GN=TGME49_221470	--	1	0.000669626	106.47	2	LFTFLQPDAPK(1)R	-2.8841			0.438714	0.765376	1.09933	1.35082	0.95159	0.933069	1.46109	0.911615	0.925845	0.930955	1.06403	1.08128	1.05645	0.967547	1.00716	1.05513			0.471	0.719	1.017	1.279	0.984	0.926	1.385	2.134		0.915	0.657834	2.332
TGME49_221470-t26_1-p1	222	K	hypothetical protein GN=TGME49_221470	--	1	0.0131372	72.042	2	LVFAVGPK(1)K	-1.1899	0.512452	0.494986		1.26391	1.47854	1.45717	0.792943			0.911615	0.925845	0.930955	1.06403	1.08128	1.05645	0.967547	1.00716	1.05513	0.562	0.535		1.188	1.367	1.379	0.82			2.391	0.000902928	1.599		1.495
TGME49_221510-t26_1-p1	56	K	Cytochrome c oxidase subunit ApiCOX18, putative(predict) GN=TGME49_221510	--	1	0.00572816	44.667	2	K(1)SDDWVIEETNFCLGR	1.6077					1					0.51596	0.493445	0.496029	1.73758	1.65667	1.67773	0.834699	0.830813	0.757082					0.604
TGME49_221610-t26_1-p1	656	K	ubiquitin carboxyl-terminal hydrolase GN=TGME49_221610	--	1	0.00507762	61.067	2	LPVSLAATAGK(1)R	0.84418				1.15691	1.12473		0.807071		0.911285	0.62769	0.558067	0.901935	1.59806	1.57575	1.28006	0.821435	0.730453	0.906553				0.724	0.714		0.983		1.005			0.723	0.00162504
TGME49_266960-t26_1-p1	252	K	beta tubulin GN=TGME49_266960	--	1	6.91187e-59	211.84	2	K(1)LAVNLIPFPR	-2.197	0.790628	0.725275	0.693376	1.30834	1.28894	1.21632	0.918939	1.03735	1.02082	0.895224	0.897447	0.907874	0.954026	0.94245	0.965756	1.1463	1.12951	1.16141	0.883	0.808	0.764	1.371	1.368	1.259	0.802	0.918	0.879	1.629	0.00064427	1.538	0.000896761	1.059	0.379615
TGME49_266960-t26_1-p1	324	K	beta tubulin GN=TGME49_266960	--	1	7.27791e-13	93.777	2	MSTK(1)EVDEQMLNVQNK	-0.36543	0.118008			0.988657	1.25311	1.02619		1.61403		0.895224	0.897447	0.907874	0.954026	0.94245	0.965756	1.1463	1.12951	1.16141	0.132			1.036	1.33	1.063		1.429		8.659		0.8		10.826
TGME49_221670-t26_1-p1	445	K	transcriptional elongation factor FACT140 GN=TGME49_221670	--	1	0.000123052	115.24	2	SNSLVLNAK(1)NSK	-0.74286	0.813333	0.711498	0.64526	1.28257	1.48459	1.43994	0.806789	0.816024		0.93395	0.931526	0.935797	1.27664	1.24614	1.22006	0.781016	0.83725	0.837619	0.871	0.764	0.69	1.005	1.191	1.18	1.033	0.975		1.452	0.0126364	1.121	0.230576	1.295	0.0608331
TGME49_221670-t26_1-p1	359	K	transcriptional elongation factor FACT140 GN=TGME49_221670	--	1	0.00164411	55.604	2	YK(1)ELCAAVAR	0.66563				1.05549	1.12777	1.08001			0.73672	0.93395	0.931526	0.935797	1.27664	1.24614	1.22006	0.781016	0.83725	0.837619				0.827	0.905	0.885			0.88			0.991
TGME49_221690-t26_1-p1	971	K	Importin N-terminal domain-containing protein(predict) GN=TGME49_221690	--	1	0.00408474	61.042	2	VHLSALVVDLK(1)GK	-0.71946									1	1.11556	1.08735	1.07861	1.0632	0.943401	0.927815	0.94407	0.920177	0.919817									1.087
TGME49_222020-t26_1-p1	210	K	phosphoglycerate kinase PGKII GN=TGME49_222020	--	1	0.047411	48.363	2	ADLNVPLEVGK(1)ER	0.347						1				0.694903	0.697514	0.772877	1.61126	1.65572	1.60837	0.666704	0.720552	0.572095						0.622
TGME49_222020-t26_1-p1	317	K	phosphoglycerate kinase PGKII GN=TGME49_222020	--	1	1.91373e-35	208.35	2	GETK(1)NDEELSR	-0.85927	0.562264	0.503786	0.532191	1.35933	1.49834	1.44999	0.958088	0.943716	1.19229	0.694903	0.697514	0.772877	1.61126	1.65572	1.60837	0.666704	0.720552	0.572095	0.809	0.722	0.689	0.844	0.905	0.902	1.437	1.31	2.084	1.194	0.0274488	0.549	0.0156623	2.176	0.00712312
TGME49_222020-t26_1-p1	254	K	phosphoglycerate kinase PGKII GN=TGME49_222020	--	1	0.00419134	51.785	3	TIVCSHLGRPK(1)TEEDR	-1.2375								0.896439	1.10356	0.694903	0.697514	0.772877	1.61126	1.65572	1.60837	0.666704	0.720552	0.572095								1.244	1.929
TGME49_222020-t26_1-p1	394	K	phosphoglycerate kinase PGKII GN=TGME49_222020	--	1	0.00775415	57.003	2	VSSK(1)LGVLR	-1.4054		0.42193			1.31366	1.29739			0.967017	0.694903	0.697514	0.772877	1.61126	1.65572	1.60837	0.666704	0.720552	0.572095		0.605			0.793	0.807			1.69	1.322		0.473		2.793
TGME49_222050-t26_1-p1	199	K	hypothetical protein GN=TGME49_222050	--	1	0.0312018	67.881	2	DQEK(1)PVCR	0.99881		1								0.600339	0.68415	0.639747	1.59451	1.65998	1.69904	0.800474	0.653075	0.668678		1.462
TGME49_222160-t26_1-p1	399	K	aldehyde dehydrogenase GN=TGME49_222160	--	1	2.29416e-08	89.382	2	EEIFGPVICLLK(1)FK	2.6689	0.975383	1.4071	1.26377	1.45909	1.51898	1.37841	0.361477	0.308594	0.327211	0.428177	0.44855	0.458158	2.17723	2.15721	2.18445	0.396109	0.410043	0.340072	2.278	3.137	2.758	0.67	0.704	0.631	0.913	0.753	0.962	0.245	0.000141482	0.763	0.0302505	0.322	0.000685352
TGME49_222290-t26_1-p1	136	K	LSM domain-containing protein GN=TGME49_222290	--	1	4.46035e-09	50.819	2	ASPLEPK(1)PLCDILAAR	1.2286				1.22244		0.777555				0.93765	0.960881	0.938853	1.15567	1.23266	1.20845	0.984939	0.828639	0.752255				1.058		0.643
TGME49_222840-t26_1-p1	161	K	Ser/Thr phosphatase family protein GN=TGME49_222840	--	1	0.0035429	74.733	2	K(1)NAEWAEEIGR	0.20468						1.10913			0.890867	0.651672	0.674481	0.674298	1.37289	1.38111	1.36872	0.914205	0.976172	0.98645						0.81			0.903			0.897
TGME49_222952-t26_1-p1	298	K	phosphohistidine phosphatase GN=TGME49_222952	--	1	0.0201137	57.888	2	LK(1)TAIYLVR	-1.9689				1						0.961747	0.948501	1.00561	1.06089	1.08942	1.11501	0.897234	0.88629	1.0353				0.943
TGME49_223000-t26_1-p1	58	K	dynein light chain DLC GN=TGME49_223000	--	1	9.12498e-12	57.31	3	AVIK(1)NADMPEDLQQDAIDCANQALEK	0.84803		0.896008						1.10399		1.21021	1.15015	1.18357	0.80407	0.749387	0.777024	1.18121	1.13785	0.806529		0.779						0.97						1.245
TGME49_223000-t26_1-p1	98	K	dynein light chain DLC GN=TGME49_223000	--	1	0.000355397	47.915	3	K(1)HNPTWHCVVGR	-0.056053					1					1.21021	1.15015	1.18357	0.80407	0.749387	0.777024	1.18121	1.13785	0.806529					1.334
TGME49_223000-t26_1-p1	85	K	dynein light chain DLC GN=TGME49_223000	--	1	0.00527199	54.309	2	YNIEK(1)DIAAFIK	-4.4122									1	1.21021	1.15015	1.18357	0.80407	0.749387	0.777024	1.18121	1.13785	0.806529									1.24
TGME49_223050-t26_1-p1	160	K	ribosomal protein RPS20 GN=TGME49_223050	--	1	0.000648222	95.656	2	EK(1)NLQVAGPVR	-0.99662	1.0904	1.11811	0.843929				0.947561			1.1745	1.20296	1.21299	0.874054	0.780668	0.924452	1.01537	0.904311	0.910691	0.928	0.929	0.696				0.933							1.096
TGME49_223050-t26_1-p1	141	K	ribosomal protein RPS20 GN=TGME49_223050	--	1	0.0557843	57.003	2	ITLTSK(1)DLK	-1.9322		1								1.1745	1.20296	1.21299	0.874054	0.780668	0.924452	1.01537	0.904311	0.910691		0.831
TGME49_223050-t26_1-p1	181	K	ribosomal protein RPS20 GN=TGME49_223050	--	1	2.17225e-07	138.33	2	K(1)SPCGEGTNTWDR	-1.9306	0.946133	0.906335	0.838955	1.06297	1.10423	1.07413	0.958392	0.962758	1.14609	1.1745	1.20296	1.21299	0.874054	0.780668	0.924452	1.01537	0.904311	0.910691	0.806	0.753	0.692	1.216	1.414	1.162	0.944	1.065	1.258	1.685	0.00215412	1.161	0.210203	1.451	0.0175339
TGME49_223050-t26_1-p1	121	K	ribosomal protein RPS20 GN=TGME49_223050	--	1	0.000259095	76.009	2	LMK(1)GGLEGEEQR	-0.31867				1.04824	0.884867	0.94833		1.11856		1.1745	1.20296	1.21299	0.874054	0.780668	0.924452	1.01537	0.904311	0.910691				1.199	1.133	1.026		1.237				0.905
TGME49_223050-t26_1-p1	158	K	ribosomal protein RPS20 GN=TGME49_223050	--	1	0.00362705	59.77	2	VCTELINGAK(1)EK	-2.3824									1	1.1745	1.20296	1.21299	0.874054	0.780668	0.924452	1.01537	0.904311	0.910691									1.098
TGME49_223130-t26_1-p1	873	K	CHHC U11-48K-type domain-containing protein(predict) GN=TGME49_223130	--	1	0.00388116	51.785	2	LAAATGWATGACGDK(1)QR	-1.9858						1
TGME49_223140-t26_1-p1	330	K	tRNA binding domain-containing protein GN=TGME49_223140	--	1	4.20295e-23	72.438	3	HPEADK(1)LFCEEVDIGEPQVR	-1.7793				0.931676	1.09352	0.974807				0.911313	0.885384	0.911968	1.22581	1.26468	1.17673	0.858456	0.870605	0.895056				0.76	0.865	0.828
TGME49_223140-t26_1-p1	371	K	tRNA binding domain-containing protein GN=TGME49_223140	--	1	0.00109252	59.645	2	VIVLANMK(1)PK	0.36036				1.03208		1.52035	0.836068	0.886287	0.725211	0.911313	0.885384	0.911968	1.22581	1.26468	1.17673	0.858456	0.870605	0.895056				0.842		1.292	0.974	1.018	0.81			1.142	0.57449
TGME49_223410-t26_1-p1	198	K	eukaryotic initiation factor-4E, putative GN=TGME49_223410	--	1	0.0184124	51.07	2	EVQDALLK(1)EINK	0.89619					1					0.923824	0.949832	0.978261	1.05863	1.05256	1.16536	1.0173	0.985767	0.868461					0.95
TGME49_223410-t26_1-p1	169	K	eukaryotic initiation factor-4E, putative GN=TGME49_223410	--	1	0.0137561	46.068	2	LVDK(1)LSQGR	-3.1715				0.850613	1.06917	1.08022				0.923824	0.949832	0.978261	1.05863	1.05256	1.16536	1.0173	0.985767	0.868461				0.804	1.016	0.927
TGME49_223760-t26_1-p1	1366	K	hypothetical protein GN=TGME49_223760	--	1	0.0478781	40.224	2	TPTTK(1)PNSCSVR	-1.1577						1				0.873852	0.90252	0.995231	1.3084	1.1175	1.21949	0.816068	0.867761	0.899167						0.82
TGME49_223920-t26_1-p1	883	K	rhoptry neck protein RON3 GN=TGME49_223920	--	1	2.89843e-06	73.502	2	ELLVSQIMQIK(1)PR	-2.5266						0.887182			1.11282	0.918434	0.889047	0.886322	0.76188	0.757231	0.763803	1.35748	1.3321	1.3337						1.162			0.834			1.393
TGME49_223940-t26_1-p1	130	K	GAP45 GN=TGME49_223940	--	1	0.00935033	55.604	2	K(1)AEAAAAAER	-0.60431					0.732631	0.87282	1.39455			0.863984	0.915946	0.906483	1.09173	1.0401	1.13146	0.966627	0.973968	1.1097					0.704	0.771	1.443					0.511
TGME49_223940-t26_1-p1	80	K	GAP45 GN=TGME49_223940	--	1	0.0132823	56.08	2	K(1)AEAEAAEAER	-0.49937								0.867284	1.13272	0.863984	0.915946	0.906483	1.09173	1.0401	1.13146	0.966627	0.973968	1.1097								0.89	1.021
TGME49_223940-t26_1-p1	16	K	GAP45 GN=TGME49_223940	--	1	0.0352384	79.889	2	K(1)EAEDLAEK	0.85979		1								0.863984	0.915946	0.906483	1.09173	1.0401	1.13146	0.966627	0.973968	1.1097		1.092
TGME49_223940-t26_1-p1	52	K	GAP45 GN=TGME49_223940	--	1	0.0315636	50.641	2	NAADK(1)AEAER	0.073082			1							0.863984	0.915946	0.906483	1.09173	1.0401	1.13146	0.966627	0.973968	1.1097			1.103
TGME49_224850-t26_1-p1	373	K	polyadenylate binding protein, putative GN=TGME49_224850	--	1	0.000546115	72.327	2	AK(1)FEQMNQDR	-1.2099				1.03943		1.24764			0.712937	0.799658	0.804128	0.822946	1.315	1.30229	1.3334	0.8394	0.870637	0.912541				0.79		0.936			0.781			1.105
TGME49_224850-t26_1-p1	180	K	polyadenylate binding protein, putative GN=TGME49_224850	--	1	0.0155812	50.116	2	NLDK(1)NIDNK	0.10074					1					0.799658	0.804128	0.822946	1.315	1.30229	1.3334	0.8394	0.870637	0.912541					0.768
TGME49_224850-t26_1-p1	150	K	polyadenylate binding protein, putative GN=TGME49_224850	--	1	8.67315e-13	108.34	2	SLDTLNYTVIK(1)GQPCR	-2.8204		0.0906365		1.62434	1.3652	1.86132	0.0585027			0.799658	0.804128	0.822946	1.315	1.30229	1.3334	0.8394	0.870637	0.912541		0.113		1.235	1.048	1.396	0.07			10.853		17.519		0.619
TGME49_224900-t26_1-p1	55	K	adenylate kinase, putative GN=TGME49_224900	--	1	0.0163717	72.922	2	GTQSVK(1)LK	-2.9506			0.720815		1.33151	1.08169	0.893278	0.804113	1.16859	0.931041	0.957334	0.906669	1.09516	1.0729	1.00615	0.926339	0.973428	1.13098			0.795		1.241	1.075	0.964	0.826	1.033	1.457		1.231	0.129352	1.184
TGME49_224900-t26_1-p1	197	K	adenylate kinase, putative GN=TGME49_224900	--	1	0.0119174	103.76	2	K(1)DDNEATLK	0.2205	0.872631			0.91544	0.925088				1.28684	0.931041	0.957334	0.906669	1.09516	1.0729	1.00615	0.926339	0.973428	1.13098	0.937			0.836	0.862				1.138	0.906		0.746		1.215
TGME49_224900-t26_1-p1	34	K	adenylate kinase, putative GN=TGME49_224900	--	1	0.000525749	99.589	2	YACLAK(1)PEGR	-0.84636	0.950864	0.932773	0.822231	1.15613	1.26563	1.2435	0.859733	0.834853	0.934287	0.931041	0.957334	0.906669	1.09516	1.0729	1.00615	0.926339	0.973428	1.13098	1.021	0.974	0.907	1.056	1.18	1.236	0.928	0.858	0.826	1.196	0.0371236	1.329	0.00806484	0.9	0.096075
TGME49_224960-t26_1-p1	209	K	Preprotein translocase subunit Sec66(predict) GN=TGME49_224960	--	1	5.57215e-18	127.07	2	AAIQK(1)QECVLQQQK	-2.8899		1.9235	1.22956	0.700576	0.810538	0.816473	0.854409	0.754089	0.910858	1.11466	1.1447	1.07908	0.968427	1.03468	0.951594	0.893611	0.877899	0.935358		1.68	1.139	0.723	0.783	0.858	0.956	0.859	0.974	0.559	0.0375369	0.848	0.0578222	0.66	0.0803437
TGME49_224960-t26_1-p1	218	K	Preprotein translocase subunit Sec66(predict) GN=TGME49_224960	--	1	0.00769156	81.335	2	QECVLQQQK(1)K	1.4025		1.38999					0.610015			1.11466	1.1447	1.07908	0.968427	1.03468	0.951594	0.893611	0.877899	0.935358		1.214					0.683							0.563
TGME49_225050-t26_1-p1	366	K	adenosylhomocysteinase, putative GN=TGME49_225050	--	1	0.00167336	79.311	2	ATDVMLGGK(1)R	-1.6824		0.943077	0.405403	1.11102	1.34219	1.34973	0.864247	1.03433	0.950006	0.921941	0.9368	0.922461	1.08632	1.11324	1.06149	1.01592	0.991187	0.95064		1.007	0.439	1.023	1.206	1.272	0.851	1.044	0.999	1.614	0.180123	1.21	0.103241	1.334	0.332611
TGME49_225050-t26_1-p1	338	K	adenosylhomocysteinase, putative GN=TGME49_225050	--	1	0.00254853	59.09	2	ELLFPAINVNDCVTK(1)SK	-2.149					1					0.921941	0.9368	0.922461	1.08632	1.11324	1.06149	1.01592	0.991187	0.95064					0.898
TGME49_225050-t26_1-p1	340	K	adenosylhomocysteinase, putative GN=TGME49_225050	--	1	4.80472e-18	187.51	2	SK(1)FDNVYGCR	0.49449	0.698398	0.583147	0.605789	1.31257	1.43179	1.38232	1.00211	0.935622	1.04826	0.921941	0.9368	0.922461	1.08632	1.11324	1.06149	1.01592	0.991187	0.95064	0.758	0.622	0.657	1.208	1.286	1.302	0.986	0.944	1.103	1.864	0.000590398	1.252	0.0120644	1.489	0.00598263
TGME49_225050-t26_1-p1	385	K	adenosylhomocysteinase, putative GN=TGME49_225050	--	1	0.000343396	84.309	2	GCAAAMK(1)GAGAR	0.56766				0.69353	1.40036	1.02328		0.911079	0.971752	0.921941	0.9368	0.922461	1.08632	1.11324	1.06149	1.01592	0.991187	0.95064				0.638	1.258	0.964		0.919	1.022			0.982	0.847184
TGME49_225050-t26_1-p1	290	K	adenosylhomocysteinase, putative GN=TGME49_225050	--	1	1.12416e-05	118.87	2	ILAEGLQK(1)DPQK	0.31742		0.84797				1.28965	0.878018	1.02604	0.958324	0.921941	0.9368	0.922461	1.08632	1.11324	1.06149	1.01592	0.991187	0.95064		0.905				1.215	0.864	1.035	1.008	1.343		1.254		1.071
TGME49_225050-t26_1-p1	119	K	adenosylhomocysteinase, putative GN=TGME49_225050	--	1	0.00596312	49.487	2	VK(1)DLTLSAFGR	0.72587				1.11718	1.10924				0.773578	0.921941	0.9368	0.922461	1.08632	1.11324	1.06149	1.01592	0.991187	0.95064				1.028	0.996				0.814			1.243
TGME49_225050-t26_1-p1	475	K	adenosylhomocysteinase, putative GN=TGME49_225050	--	1	0.0238004	54.27	2	VNIK(1)PQVDR	-0.72925				1						0.921941	0.9368	0.922461	1.08632	1.11324	1.06149	1.01592	0.991187	0.95064				0.921
TGME49_225050-t26_1-p1	378	K	adenosylhomocysteinase, putative GN=TGME49_225050	--	1	1.89696e-25	90.806	2	VVICGFGDVGK(1)GCAAAMK	3.7996	0.325161	0.330252		1.3666	1.3929	1.5348	0.8225	0.795148	1.43264	0.921941	0.9368	0.922461	1.08632	1.11324	1.06149	1.01592	0.991187	0.95064	0.353	0.353		1.258	1.251	1.446	0.81	0.802	1.507	3.735	0.00022009	1.268	0.259048	2.945	0.0311509
TGME49_225080-t26_1-p1	27	K	ribosomal protein RPS18 GN=TGME49_225080	--	1	0.000617127	108.91	2	EK(1)VVVALTAIR	-1.4722	0.727173	0.8897	0.746178				1.17018	1.15557	1.3112	1.13843	1.13561	1.13815	0.852756	0.8508	0.852681	1.01632	0.968975	1.04627	0.639	0.783	0.656				1.151	1.193	1.253					1.731	0.00127848
TGME49_225080-t26_1-p1	48	K	ribosomal protein RPS18 GN=TGME49_225080	--	1	0.0323629	51.872	2	VSNLICK(1)K	-0.93302	1.14226		0.94568	0.863757	1.00027				1.04804	1.13843	1.13561	1.13815	0.852756	0.8508	0.852681	1.01632	0.968975	1.04627	1.003		0.831	1.013	1.176				1.002	1.194	0.275258	1.092		1.093
TGME49_225470-t26_1-p1	236	K	peptide methionine sulfoxide reductase GN=TGME49_225470	--	1	0.0059752	67.887	2	ILGGK(1)LSDSCFK	-0.64833						1.499	0.501003						1.04379	0.978248	1.02934	0.932956	0.918448	1.09722						1.456	0.537					2.711
TGME49_225540-t26_1-p1	332	K	TolA(predict) GN=TGME49_225540	--	1	0.0345462	48.785	2	MLGLFACYNK(1)K	0.4373									1	1.03556	1.07848	1.05031	1.0278	0.994792	0.979847	0.909471	0.925161	0.998572									1.001
TGME49_225790-t26_1-p1	182	K	PDI family protein GN=TGME49_225790	--	1	0.00811629	49.097	2	TLNDATDPWK(1)K	2.3849	1									1.2068	1.20378	1.1633	0.635834	0.614194	0.611294	1.10448	1.21066	1.24966	0.829
TGME49_225930-t26_1-p1	196	K	triose-phosphate isomerase TPI-I GN=TGME49_225930	--	1	0.0198119	57.003	2	AK(1)VSEDVANK	-0.67058				0.951602		1.0484				0.862064	0.83949	0.844125	1.17965	1.18867	1.20035	0.940847	0.988065	0.956737				0.807		0.873
TGME49_225930-t26_1-p1	204	K	triose-phosphate isomerase TPI-I GN=TGME49_225930	--	1	0.00195937	80.623	2	VSEDVANK(1)VR	-2.6845				1.19163		1.62254	0.652447	0.60148	0.931909	0.862064	0.83949	0.844125	1.17965	1.18867	1.20035	0.940847	0.988065	0.956737				1.01		1.352	0.693	0.609	0.974			1.557	0.121501
TGME49_225930-t26_1-p1	133	K	triose-phosphate isomerase TPI-I GN=TGME49_225930	--	1	2.51794e-17	88.448	2	DLNVVLCVGEQLK(1)DR	6.219	0.372385		0.491857	1.20544	1.45141	1.26982			1.20909	0.862064	0.83949	0.844125	1.17965	1.18867	1.20035	0.940847	0.988065	0.956737	0.432		0.583	1.022	1.221	1.058			1.264	2.168	0.0096074	0.871		2.491
TGME49_225930-t26_1-p1	239	K	triose-phosphate isomerase TPI-I GN=TGME49_225930	--	1	0.0101014	61.503	2	K(1)DFLDIIASGMK	0.38196					1					0.862064	0.83949	0.844125	1.17965	1.18867	1.20035	0.940847	0.988065	0.956737					0.841
TGME49_225930-t26_1-p1	58	K	triose-phosphate isomerase TPI-I GN=TGME49_225930	--	1	5.65964e-05	119.43	3	K(1)YHVGLQNCSK	-1.6134	0.611014	0.405097	0.526971	1.31645	1.86719	1.76911	0.738223	0.779535	0.986406	0.862064	0.83949	0.844125	1.17965	1.18867	1.20035	0.940847	0.988065	0.956737	0.709	0.483	0.624	1.116	1.571	1.474	0.785	0.789	1.031	2.291	0.00572806	1.597	0.0280625	1.434	0.064828
TGME49_226250-t26_1-p1	561	K	DEAD (Asp-Glu-Ala-Asp) box polypeptide DDX3X GN=TGME49_226250	--	1	0.000722976	49.485	2	AAK(1)CPILVATDVAAR	-0.49002				0.851502		1.1485				0.957945	0.97126	0.968597	1.05204	1.03845	1.03606	1.00082	0.999576	0.975254				0.809		1.109
TGME49_226400-t26_1-p1	200	K	lipoic acid synthase LIPA GN=TGME49_226400	--	1	0.0111965	73.655	2	GSK(1)DEVIPR	1.2516						1.31591		0.68409		1.08828	1.23561	1.21668	0.88357	0.869588	0.80148	0.960824	1.01585	0.928107						1.642		0.673				2.44
TGME49_226400-t26_1-p1	190	K	lipoic acid synthase LIPA GN=TGME49_226400	--	1	0.00131085	73.532	2	SCGSGK(1)NPELPLK	-0.95288		0.549752	0.61362	1.22584	1.33397	1.27578			1.00103	1.08828	1.23561	1.21668	0.88357	0.869588	0.80148	0.960824	1.01585	0.928107		0.445	0.504	1.387	1.534	1.592			1.079	3.17	0.000497391	1.394		2.274
TGME49_226410-t26_1-p1	241	K	EF-1 guanine nucleotide exchange domain-containing protein GN=TGME49_226410	--	1	9.51648e-07	95.677	2	EIK(1)IEGVTWGEAVK	-3.0586	0.409833	0.485209		1.05406	1.11469	1.19295	1.2343	1.30166	1.20729	0.92764	0.886953	0.930629	1.17254	1.18351	1.15013	0.954226	0.913609	0.880764	0.442	0.547		0.899	0.942	1.037	1.294	1.425	1.371	1.94	0.00616328	0.704	0.00222004	2.757	0.00134999
TGME49_226410-t26_1-p1	252	K	EF-1 guanine nucleotide exchange domain-containing protein GN=TGME49_226410	--	1	1.0788e-05	118.26	2	IEGVTWGEAVK(1)K	-0.32752		1.16833	1.05775	0.807422	1.00218	0.993978		0.972877	0.997461	0.92764	0.886953	0.930629	1.17254	1.18351	1.15013	0.954226	0.913609	0.880764		1.317	1.137	0.689	0.847	0.864		1.065	1.132	0.652	0.0285267	0.728	0.0441777	0.895	0.306213
TGME49_226410-t26_1-p1	235	K	EF-1 guanine nucleotide exchange domain-containing protein GN=TGME49_226410	--	1	3.62748e-137	197.47	2	PADAETSLDEISK(1)LCK	-0.338	0.768087	0.745454	0.581172	1.22842	1.4634	1.41666	0.880655	0.940375	0.975774	0.92764	0.886953	0.930629	1.17254	1.18351	1.15013	0.954226	0.913609	0.880764	0.828	0.84	0.624	1.048	1.236	1.232	0.923	1.029	1.108	1.534	0.0174163	1.149	0.14198	1.335	0.0555068
TGME49_226410-t26_1-p1	103	K	EF-1 guanine nucleotide exchange domain-containing protein GN=TGME49_226410	--	1	0.00380389	42.977	2	SDIGVGK(1)LNEYLASR	0.24402							1			0.92764	0.886953	0.930629	1.17254	1.18351	1.15013	0.954226	0.913609	0.880764							1.048
TGME49_226620-t26_1-p1	854	K	hypothetical protein GN=TGME49_226620	--	1	0.0048262	45.587	2	GK(1)AAGAEIQGETVDR	-0.58037		1								0.862998	0.921126	0.906466	1.1862	1.4737	1.37342	0.831709	0.75154	0.692843		1.086
TGME49_226660-t26_1-p1	2147	K	hypothetical protein GN=TGME49_226660	--	1	4.98008e-05	73.262	2	AAVAAACSEAEK(1)NR	-0.59056									1	1.04927	1.08277	1.05038	0.831448	0.852023	0.808125	1.10422	1.13232	1.08944									0.918
TGME49_226660-t26_1-p1	2628	K	hypothetical protein GN=TGME49_226660	--	1	0.0065137	40.861	2	SLEASK(1)CLCR	0.14563						1				1.04927	1.08277	1.05038	0.831448	0.852023	0.808125	1.10422	1.13232	1.08944						1.237
TGME49_226720-t26_1-p1	204	K	translin family protein GN=TGME49_226720	--	1	0.0309919	51.569	2	DFVNK(1)IHEK	2.3885					1					1.32013	1.19973	1.30516	0.851852	1.22159	1.0432	0.631075	0.64606	0.781205					0.819
TGME49_226720-t26_1-p1	88	K	translin family protein GN=TGME49_226720	--	1	0.000518287	72.922	2	LAK(1)QAIFALHR	-1.3319	1.42004		1.51724	0.84993	0.708306	0.724266	0.903023	0.877199		1.32013	1.19973	1.30516	0.851852	1.22159	1.0432	0.631075	0.64606	0.781205	1.076		1.162	0.998	0.58	0.694	1.431	1.358		0.677	0.139619	0.543	0.0544257	1.246	0.0417335
TGME49_226730-t26_1-p1	863	K	aconitate hydratase ACN/IRP GN=TGME49_226730	--	1	0.0491833	52.591	2	K(1)DFNTYGAR	1.5149							1			1.03993	1.02905	1.03515	0.886946	0.887998	0.904505	1.06764	1.07778	1.071							0.937
TGME49_226730-t26_1-p1	891	K	aconitate hydratase ACN/IRP GN=TGME49_226730	--	1	0.0104141	72.042	2	LVNK(1)LCPK	-1.4715				0.870008	1.03285	1.09714				1.03993	1.02905	1.03515	0.886946	0.887998	0.904505	1.06764	1.07778	1.071				0.981	1.163	1.213
TGME49_226730-t26_1-p1	858	K	aconitate hydratase ACN/IRP GN=TGME49_226730	--	1	0.0164108	60	2	YLQSK(1)GVER	0.56208					1					1.03993	1.02905	1.03515	0.886946	0.887998	0.904505	1.06764	1.07778	1.071					1.126
TGME49_226830-t26_1-p1	206	K	DnaK family protein GN=TGME49_226830	--	1	0.000437594	69.369	2	K(1)LATQAAGVDNEK	-1.5699		0.857726	0.739976		0.907392	1.04811		0.847521	1.59928	1.08695	1.06447	1.07818	0.8034	0.816078	0.82168	1.13132	1.10449	1.09343		0.806	0.686		1.112	1.276		0.767	1.463	1.601	0.0470282	1.071	0.756256	1.495	0.399011
TGME49_226830-t26_1-p1	856	K	DnaK family protein GN=TGME49_226830	--	1	0.00184659	44.853	2	LDTEDPVFTK(1)AEVLAK	1.4595					1					1.08695	1.06447	1.07818	0.8034	0.816078	0.82168	1.13132	1.10449	1.09343					1.225
TGME49_226830-t26_1-p1	519	K	DnaK family protein GN=TGME49_226830	--	1	0.0367596	43.272	2	TK(1)VLVGR	-0.68885						1				1.08695	1.06447	1.07818	0.8034	0.816078	0.82168	1.13132	1.10449	1.09343						1.217
TGME49_226860-t26_1-p1	78	K	SAG-related sequence SRS67 GN=TGME49_226860	--	1	1.91038e-08	89.489	2	VK(1)CCNDFGAICTPGK	-0.094272	0.762453	1.1633	1.07425							1.414	1.34835	1.34796	0.681288	0.677372	0.662035	0.915846	0.956505	0.996643	0.539	0.863	0.797
TGME49_226910-t26_1-p1	694	K	Amylo-alpha-1,6-glucosidase GN=TGME49_226910	--	1	0.000552498	59.09	2	AAPNASGNLSSQASK(1)R	-2.0793	1.67495			0.476663		0.848385				1.0975	1.10001	1.10113	1.07228	1.08617	1.09693	0.771354	0.840735	0.833887	1.526			0.445		0.773				0.399
TGME49_226910-t26_1-p1	1304	K	Amylo-alpha-1,6-glucosidase GN=TGME49_226910	--	1	0.00299968	73.532	2	K(1)SQLPAGVPEVAPLCMK	0.23028	1.26817	1.01611	0.815776	0.850231		1.04971				1.0975	1.10001	1.10113	1.07228	1.08617	1.09693	0.771354	0.840735	0.833887	1.156	0.924	0.741	0.793		0.957				0.931	0.760748
TGME49_226910-t26_1-p1	1320	K	Amylo-alpha-1,6-glucosidase GN=TGME49_226910	--	1	0.000770875	63.355	2	SQLPAGVPEVAPLCMK(1)K	-4.7221								1.13975	0.860249	1.0975	1.10001	1.10113	1.07228	1.08617	1.09693	0.771354	0.840735	0.833887								1.356	1.032
TGME49_226960-t26_1-p1	542	K	phosphofructokinase PFKII GN=TGME49_226960	--	1	0.0572638	51.864	2	K(1)FLVDIER	2.016									1	1.05664	1.04445	1.04103	0.975997	0.956936	0.967849	0.964866	0.992584	0.99964									1
TGME49_226960-t26_1-p1	664	K	phosphofructokinase PFKII GN=TGME49_226960	--	1	7.45517e-12	140.01	2	DFFGGACK(1)LQK	-1.1024	0.828219	0.929196	0.916612	0.936792	1.00953	1.00094	1.09271	1.13506	1.15094	1.05664	1.04445	1.04103	0.975997	0.956936	0.967849	0.964866	0.992584	0.99964	0.784	0.89	0.88	0.96	1.055	1.034	1.132	1.144	1.151	1.194	0.0230832	0.89	0.0155689	1.342	0.00192757
TGME49_226960-t26_1-p1	835	K	phosphofructokinase PFKII GN=TGME49_226960	--	1	8.18099e-26	71.892	3	DIVVGSPDAK(1)AMCPGISSTFQQLAGCR	-2.3608	0.831493	1.06361			0.944369		0.680893	1.13799	1.34164	1.05664	1.04445	1.04103	0.975997	0.956936	0.967849	0.964866	0.992584	0.99964	0.787	1.018			0.987		0.706	1.146	1.342	1.094		0.927		1.18	0.640632
TGME49_226960-t26_1-p1	674	K	phosphofructokinase PFKII GN=TGME49_226960	--	1	9.6538e-13	125.52	2	EK(1)CAVGVVLVGPER	-2.6828	0.394052	0.801962	0.678076		1.24192	1.1659	1.12033	1.59776		1.05664	1.04445	1.04103	0.975997	0.956936	0.967849	0.964866	0.992584	0.99964	0.373	0.768	0.651		1.298	1.205	1.161	1.61		2.095	0.0698876	0.903	0.648197	2.319	0.0656438
TGME49_226960-t26_1-p1	825	K	phosphofructokinase PFKII GN=TGME49_226960	--	1	3.59646e-17	143.86	2	ELTGK(1)DIVVGSPDAK	-0.60591	0.911404		1.02668				1.09119	0.970726		1.05664	1.04445	1.04103	0.975997	0.956936	0.967849	0.964866	0.992584	0.99964	0.863		0.986				1.131	0.978						1.141	0.314848
TGME49_226960-t26_1-p1	1213	K	phosphofructokinase PFKII GN=TGME49_226960	--	1	6.61715e-77	215.11	2	GAMK(1)SEACGAAACRDQ	-2.692	1.07909	1.02541	0.989853	0.474049	0.8754	0.897556	1.14795	1.16669	1.344	1.05664	1.04445	1.04103	0.975997	0.956936	0.967849	0.964866	0.992584	0.99964	1.021	0.982	0.951	0.486	0.915	0.927	1.19	1.175	1.344	0.788	0.261726	0.628	0.080574	1.256	0.00889906
TGME49_226960-t26_1-p1	534	K	phosphofructokinase PFKII GN=TGME49_226960	--	1	0.0546543	46.033	2	GK(1)ANVPVIK	-0.6775		1								1.05664	1.04445	1.04103	0.975997	0.956936	0.967849	0.964866	0.992584	0.99964		0.957
TGME49_226960-t26_1-p1	727	K	phosphofructokinase PFKII GN=TGME49_226960	--	1	4.78767e-15	56.542	2	GLLTNDCVVIGEK(1)EAAAQR	-1.215			0.644777			1.35522				1.05664	1.04445	1.04103	0.975997	0.956936	0.967849	0.964866	0.992584	0.99964			0.619			1.4				2.262
TGME49_226960-t26_1-p1	261	K	phosphofructokinase PFKII GN=TGME49_226960	--	1	5.58539e-35	114.25	2	GSSTSVCGCPK(1)TIDGDLK	-1.2662	0.849513	0.875994	0.872237	1.13083	1.23773	1.21606	0.897482	0.896139	1.02402	1.05664	1.04445	1.04103	0.975997	0.956936	0.967849	0.964866	0.992584	0.99964	0.804	0.839	0.838	1.159	1.293	1.256	0.93	0.903	1.024	1.495	0.000353827	1.298	0.00647488	1.152	0.0259259
TGME49_226960-t26_1-p1	57	K	phosphofructokinase PFKII GN=TGME49_226960	--	1	8.19689e-70	141.66	3	HFK(1)PVLPPVFSSPTGVVTVPCNDTDLVNK	-2.203	0.822333	0.917015	0.786881	1.12701	1.20291	1.30258	0.8409	0.947254	1.05312	1.05664	1.04445	1.04103	0.975997	0.956936	0.967849	0.964866	0.992584	0.99964	0.778	0.878	0.756	1.155	1.257	1.346	0.872	0.954	1.053	1.558	0.00223776	1.305	0.0189255	1.194	0.0686303
TGME49_226960-t26_1-p1	206	K	phosphofructokinase PFKII GN=TGME49_226960	--	1	0.00026026	136.94	2	HK(1)IETDEQK	-0.63831			0.767202	0.919241	0.934379	0.85108	1.40101	1.12709		1.05664	1.04445	1.04103	0.975997	0.956936	0.967849	0.964866	0.992584	0.99964			0.737	0.942	0.976	0.879	1.452	1.136		1.265		0.721	0.0485141	1.756
TGME49_226960-t26_1-p1	450	K	phosphofructokinase PFKII GN=TGME49_226960	--	1	0.00798735	83.061	2	LLMQMTESELQK(1)R	0.27171					0.554672		1.30211		1.14322	1.05664	1.04445	1.04103	0.975997	0.956936	0.967849	0.964866	0.992584	0.99964					0.58		1.35		1.144			0.465
TGME49_226960-t26_1-p1	250	K	phosphofructokinase PFKII GN=TGME49_226960	--	1	0.000998247	70.638	2	SK(1)GSSTSVCGCPK	-0.84749			0.811414	1.10578	1.08467	1.01853	0.979607			1.05664	1.04445	1.04103	0.975997	0.956936	0.967849	0.964866	0.992584	0.99964			0.779	1.133	1.133	1.052	1.015			1.42		1.09		1.303
TGME49_226960-t26_1-p1	1209	K	phosphofructokinase PFKII GN=TGME49_226960	--	1	0.000469643	98.167	2	SLFEVLK(1)GAMK	-3.0017	1.106	1.02261		0.726044	0.702017	0.653586	1.23605	1.25037	1.30332	1.05664	1.04445	1.04103	0.975997	0.956936	0.967849	0.964866	0.992584	0.99964	1.047	0.979		0.744	0.734	0.675	1.281	1.26	1.304	0.708	0.00509323	0.56	5.42946e-05	1.265	0.00355632
TGME49_226960-t26_1-p1	8	K	phosphofructokinase PFKII GN=TGME49_226960	--	1	0.00020548	117.99	2	TFLSFFK(1)CAK	-5.6		0.331911	0.357077					1.42878	1.88223	1.05664	1.04445	1.04103	0.975997	0.956936	0.967849	0.964866	0.992584	0.99964		0.318	0.343					1.439	1.883					5.026	0.00747738
TGME49_226960-t26_1-p1	708	K	phosphofructokinase PFKII GN=TGME49_226960	--	1	0.000461527	70.806	2	VALLGGTVK(1)GFK	-0.070131				0.978864	0.926051	1.01028			1.0848	1.05664	1.04445	1.04103	0.975997	0.956936	0.967849	0.964866	0.992584	0.99964				1.003	0.968	1.044			1.085			0.926
TGME49_226970-t26_1-p1	14	K	ribosomal protein RPS11 GN=TGME49_226970	--	1	7.99226e-05	89.923	2	AFQK(1)QDGVSSLGR	1.9595	1.32586	1.15981	1.04898			0.607517			0.857828	1.15763	1.1826	1.20742	0.825604	0.802974	0.778743	1.02304	1.04316	0.978825	1.145	0.981	0.869			0.78			0.876	0.781		0.89		0.877
TGME49_226970-t26_1-p1	98	K	ribosomal protein RPS11 GN=TGME49_226970	--	1	0.0164382	47.57	2	NYLHFVPK(1)YSR	-0.41508								1		1.15763	1.1826	1.20742	0.825604	0.802974	0.778743	1.02304	1.04316	0.978825								0.959
TGME49_226970-t26_1-p1	147	K	ribosomal protein RPS11 GN=TGME49_226970	--	1	0.000625081	66.619	2	VEK(1)NQVFGNVR	0.092605		1.0539		1.00116	1.02158	0.923738	0.996942	1.00267		1.15763	1.1826	1.20742	0.825604	0.802974	0.778743	1.02304	1.04316	0.978825		0.891		1.213	1.272	1.186	0.974	0.961		1.373		1.265	0.0032486	1.086
TGME49_226970-t26_1-p1	74	K	ribosomal protein RPS11 GN=TGME49_226970	--	1	0.00101148	73.891	2	VIK(1)GMVISTK	0.28887	1.06673	1.19298		0.451567	0.744461		1.27329	1.27097		1.15763	1.1826	1.20742	0.825604	0.802974	0.778743	1.02304	1.04316	0.978825	0.921	1.009		0.547	0.927		1.245	1.218		0.764	0.375239	0.598	0.173684	1.276	0.0348257
TGME49_226980-t26_1-p1	154	K	Translation initiation factor eIF3 subunit(predict) GN=TGME49_226980	--	1	0.000255057	93.026	2	LLDLLIK(1)DCSPK	-0.59181				1.09556	1.2559	1.09865	0.67806		0.871829	1.16737	1.13529	1.1752	0.918974	0.949143	0.986736	0.949143	0.98188	0.736262				1.192	1.323	1.113	0.714		1.184			1.274	0.266425
TGME49_226980-t26_1-p1	122	K	Translation initiation factor eIF3 subunit(predict) GN=TGME49_226980	--	1	0.000600511	83.474	2	SYK(1)DCEQFATK	-0.29959	0.90601		0.669148		1.51587	1.36855	0.758051	0.855299	0.927076	1.16737	1.13529	1.1752	0.918974	0.949143	0.986736	0.949143	0.98188	0.736262	0.776		0.569		1.597	1.387	0.799	0.871	1.259	2.219	0.0418702	1.528	0.0998074	1.452	0.186832
TGME49_227000-t26_1-p1	791	K	hypothetical protein GN=TGME49_227000	--	1	7.05179e-05	98.865	2	HLCIQNK(1)GATEK	-1.7152	1.2952	1.05731	0.952845	0.471855	0.648167			1.57463		1.18042	1.02602	1.09465	0.532124	0.552616	0.536479	1.59002	1.22173	1.26593	1.097	1.03	0.87	0.887	1.173			1.289		1.031	0.864255	0.799		1.29
TGME49_227100-t26_1-p1	70	K	Glutaredoxin domain-containing protein(predict) GN=TGME49_227100	--	1	0.0320364	92.707	2	EK(1)TGDRPGPR	-0.12188									1				0.886525	0.96691	0.982882		1.16368
TGME49_227100-t26_1-p1	20	K	Glutaredoxin domain-containing protein(predict) GN=TGME49_227100	--	1	0.000849655	87.942	2	LCSVIK(1)SHK	-1.052				0.825335	0.830162	0.874803	1.05077	1.06076	1.35818				0.886525	0.96691	0.982882		1.16368					0.931	0.859	0.89		0.912				0.98
TGME49_227280-t26_1-p1	114	K	dense granule protein GRA3 GN=TGME49_227280	--	1	0.000426444	86.729	2	K(1)VEEELSLLR	-1.4387		0.595016	0.560876	1.05026	1.04254	1.00266	1.17102	1.33701	1.24061	0.875327	0.86878	0.895189	1.03717	1.02878	1.02709	1.12838	1.10529	1.034		0.685	0.627	1.013	1.013	0.976	1.038	1.21	1.2	1.525	0.00139618	0.871	0.0566631	1.752	0.00447948
TGME49_227360-t26_1-p1	167	K	ribosomal protein RPL3 GN=TGME49_227360	--	1	0.000597423	48.892	3	AICHTQPSK(1)TPIGSK	-1.3807								0.895509	1.10449	1.1647	1.17455	1.14592	0.843956	0.870394	0.859515	0.966117	0.97065	1.00419								0.923	1.1
TGME49_227360-t26_1-p1	221	K	ribosomal protein RPL3 GN=TGME49_227360	--	1	3.51953e-12	75.024	3	AVFTEGEMIDVIGVTK(1)GHGVK	-0.032084					0.90101		0.983339		1.11565	1.1647	1.17455	1.14592	0.843956	0.870394	0.859515	0.966117	0.97065	1.00419					1.035		1.018		1.111			0.972
TGME49_227360-t26_1-p1	363	K	ribosomal protein RPL3 GN=TGME49_227360	--	1	0.0115476	72.327	2	FIDTSAK(1)WGHGR	-0.48844		1.17883					0.821169			1.1647	1.17455	1.14592	0.843956	0.870394	0.859515	0.966117	0.97065	1.00419		1.004					0.85							0.847
TGME49_227360-t26_1-p1	331	K	ribosomal protein RPL3 GN=TGME49_227360	--	1	0.0191171	65.156	2	GCIVGCK(1)K	-0.71194	1.10004	1.02798	0.983965		1.00547	0.944148		0.89811	1.04029	1.1647	1.17455	1.14592	0.843956	0.870394	0.859515	0.966117	0.97065	1.00419	0.944	0.875	0.859		1.155	1.098		0.925	1.036	1.262	0.0113529	1.149	0.152561	1.098	0.197008
TGME49_227360-t26_1-p1	247	K	ribosomal protein RPL3 GN=TGME49_227360	--	1	1.10122e-08	126.48	3	K(1)IACIGAWHPAR	-1.0609	0.873497	0.887045	0.926814	1.02502	0.905042	0.868509	1.13011	1.10827	1.2757	1.1647	1.17455	1.14592	0.843956	0.870394	0.859515	0.966117	0.97065	1.00419	0.75	0.755	0.809	1.215	1.04	1.01	1.17	1.142	1.27	1.411	0.0053748	0.912	0.2221	1.548	0.000409967
TGME49_227360-t26_1-p1	151	K	ribosomal protein RPL3 GN=TGME49_227360	--	1	0.00128866	62.705	2	MK(1)NYCSVIR	-0.37664	0.99434		0.8058	0.984836	1.10438		1.11065			1.1647	1.17455	1.14592	0.843956	0.870394	0.859515	0.966117	0.97065	1.00419	0.854		0.703	1.167	1.269		1.15			1.565	0.0508882	1.059		1.477
TGME49_227360-t26_1-p1	302	K	ribosomal protein RPL3 GN=TGME49_227360	--	1	0.000571853	74.733	2	NATTESDLTEK(1)R	0.78357	1.41196			0.70046	0.887583					1.1647	1.17455	1.14592	0.843956	0.870394	0.859515	0.966117	0.97065	1.00419	1.212			0.83	1.02					0.763
TGME49_227360-t26_1-p1	196	K	ribosomal protein RPL3 GN=TGME49_227360	--	1	3.35391e-17	132.4	2	VDFCTK(1)MFETAVPVK	0.96052	0.758981	0.89754	0.724878	1.10254	1.1962	1.14672	0.957798		1.21534	1.1647	1.17455	1.14592	0.843956	0.870394	0.859515	0.966117	0.97065	1.00419	0.652	0.764	0.633	1.306	1.374	1.334	0.991		1.21	1.959	0.000359402	1.216	0.0799278	1.611	0.0206243
TGME49_227390-t26_1-p1	669	K	SET domain-containing protein(predict) GN=TGME49_227390	--	1	0.00150263	69.276	3	EK(1)HSAPTLYR	-1.8776		0.715397	0.725736	1.11622		1.58114			0.861502	0.745485	0.719769	0.801739	1.41585	1.55903	1.49342	0.693375	0.71369	0.857643		0.994	0.905	0.788		1.059			1.004	0.973	0.831229	0.92		1.057
TGME49_227420-t26_1-p1	392	K	4-hydroxy-3-methylbut-2-enyl diphosphate reductase GN=TGME49_227420	--	1	9.10522e-05	73.305	2	EESEGISLLLSK(1)PR	-1.5461									1	1.18908	1.32262	1.09777	0.930003	0.774946	0.823427	0.980568	1.00208	0.879505									1.137
TGME49_227420-t26_1-p1	492	K	4-hydroxy-3-methylbut-2-enyl diphosphate reductase GN=TGME49_227420	--	1	0.0219996	40.502	2	VHVYVK(1)QK	1.613	1									1.18908	1.32262	1.09777	0.930003	0.774946	0.823427	0.980568	1.00208	0.879505	0.841
TGME49_227600-t26_1-p1	99	K	ribosomal protein RPL34 GN=TGME49_227600	--	1	0.000667172	106.11	2	AFLVEEQK(1)CVK	0.89483	0.814131	0.931526	1.24429				1.01005			1.14549	1.11067	1.14588	0.861166	0.888179	0.904298	0.991395	0.921219	1.03171	0.711	0.839	1.086				1.019							1.16
TGME49_227600-t26_1-p1	108	K	ribosomal protein RPL34 GN=TGME49_227600	--	1	0.0248316	62.271	2	QVLQVK(1)EK	0.10052		1								1.14549	1.11067	1.14588	0.861166	0.888179	0.904298	0.991395	0.921219	1.03171		0.9
TGME49_227620-t26_1-p1	105	K	dense granule protein GRA2 GN=TGME49_227620	--	1	0.0426349	63.397	2	AK(1)VVAEK	0.048855				0.714882	1.28512					1.13452	1.27454	1.09831	0.93164	0.894159	0.957182	0.999063	0.838769	0.871818				0.767	1.437
TGME49_227620-t26_1-p1	110	K	dense granule protein GRA2 GN=TGME49_227620	--	1	0.000644782	124.62	2	VVAEK(1)GFTAAK	0.087642	1.1588	1.13565	0.978299	0.840619	0.935624	0.899719	0.980621	0.977077	1.09359	1.13452	1.27454	1.09831	0.93164	0.894159	0.957182	0.999063	0.838769	0.871818	1.021	0.891	0.891	0.902	1.046	0.94	0.982	1.165	1.254	1.03	0.660336	0.849	0.131701	1.213	0.0899518
TGME49_227620-t26_1-p1	52	K	dense granule protein GRA2 GN=TGME49_227620	--	1	0.000453873	52.773	3	AVGGK(1)GEHTPPLPDER	-0.22358		1.01546	1.00707	0.924472	1.05299					1.13452	1.27454	1.09831	0.93164	0.894159	0.957182	0.999063	0.838769	0.871818		0.797	0.917	0.992	1.178					1.266	0.168612
TGME49_227620-t26_1-p1	99	K	dense granule protein GRA2 GN=TGME49_227620	--	1	9.35654e-07	104.15	3	FAENVGQHSEK(1)AFK	-0.25754	1.03552	0.964482								1.13452	1.27454	1.09831	0.93164	0.894159	0.957182	0.999063	0.838769	0.871818	0.913	0.757
TGME49_227620-t26_1-p1	88	K	dense granule protein GRA2 GN=TGME49_227620	--	1	5.24832e-17	110.9	2	FLK(1)FAENVGQHSEK	0.016268	1.02513	1.01906	0.955809							1.13452	1.27454	1.09831	0.93164	0.894159	0.957182	0.999063	0.838769	0.871818	0.904	0.8	0.87
TGME49_227620-t26_1-p1	116	K	dense granule protein GRA2 GN=TGME49_227620	--	1	1.20224e-08	161.23	2	GFTAAK(1)THTVR	0.29157	1.10207	1.04677	0.887309	0.886862	0.907461	0.89881	1.07795	1.01397	1.17879	1.13452	1.27454	1.09831	0.93164	0.894159	0.957182	0.999063	0.838769	0.871818	0.971	0.821	0.808	0.952	1.015	0.939	1.079	1.209	1.352	1.118	0.146398	0.798	0.0331228	1.4	0.0186538
TGME49_227620-t26_1-p1	139	K	dense granule protein GRA2 GN=TGME49_227620	--	1	0.00410608	102.55	2	GMVTVGK(1)K	-0.49393		1.03449	0.885208	0.818582	1.09108		0.940274		1.23037	1.13452	1.27454	1.09831	0.93164	0.894159	0.957182	0.999063	0.838769	0.871818		0.812	0.806	0.879	1.22		0.941		1.411	1.297	0.27104	0.892	0.721623	1.454	0.222939
TGME49_227810-t26_1-p1	389	K	rhoptry kinase family protein ROP11 (incomplete catalytic triad) GN=TGME49_227810	--	1	0.0129776	53.051	2	AK(1)DGGISCGK	-1.1488									1	0.799234	0.801406	0.804107	0.544724	0.546156	0.554286	1.5855	1.6452	1.7194									0.582
TGME49_227948-t26_1-p1	1057	K	peptidase M16 inactive domain-containing protein GN=TGME49_227948	--	1	1.2206e-05	56.08	2	AVTPCPWGEELK(1)K	-1.4751		0.718508	0.662738		1.09715		1.10491	1.07243	1.34426	0.920491	0.9477	0.93127	0.869802	0.890602	0.871434	1.16828	1.17061	1.22981		0.758	0.712		1.232		0.946	0.916	1.093	1.676		1.251		1.34	0.0293788
TGME49_227948-t26_1-p1	476	K	peptidase M16 inactive domain-containing protein GN=TGME49_227948	--	1	4.68589e-10	97.268	2	NLNNLQVPK(1)TCDR	-0.15877				0.831576	1.07385	0.975948	0.993249		1.12538	0.920491	0.9477	0.93127	0.869802	0.890602	0.871434	1.16828	1.17061	1.22981				0.956	1.206	1.12	0.85		0.915			1.24	0.107244
TGME49_227960-t26_1-p1	160	K	PCI domain-containing protein GN=TGME49_227960	--	1	0.00479547	55.782	2	EVIPWCQGEK(1)R	-0.87914					1					0.931327	0.912935	0.916144	1.06644	1.0864	1.00577	0.999908	1.0531	1.02798					0.92
TGME49_227960-t26_1-p1	64	K	PCI domain-containing protein GN=TGME49_227960	--	1	2.43868e-08	108.41	2	LAYQCAVK(1)DPQVEK	-1.9262			0.476603	1.08201	1.09213	1.30776	0.963724	1.07681	1.00097	0.931327	0.912935	0.916144	1.06644	1.0864	1.00577	0.999908	1.0531	1.02798			0.52	1.015	1.005	1.3	0.964	1.023	0.974	2.128		1.121	0.280201	1.898
TGME49_227970-t26_1-p1	124	K	histone family DNA-binding protein GN=TGME49_227970	--	1	7.74224e-14	136.7	2	K(1)DLVASVAAELQVPR	0.10717	0.721312		0.421539	1.19548	1.43391	1.22776				1.04216	1.0128	1.04404	1.32753	1.36203	1.30354	0.747012	0.576774	0.584109	0.692		0.404	0.901	1.053	0.942				1.762	0.0642769
TGME49_227970-t26_1-p1	166	K	histone family DNA-binding protein GN=TGME49_227970	--	1	0.00196849	88.42	2	VSLSK(1)FGSLGLR	-0.095193			0.521802	1.15841	1.31979					1.04216	1.0128	1.04404	1.32753	1.36203	1.30354	0.747012	0.576774	0.584109			0.5	0.873	0.969					1.842
TGME49_228100-t26_1-p1	1241	K	Putative transmembrane protein (Fragment)(predict) GN=TGME49_228100	--	1	0.00301358	49.967	2	ETAGAVPVVDK(1)AK	-0.59664	1.35687	1.39909					0.244037			1.20062	1.2117	1.08801	0.924331	0.889059	0.836751	1.00657	0.975004	0.867954	1.13	1.155					0.242							0.212
TGME49_228120-t26_1-p1	3789	K	Chloroquine resistance marker(predict) GN=TGME49_228120	--	1	0.00184069	76.009	2	EK(1)DGAGASGAAGR	-1.4735								1		1.04791	1.07176	1.0429	0.890421	0.921581	0.930814	1.00621	1.04603	1.04238								0.956
TGME49_228120-t26_1-p1	800	K	Chloroquine resistance marker(predict) GN=TGME49_228120	--	1	0.013399	74.849	2	FISALAIK(1)K	-1.7784		0.552993					1.44701			1.04791	1.07176	1.0429	0.890421	0.921581	0.930814	1.00621	1.04603	1.04238		0.516					1.438							2.787
TGME49_228170-t26_1-p1	1157	K	inner membrane complex protein IMC2A GN=TGME49_228170	--	1	0.0112585	45.654	2	EPTELEK(1)QCLDK	-1.217		0.899694					1.10031			0.933576	0.925685	0.90587	0.99508	1.00372	0.991749	1.09556	1.06676	1.08201		0.972					1.004							1.033
TGME49_228170-t26_1-p1	1479	K	inner membrane complex protein IMC2A GN=TGME49_228170	--	1	0.00117584	46.447	3	FVHETFK(1)PVGAR	0.69228	0.727429			1.06458	1.36213			0.845862		0.933576	0.925685	0.90587	0.99508	1.00372	0.991749	1.09556	1.06676	1.08201	0.779			1.07	1.357			0.793		1.558		1.53		1.018
TGME49_228170-t26_1-p1	827	K	inner membrane complex protein IMC2A GN=TGME49_228170	--	1	1.94554e-13	111.75	2	IK(1)FYQTEINDLVSK	-2.1608	0.73885	0.794344	0.637343	1.07758	1.19687	1.11216	1.01553	1.22662	1.20069	0.933576	0.925685	0.90587	0.99508	1.00372	0.991749	1.09556	1.06676	1.08201	0.791	0.858	0.704	1.083	1.192	1.121	0.927	1.15	1.11	1.443	0.00444614	1.066	0.406522	1.354	0.0264411
TGME49_228170-t26_1-p1	811	K	inner membrane complex protein IMC2A GN=TGME49_228170	--	1	0.0111841	59.731	2	ISK(1)EIQFAR	-1.6295				0.938525					1.06148	0.933576	0.925685	0.90587	0.99508	1.00372	0.991749	1.09556	1.06676	1.08201				0.943					0.981			0.961
TGME49_228170-t26_1-p1	671	K	inner membrane complex protein IMC2A GN=TGME49_228170	--	1	0.0156836	48.785	2	LLDK(1)DVGR	0.42285					1					0.933576	0.925685	0.90587	0.99508	1.00372	0.991749	1.09556	1.06676	1.08201					0.996
TGME49_228190-t26_1-p1	272	K	eukaryotic initiation factor-3, subunit 5, putative GN=TGME49_228190	--	1	2.55278e-93	245.56	2	LSDQLNK(1)CGAYVR	-0.78828	1.0837	0.878951	0.857238	1.06817	1.17218	1.17278	0.886651	0.916286	0.964043	0.938078	0.869595	0.883615	1.15945	1.19431	1.18968	0.891176	0.965664	0.908434	1.155	1.011	0.97	0.921	0.981	0.986	0.995	0.949	1.061	0.921	0.233189	0.961	0.373049	0.958	0.544131
TGME49_228190-t26_1-p1	286	K	eukaryotic initiation factor-3, subunit 5, putative GN=TGME49_228190	--	1	2.52122e-05	67.251	2	SVLDGSEK(1)ADPEIGR	0.83078				1.08383			0.916166			0.938078	0.869595	0.883615	1.15945	1.19431	1.18968	0.891176	0.965664	0.908434				0.935			1.028					0.91
TGME49_228200-t26_1-p1	350	K	vacuolar (h+)-atpase g subunit protein GN=TGME49_228200	--	1	0.00562946	65.12	2	K(1)SCASQFPTTR	-2.0511				1.50646	1.02221				0.471321	1.08567	1.17634	1.20764	0.889526	0.848129	0.922307	0.931865	1.03667	0.901844				1.694	1.205				0.523			2.772
TGME49_228470-t26_1-p1	154	K	ribosomal protein RPL15 GN=TGME49_228470	--	1	0.000841743	87.942	2	INWLCK(1)PVMK	-1.3984	0.826898			0.974642	1.00732		0.951784	1.1316	1.10776	1.149	1.08465	1.17735	0.829436	0.886603	0.871825	1.00981	1.01327	0.978069	0.72			1.175	1.136		0.943	1.117	1.133	1.605		1.086	0.34886	1.478
TGME49_228490-t26_1-p1	338	K	p21-carboxy-terminal region-binding protein(predict) GN=TGME49_228490	--	1	9.83855e-19	133.93	2	VSAVEGSSGPGAGK(1)QK	-0.32619	1.45603	1.10751	0.820793						0.615667	1.24081	1.28641	1.2245	0.929942	0.97083	0.996497	0.770276	0.752839	0.827906	1.173	0.861	0.67						0.744					0.825
TGME49_229140-t26_1-p1	125	K	MaoC family domain-containing protein GN=TGME49_229140	--	1	0.00443327	47.491	2	K(1)SGALVTVTSDSK	-1.4492				0.903529		1.09647					0.042466	0.040263	4.14648	1.73713	1.71456	0.103056	0.100437	0.11561				0.218		0.64
TGME49_229140-t26_1-p1	124	K	MaoC family domain-containing protein GN=TGME49_229140	--	1	0.00639904	82.437	2	SFISDVEDK(1)K	1.1105				1							0.042466	0.040263	4.14648	1.73713	1.71456	0.103056	0.100437	0.11561				0.241
TGME49_229180-t26_1-p1	352	K	HEAT repeat-containing protein GN=TGME49_229180	--	1	0.0350947	44.853	2	K(1)YAIEALLCCVEQK	0.76454								1		1.0245	1.02764	0.995485	1.06172	1.05666	1.07295	0.934936	0.904613	0.921486								1.105
TGME49_229210-t26_1-p1	66	K	small nuclear ribonucleoprotein polypeptide A', putative GN=TGME49_229210	--	1	0.010144	67.548	2	LK(1)SLILCNNR	0.50607			0.618376				1.26229	1.11934		1.14362	1.01348	0.997348	0.915113	0.880435	0.88229	1.09671	1.0195	1.05152			0.62				1.151	1.098						1.814
TGME49_229250-t26_1-p1	20	K	ribosomal protein RPL28 GN=TGME49_229250	--	1	0.0150231	48.785	2	K(1)FNGITLSAER	1.0527									1	1.13592	1.19454	1.12576	0.887255	0.89567	0.917222	0.915436	0.955087	0.973107									1.028
TGME49_229250-t26_1-p1	36	K	ribosomal protein RPL28 GN=TGME49_229250	--	1	0.0339726	42.941	2	MNLTNK(1)NTLK	0.47894							1			1.13592	1.19454	1.12576	0.887255	0.89567	0.917222	0.915436	0.955087	0.973107							1.092
TGME49_229250-t26_1-p1	40	K	ribosomal protein RPL28 GN=TGME49_229250	--	1	0.0230875	62.454	2	NTLK(1)YSGIAHK	0.67805		1.23169			0.883704			0.884611		1.13592	1.19454	1.12576	0.887255	0.89567	0.917222	0.915436	0.955087	0.973107		1.031			0.987			0.926		0.957		1.066		0.898
TGME49_229250-t26_1-p1	47	K	ribosomal protein RPL28 GN=TGME49_229250	--	1	0.0005398	48.892	3	YSGIAHK(1)QPLGLNR	-2.5118						1				1.13592	1.19454	1.12576	0.887255	0.89567	0.917222	0.915436	0.955087	0.973107						1.09
TGME49_229360-t26_1-p1	200	K	transaldolase GN=TGME49_229360	--	1	0.000145846	82.725	3	VSAAHEGAASPEAK(1)HQK	-0.43397			0.92306					1.07694		1.03792	1.04286	1.02391	0.897373	0.880036	0.915589	1.05795	1.06566	1.0787			0.902					1.011						1.121
TGME49_229640-t26_1-p1	1162	K	Putative flocculin (Fragment)(predict) GN=TGME49_229640	--	1	0.0562508	60.547	2	SEK(1)LCMQR	0.83643									1	1.11758	1.1657	1.11065	0.770525	0.756141	0.759811	1.07632	1.1496	1.09366									0.914
TGME49_229650-t26_1-p1	369	K	josephin protein GN=TGME49_229650	--	1	0.00542746	58.338	2	SCVLVQTVPK(1)R	-0.1289					1.00207	0.997929				0.80098	0.727855	0.791708	1.41711	1.42641	1.48387	0.858898	0.785203	0.707969					0.703	0.673
TGME49_229670-t26_1-p1	54	K	ribosomal protein RPS23 GN=TGME49_229670	--	1	0.0149806	45.17	2	GIVVEK(1)LGIEAK	-1.3555								1.03104	0.96896	1.06435	1.01671	1.02939	0.863185	0.972834	0.905759	0.940154	1.13708	1.07053								0.907	0.905
TGME49_229670-t26_1-p1	80	K	ribosomal protein RPS23 GN=TGME49_229670	--	1	0.0554408	50.297	2	K(1)ITAFVPR	0.85774			1							1.06435	1.01671	1.02939	0.863185	0.972834	0.905759	0.940154	1.13708	1.07053			0.971
TGME49_229670-t26_1-p1	135	K	ribosomal protein RPS23 GN=TGME49_229670	--	1	0.000197728	84.266	2	VAGASLLALFK(1)EK	-4.8272								0.775537	1.22446	1.06435	1.01671	1.02939	0.863185	0.972834	0.905759	0.940154	1.13708	1.07053								0.682	1.144
TGME49_229670-t26_1-p1	124	K	ribosomal protein RPS23 GN=TGME49_229670	--	1	0.000581664	56.08	2	VVK(1)VAGASLLALFK	-0.28306							1.01229	0.76023	1.22748	1.06435	1.01671	1.02939	0.863185	0.972834	0.905759	0.940154	1.13708	1.07053							1.077	0.669	1.147
TGME49_229930-t26_1-p1	158	K	p25-alpha family protein GN=TGME49_229930	--	1	0.00846762	105.36	2	GVNK(1)NFQK	1.2994	0.94615				1.08323	1.00116	0.969458			0.810736	0.861477	0.827349	1.2553	1.27157	1.29243	0.831041	0.927886	0.922219	1.167				0.852	0.775	1.167			0.697		0.697		1
TGME49_229930-t26_1-p1	27	K	p25-alpha family protein GN=TGME49_229930	--	1	0.000828643	79.795	2	LCK(1)ETGVIDK	-0.50952	0.907128	0.85305		1.05649	1.16579	1.16538	0.95257	0.899588		0.810736	0.861477	0.827349	1.2553	1.27157	1.29243	0.831041	0.927886	0.922219	1.119	0.99		0.842	0.917	0.902	1.146	0.97		0.841	0.0564718	0.838	0.0913711	1.003	0.988267
TGME49_229930-t26_1-p1	24	K	p25-alpha family protein GN=TGME49_229930	--	1	0.0391751	88.181	2	TLVK(1)LCK	-0.56425				0.905424	1.09458					0.810736	0.861477	0.827349	1.2553	1.27157	1.29243	0.831041	0.927886	0.922219				0.721	0.861
TGME49_229950-t26_1-p1	115	K	26S proteasome regulatory subunit 6b, putative GN=TGME49_229950	--	1	5.26698e-06	61.23	2	ELLK(1)TGCSVALHR	-1.9711	0.413486								1.58651	1.02311	0.932371	0.994751	0.953135	0.932892	0.911191	1.1283	1.04538	1.07886	0.404								1.471					3.641
TGME49_229950-t26_1-p1	320	K	26S proteasome regulatory subunit 6b, putative GN=TGME49_229950	--	1	0.0277178	55.578	2	K(1)IEFPLPDR	-0.86195					1.24096	1.08947			0.669572	1.02311	0.932371	0.994751	0.953135	0.932892	0.911191	1.1283	1.04538	1.07886					1.33	1.196			0.621			2.034
TGME49_229950-t26_1-p1	387	K	26S proteasome regulatory subunit 6b, putative GN=TGME49_229950	--	1	0.0065137	61.577	2	YVILPK(1)DFEK	0.70439						0.867564	1.13244			1.02311	0.932371	0.994751	0.953135	0.932892	0.911191	1.1283	1.04538	1.07886						0.952	1.004					0.948
TGME49_229990-t26_1-p1	228	K	T-complex protein 1 subunit alpha, putative GN=TGME49_229990	--	1	0.0453296	65.408	2	AAQGMPQCVK(1)NAK	-0.73201				1						0.894502	0.889198	0.877269	1.21439	1.23028	1.22022	0.916044	0.912095	0.845999				0.823
TGME49_229990-t26_1-p1	187	K	T-complex protein 1 subunit alpha, putative GN=TGME49_229990	--	1	0.000823689	72.075	2	GDVK(1)YPVSSINIIK	-0.28135				1.32659	1.17787	1.13064	0.71667	0.648227		0.894502	0.889198	0.877269	1.21439	1.23028	1.22022	0.916044	0.912095	0.845999				1.092	0.957	0.927	0.782	0.711				1.329	0.0313083
TGME49_229990-t26_1-p1	369	K	T-complex protein 1 subunit alpha, putative GN=TGME49_229990	--	1	0.000662816	74.524	2	GGK(1)AATVILR	0.30987	0.651193	0.665754	0.595789	1.4393	1.57267	1.58186	0.81436	0.679076		0.894502	0.889198	0.877269	1.21439	1.23028	1.22022	0.916044	0.912095	0.845999	0.728	0.749	0.679	1.185	1.278	1.296	0.889	0.745		1.744	0.000159761	1.534	0.0104838	1.137	0.197408
TGME49_230160-t26_1-p1	85	K	Rna binding(predict) GN=TGME49_230160	--	1	0.00027172	90.376	2	ATQK(1)ATAEFTAK	-2.3183	0.652729		0.562118	0.893523	1.01267			1.46161	1.41735	0.899199	0.910085	0.934286	1.01136	1.02087	1.01395	1.06308	1.10397	1.0432	0.726		0.602	0.883	0.992			1.324	1.359	1.412	0.0875867	0.699	0.0263768	2.02	0.0173925
TGME49_230340-t26_1-p1	644	K	Putative high molecular mass nuclear antigen(predict) GN=TGME49_230340	--	1	1.69572e-07	99.127	2	DEK(1)VMCLQNEVVR	-0.91498							0.841586	1.00627	1.15215	1.04651	1.05042	1.06004	0.753295	0.83903	0.796132	1.17321	1.17154	1.10983							0.717	0.859	1.038
TGME49_230340-t26_1-p1	408	K	Putative high molecular mass nuclear antigen(predict) GN=TGME49_230340	--	1	0.000988917	51.128	2	GNLCEK(1)EMEVEQLR	-0.88435							0.973238		1.02676	1.04651	1.05042	1.06004	0.753295	0.83903	0.796132	1.17321	1.17154	1.10983							0.83		0.925
TGME49_230410-t26_1-p1	197	K	peroxiredoxin PRX3 GN=TGME49_230410	--	1	0.000208452	61.23	3	K(1)FHSLLNNSVALR	-2.9352		0.405541		1.4586		1.57489	0.837072		0.723896	0.90978	0.903035	0.903762	1.23073	1.10751	1.18601	0.926798	0.946462	0.885914		0.449		1.185		1.328	0.903		0.817	2.798		1.461	0.0378129	1.915
TGME49_230410-t26_1-p1	216	K	peroxiredoxin PRX3 GN=TGME49_230410	--	1	0.000293798	77.431	2	TLAIVDK(1)TGTVR	-2.2485				1.10319	1.23419		0.914394		0.748224	0.90978	0.903035	0.903762	1.23073	1.10751	1.18601	0.926798	0.946462	0.885914				0.896	1.114		0.987		0.845			1.097	0.571028
TGME49_230420-t26_1-p1	548	K	sarco/endoplasmic reticulum Ca2+-ATPase GN=TGME49_230420	--	1	0.0365206	51.454	2	K(1)SMSVLCR	-0.053								1		1.00697	1.02946	1.02565	1.01802	1.00574	1.0166	0.94947	0.944555	1.00354								1.059
TGME49_230420-t26_1-p1	483	K	sarco/endoplasmic reticulum Ca2+-ATPase GN=TGME49_230420	--	1	0.0510651	43.904	2	LEIAPGSQGMK(1)FTR	-0.10315					1					1.00697	1.02946	1.02565	1.01802	1.00574	1.0166	0.94947	0.944555	1.00354					0.994
TGME49_230420-t26_1-p1	209	K	sarco/endoplasmic reticulum Ca2+-ATPase GN=TGME49_230420	--	1	0.0179225	40.224	2	VLALK(1)STTLR	-0.61648						1				1.00697	1.02946	1.02565	1.01802	1.00574	1.0166	0.94947	0.944555	1.00354						0.984
TGME49_230430-t26_1-p1	35	K	vesicle-associated membrane protein, putative GN=TGME49_230430	--	1	0.00517773	63.908	2	LLLCK(1)LPTGQK	-1.3713		0.694369	0.688415			1.37727		1.23994		1.10787	1.12495	1.11174	0.895385	0.936098	0.933824	0.946249	0.930149	1.01374		0.617	0.619			1.475		1.333		2.387		1.107		2.157
TGME49_230450-t26_1-p1	424	K	bifunctional GMP synthase/glutamine amidotransferase protein GN=TGME49_230450	--	1	0.0485691	61.48	2	ELFK(1)DEVR	0.33622							1			1.05744	1.05632	1.03677	1.038	1.04123	1.01788	0.899242	0.927903	0.92522							1.112
TGME49_230450-t26_1-p1	392	K	bifunctional GMP synthase/glutamine amidotransferase protein GN=TGME49_230450	--	1	0.000165088	45.043	4	IHTHNTFLLQGTLYPDVIESCSFK(1)GPSHTIK	-3.0861									1	1.05744	1.05632	1.03677	1.038	1.04123	1.01788	0.899242	0.927903	0.92522									1.081
TGME49_230450-t26_1-p1	549	K	bifunctional GMP synthase/glutamine amidotransferase protein GN=TGME49_230450	--	1	0.0025329	75.5	2	IINEVK(1)GINR	-2.8147		1.13568	0.829993				1.00596	1.02837		1.05744	1.05632	1.03677	1.038	1.04123	1.01788	0.899242	0.927903	0.92522		1.075	0.801				1.119	1.108						1.187	0.341201
TGME49_230450-t26_1-p1	350	K	bifunctional GMP synthase/glutamine amidotransferase protein GN=TGME49_230450	--	1	1.72306e-07	93.649	2	K(1)IIGNLFVDEFVR	0.19045	1.03268	0.94483	0.838271	0.75318	0.860199	0.859325	1.15409	1.59701	0.960414	1.05744	1.05632	1.03677	1.038	1.04123	1.01788	0.899242	0.927903	0.92522	0.977	0.894	0.809	0.726	0.826	0.844	1.283	1.721	1.038	0.894	0.197172	0.593	0.030781	1.508	0.0662053
TGME49_230450-t26_1-p1	260	K	bifunctional GMP synthase/glutamine amidotransferase protein GN=TGME49_230450	--	1	2.34201e-07	66.002	4	K(1)IQTLVGDAHVLGALSGGVDSTVAAALVHK	-0.14264								1		1.05744	1.05632	1.03677	1.038	1.04123	1.01788	0.899242	0.927903	0.92522								1.078
TGME49_230520-t26_1-p1	109	K	cyclophilin 1, putative GN=TGME49_230520	--	1	1.05669e-16	139.5	2	ALCTGEK(1)GVGVSGK	-1.1724	0.506311	0.461276		1.63933	1.72122	1.72911	0.654089	0.629968	0.65869	0.851481	0.811493	0.804454	1.2842	1.33168	1.35208	0.903091	0.801349	0.860172	0.595	0.568		1.277	1.293	1.279	0.724	0.786	0.766	2.206	2.6011e-05	1.691	2.81876e-05	1.305	0.00505894
TGME49_230520-t26_1-p1	116	K	cyclophilin 1, putative GN=TGME49_230520	--	1	3.07431e-06	142.08	2	GVGVSGK(1)PLCYK	1.4913	0.448707			1.40008	1.49093	1.44556	0.648862	0.676325	0.889536	0.851481	0.811493	0.804454	1.2842	1.33168	1.35208	0.903091	0.801349	0.860172	0.527			1.09	1.12	1.069	0.718	0.844	1.034	2.074		1.263	0.0830222	1.642
TGME49_230520-t26_1-p1	121	K	cyclophilin 1, putative GN=TGME49_230520	--	1	0.000245101	46.358	3	PLCYK(1)NSTFHR	0.23525						1.62406		0.375935		0.851481	0.811493	0.804454	1.2842	1.33168	1.35208	0.903091	0.801349	0.860172						1.201		0.469				2.561
TGME49_230520-t26_1-p1	161	K	cyclophilin 1, putative GN=TGME49_230520	--	1	0.00379757	54.27	2	TFADENFK(1)LK	0.94164		0.645163			1.35866				0.996178	0.851481	0.811493	0.804454	1.2842	1.33168	1.35208	0.903091	0.801349	0.860172		0.795			1.02				1.158	1.283		0.881		1.457
TGME49_230850-t26_1-p1	184	K	Putative mucin(predict) GN=TGME49_230850	--	1	0.0132951	45.17	2	IETTGLESGK(1)SHLR	1.2191	1									1.08256	1.07496	1.08398	0.932611	0.933295	0.946419	0.967033	0.973694	1.00544	0.924
TGME49_231080-t26_1-p1	44	K	ribosomal protein RPL38 GN=TGME49_231080	--	1	0.00205317	84.266	2	ATGGGASTVTK(1)FK	-0.61526	1.01458					0.993698	0.94356	0.904171	1.14399	0.895896	1.64508	1.47321	0.12334	0.126279		1.37542	1.3659	0.99487	1.132						0.686	0.662	1.15					0.736
TGME49_231140-t26_1-p1	102	K	ribosomal protein RPS25 GN=TGME49_231140	--	1	0.00110505	80.026	2	ATYDK(1)LLADIPK	2.762	1.06598		0.863305			1.07072				1.05065	1.10076	1.07587	0.84806	0.923448	0.906821	0.932558	1.09057	1.07126	1.015		0.802			1.181				1.3
TGME49_231140-t26_1-p1	109	K	ribosomal protein RPS25 GN=TGME49_231140	--	1	0.00448529	87.895	2	LLADIPK(1)AR	1.0164				0.838558	1.02046	0.897942		1.11001	1.13303	1.05065	1.10076	1.07587	0.84806	0.923448	0.906821	0.932558	1.09057	1.07126				0.989	1.105	0.99		1.018	1.058			0.99	0.840767
TGME49_231140-t26_1-p1	123	K	ribosomal protein RPS25 GN=TGME49_231140	--	1	0.0413159	43.306	2	LK(1)VNASLAR	-0.87371							1.39937		0.600629	1.05065	1.10076	1.07587	0.84806	0.923448	0.906821	0.932558	1.09057	1.07126							1.501		0.561
TGME49_231140-t26_1-p1	62	K	ribosomal protein RPS25 GN=TGME49_231140	--	1	0.000105931	72.627	2	TK(1)EQIAAAAAAGSR	-1.5883	1.47109	1.25791	1.31815	0.574218	0.534896			0.991204	0.852534	1.05065	1.10076	1.07587	0.84806	0.923448	0.906821	0.932558	1.09057	1.07126	1.4	1.143	1.225	0.677	0.579			0.909	0.796	0.5	0.00556167	0.737	0.0961046	0.679	0.0242429
TGME49_231140-t26_1-p1	137	K	ribosomal protein RPS25 GN=TGME49_231140	--	1	0.00956747	75.474	2	YLK(1)DQGLIK	-1.7964	0.892917	0.944186		0.994653	1.10257	1.06567				1.05065	1.10076	1.07587	0.84806	0.923448	0.906821	0.932558	1.09057	1.07126	0.85	0.858		1.173	1.194	1.175				1.383	3.42815e-05
TGME49_231190-t26_1-p1	32	K	arsenite-activated ATPase family protein GN=TGME49_231190	--	1	0.00068697	71.471	2	GGVGK(1)TTTSCAVAAQLAK	-0.89217						1				0.887991	0.885864	0.917718	1.28278	1.19863	1.2545	0.787826	0.860119	0.924578						0.797
TGME49_231440-t26_1-p1	69	K	LsmAD domain-containing protein GN=TGME49_231440	--	1	0.000220454	60.734	2	K(1)DGQEGSLVLSCAR	-1.496					1					0.785601	0.776347	0.790439	1.18848	1.26714	1.22727	0.998384	1.0515	0.914827					0.789
TGME49_231480-t26_1-p1	319	K	GCN1, putative GN=TGME49_231480	--	1	0.00410955	49.718	3	GNK(1)GGDSPGSHTALDDEK	-0.1456				1						0.81723	0.827679	0.834558	1.39935	1.41782	1.38396	0.774693	0.768816	0.775891				0.715
TGME49_231480-t26_1-p1	342	K	GCN1, putative GN=TGME49_231480	--	1	0.0279261	69.716	2	K(1)ATALEMR	-0.223				1.07466		1.15185			0.773491	0.81723	0.827679	0.834558	1.39935	1.41782	1.38396	0.774693	0.768816	0.775891				0.768		0.832			0.997			0.802
TGME49_231630-t26_1-p1	159	K	alveolin domain containing intermediate filament IMC4 GN=TGME49_231630	--	1	0.00041914	79.235	2	EK(1)IVEISQVDYR	-0.01464					1					0.972224	0.968498	0.966543	0.898062	0.958321	0.928176	1.07496	1.11798	1.11524					1.043
TGME49_231630-t26_1-p1	229	K	alveolin domain containing intermediate filament IMC4 GN=TGME49_231630	--	1	0.0154691	44.16	3	HIPK(1)PVEVPMTHYR	0.47809							1			0.972224	0.968498	0.966543	0.898062	0.958321	0.928176	1.07496	1.11798	1.11524							0.93
TGME49_231630-t26_1-p1	57	K	alveolin domain containing intermediate filament IMC4 GN=TGME49_231630	--	1	0.0417036	48.892	2	VVEVLK(1)EEIQER	0.58								1		0.972224	0.968498	0.966543	0.898062	0.958321	0.928176	1.07496	1.11798	1.11524								0.894
TGME49_231630-t26_1-p1	273	K	alveolin domain containing intermediate filament IMC4 GN=TGME49_231630	--	1	0.00131705	58.508	2	YK(1)EVPVPVHVQR	0.38259						0.593356	1.11067	1.1175	1.17847	0.972224	0.968498	0.966543	0.898062	0.958321	0.928176	1.07496	1.11798	1.11524						0.639	1.033	1	1.057			0.62
TGME49_231640-t26_1-p1	321	K	alveolin domain containing intermediate filament IMC1 GN=TGME49_231640	--	1	0.00820702	72.365	2	VEQVFK(1)PK	-1.4005	0.83547	0.926174	0.622258		1.35645		1.03883	0.960047	1.26076	0.967959	0.975237	0.962465	0.915239	0.912736	0.906074	1.12529	1.11001	1.12499	0.863	0.95	0.647		1.486		0.923	0.865	1.121	1.812		1.532		1.183	0.278663
TGME49_231640-t26_1-p1	393	K	alveolin domain containing intermediate filament IMC1 GN=TGME49_231640	--	1	4.1016e-23	104.35	2	EK(1)PFLQVQDVIK	-0.7018	0.921151	0.801879	0.796738	1.18296	1.16567	1.12517	0.838388	1.06294	1.10509	0.967959	0.975237	0.962465	0.915239	0.912736	0.906074	1.12529	1.11001	1.12499	0.952	0.822	0.828	1.293	1.277	1.242	0.745	0.958	0.982	1.465	0.0014572	1.42	0.015869	1.032	0.807124
TGME49_231640-t26_1-p1	403	K	alveolin domain containing intermediate filament IMC1 GN=TGME49_231640	--	1	3.005e-75	170.4	3	EKPFLQVQDVIK(1)PVPCDVEIR	-1.2588	0.849144	0.87051	0.754393	1.05061	1.14625	1.10795	1.04377	1.05123	1.12613	0.967959	0.975237	0.962465	0.915239	0.912736	0.906074	1.12529	1.11001	1.12499	0.877	0.893	0.784	1.148	1.256	1.223	0.928	0.947	1.001	1.42	0.00194581	1.261	0.00268792	1.126	0.0617774
TGME49_231640-t26_1-p1	173	K	alveolin domain containing intermediate filament IMC1 GN=TGME49_231640	--	1	0.00331384	85.813	2	IETK(1)ENIIQRPK	-1.5336							0.970106		1.02989	0.967959	0.975237	0.962465	0.915239	0.912736	0.906074	1.12529	1.11001	1.12499							0.862		0.915
TGME49_231640-t26_1-p1	516	K	alveolin domain containing intermediate filament IMC1 GN=TGME49_231640	--	1	2.1936e-05	44.654	3	K(1)STVTTHEMYTPEWFEAHQK	-0.364									1	0.967959	0.975237	0.962465	0.915239	0.912736	0.906074	1.12529	1.11001	1.12499									0.889
TGME49_231640-t26_1-p1	447	K	alveolin domain containing intermediate filament IMC1 GN=TGME49_231640	--	1	0.0316764	69.641	2	VNADLAEK(1)R	-1.0216		0.937096	0.831041				1.11275	1.11912		0.967959	0.975237	0.962465	0.915239	0.912736	0.906074	1.12529	1.11001	1.12499		0.961	0.863				0.989	1.008						1.095	0.234071
TGME49_231850-t26_1-p1	133	K	serine-threonine phosophatase 2C (PP2C) GN=TGME49_231850	--	1	6.98513e-11	95.001	2	NADNELVK(1)MCEQLNK	-0.59649		0.382342	0.232693	1.14965	0.984962	1.08639	1.35296	1.2511	1.5599	0.916134	0.915107	0.898542	1.0124	1.03175	1.02306	1.06028	1.09601	1.04673		0.418	0.259	1.136	0.955	1.062	1.276	1.142	1.49	3.105	0.00884599	0.807	0.0837906	3.848	0.00676634
TGME49_231940-t26_1-p1	95	K	ThiF family protein GN=TGME49_231940	--	1	0.00126866	53.051	2	LFFTPK(1)QCGQSK	-0.90052						1.64863	0.496869	0.854502		0.819905	0.848804	0.906601	1.33163	1.24485	1.2731	0.980618	0.824936	0.769554						1.295	0.507	1.036				1.679
TGME49_231970-t26_1-p1	971	K	pre-mRNA processing splicing factor PRP8 GN=TGME49_231970	--	1	0.00762956	63.766	2	GATVDK(1)TVCK	-0.92363			1							1.11332	1.0894	1.0808	0.855552	0.89281	0.869322	1.02225	1.02916	1.04737			0.925
TGME49_231970-t26_1-p1	2315	K	pre-mRNA processing splicing factor PRP8 GN=TGME49_231970	--	1	0.046711	60	2	K(1)FICVSDLR	-2.0961					0.991449			1.00855		1.11332	1.0894	1.0808	0.855552	0.89281	0.869322	1.02225	1.02916	1.04737					1.11			0.98				1.133
TGME49_232120-t26_1-p1	1217	K	Putative transmembrane protein(predict) GN=TGME49_232120	--	1	1.97441e-05	65.421	2	GLESTLSCSVSDK(1)QR	-3.9648		1.06911							0.930887	1.08323	0.921166	1.11726	1.15048	1.15489	0.951108	0.858664	0.954053	0.809146		1.161							1.15					0.991
TGME49_232230-t26_1-p1	43	K	ribosomal protein RPL30 GN=TGME49_232230	--	1	1.65069e-08	71.912	2	AK(1)LIIISNNCPALR	-3.498	0.968161	0.880928	0.544939	0.801091	0.798188	0.921013	1.28452	1.32266	1.47851	1.1498	1.15417	1.13612	0.896037	0.917847	0.891524	0.906723	0.936949	1.01082	0.842	0.763	0.48	0.894	0.87	1.033	1.417	1.412	1.463	1.341	0.153057	0.652	0.00138097	2.059	0.0124426
TGME49_232230-t26_1-p1	56	K	ribosomal protein RPL30 GN=TGME49_232230	--	1	0.000588781	87.251	2	K(1)SEIEYYAMLSK	1.8723	0.839922	0.891554	0.796723	0.912554	0.957538	0.94032	1.28889	1.3725		1.1498	1.15417	1.13612	0.896037	0.917847	0.891524	0.906723	0.936949	1.01082	0.73	0.772	0.701	1.018	1.043	1.055	1.421	1.465		1.414	0.000312901	0.72	0.000341335	1.965	0.000382571
TGME49_232230-t26_1-p1	22	K	ribosomal protein RPL30 GN=TGME49_232230	--	1	0.0083345	60	2	LQLVMK(1)SGK	0.54083					1.05705		1.08442	0.858528		1.1498	1.15417	1.13612	0.896037	0.917847	0.891524	0.906723	0.936949	1.01082					1.152		1.196	0.916				1.091
TGME49_232230-t26_1-p1	25	K	ribosomal protein RPL30 GN=TGME49_232230	--	1	0.00603746	63.212	2	SGK(1)VNLGCK	-0.6943									1	1.1498	1.15417	1.13612	0.896037	0.917847	0.891524	0.906723	0.936949	1.01082									0.989
TGME49_232230-t26_1-p1	31	K	ribosomal protein RPL30 GN=TGME49_232230	--	1	1.06225e-07	90.376	2	VNLGCK(1)TAIHALR	-0.97044	0.938232	0.933705	0.884099	1.08226		0.952597	1.08011	1.129		1.1498	1.15417	1.13612	0.896037	0.917847	0.891524	0.906723	0.936949	1.01082	0.816	0.809	0.778	1.208		1.069	1.191	1.205		1.421	0.00576435	0.95	0.480506	1.496	0.000245801
TGME49_232250-t26_1-p1	260	K	catalase GN=TGME49_232250	--	1	0.00800433	87.942	2	DLFNAIAK(1)R	-1.4685							1			0.926212	0.916919	0.924237	1.1674	1.1673	1.19165	0.911632	0.897278	0.897372							1.097
TGME49_232250-t26_1-p1	477	K	catalase GN=TGME49_232250	--	1	0.000300502	66.509	2	IFYK(1)CDPEYGER	-3.2478		0.184945		1.02514	1.69856	1.63637		0.630609	0.824383	0.926212	0.916919	0.924237	1.1674	1.1673	1.19165	0.911632	0.897278	0.897372		0.202		0.878	1.455	1.373		0.703	0.919	6.116		1.523	0.174483	4.015
TGME49_232250-t26_1-p1	232	K	catalase GN=TGME49_232250	--	1	0.00276703	75.474	2	TNQGIK(1)NLNR	-1.9884						1				0.926212	0.916919	0.924237	1.1674	1.1673	1.19165	0.911632	0.897278	0.897372						0.839
TGME49_232280-t26_1-p1	111	K	IMP2_N domain-containing protein(predict) GN=TGME49_232280	--	1	1.44177e-06	100.56	2	AK(1)YCEAVMDFVR	-1.7582	0.741704	0.619589	0.58925	1.13575	1.19451	1.07999	1.14621	1.27573	1.21727	0.980241	0.956832	0.933588	0.963962	0.97002	1.01828	1.07293	1.08389	1.02026	0.757	0.648	0.631	1.178	1.231	1.061	1.068	1.177	1.193	1.704	0.00174579	1.009	0.886528	1.689	0.00139236
TGME49_232280-t26_1-p1	87	K	IMP2_N domain-containing protein(predict) GN=TGME49_232280	--	1	0.0356332	52.591	2	FK(1)LQSGK	-2.3331								1		0.980241	0.956832	0.933588	0.963962	0.97002	1.01828	1.07293	1.08389	1.02026								0.923
TGME49_232280-t26_1-p1	242	K	IMP2_N domain-containing protein(predict) GN=TGME49_232280	--	1	0.00253279	50.131	2	LLATCGILPLPLDK(1)AK	0.49913				0.883543	1.09982	1.01664				0.980241	0.956832	0.933588	0.963962	0.97002	1.01828	1.07293	1.08389	1.02026				0.917	1.134	0.998
TGME49_232300-t26_1-p1	97	K	ribosomal protein RPS3 GN=TGME49_232300	--	1	0.00232197	115.41	2	ELTSVVQK(1)R	-0.48451	1.14111	1.08703	0.925356	1.0432		1.15119	0.82886	0.823264		1.10529	1.12803	1.13584	0.89087	0.887778	0.890183	0.95362	0.97158	1.0368	1.032	0.964	0.815	1.171		1.293	0.869	0.847		1.315	0.0658828	1.436	0.0195544	0.916	0.427646
TGME49_232300-t26_1-p1	84	K	ribosomal protein RPS3 GN=TGME49_232300	--	1	0.00857962	62.271	2	EVLGDK(1)GR	1.957	1.04218	0.957819								1.10529	1.12803	1.13584	0.89087	0.887778	0.890183	0.95362	0.97158	1.0368	0.943	0.849
TGME49_232300-t26_1-p1	163	K	ribosomal protein RPS3 GN=TGME49_232300	--	1	0.00151762	65.173	2	GCEVVVSGK(1)LR	1.1016				0.964313	1.05312	1.11228	0.947286	0.922998		1.10529	1.12803	1.13584	0.89087	0.887778	0.890183	0.95362	0.97158	1.0368				1.082	1.186	1.249	0.993	0.95				1.207	0.0460332
TGME49_232300-t26_1-p1	133	K	ribosomal protein RPS3 GN=TGME49_232300	--	1	0.0151537	81.163	2	LLK(1)GLAVR	0.066472		0.979621				0.939534			1.08084	1.10529	1.12803	1.13584	0.89087	0.887778	0.890183	0.95362	0.97158	1.0368		0.868				1.055			1.042	1.215		1.012		1.2
TGME49_232340-t26_1-p1	531	K	protein phosphatase 2C domain-containing protein GN=TGME49_232340	--	1	0.00413165	52.662	2	ITLYGGCEDK(1)YLGR	-2.8079							0.965834	1.03417		1.06465	1.07124	1.07584	0.948626	0.952489	0.994718	0.952023	1.01409	0.926322							1.015	1.02
TGME49_232350-t26_1-p1	218	K	lactate dehydrogenase LDH1 GN=TGME49_232350	--	1	0.000650007	43.767	3	DGVVTEK(1)QLEEIAEHTK	0.3941				1						0.867925	0.877564	0.869652	1.20355	1.21759	1.21063	0.903415	0.919795	0.92988				0.831
TGME49_232350-t26_1-p1	228	K	lactate dehydrogenase LDH1 GN=TGME49_232350	--	1	7.49379e-05	47.148	3	QLEEIAEHTK(1)VSGGEIVR	0.79704					1					0.867925	0.877564	0.869652	1.20355	1.21759	1.21063	0.903415	0.919795	0.92988					0.821
TGME49_232350-t26_1-p1	120	K	lactate dehydrogenase LDH1 GN=TGME49_232350	--	1	4.01208e-06	170.69	2	EIGQNIK(1)K	-0.36762	0.729386	0.67913	0.575094	1.50234	1.65711	1.64452	0.709976	0.696196	0.806245	0.867925	0.877564	0.869652	1.20355	1.21759	1.21063	0.903415	0.919795	0.92988	0.84	0.774	0.661	1.248	1.361	1.358	0.786	0.757	0.867	1.744	0.00179722	1.646	0.000543557	1.059	0.494758
TGME49_232350-t26_1-p1	43	K	lactate dehydrogenase LDH1 GN=TGME49_232350	--	1	1.02819e-21	84.309	2	ELADVVLYDVVK(1)GMPEGK	-0.4391				1						0.867925	0.877564	0.869652	1.20355	1.21759	1.21063	0.903415	0.919795	0.92988				0.831
TGME49_232350-t26_1-p1	49	K	lactate dehydrogenase LDH1 GN=TGME49_232350	--	1	6.77012e-22	54.755	3	GMPEGK(1)ALDLSHVTSVVDTNVSVR	-2.14	0.35937				1.3424	1.29823				0.867925	0.877564	0.869652	1.20355	1.21759	1.21063	0.903415	0.919795	0.92988	0.414				1.103	1.072				2.627
TGME49_232350-t26_1-p1	211	K	lactate dehydrogenase LDH1 GN=TGME49_232350	--	1	0.00061562	100.07	2	FIK(1)DGVVTEK	0.17748	0.765637	0.49619	0.500247	1.56537	1.72105	1.7015	0.880443	0.644101	0.725455	0.867925	0.877564	0.869652	1.20355	1.21759	1.21063	0.903415	0.919795	0.92988	0.882	0.565	0.575	1.301	1.413	1.405	0.975	0.7	0.78	2.037	0.00775562	1.678	0.00648947	1.214	0.304096
TGME49_232350-t26_1-p1	125	K	lactate dehydrogenase LDH1 GN=TGME49_232350	--	0.923386	1.40538e-36	121.74	3	K(0.077)YCPK(0.923)TFIIVVTNPLDCMVK	-1.7237				1.11466	1.27125	1.51742	0.671723	0.870874	0.554072	0.867925	0.877564	0.869652	1.20355	1.21759	1.21063	0.903415	0.919795	0.92988				0.926	1.044	1.253	0.744	0.947	0.596			1.409	0.0919645
TGME49_232350-t26_1-p1	110	K	lactate dehydrogenase LDH1 GN=TGME49_232350	--	1	8.04652e-06	100.56	2	NDLLPFNSK(1)IIR	-1.5464	0.535374	0.495496		1.37734	1.50403	1.46247		0.779938	0.845355	0.867925	0.877564	0.869652	1.20355	1.21759	1.21063	0.903415	0.919795	0.92988	0.617	0.565		1.144	1.235	1.208		0.848	0.909	2.023	0.000529561	1.361	0.00426347	1.486	0.019394
TGME49_232350-t26_1-p1	322	K	lactate dehydrogenase LDH1 GN=TGME49_232350	--	1	1.00907e-19	126.46	2	SVDDVMALNK(1)AVAALQA	1.2454	0.986087			1.64434	1.36956	1.48042	0.473211	0.532466	0.513921	0.867925	0.877564	0.869652	1.20355	1.21759	1.21063	0.903415	0.919795	0.92988	1.136			1.366	1.125	1.223	0.524	0.579	0.553	1.09		2.243	0.000218243	0.486
TGME49_232350-t26_1-p1	307	K	lactate dehydrogenase LDH1 GN=TGME49_232350	--	1	5.14444e-06	120.21	2	VIELELNEEEK(1)K	-2.9639	0.759437	0.800846	0.722277				1.16238	1.07498	1.48008	0.867925	0.877564	0.869652	1.20355	1.21759	1.21063	0.903415	0.919795	0.92988	0.875	0.913	0.831				1.287	1.169	1.592					1.546	0.010889
TGME49_232350-t26_1-p1	94	K	lactate dehydrogenase LDH1 GN=TGME49_232350	--	1	0.000607439	117.41	2	VPGK(1)PDSEWSR	-0.59411				1.22127	1.25968			0.697518	0.821526	0.867925	0.877564	0.869652	1.20355	1.21759	1.21063	0.903415	0.919795	0.92988				1.015	1.035			0.758	0.883			1.249	0.0994492
TGME49_232350-t26_1-p1	208	K	lactate dehydrogenase LDH1 GN=TGME49_232350	--	1	2.4789e-07	84.102	2	YITVNGYPIQK(1)FIK	0.38412				0.697443	1.30256					0.867925	0.877564	0.869652	1.20355	1.21759	1.21063	0.903415	0.919795	0.92988				0.579	1.07
TGME49_232370-t26_1-p1	241	K	CW-type Zinc Finger protein GN=TGME49_232370	--	1	0.00174782	42.028	2	AK(1)GAPAVCVAGASPPAAK	0.35955	1									0.915158	0.861272	0.915448	1.06479	1.09051	1.12983	0.92911	1.00659	1.08729	1.093
TGME49_232370-t26_1-p1	231	K	CW-type Zinc Finger protein GN=TGME49_232370	--	1	0.00247439	52.149	2	GGQAVPASK(1)SCAAR	-1.4536									1	0.915158	0.861272	0.915448	1.06479	1.09051	1.12983	0.92911	1.00659	1.08729									0.92
TGME49_232380-t26_1-p1	557	K	WD domain, G-beta repeat-containing protein GN=TGME49_232380	--	1	0.00491937	65.12	2	AVCTSQK(1)AAADK	-1.6811							1			1.2431	1.17996	1.21123	0.880193	0.888846	0.890216	0.921829	0.877365	0.907265							1.085
TGME49_232410-t26_1-p1	71	K	PDI family protein GN=TGME49_232410	--	1	5.81074e-10	118.91	2	GK(1)SVALYFADGADPK	-1.2963	0.887106	0.704983	0.805807	0.857996	0.980507	0.870324	1.31792	1.24989	1.32547	0.981885	0.975186	0.927671	0.931521	0.961356	0.944194	1.1092	1.09159	1.0774	0.903	0.723	0.869	0.921	1.02	0.922	1.188	1.145	1.23	1.147	0.139052	0.804	0.00521554	1.428	0.00732882
TGME49_232410-t26_1-p1	69	K	PDI family protein GN=TGME49_232410	--	1	0.00727035	56.473	2	NSNNTVIPQSHLK(1)GK	-0.16122	1.1212	0.878799								0.981885	0.975186	0.927671	0.931521	0.961356	0.944194	1.1092	1.09159	1.0774	1.142	0.901
TGME49_232410-t26_1-p1	205	K	PDI family protein GN=TGME49_232410	--	1	0.0011238	67.838	2	NTK(1)FASDQFHVR	1.4151		0.891809				1.25009	0.858098			0.981885	0.975186	0.927671	0.931521	0.961356	0.944194	1.1092	1.09159	1.0774		0.915				1.324	0.774			1.447		1.711		0.846
TGME49_232520-t26_1-p1	268	K	brix domain-containing protein GN=TGME49_232520	--	1	5.32658e-06	97.594	2	ATAAAGK(1)PLICLR	-2.0487	0.684509	0.866161	0.747495		1.3435	1.12335		0.520558	1.71443	1.25825	1.23673	1.2865	0.892782	0.967073	0.93695	0.817787	0.798539	0.805386	0.544	0.7	0.581		1.389	1.199		0.652	2.129	2.127	0.00656723	0.931	0.892625	2.286	0.236341
TGME49_232660-t26_1-p1	122	K	Hsp70 interacting protein HIP GN=TGME49_232660	--	1	2.43565e-71	181.29	2	LK(1)EEASAACEAGNSER	-2.8193	0.820044	0.837706	0.714469	1.17728	1.21372	1.2021	0.992457	0.943674	1.09856	0.909725	0.886016	0.916552	1.07321	1.06769	1.11207	1.0321	1.09821	0.904416	0.901	0.945	0.78	1.097	1.137	1.081	0.962	0.859	1.215	1.262	0.0166717	1.092	0.394753	1.156	0.305171
TGME49_232710-t26_1-p1	109	K	ribosomal protein RPS3A GN=TGME49_232710	--	1	0.00845345	94.66	2	DK(1)ICSLVR	-0.31192	0.837526	0.919648		0.982518	1.04606	1.08113	1.02045	1.04403	1.06865	1.13199	1.14505	1.10825	0.848398	0.87984	0.852024	0.98333	1.03009	1.02102	0.74	0.803		1.158	1.189	1.269	1.038	1.014	1.047	1.562	0.00239734	1.167	0.00597134	1.339	0.00298614
TGME49_232710-t26_1-p1	195	K	ribosomal protein RPS3A GN=TGME49_232710	--	1	0.000428455	47.361	2	FIPESIGK(1)DIENACK	-1.668		0.906145	0.762625		1.16447			1.16676		1.13199	1.14505	1.10825	0.848398	0.87984	0.852024	0.98333	1.03009	1.02102		0.791	0.688		1.324			1.133		1.79		1.169		1.532
TGME49_232710-t26_1-p1	85	K	ribosomal protein RPS3A GN=TGME49_232710	--	1	1.19151e-11	132.9	2	IK(1)LCCEDIQGR	-0.14905	1.19675	1.00614	1.00808	0.870286	0.904117	0.934311	1.0329	1.04291	1.00451	1.13199	1.14505	1.10825	0.848398	0.87984	0.852024	0.98333	1.03009	1.02102	1.057	0.879	0.91	1.026	1.028	1.097	1.05	1.012	0.984	1.107	0.160065	1.034	0.308038	1.07	0.300679
TGME49_232710-t26_1-p1	116	K	ribosomal protein RPS3A GN=TGME49_232710	--	1	1.43842e-09	70.453	3	K(1)CHSLIEAFVDVTTLDGYTLR	-1.1826								0.940713	1.05929	1.13199	1.14505	1.10825	0.848398	0.87984	0.852024	0.98333	1.03009	1.02102								0.913	1.037
TGME49_232710-t26_1-p1	187	K	ribosomal protein RPS3A GN=TGME49_232710	--	1	0.0257203	54.584	2	K(1)FIPESIGK	-1.036				1.03433		1.02914		0.936532		1.13199	1.14505	1.10825	0.848398	0.87984	0.852024	0.98333	1.03009	1.02102				1.219		1.208		0.909				1.335
TGME49_232710-t26_1-p1	167	K	ribosomal protein RPS3A GN=TGME49_232710	--	1	0.00346562	63.79	2	K(1)MMTIMSAEASK	1.3816	0.808654			0.85094	0.894775	0.802688		1.28434	1.3586	1.13199	1.14505	1.10825	0.848398	0.87984	0.852024	0.98333	1.03009	1.02102	0.714			1.003	1.017	0.942		1.247	1.331	1.383		0.766	0.00637353	1.805
TGME49_232710-t26_1-p1	178	K	ribosomal protein RPS3A GN=TGME49_232710	--	1	1.98862e-07	89.923	2	MMTIMSAEASK(1)CQLR	-0.52147								1		1.13199	1.14505	1.10825	0.848398	0.87984	0.852024	0.98333	1.03009	1.02102								0.971
TGME49_232710-t26_1-p1	241	K	ribosomal protein RPS3A GN=TGME49_232710	--	1	5.92965e-25	85.513	2	K(1)VQAESGEAQNTLTAETK	-0.92362	1.54899		0.888588		0.9874		0.575022			1.13199	1.14505	1.10825	0.848398	0.87984	0.852024	0.98333	1.03009	1.02102	1.368		0.802		1.122		0.585			1.034		1.918		0.539
TGME49_232710-t26_1-p1	144	K	ribosomal protein RPS3A GN=TGME49_232710	--	1	0.0199972	67.548	2	MFCIAFTK(1)R	-2.0209						0.58581	1.18393		1.23026	1.13199	1.14505	1.10825	0.848398	0.87984	0.852024	0.98333	1.03009	1.02102						0.688	1.204		1.205			0.571
TGME49_232710-t26_1-p1	151	K	ribosomal protein RPS3A GN=TGME49_232710	--	1	0.000131346	50.621	3	RPEQVK(1)STCYAQTSQIR	0.51567			1.0481					0.951895		1.13199	1.14505	1.10825	0.848398	0.87984	0.852024	0.98333	1.03009	1.02102			0.946					0.924						0.977
TGME49_232710-t26_1-p1	55	K	ribosomal protein RPS3A GN=TGME49_232710	--	1	0.00215654	77.431	2	SQGTK(1)LAVDGLR	-1.0781	0.932478							1.06752		1.13199	1.14505	1.10825	0.848398	0.87984	0.852024	0.98333	1.03009	1.02102	0.824							1.036						1.257
TGME49_232710-t26_1-p1	50	K	ribosomal protein RPS3A GN=TGME49_232710	--	1	0.00282943	74.524	2	TLVTK(1)SQGTK	0.13276	1.23147	1.08933	1.01559	0.668484					0.995122	1.13199	1.14505	1.10825	0.848398	0.87984	0.852024	0.98333	1.03009	1.02102	1.088	0.951	0.916	0.788					0.975	0.8		0.808		0.99
TGME49_232720-t26_1-p1	188	K	Lsm12, putative GN=TGME49_232720	--	1	0.0378872	43.168	2	ITSVVMK(1)FR	0.16623					1					1.18377	1.11919	0.925783	0.939527	1.06085	0.95239	1.19073	1.02849	0.599278					0.943
TGME49_232940-t26_1-p1	166	K	heat shock protein HSP20 GN=TGME49_232940	--	1	0.00118903	97.175	2	ISCIQTHEK(1)K	-0.91018	1.05692					0.805465	1.08912	1.00391	1.04459	1.17647	1.16988	1.13061	0.789274	0.812827	0.788051	1.04487	1.08385	1.00417	0.898					1.022	1.042	0.926	1.04	1.138		1.019		1.117
TGME49_232940-t26_1-p1	72	K	heat shock protein HSP20 GN=TGME49_232940	--	1	0.000481304	72.627	2	K(1)ESSIDLVMDLPGFTK	0.78923	1.11966	1.17982	1.19452	0.505989						1.17647	1.16988	1.13061	0.789274	0.812827	0.788051	1.04487	1.08385	1.00417	0.952	1.009	1.057	0.641						0.637
TGME49_232940-t26_1-p1	168	K	heat shock protein HSP20 GN=TGME49_232940	--	1	0.00011263	69.613	2	K(1)VEVLLPGAAQGEK	-0.56291				0.801002	0.768855	0.795871		1.34522	1.28906	1.17647	1.16988	1.13061	0.789274	0.812827	0.788051	1.04487	1.08385	1.00417				1.015	0.946	1.01		1.241	1.284			0.784	0.00469627
TGME49_232940-t26_1-p1	181	K	heat shock protein HSP20 GN=TGME49_232940	--	1	0.00190925	57.476	2	VEVLLPGAAQGEK(1)ASK	-1.6813		0.971108							1.02889	1.17647	1.16988	1.13061	0.789274	0.812827	0.788051	1.04487	1.08385	1.00417		0.83							1.025					1.235
TGME49_232940-t26_1-p1	71	K	heat shock protein HSP20 GN=TGME49_232940	--	1	0.0378112	52.837	2	PGVDIFFDK(1)K	1.4835		1								1.17647	1.16988	1.13061	0.789274	0.812827	0.788051	1.04487	1.08385	1.00417		0.855
TGME49_233100-t26_1-p1	258	K	SPFH domain / Band 7 family protein GN=TGME49_233100	--	1	0.00339863	48.892	2	EVANTISK(1)SSNR	-0.91319									1	1.0147	0.981963	0.986616	0.991595	0.993272	1.00631	1.04295	1.03856	0.944031									1.059
TGME49_233110-t26_1-p1	336	K	IMP dehydrogenas GN=TGME49_233110	--	1	0.0050893	43.518	2	AQATAVYHVCK(1)YAR	-1.5158							1			0.895244	0.898349	0.904841	1.0852	1.06043	1.09776	1.03468	1.01718	1.00631							0.966
TGME49_233110-t26_1-p1	450	K	IMP dehydrogenas GN=TGME49_233110	--	1	0.0169585	42.028	2	ASALSEASPSAK(1)SEASR	0.88977		1								0.895244	0.898349	0.904841	1.0852	1.06043	1.09776	1.03468	1.01718	1.00631		1.113
TGME49_233140-t26_1-p1	162	K	deoxyuridine 5'-triphosphate nucleotidohydrolase, putative GN=TGME49_233140	--	1	1.16531e-22	110.09	2	GEGGFGSTTCPAGEPEMK(1)K	-1.1451	0.564081			0.920137	1.10318	1.13841		0.985132	1.28905	0.873002	0.860718	0.871182	1.10635	1.07581	1.13826	1.02969	1.03748	1.00751	0.646			0.832	1.025	1		0.95	1.279	1.474		0.854	0.360171	1.725
TGME49_233140-t26_1-p1	52	K	deoxyuridine 5'-triphosphate nucleotidohydrolase, putative GN=TGME49_233140	--	1	0.00131733	49.872	2	LGIK(1)AAAFTPAEGGEQEK	-1.7337								1		0.873002	0.860718	0.871182	1.10635	1.07581	1.13826	1.02969	1.03748	1.00751								0.964
TGME49_233140-t26_1-p1	80	K	deoxyuridine 5'-triphosphate nucleotidohydrolase, putative GN=TGME49_233140	--	1	6.01171e-11	127.03	2	SSISK(1)TPLR	-0.61346	0.938706	0.897063	0.782709	0.917371	1.05004	1.00858	1.15835	1.04871	1.19848	0.873002	0.860718	0.871182	1.10635	1.07581	1.13826	1.02969	1.03748	1.00751	1.075	1.042	0.898	0.829	0.976	0.886	1.125	1.011	1.19	0.893	0.196758	0.809	0.0346166	1.103	0.248214
TGME49_233180-t26_1-p1	652	K	hypothetical protein GN=TGME49_233180	--	1	0.0196864	43.306	2	AK(1)EAERTRRR	-6.9126					1
TGME49_233350-t26_1-p1	59	K	nuclear transport factor 2, putative GN=TGME49_233350	--	1	0.0344705	46.033	2	LQK(1)LPAVVK	0.054234			1							0.667857	0.648779	0.701835	1.06535	1.16242	1.05372	1.19937	1.14265	1.35802			1.425
TGME49_233450-t26_1-p1	121	K	SAG-related sequence SRS29A GN=TGME49_233450	--	1	3.37766e-24	115.41	2	EVCAQGMSANACEK(1)DPR	-3.5067	1.05934	0.998578	0.751258	1.26057			0.833432	1.0954	1.00141	0.985849	0.975309	0.976413	0.964201	0.941323	0.967578	1.05183	1.01807	1.11943	1.075	1.024	0.769	1.307			0.792	1.076	0.895	1.367		1.419		0.963	0.812686
TGME49_233450-t26_1-p1	99	K	SAG-related sequence SRS29A GN=TGME49_233450	--	1	0.0194099	51.07	2	GVTPVPK(1)NLVNSK	-0.047289			1							0.985849	0.975309	0.976413	0.964201	0.941323	0.967578	1.05183	1.01807	1.11943			1.024
TGME49_233450-t26_1-p1	231	K	SAG-related sequence SRS29A GN=TGME49_233450	--	1	7.45671e-05	76.255	3	K(1)EFCTGEPHTSCGR	1.9767	0.707935				1.36422		0.756981	0.921319	1.24954	0.985849	0.975309	0.976413	0.964201	0.941323	0.967578	1.05183	1.01807	1.11943	0.718				1.449		0.72	0.905	1.116	2.018		1.586		1.273
TGME49_233460-t26_1-p1	84	K	SAG-related sequence SRS29B GN=TGME49_233460	--	1	0.00112127	61.745	2	CPK(1)TALTEPPTLAYSPNR	1.5265			1							1.09769	1.11447	1.11929	0.905587	0.936522	0.921325	0.977783	0.949103	0.978234			0.893
TGME49_233460-t26_1-p1	64	K	SAG-related sequence SRS29B GN=TGME49_233460	--	1	5.58771e-32	134.24	3	K(1)STAAVILTPTENHFTLK	0.68653	0.767115	0.85568	0.768485	1.26882	1.44333	1.37157	0.786191	0.953799	0.785009	1.09769	1.11447	1.11929	0.905587	0.936522	0.921325	0.977783	0.949103	0.978234	0.699	0.768	0.687	1.401	1.541	1.489	0.804	1.005	0.802	2.057	8.40926e-05	1.697	0.00259867	1.212	0.0848325
TGME49_233460-t26_1-p1	81	K	SAG-related sequence SRS29B GN=TGME49_233460	--	1	7.67312e-51	112.49	3	STAAVILTPTENHFTLK(1)CPK	-2.113	0.845999	0.879852	0.748192	1.19529	1.28591	1.25962	0.926794	0.9503	0.908045	1.09769	1.11447	1.11929	0.905587	0.936522	0.921325	0.977783	0.949103	0.978234	0.771	0.789	0.668	1.32	1.373	1.367	0.948	1.001	0.928	1.822	0.000355113	1.411	0.000180085	1.291	0.010472
TGME49_233460-t26_1-p1	217	K	SAG-related sequence SRS29B GN=TGME49_233460	--	1	1.50271e-41	128.39	2	LSAEGPTTMTLVCGK(1)DGVK	-0.74669	0.921763	0.983433	0.975238	0.959944	1.25756	1.18257		0.979404	0.740095	1.09769	1.11447	1.11929	0.905587	0.936522	0.921325	0.977783	0.949103	0.978234	0.84	0.882	0.871	1.06	1.343	1.284		1.032	0.757	1.422	0.0093862	1.374	0.117109	1.035	0.859422
TGME49_233460-t26_1-p1	292	K	SAG-related sequence SRS29B GN=TGME49_233460	--	1	5.17976e-17	115.61	4	SVIIGCTGGSPEK(1)HHCTVQLEFAGAAGSAK	-2.2109							1.0944	1.01257	0.893033	1.09769	1.11447	1.11929	0.905587	0.936522	0.921325	0.977783	0.949103	0.978234							1.119	1.067	0.913
TGME49_233480-t26_1-p1	172	K	SAG-related sequence SRS29C GN=TGME49_233480	--	1	1.01749e-41	130.54	3	HNTK(1)TGNTCMLTIHVEPR	0.0020493	0.904282	0.862573	0.86608			0.319797	1.32645	1.37472	1.3461	1.32853	1.37523	1.34868	0.372751	0.375836	0.371716	1.26859	1.25359	1.30508	0.681	0.627	0.642			0.86	1.046	1.097	1.031	1.323		0.813		1.628	9.4379e-05
TGME49_233480-t26_1-p1	161	K	SAG-related sequence SRS29C GN=TGME49_233480	--	1	2.32015e-32	137.56	2	ISVPESQYPANAK(1)SFR	-2.9038	1.1612	1.22248	1.21501	0.503782	0.532105	0.524754	1.31432	1.20918	1.31716	1.32853	1.37523	1.34868	0.372751	0.375836	0.371716	1.26859	1.25359	1.30508	0.874	0.889	0.901	1.352	1.416	1.412	1.036	0.965	1.009	1.569	1.31338e-05	1.389	0.000211069	1.13	0.00565745
TGME49_233480-t26_1-p1	62	K	SAG-related sequence SRS29C GN=TGME49_233480	--	1	0.024403	51.569	2	YEPEK(1)FTCRPK	0.0057659			1.03269				0.967308			1.32853	1.37523	1.34868	0.372751	0.375836	0.371716	1.26859	1.25359	1.30508			0.766				0.763							0.996
TGME49_233500-t26_1-p1	337	K	triose-phosphate isomerase TPI-II GN=TGME49_233500	--	1	0.000267472	71.912	2	VIYGGSVK(1)GSNAK	-0.7301				0.769359	0.825746	0.774212	1.21539	1.19574	1.21956	0.961598	0.954573	0.945974	1.12851	1.17616	1.14512	0.904343	0.873307	0.910411				0.682	0.702	0.676	1.344	1.369	1.34			0.508	8.70487e-07
TGME49_233710-t26_1-p1	305	K	inorganic anion transporter, sulfate permease (SulP) family protein GN=TGME49_233710	--	1	0.0296337	44.571	2	VCTAGK(1)TGGER	0.97465							1			0.733278	0.703692	0.673445	1.24847	0.971239	1.04527	0.974817	1.24792	1.40186							1.026
TGME49_234190-t26_1-p1	285	K	serine hydroxymethyltransferase 2, putative GN=TGME49_234190	--	1	4.38792e-12	56.748	3	IMGLDLPSGGHLTHGFYTAK(1)K	-0.83705							1			0.798674	0.825506	0.838675	1.19854	1.19671	1.19847	0.939733	1.00537	0.998325							1.064
TGME49_234250-t26_1-p1	2082	K	Putative neurofilament triplet protein M(predict) GN=TGME49_234250	--	1	0.00520016	53.363	2	IFAASK(1)PVIIDK	-1.1597	0.592095				0.553136			1.53848	1.31629
TGME49_234380-t26_1-p1	61	K	hypothetical protein GN=TGME49_234380	--	1	0.000646731	110.9	2	K(1)VLESLGILDSK	-0.20837				0.952032	1.01374	1.03423				0.089933	0.091108	0.088102	2.21026	2.25938	2.3073	0.660503	0.675246	0.618174				0.431	0.449	0.448
TGME49_234390-t26_1-p1	87	K	hypothetical protein GN=TGME49_234390	--	1	5.15984e-09	85.443	2	SLDDVIALENK(1)AVTTR	-1.4541	1.14825	1.09997	0.751773							0.874649	0.875201	0.908931	1.06757	1.34498	1.19592	0.7157	0.810599	1.20646	1.313	1.257	0.827
TGME49_234410-t26_1-p1	2073	K	transporter, small conductance mechanosensitive ion channel (MscS) family protein GN=TGME49_234410	--	1	0.00605136	42.061	2	IELVHK(1)PVAK	-0.7653								1		0.774346		0.974295	0.725662		0.52207	1.83939	1.28277	0.881467								0.78
TGME49_234450-t26_1-p1	161	K	ribosomal protein RPS15A GN=TGME49_234450	--	1	0.00527364	61.042	2	AGK(1)IVIELLGR	-2.6567		0.952843		0.625581				1.42158		1.14689	1.13999	1.1301	0.841552	0.854563	0.892773	1.0325	0.974824	0.986806		0.836		0.743				1.458		0.889		0.51		1.744
TGME49_234450-t26_1-p1	225	K	ribosomal protein RPS15A GN=TGME49_234450	--	1	0.00835944	42.941	2	HTGGK(1)ILGYFF	-3.0209									1	1.14689	1.13999	1.1301	0.841552	0.854563	0.892773	1.0325	0.974824	0.986806									1.013
TGME49_234450-t26_1-p1	172	K	ribosomal protein RPS15A GN=TGME49_234450	--	1	0.00141598	112.73	2	INK(1)CGVISPR	-1.0159	1.11924	0.956515	0.879526	0.945929	1.03118	1.07962	0.9343	0.926601	1.1271	1.14689	1.13999	1.1301	0.841552	0.854563	0.892773	1.0325	0.974824	0.986806	0.976	0.839	0.778	1.124	1.207	1.209	0.905	0.951	1.142	1.365	0.0112578	1.181	0.0843155	1.156	0.21122
TGME49_234450-t26_1-p1	113	K	ribosomal protein RPS15A GN=TGME49_234450	--	1	0.00129886	62.804	2	MNVLADCLK(1)TLVNAEK	-1.0426				1						1.14689	1.13999	1.1301	0.841552	0.854563	0.892773	1.0325	0.974824	0.986806				1.188
TGME49_234450-t26_1-p1	137	K	ribosomal protein RPS15A GN=TGME49_234450	--	1	0.00063163	112.93	2	VIIK(1)FLQCMQR	2.9973						0.388251	1.37827	1.23347		1.14689	1.13999	1.1301	0.841552	0.854563	0.892773	1.0325	0.974824	0.986806						0.435	1.335	1.265				0.335
TGME49_235020-t26_1-p1	857	K	COPI protein, putative GN=TGME49_235020	--	1	0.018561	71.066	2	K(1)EEELCCR	-0.1085			0.548846	1.10575		1.18712			1.15829	0.934236	0.945903	0.947027	1.03875	1.03786	1.02787	0.999802	1.01675	1.05181			0.58	1.065		1.155			1.101	1.914		1.008		1.898
TGME49_235380-t26_1-p1	432	K	hypothetical protein GN=TGME49_235380	--	1	0.0436552	46.206	2	SQLVTAK(1)NSCR	-2.7926	1									1.03117	1.01315	1.0675	0.687267	0.672599	0.694655	1.28749	1.24548	1.30069	0.97
TGME49_235470-t26_1-p1	563	K	myosin A GN=TGME49_235470	--	1	0.00123943	66.953	2	FLSTCK(1)NALK	-0.50881	0.979914		0.833392					1.18669		1.00233	0.985557	0.974355	0.918142	0.929867	0.889334	1.08457	1.09972	1.11613	0.978		0.855					1.079						1.177
TGME49_235470-t26_1-p1	567	K	myosin A GN=TGME49_235470	--	1	0.0191868	58.889	2	NALK(1)GTTK	-0.617			1							1.00233	0.985557	0.974355	0.918142	0.929867	0.889334	1.08457	1.09972	1.11613			1.026
TGME49_235470-t26_1-p1	304	K	myosin A GN=TGME49_235470	--	1	0.000385424	121.71	2	GADAAMK(1)ER	-1.1698	0.872584	0.852164	0.753827	1.21779	1.06606	1.14832	1.15142	0.937827		1.00233	0.985557	0.974355	0.918142	0.929867	0.889334	1.08457	1.09972	1.11613	0.871	0.865	0.774	1.326	1.146	1.291	1.062	0.853		1.499	0.00236337	1.31	0.0714908	1.144	0.265398
TGME49_235470-t26_1-p1	536	K	myosin A GN=TGME49_235470	--	1	0.000283414	65.553	3	ILTAK(1)NNSVLAALEDQCLAPGGSDEK	0.65259						0.930637		0.970024	1.09934	1.00233	0.985557	0.974355	0.918142	0.929867	0.889334	1.08457	1.09972	1.11613						1.046		0.882	0.985			1.121
TGME49_235470-t26_1-p1	393	K	myosin A GN=TGME49_235470	--	1	8.5698e-13	124.62	2	K(1)ACGLLFLDAER	-1.3164	0.746665	0.739175	0.742372	0.877259	0.889279	0.826713	1.39551	1.53538	1.24765	1.00233	0.985557	0.974355	0.918142	0.929867	0.889334	1.08457	1.09972	1.11613	0.745	0.75	0.762	0.955	0.956	0.93	1.287	1.396	1.118	1.259	3.35399e-05	0.747	0.0118508	1.684	0.00136909
TGME49_235470-t26_1-p1	766	K	myosin A GN=TGME49_235470	--	1	0.0238273	59.67	2	QTGAK(1)ELTQIQR	-0.30304							1			1.00233	0.985557	0.974355	0.918142	0.929867	0.889334	1.08457	1.09972	1.11613							0.922
TGME49_235470-t26_1-p1	745	K	myosin A GN=TGME49_235470	--	1	0.00184962	51.577	2	SSK(1)LPSEEYQLGK	-1.5452				0.748601		0.928228	1.00542		1.31775	1.00233	0.985557	0.974355	0.918142	0.929867	0.889334	1.08457	1.09972	1.11613				0.815		1.044	0.927		1.181			0.882	0.542422
TGME49_235470-t26_1-p1	204	K	myosin A GN=TGME49_235470	--	1	0.00359812	71.896	2	TEATK(1)QIMR	-1.2081							1			1.00233	0.985557	0.974355	0.918142	0.929867	0.889334	1.08457	1.09972	1.11613							0.922
TGME49_235470-t26_1-p1	761	K	myosin A GN=TGME49_235470	--	1	0.00154695	54.556	2	TMVFLK(1)QTGAK	-0.018844	0.752507		0.803968	1.07293			1.37059			1.00233	0.985557	0.974355	0.918142	0.929867	0.889334	1.08457	1.09972	1.11613	0.751		0.825	1.169			1.264			1.484		0.925		1.604
TGME49_235470-t26_1-p1	11	K	myosin A GN=TGME49_235470	--	1	1.94238e-12	131.48	2	TTSEELK(1)TATALK	0.053705	0.80005	0.847859	0.871545	0.797288	0.757526	0.913776	1.31301	1.32136	1.37759	1.00233	0.985557	0.974355	0.918142	0.929867	0.889334	1.08457	1.09972	1.11613	0.798	0.86	0.894	0.868	0.815	1.027	1.211	1.202	1.234	1.062	0.503013	0.743	0.0122096	1.429	0.000472635
TGME49_235470-t26_1-p1	214	K	myosin A GN=TGME49_235470	--	1	1.29327e-07	88.796	2	YFAAAK(1)TGSMDLR	-0.17654	0.869877	0.81843		0.911759	0.93275	0.853055	1.44608	1.23	0.938046	1.00233	0.985557	0.974355	0.918142	0.929867	0.889334	1.08457	1.09972	1.11613	0.868	0.83		0.993	1.003	0.959	1.333	1.118	0.84	1.16	0.00869393	0.898	0.541439	1.292	0.26464
TGME49_235540-t26_1-p1	170	K	eukaryotic initiation factor-2 beta, putative GN=TGME49_235540	--	1	1.2878e-05	71.912	2	K(1)YITEYVTCQMCK	0.77254						1				0.952762	0.927088	0.950959	1.13457	1.15448	1.1384	0.922472	0.930261	0.889009						0.878
TGME49_235550-t26_1-p1	461	K	PHD-finger domain-containing protein GN=TGME49_235550	--	1	0.00769423	77.358	2	LCFDCK(1)ER	-0.1155	1.11005	1.08528	0.797544				0.975932	1.0312
TGME49_235920-t26_1-p1	898	K	dynein, axonemal, heavy chain 2 family protein GN=TGME49_235920	--	1	0.0176358	58.687	2	MYVEK(1)VDK	0.35221					1.00532		0.994682
TGME49_235930-t26_1-p1	135	K	domain K- type RNA binding proteins family protein GN=TGME49_235930	--	1	2.44003e-11	88.252	3	K(1)LSHVCGADLNILER	-1.0735			0.608705	0.990276	0.985915	1.12177	1.11941	1.09824	1.07568	0.975472	0.96174	0.961464	1.03716	0.994242	0.96871	1.0413	1.02019	1.03972			0.633	0.955	0.992	1.158	1.075	1.077	1.035	1.635		0.974	0.651336	1.678
TGME49_236040-t26_1-p1	177	K	fructose-1,6-bisphosphate aldolase GN=TGME49_236040	--	1	0.000353568	78.71	2	AEGIIPGIK(1)VDK	-1.5445			0.653044	1.1267	1.16486	1.17241	1.01603	0.917253	0.949695	0.806307	0.799307	0.814348	1.3494	1.32643	1.36068	0.841537	0.850504	0.851487			0.802	0.835	0.878	0.862	1.207	1.078	1.115	1.07		0.757	0.00162868	1.413
TGME49_236040-t26_1-p1	180	K	fructose-1,6-bisphosphate aldolase GN=TGME49_236040	--	1	1.79324e-43	167.19	2	VDK(1)GLETLPLTDDEK	-1.3719	0.729309	0.749629	0.650423	1.30062	1.32918	1.31806	1.00232	0.792188	1.12827	0.806307	0.799307	0.814348	1.3494	1.32643	1.36068	0.841537	0.850504	0.851487	0.905	0.938	0.799	0.964	1.002	0.969	1.191	0.931	1.325	1.111	0.098747	0.851	0.226323	1.305	0.0890686
TGME49_236040-t26_1-p1	393	K	fructose-1,6-bisphosphate aldolase GN=TGME49_236040	--	1	4.63745e-18	145.08	2	AK(1)AQQVLMER	1.9734	0.798779	0.757895	0.658872	1.29547	1.34632	1.37464	0.913188	0.883038	0.971804	0.806307	0.799307	0.814348	1.3494	1.32643	1.36068	0.841537	0.850504	0.851487	0.991	0.948	0.809	0.96	1.015	1.01	1.085	1.038	1.141	1.086	0.250253	0.915	0.0526509	1.188	0.0601747
TGME49_236040-t26_1-p1	382	K	fructose-1,6-bisphosphate aldolase GN=TGME49_236040	--	1	2.38296e-05	144.2	2	ALQASCLK(1)AWK	0.39202	0.700321	0.733342	0.718264	1.31773	1.31985	1.31416	1.07542	1.06729	0.753628	0.806307	0.799307	0.814348	1.3494	1.32643	1.36068	0.841537	0.850504	0.851487	0.869	0.917	0.882	0.977	0.995	0.966	1.278	1.255	0.885	1.101	0.00605858	0.86	0.314703	1.281	0.12409
TGME49_236040-t26_1-p1	385	K	fructose-1,6-bisphosphate aldolase GN=TGME49_236040	--	1	0.00109583	124.46	2	AWK(1)GVPENK	-0.87833		0.635528	0.519955	1.4357	1.59123	1.53989	0.7469	0.709091	0.821708	0.806307	0.799307	0.814348	1.3494	1.32643	1.36068	0.841537	0.850504	0.851487		0.795	0.638	1.064	1.2	1.132	0.888	0.834	0.965	1.58	0.0158571	1.264	0.0127239	1.25	0.104078
TGME49_236040-t26_1-p1	227	K	fructose-1,6-bisphosphate aldolase GN=TGME49_236040	--	0.940191	1.35268e-09	66.66	3	AVLSIDPAK(0.94)GK(0.06)PTNLSITEVAHGLAR	-0.1688				1.01049	1.13836	1.05524			0.795906	0.806307	0.799307	0.814348	1.3494	1.32643	1.36068	0.841537	0.850504	0.851487				0.749	0.858	0.776			0.935			0.85
TGME49_236040-t26_1-p1	229	K	fructose-1,6-bisphosphate aldolase GN=TGME49_236040	--	1	1.86063e-10	108.91	3	GK(1)PTNLSITEVAHGLAR	0.67847	0.511533	0.598387	0.490709	1.43423	1.6283	1.5629		0.77394		0.806307	0.799307	0.814348	1.3494	1.32643	1.36068	0.841537	0.850504	0.851487	0.634	0.749	0.603	1.063	1.228	1.149		0.91		1.732	0.0020718	1.26		1.375
TGME49_236040-t26_1-p1	111	K	fructose-1,6-bisphosphate aldolase GN=TGME49_236040	--	1	1.47067e-76	242.35	2	GILAADESTGTIK(1)K	-0.12063	0.664908	0.741305	0.716899	1.21308	1.29886	1.33062	0.991019	1.0013	1.04202	0.806307	0.799307	0.814348	1.3494	1.32643	1.36068	0.841537	0.850504	0.851487	0.825	0.927	0.88	0.899	0.979	0.978	1.178	1.177	1.224	1.085	0.135647	0.798	0.00188628	1.36	0.00103211
TGME49_236040-t26_1-p1	98	K	fructose-1,6-bisphosphate aldolase GN=TGME49_236040	--	1	7.60911e-15	78.359	2	IAAPGK(1)GILAADESTGTIK	-1.5253		0.404004		1.27009	1.34344	1.3935			0.588973	0.806307	0.799307	0.814348	1.3494	1.32643	1.36068	0.841537	0.850504	0.851487		0.505		0.941	1.013	1.024			0.692	1.966		1.434		1.37
TGME49_236040-t26_1-p1	206	K	fructose-1,6-bisphosphate aldolase GN=TGME49_236040	--	1	0.018317	126.29	2	K(1)YYEAGAR	0.5197	0.725086	0.462279	0.542632		1.79631	1.73776	0.777988	0.970327	0.987619	0.806307	0.799307	0.814348	1.3494	1.32643	1.36068	0.841537	0.850504	0.851487	0.899	0.578	0.666		1.354	1.277	0.924	1.141	1.16	1.842	0.0342356	1.224	0.122954	1.505	0.0479818
TGME49_236040-t26_1-p1	429	K	fructose-1,6-bisphosphate aldolase GN=TGME49_236040	--	1	1.71141e-05	85.562	2	YGGGAGGAAAASSLFEK(1)R	-0.35849				1.09188		1.15881		0.749313		0.806307	0.799307	0.814348	1.3494	1.32643	1.36068	0.841537	0.850504	0.851487				0.809		0.852		0.881				0.943
TGME49_236210-t26_1-p1	289	K	peptidase M16 family potein, putative GN=TGME49_236210	--	1	5.60759e-36	146.3	3	IILPTEK(1)PFFCGSELLHR	-3.0172	0.833805	0.783613	0.768171	1.01987	1.05555	1.01848	1.15336	1.15979	1.20737	1.07854	1.07431	1.05813	0.829628	0.834505	0.823859	1.1094	1.11077	1.08085	0.773	0.729	0.726	1.229	1.265	1.236	1.04	1.044	1.117	1.674	1.9995e-05	1.165	0.0034809	1.437	0.000298909
TGME49_236540-t26_1-p1	167	K	RNA recognition motif-containing protein GN=TGME49_236540	--	1	1.13975e-16	146.88	2	MNLNVVK(1)LR	-0.43767	1.04902	1.16661	1.05863	0.659623	0.626877	0.44926	1.52681	1.25092	1.21225	1.0564	1.03195	1.04334	0.966784	0.966633	0.948988	1.03518	0.956588	0.994135	0.993	1.13	1.015	0.682	0.649	0.473	1.475	1.308	1.219	0.575	0.00964726	0.451	0.00319067	1.275	0.0242567
TGME49_236570-t26_1-p1	136	K	lysine decarboxylase family protein GN=TGME49_236570	--	1	0.0013572	88.734	2	K(1)IEWMCPYWQK	-3.4456	0.55667				1.07554	1.00653	1.09742	1.10827	1.15557	0.876995	0.888046	0.845867	1.1612	1.14104	1.179	0.951316	0.970381	0.986156	0.635				0.943	0.854	1.154	1.142	1.172	1.415		0.777	0.00699954	1.82
TGME49_236570-t26_1-p1	363	K	lysine decarboxylase family protein GN=TGME49_236570	--	1	5.41529e-06	74.62	2	LVLGDQYVHK(1)SLR	-0.56315		0.572517		1.08966	0.858648	1.08252	1.39665			0.876995	0.888046	0.845867	1.1612	1.14104	1.179	0.951316	0.970381	0.986156		0.645		0.938	0.753	0.918	1.468			1.348		0.592		2.276
TGME49_236650-t26_1-p1	483	K	DEAD (Asp-Glu-Ala-Asp) box polypeptide 17 GN=TGME49_236650	--	1	1.29442e-07	99.668	2	GCAYTFFTPDK(1)PR	-0.0075272				0.995517	1.0787	1.05458	0.889253		0.981959	1.05406	1.02549	1.03297	0.947932	0.962477	0.953386	0.995463	1.00507	1.02315				1.05	1.121	1.106	0.893		0.96			1.179	0.0214596
TGME49_237140-t26_1-p1	255	K	ethylene inducible protein, putative GN=TGME49_237140	--	1	0.0108276	55.604	2	SQCPEK(1)TAR	-1.7071				1.06943				0.866802	1.06377	0.662745	0.667949	0.663134	1.37605	1.51055	1.459	0.913995	0.915743	0.830834				0.777				0.947	1.28			0.698
TGME49_237180-t26_1-p1	197	K	hypothetical protein GN=TGME49_237180	--	1	0.0163442	62.271	2	ECSK(1)LLEK	1.1089								0.924607	1.07539	0.905667	0.925004	0.913756	0.807726	0.814179	0.76764	1.22261	1.28986	1.35356								0.717	0.794
TGME49_237820-t26_1-p1	60	K	IMC sub-compartment protein ISP2 GN=TGME49_237820	--	1	5.69422e-06	87.251	2	GLTIGLILQDK(1)SR	-1.6261							0.993	0.913019	1.09398	0.958688	0.971591	1.00505	1.00383	1.01312	0.944966	0.940472	0.923437	1.23885							1.056	0.989	0.883
TGME49_237820-t26_1-p1	103	K	IMC sub-compartment protein ISP2 GN=TGME49_237820	--	1	0.00137428	98.167	2	NILYTAEQLK(1)R	-0.60539	0.86584	0.935276		0.823072	0.908196	0.867035	1.30106	1.29953		0.958688	0.971591	1.00505	1.00383	1.01312	0.944966	0.940472	0.923437	1.23885	0.903	0.963		0.82	0.896	0.918	1.383	1.407		0.941	0.309882	0.629	0.00191317	1.495	0.00676611
TGME49_238050-t26_1-p1	103	K	nuclease and tudor domain-containing protein GN=TGME49_238050	--	1	7.88743e-08	81.409	2	GENVACALLK(1)QGLAK	0.51798				0.950302	1.15214	0.897557				0.90923	0.908232	0.899252	1.19081	1.23285	1.2064	0.870688	0.891705	0.890832				0.798	0.935	0.744
TGME49_238050-t26_1-p1	751	K	nuclease and tudor domain-containing protein GN=TGME49_238050	--	1	0.0305925	52.837	2	K(1)GEVVICK	-0.30733									1	0.90923	0.908232	0.899252	1.19081	1.23285	1.2064	0.870688	0.891705	0.890832									1.123
TGME49_238070-t26_1-p1	165	K	glutaredoxin domain-containing protein GN=TGME49_238070	--	1	0.000203186	94.63	2	FSK(1)QLMGIFAEK	-1.9555	0.613557	0.516153		1.02855	0.987523	1.0675	1.12554	1.22435	1.43683	0.987975	0.981059	0.963407	0.981754	0.995601	1.00505	1.06203	1.06944	0.953682	0.621	0.526		1.048	0.992	1.062	1.06	1.145	1.507	1.803	0.0031138	0.836	0.196866	2.158	0.0151046
TGME49_238180-t26_1-p1	311	K	26s proteasome regulatory complex subunit, putative GN=TGME49_238180	--	1	0.0110043	43.613	2	VK(1)CDLYLGR	0.20711					1.06643			0.933574		0.934947	0.932772	0.919863	1.02783	1.08139	1.00757	1.00213	1.14708	0.946414					0.986			0.814				1.211
TGME49_238230-t26_1-p1	128	K	Ser/Thr phosphatase family protein GN=TGME49_238230	--	1	9.29776e-07	75.969	2	IAGLSGIFK(1)SQDYR	-0.97297	1.33424		1.0642	0.72591		0.683275	1.05448	1.13789		1.07393	1.07605	1.21244	1.13621	1.01148	0.970709	0.80877	0.817088	0.893334	1.242		0.878	0.639		0.704	1.304	1.393		0.633	0.133152	0.498	0.00698129	1.272	0.285245
TGME49_238250-t26_1-p1	59	K	ribosomal protein RPL36 GN=TGME49_238250	--	1	2.2337e-10	96.453	2	IIELLK(1)IGTAATTK	-1.1272	1.09685	1.07078	0.975317	0.890335	0.948507	0.891805	1.06454	1.00442	1.05745	1.12461	1.17683	1.15763	0.849145	0.886755	0.8483	0.933601	1.05772	0.965415	0.975	0.91	0.843	1.049	1.07	1.051	1.14	0.95	1.095	1.162	0.0232692	0.995	0.976417	1.168	0.0913941
TGME49_238950-t26_1-p1	280	K	fatty acyl-CoA desaturase, putative GN=TGME49_238950	--	1	0.000588369	75.969	2	ASSEK(1)GEVSSAAEK	-1.3581				0.992946	1.12826	0.878794				0.770009	0.698908	0.685213	1.49897	1.52671	1.44649	0.799897	0.834652	0.739148				0.662	0.739	0.608
TGME49_238950-t26_1-p1	246	K	fatty acyl-CoA desaturase, putative GN=TGME49_238950	--	1	0.00100321	69.201	2	SAAK(1)GVLAEQR	0.53403					1.59334				0.406664	0.770009	0.698908	0.685213	1.49897	1.52671	1.44649	0.799897	0.834652	0.739148					1.044				0.55			1.898
TGME49_239100-t26_1-p1	89	K	ribosomal protein RPS7 GN=TGME49_239100	--	1	0.0171296	77.358	2	LVQELEK(1)K	-0.73235	1.12871	1.40788		0.662309	0.980657		0.883611	0.936831		1.15893	1.12894	1.13153	0.855117	0.846383	0.852046	1.00224	0.997735	1.02707	0.974	1.247		0.775	1.159		0.882	0.939		0.871	0.588279	1.062	0.860461	0.82	0.271897
TGME49_239100-t26_1-p1	155	K	ribosomal protein RPS7 GN=TGME49_239100	--	1	0.00569555	61.194	2	MLK(1)VFLDPR	-0.25261	1.04185	1.03045	0.972811		0.718431	0.789623	1.21435	1.23249		1.15893	1.12894	1.13153	0.855117	0.846383	0.852046	1.00224	0.997735	1.02707	0.899	0.913	0.86		0.849	0.927	1.212	1.235		0.997	0.933327	0.726	0.0189945	1.374	0.000951218
TGME49_239260-t26_1-p1	32	K	histone H4 GN=TGME49_239260	--	1	2.30889e-47	206.7	2	DNIQGITK(1)PAIR	-0.66562	1.02145	1.02827	1.02352	0.901482	0.940643	0.919776	1.0378	1.06986	1.0572	0.941729	0.946256	0.892155	0.954205	0.947415	0.957738	1.11032	1.09718	1.15299	1.085	1.087	1.147	0.945	0.993	0.96	0.935	0.975	0.917	0.873	0.00439117	1.025	0.344373	0.852	0.0033468
TGME49_239260-t26_1-p1	68	K	histone H4 GN=TGME49_239260	--	1	2.26892e-36	140.15	3	VFLENIIK(1)DSVTYTEHAR	-4.7127							0.753611	1.03222	1.21417	0.941729	0.946256	0.892155	0.954205	0.947415	0.957738	1.11032	1.09718	1.15299							0.679	0.941	1.053
TGME49_239330-t26_1-p1	35	K	ribosomal protein RPL37 GN=TGME49_239330	--	1	0.000440422	93.772	2	K(1)TCGACGYPNAK	-1.2125		0.817904		1.14552	0.992229	1.10309	0.835493	0.899305	1.20646	0.983945		0.952248	1.17584	0.975116	0.949673	0.969782	0.8029	1.19049				0.974	1.018	1.162	0.862	1.12	1.013			1.053	0.588028
TGME49_239490-t26_1-p1	273	K	dehydrogenase E1 component family protein GN=TGME49_239490	--	1	0.000400861	80.623	3	K(1)DHLFCQYR	-0.77969	0.584725		0.586577	0.874898	1.5795	1.59271	0.920518	0.86108		0.984636	1.00745	0.98671	0.964738	0.97365	0.942654	1.04214	1.0278	1.07022	0.594		0.594	0.907	1.622	1.69	0.883	0.838		2.368	0.0501704	1.634	0.179191	1.449	0.0049515
TGME49_239530-t26_1-p1	286	K	alanine-glyoxylate aminotransferase GN=TGME49_239530	--	1	1.24494e-05	74.733	2	VVAAEGISTCWK(1)R	-0.41654				0.789683	1.07463	1.13569				0.115236	0.117352	0.127398	2.03541	2.43195	2.699	0.514277	0.484738	0.474642				0.388	0.442	0.421
TGME49_239620-t26_1-p1	438	K	5'-nucleotidase, C-terminal domain-containing protein GN=TGME49_239620	--	1	1.03779e-15	135.24	2	EACSSGVNICIK(1)K	-1.4186				0.923456	1.36377	1.18803	0.865911	0.704559	0.954273	0.588637	0.580326	0.563468	1.62379	1.56334	1.66563	0.746612	0.805006	0.863186				0.569	0.872	0.713	1.16	0.875	1.106			0.686	0.0633457
TGME49_239740-t26_1-p1	144	K	dense granule protein GRA14 GN=TGME49_239740	--	1	0.00173692	56.436	2	LDAAK(1)NEEGFITDLLK	1.5253	1									1.27345	1.29875	1.3094	0.502695	0.532887	0.538888	1.17926	1.16696	1.1977	0.785
TGME49_239740-t26_1-p1	282	K	dense granule protein GRA14 GN=TGME49_239740	--	1	1.07579e-09	121.39	2	MLQSGTSETTK(1)LR	-0.7935	1.32477	1.35386	0.828928	0.26378			1.02172	1.05248	1.15446	1.27345	1.29875	1.3094	0.502695	0.532887	0.538888	1.17926	1.16696	1.1977	1.04	1.042	0.633	0.525			0.866	0.902	0.964	0.58		0.577		1.006	0.862817
TGME49_239760-t26_1-p1	77	K	ribosomal protein RPL22 GN=TGME49_239760	--	1	5.20384e-06	74.62	2	AK(1)VFVTAELPFSK	-2.4955	0.94855	0.966563					0.838868	1.11323	1.13279	1.26009	1.2018	1.19236	0.828501	0.82888	0.847185	0.949965	0.979337	0.911877	0.753	0.804					0.883	1.137	1.242					1.397	0.0943682
TGME49_239760-t26_1-p1	88	K	ribosomal protein RPL22 GN=TGME49_239760	--	1	0.000876057	82.437	2	VFVTAELPFSK(1)R	-1.9902		0.91119	1.13624					0.95257		1.26009	1.2018	1.19236	0.828501	0.82888	0.847185	0.949965	0.979337	0.911877		0.758	0.953					0.973						1.137
TGME49_239760-t26_1-p1	57	K	ribosomal protein RPL22 GN=TGME49_239760	--	1	0.000600476	95.345	2	FLQTHIK(1)VDGK	-0.47782	1.08027	1.00129	0.715495	1.01559			1.19804	0.989319		1.26009	1.2018	1.19236	0.828501	0.82888	0.847185	0.949965	0.979337	0.911877	0.857	0.833	0.6	1.226			1.261	1.01		1.606		1.08		1.488	0.0972638
TGME49_239760-t26_1-p1	61	K	ribosomal protein RPL22 GN=TGME49_239760	--	1	0.0296337	44.571	2	VDGK(1)CNNLGDR	1.5925	1									1.26009	1.2018	1.19236	0.828501	0.82888	0.847185	0.949965	0.979337	0.911877	0.794
TGME49_239760-t26_1-p1	36	K	ribosomal protein RPL22 GN=TGME49_239760	--	1	1.26804e-19	123.14	2	FTVDCQK(1)PVDDNIIEAK	-1.877	0.982597	0.943591	0.933586	0.935936	1.16033	1.21562	1.02245	0.807253	0.998636	1.26009	1.2018	1.19236	0.828501	0.82888	0.847185	0.949965	0.979337	0.911877	0.78	0.785	0.783	1.13	1.4	1.435	1.076	0.824	1.095	1.689	0.00240345	1.324	0.076454	1.276	0.0629122
TGME49_239760-t26_1-p1	46	K	ribosomal protein RPL22 GN=TGME49_239760	--	0.999989	5.73433e-15	66.888	3	FTVDCQKPVDDNIIEAK(1)GLER	-1.2245			0.991116		1.00888					1.26009	1.2018	1.19236	0.828501	0.82888	0.847185	0.949965	0.979337	0.911877			0.831		1.217					1.465
TGME49_239820-t26_1-p1	8	K	D-3-phosphoglycerate dehydrogenase GN=TGME49_239820	--	1	5.56591e-07	121.8	2	AEATAQK(1)R	0.098025	1.0626	1.1328	1.07636	0.711859	0.663643	0.668593	1.17911	1.19271	1.31232	1.14018	1.12646	1.13828	0.746185	0.781031	0.752799	1.11017	1.08772	1.11718	0.932	1.006	0.946	0.954	0.85	0.888	1.062	1.097	1.175	0.933	0.165171	0.807	0.00888079	1.156	0.0188081
TGME49_239820-t26_1-p1	235	K	D-3-phosphoglycerate dehydrogenase GN=TGME49_239820	--	1	0.00126886	106.58	2	K(1)DACIINASR	-1.7723	1.21699	1.19707	0.976633	0.81765	0.835645	0.82729		0.973821	1.1549	1.14018	1.12646	1.13828	0.746185	0.781031	0.752799	1.11017	1.08772	1.11718	1.067	1.063	0.858	1.096	1.07	1.099		0.895	1.034	1.093	0.266334	1.128	0.110348	0.968	0.800323
TGME49_239820-t26_1-p1	457	K	D-3-phosphoglycerate dehydrogenase GN=TGME49_239820	--	1	2.82254e-10	125.14	2	K(1)FLGTPIYLQMPSR	0.097634	1.1053	1.15056	1.06673	0.566795	0.790944	0.776629	1.13664	1.17185	1.23454	1.14018	1.12646	1.13828	0.746185	0.781031	0.752799	1.11017	1.08772	1.11718	0.969	1.021	0.937	0.76	1.013	1.032	1.024	1.077	1.105	0.958	0.641126	0.875	0.232852	1.095	0.0530151
TGME49_239820-t26_1-p1	356	K	D-3-phosphoglycerate dehydrogenase GN=TGME49_239820	--	1	3.07835e-24	145.73	3	LCSK(1)LVDEPVETLHLK	-1.4775	0.803304	0.884806	0.866319	0.875562	0.936233	0.877711	1.04176	1.32539	1.38892	1.14018	1.12646	1.13828	0.746185	0.781031	0.752799	1.11017	1.08772	1.11718	0.705	0.785	0.761	1.173	1.199	1.166	0.938	1.218	1.243	1.572	0.000163845	1.041	0.626165	1.51	0.0135251
TGME49_239820-t26_1-p1	368	K	D-3-phosphoglycerate dehydrogenase GN=TGME49_239820	--	1	2.47854e-05	52.201	2	LVDEPVETLHLK(1)IR	-2.0734							0.91478	1.08522		1.14018	1.12646	1.13828	0.746185	0.781031	0.752799	1.11017	1.08772	1.11718							0.824	0.998
TGME49_239820-t26_1-p1	43	K	D-3-phosphoglycerate dehydrogenase GN=TGME49_239820	--	1	0.000532639	112.73	2	LK(1)LSEEELCR	0.52547	0.96927	0.98391	0.940404	0.69458	0.722111	0.743652	1.19631	1.2862	1.46356	1.14018	1.12646	1.13828	0.746185	0.781031	0.752799	1.11017	1.08772	1.11718	0.85	0.873	0.826	0.931	0.925	0.988	1.078	1.182	1.31	1.116	0.0142969	0.797	0.0201375	1.401	0.0046624
TGME49_239820-t26_1-p1	588	K	D-3-phosphoglycerate dehydrogenase GN=TGME49_239820	--	1	0.0045377	81.335	2	QLHNVK(1)ECK	-0.53416							1			1.14018	1.12646	1.13828	0.746185	0.781031	0.752799	1.11017	1.08772	1.11718							0.901
TGME49_239820-t26_1-p1	70	K	D-3-phosphoglycerate dehydrogenase GN=TGME49_239820	--	1	0.00479242	76.563	2	SGTTVTEK(1)IIK	0.39278			1.04891			0.783287		1.1678		1.14018	1.12646	1.13828	0.746185	0.781031	0.752799	1.11017	1.08772	1.11718			0.921			1.04		1.074		1.129		0.968		1.166
TGME49_240280-t26_1-p1	92	K	S1/P1nuclease GN=TGME49_240280	--	1	5.90944e-05	73.262	3	LHFMSQPTCPSK(1)PLR	-0.43825				0.788131	1.21187					0.927997	0.885876	0.88335	0.99819	1.03357	0.991151	0.988213	1.17797	1.11368				0.79	1.173
TGME49_240550-t26_1-p1	43	K	copper chaperone COX17-1, putative GN=TGME49_240550	--	1	1.51269e-13	122.2	2	ICCVCTETK(1)AAR	-1.8949	1.11272	1.07948	0.728056				0.99568	0.931945	1.15212	0.891426	0.944022	0.867937	0.962201	1.07082	1.06264	1.01398	1.11417	1.07281	1.248	1.143	0.839				0.982	0.836	1.074					0.895	0.509961
TGME49_240590-t26_1-p1	43	K	DNA-directed RNA polymerase II RPB5 GN=TGME49_240590	--	1	0.00729309	83.438	2	FK(1)ENECNR	-0.57191	0.670889	0.694802		1.07859	1.16336	1.3356			1.05676	0.900865	0.889857	1.02992	1.25438	1.20708	1.12947	0.802275	0.71514	1.071	0.745	0.781		0.86	0.964	1.183			0.987	1.314	0.11827	1.016		1.294
TGME49_240590-t26_1-p1	13	K	DNA-directed RNA polymerase II RPB5 GN=TGME49_240590	--	1	0.0224032	56.938	2	K(1)TCCDMLQDR	-1.7524				0.840706	1.07557	1.08373				0.900865	0.889857	1.02992	1.25438	1.20708	1.12947	0.802275	0.71514	1.071				0.67	0.891	0.959
TGME49_240600-t26_1-p1	452	K	chaperonin cpn60, putative GN=TGME49_240600	--	1	0.000602634	90.156	2	ELEVSTSK(1)FDR	0.61003				0.931892	0.946098	0.94572	1.14864	1.00759	1.02006	0.992571	0.99185	1.03722	1.10819	1.12672	1.14288	0.905445	0.890732	0.8044				0.841	0.84	0.827	1.269	1.131	1.268			0.684	0.000606349
TGME49_240600-t26_1-p1	483	K	chaperonin cpn60, putative GN=TGME49_240600	--	1	8.45198e-13	128.68	2	IMIGASTETEQK(1)EK	-1.4026	0.805384	0.805998		0.813866	1.12505	1.0139	1.11573	1.0418	1.27827	0.992571	0.99185	1.03722	1.10819	1.12672	1.14288	0.905445	0.890732	0.8044	0.811	0.813		0.734	0.999	0.887	1.232	1.17	1.589	1.076	0.614679	0.656	0.0323474	1.638	0.0286278
TGME49_240600-t26_1-p1	365	K	chaperonin cpn60, putative GN=TGME49_240600	--	1	0.0241662	44.598	2	QLLK(1)VVTIR	-0.1708									1	0.992571	0.99185	1.03722	1.10819	1.12672	1.14288	0.905445	0.890732	0.8044									1.243
TGME49_240600-t26_1-p1	611	K	chaperonin cpn60, putative GN=TGME49_240600	--	1	9.30927e-60	173.13	2	TNK(1)FGDMISQGVIDPAK	-2.8964	0.717198	0.743011	0.699785	1.07845	1.18948	1.17711	1.00036	1.15462	1.23998	0.992571	0.99185	1.03722	1.10819	1.12672	1.14288	0.905445	0.890732	0.8044	0.723	0.749	0.675	0.973	1.056	1.03	1.105	1.296	1.541	1.425	0.000812019	0.776	0.0687077	1.836	0.00401057
TGME49_240600-t26_1-p1	436	K	chaperonin cpn60, putative GN=TGME49_240600	--	1	0.00121035	40.363	3	TSILTRPEYQPSIK(1)DR	-1.8871					1					0.992571	0.99185	1.03722	1.10819	1.12672	1.14288	0.905445	0.890732	0.8044					0.888
TGME49_240640-t26_1-p1	274	K	casein kinase I GN=TGME49_240640	--	1	0.0301281	55.754	2	LFK(1)DLFFR	-1.2563									1	1.02242	0.950146	0.998715	1.117	0.94021	1.03042	0.908382	0.994898	1.03781									0.964
TGME49_240650-t26_1-p1	1216	K	coatomer protein complex, subunit alpha, putative GN=TGME49_240650	--	1	0.0186366	59.67	2	GAQEEITK(1)AK	-1.1009						1				0.93399	0.943869	0.937296	1.01742	1.03756	1.03775	1.04368	1.05564	0.992795						0.964
TGME49_240650-t26_1-p1	487	K	coatomer protein complex, subunit alpha, putative GN=TGME49_240650	--	1	0.0135869	61.042	2	K(1)VDLPCAVDR	-0.88614	0.767238		0.678563			1.5542				0.93399	0.943869	0.937296	1.01742	1.03756	1.03775	1.04368	1.05564	0.992795	0.821		0.724			1.498				1.939
TGME49_240650-t26_1-p1	1219	K	coatomer protein complex, subunit alpha, putative GN=TGME49_240650	--	1	0.0240306	45.939	2	K(1)VLMLCEQK	-2.4626					0.90455			1.09545		0.93399	0.943869	0.937296	1.01742	1.03756	1.03775	1.04368	1.05564	0.992795					0.872			1.038				0.84
TGME49_240810-t26_1-p1	9	K	Putative transporter(predict) GN=TGME49_240810	--	1	0.00058304	66.509	2	ASSDSNAK(1)LASQR	-1.3762		0.932216			1.00556	1.06222				1.04095	1.04553	1.05435	1.1933	1.10614	1.14814	0.779558	0.776712	0.855318		0.892			0.909	0.925				1.028
TGME49_240810-t26_1-p1	31	K	Putative transporter(predict) GN=TGME49_240810	--	1	8.82041e-19	72.082	3	LHSCAGGEESSGQCLEK(1)QGAGAR	-1.8984		0.651712		1.19519		1.19171		0.961391		1.04095	1.04553	1.05435	1.1933	1.10614	1.14814	0.779558	0.776712	0.855318		0.623		1.002		1.038		1.238		1.637		0.824		1.987
TGME49_240860-t26_1-p1	247	K	acyltransferase domain-containing protein GN=TGME49_240860	--	1	0.0131355	55.604	3	EK(1)THNEIFECLR	0.1991					1					1.11662	1.01558	0.992667	0.941995	1.01829	1.00311	0.970639	0.91826	1.02284					0.982
TGME49_240870-t26_1-p1	131	K	beta adaptin protein, putative GN=TGME49_240870	--	1	0.00363052	52.863	2	SCK(1)DPDPYVR	-0.3691						1				1.05542	1.05902	1.06668	1.01363	0.992498	0.982352	0.94261	0.940722	0.947069						1.018
TGME49_240890-t26_1-p1	1229	K	6-phosphofructokinase GN=TGME49_240890	--	1	1.90857e-05	94.119	2	GGQAGDPK(1)LTNSAK	-0.82312		1.09724	0.550111	1.07958		0.905218	1.03802		1.32983	1.03846	0.974364	0.974248	1.10074	1.12669	1.11809	0.9247	0.888815	0.853886		1.126	0.565	0.981		0.81	1.123		1.557	1.059	0.785434	0.668	0.172756	1.585	0.316316
TGME49_240890-t26_1-p1	1235	K	6-phosphofructokinase GN=TGME49_240890	--	1	0.00106586	115.05	2	LTNSAK(1)DIR	-1.3331	0.959457	0.906911	0.841146	0.921052	1.29347	1.23674	0.872188	0.903481	1.06555	1.03846	0.974364	0.974248	1.10074	1.12669	1.11809	0.9247	0.888815	0.853886	0.924	0.931	0.863	0.837	1.148	1.106	0.943	1.017	1.248	1.137	0.308458	0.964	0.776009	1.18	0.141654
TGME49_242010-t26_1-p1	1076	K	glucose inhibited division protein A subfamily protein GN=TGME49_242010	--	1	0.0502048	49.097	2	AK(1)VESLLDLLR	-4.157									1
TGME49_242010-t26_1-p1	670	K	glucose inhibited division protein A subfamily protein GN=TGME49_242010	--	1	0.010048	57.888	2	FK(1)TGTPAR	-1.0374	1.0546	0.971626		0.986699					0.987073
TGME49_242070-t26_1-p1	374	K	cAMP-dependent protein kinase regulatory subunit GN=TGME49_242070	--	1	0.00162359	84.999	2	AMK(1)QLGLDTK	1.9061			0.908393				1.16971	0.9219		0.989212	0.9641	0.962007	0.874051	0.914636	0.903665	1.14227	1.13608	1.11398			0.944				1.024	0.811						0.972
TGME49_242070-t26_1-p1	191	K	cAMP-dependent protein kinase regulatory subunit GN=TGME49_242070	--	1	0.0347761	52.591	2	ENK(1)FLCK	-0.21044					1					0.989212	0.9641	0.962007	0.874051	0.914636	0.903665	1.14227	1.13608	1.11398					1.093
TGME49_242070-t26_1-p1	108	K	cAMP-dependent protein kinase regulatory subunit GN=TGME49_242070	--	1	0.0141945	57.888	2	K(1)FVAPVYPK	-0.76898				0.669992			1.05917	1.27084		0.989212	0.9641	0.962007	0.874051	0.914636	0.903665	1.14227	1.13608	1.11398				0.767			0.927	1.119				0.75
TGME49_242290-t26_1-p1	178	K	proteasome subunit alpha1, putative GN=TGME49_242290	--	1	1.40569e-16	100.23	2	ACASGTK(1)EQEATNILEK	-1.6791	0.396553		0.458557	1.53323	1.78795	1.74767	0.72277	0.703289	0.649985	0.738263	0.798578	0.770094	1.30516	1.32291	1.26117	0.873887	0.906993	1.02294	0.537		0.595	1.175	1.352	1.386	0.827	0.775	0.635	2.304	0.00166033	1.749	0.00401566	1.317	0.0897986
TGME49_242290-t26_1-p1	188	K	proteasome subunit alpha1, putative GN=TGME49_242290	--	1	8.62389e-05	80.128	2	EQEATNILEK(1)MVK	-0.65331	0.910463	0.716668		1.20623		1.22528	0.924355	1.017		0.738263	0.798578	0.770094	1.30516	1.32291	1.26117	0.873887	0.906993	1.02294	1.233	0.897		0.924		0.972	1.058	1.121		0.89	0.584371	0.87	0.0686699	1.023	0.849008
TGME49_242290-t26_1-p1	171	K	proteasome subunit alpha1, putative GN=TGME49_242290	--	1	0.000936554	41.261	2	FDPAGFFAGYK(1)ACASGTK	2.1809					1					0.738263	0.798578	0.770094	1.30516	1.32291	1.26117	0.873887	0.906993	1.02294					0.756
TGME49_242290-t26_1-p1	55	K	proteasome subunit alpha1, putative GN=TGME49_242290	--	1	0.00057844	75.5	2	GDDSACLVVQK(1)K	0.69604	0.589813		0.244903		1.79246	2.15161	0.573199		0.648006	0.738263	0.798578	0.770094	1.30516	1.32291	1.26117	0.873887	0.906993	1.02294	0.799		0.318		1.355	1.706	0.656		0.633	2.74	0.14563	2.375	0.0179396	1.154	0.647459
TGME49_242290-t26_1-p1	56	K	proteasome subunit alpha1, putative GN=TGME49_242290	--	1	0.000161161	140.01	2	K(1)VAAHQLTQDK	-0.68138	1.02148			0.753361		0.69229	1.37033	1.16255		0.738263	0.798578	0.770094	1.30516	1.32291	1.26117	0.873887	0.906993	1.02294	1.384			0.577		0.549	1.568	1.282		0.407		0.395	0.0123689	1.03
TGME49_242330-t26_1-p1	32	K	ribosomal protein RPS5 GN=TGME49_242330	--	1	5.29577e-08	111.03	2	DK(1)ACVFVPHTAGR	-0.14143	1.17378	1.19278	0.873444	0.84436	0.908404	0.942624	1.00526	0.966091	1.09326	1.19995	1.18252	1.15849	0.798042	0.812643	0.802037	1.06489	0.996507	0.984919	0.978	1.009	0.754	1.058	1.118	1.175	0.944	0.969	1.11	1.223	0.0987491	1.109	0.148882	1.103	0.380008
TGME49_242330-t26_1-p1	179	K	ribosomal protein RPS5 GN=TGME49_242330	--	1	0.00253716	84.309	2	ESSNAYAIK(1)K	-0.89575			1.04309		0.810351				1.14656	1.19995	1.18252	1.15849	0.798042	0.812643	0.802037	1.06489	0.996507	0.984919			0.9		0.997				1.164	1.108		0.857		1.293
TGME49_242330-t26_1-p1	51	K	ribosomal protein RPS5 GN=TGME49_242330	--	1	0.00183386	124.46	2	K(1)AMCPIVER	-0.73805	1.17581	0.88028	0.990364	0.847948	0.914914	0.889908	1.04919	1.0417	1.20989	1.19995	1.18252	1.15849	0.798042	0.812643	0.802037	1.06489	0.996507	0.984919	0.98	0.744	0.855	1.063	1.126	1.11	0.985	1.045	1.228	1.279	0.0362619	1.013	0.819355	1.263	0.0846686
TGME49_242380-t26_1-p1	333	K	fatty acid elongase GN=TGME49_242380	--	1	0.000406006	117.3	2	GNACQK(1)PVR	-4.5661	1.01845	0.7741	0.840648	0.462891	1.30083	1.65696	0.499612	0.921196	1.52531	0.780899	0.771711	0.731875	1.59016	1.61453	1.34253	0.700772	0.784666	0.682852	1.304	1.003	1.149	0.291	0.806	1.234	0.713	1.174	2.234	0.674	0.27568	0.566	0.314579	1.192	0.84038
TGME49_242880-t26_1-p1	131	K	flavoprotein GN=TGME49_242880	--	1	0.000644806	59.997	2	K(1)GDSVLHIELR	2.5142					0.958859	1.04114
TGME49_242890-t26_1-p1	1757	K	BLM10_mid domain-containing protein (Fragment)(predict) GN=TGME49_242890	--	1	3.51078e-06	117.03	2	GGDAEAK(1)GGIAGK	-1.0027	0.982454	0.940058	0.867989	1.05286	1.1434	1.18875	0.932456	0.883971	1.00807	1.07912	1.02459	1.14448	1.08948	1.09498	1.02811	0.847149	0.853103	0.838994	0.91	0.917	0.758	0.966	1.044	1.156	1.101	1.036	1.202	1.225	0.065822	0.948	0.468517	1.292	0.0271435
TGME49_242890-t26_1-p1	415	K	BLM10_mid domain-containing protein (Fragment)(predict) GN=TGME49_242890	--	1	0.0251956	57.003	2	K(1)ALVTALVR	-0.8555				1.14612		0.968041		0.924371	0.961473	1.07912	1.02459	1.14448	1.08948	1.09498	1.02811	0.847149	0.853103	0.838994				1.052		0.942		1.084	1.146			0.894	0.209135
TGME49_242890-t26_1-p1	1747	K	BLM10_mid domain-containing protein (Fragment)(predict) GN=TGME49_242890	--	1	1.14748e-06	78.71	2	VSSGAALESCK(1)GAR	-2.433	0.877457	0.865539	0.514036	1.16335	1.63802	1.61594	0.735284	0.728805	0.861566	1.07912	1.02459	1.14448	1.08948	1.09498	1.02811	0.847149	0.853103	0.838994	0.813	0.845	0.449	1.068	1.496	1.572	0.868	0.854	1.027	1.963	0.0424905	1.505	0.042079	1.305	0.230247
TGME49_243450-t26_1-p1	252	K	Ras-related protein Rab2BV, putative GN=TGME49_243450	--	1	0.0244729	47.27	2	VK(1)IQLWDTAGHER	-0.42726			1
TGME49_243580-t26_1-p1	151	K	Hit family protein involved in cell-cycle regulation, putative GN=TGME49_243580	--	1	0.00122281	71.896	2	ILDGK(1)IPCHK	-0.66684	0.760955	0.64614	0.546917	1.37167		1.35763	0.987715	1.06008	1.26889	0.763611	0.712924	0.745229	1.1092	1.12834	1.09503	1.14917	1.12082	1.17567	0.997	0.906	0.734	1.237		1.24	0.86	0.946	1.079	1.409	0.057449	1.288	0.0562788	1.094	0.449906
TGME49_243580-t26_1-p1	251	K	Hit family protein involved in cell-cycle regulation, putative GN=TGME49_243580	--	1	6.08979e-05	53.782	3	YSGDHLFK(1)QFASAK	-2.0338									1	0.763611	0.712924	0.745229	1.1092	1.12834	1.09503	1.14917	1.12082	1.17567									0.851
TGME49_243600-t26_1-p1	173	K	acetyltransferase, GNAT family protein GN=TGME49_243600	--	1	5.7329e-12	142.03	2	K(1)CLCCAGTDGACK	-1.0433	1.04181	1.8466				0.850304	0.645356	0.663165	0.952769	1.269	1.08751	1.20685	1.30995	1.32886	1.26923	0.473342	0.405751	0.649508	0.821	1.698				0.67	1.363	1.634	1.467	0.532		0.45		1.181	0.473047
TGME49_243600-t26_1-p1	491	K	acetyltransferase, GNAT family protein GN=TGME49_243600	--	1	6.58062e-19	180.17	2	LDLTVEK(1)PEAR	0.54865	1.7124	1.76407	1.78213	0.611846	0.557634	0.518638	0.703908	0.674238	0.675128	1.269	1.08751	1.20685	1.30995	1.32886	1.26923	0.473342	0.405751	0.649508	1.349	1.622	1.477	0.467	0.42	0.409	1.487	1.662	1.039	0.291	5.10759e-05	0.309	0.00143113	0.942	0.639204
TGME49_243600-t26_1-p1	165	K	acetyltransferase, GNAT family protein GN=TGME49_243600	--	1	0.00264659	52.481	2	SEGQTESGDK(1)PSLAGCK	0.63288	1									1.269	1.08751	1.20685	1.30995	1.32886	1.26923	0.473342	0.405751	0.649508	0.788
TGME49_243620-t26_1-p1	227	K	Breast carcinoma amplified sequence protein 2(predict) GN=TGME49_243620	--	1	0.00550952	42.495	2	K(1)LEQVECGNALR	-0.31795							1			0.930277	0.988765	0.973811	1.01024	0.985636	0.974925	1.05473	0.967766	1.11385							0.948
TGME49_243620-t26_1-p1	224	K	Breast carcinoma amplified sequence protein 2(predict) GN=TGME49_243620	--	1	0.00295697	72.327	2	TEVDAVSK(1)TR	-0.22501	1.14919	0.916187	0.816227				1.03293	1.08547		0.930277	0.988765	0.973811	1.01024	0.985636	0.974925	1.05473	0.967766	1.11385	1.235	0.927	0.838				0.979	1.122						1.05	0.726722
TGME49_243710-t26_1-p1	351	K	t-complex protein beta subunit GN=TGME49_243710	--	1	0.0108385	48.363	2	K(1)MEEIMIGEDK	3.191					1.35119			0.648807		0.909697	0.901588	0.905197	1.21858	1.23428	1.21479	0.89671	0.85755	0.861604					1.095			0.757				1.446
TGME49_243730-t26_1-p1	144	K	rhoptry protein ROP9 GN=TGME49_243730	--	1	0.0172112	47.27	2	HPCLK(1)TLAAAVER	-1.9364					0.894801				1.1052	1.0207	1.03935	1.04541	0.789783	0.818095	0.811356	1.19165	1.17349	1.11017					1.094				0.996			1.098
TGME49_243730-t26_1-p1	347	K	rhoptry protein ROP9 GN=TGME49_243730	--	1	0.0087138	57.003	2	VVVK(1)PSLIMQ	1.0239			0.893274		1.10673					1.0207	1.03935	1.04541	0.789783	0.818095	0.811356	1.19165	1.17349	1.11017			0.854		1.353					1.584
TGME49_243780-t26_1-p1	361	K	hypothetical protein GN=TGME49_243780	--	1	0.010094	50.297	2	LLLALEK(1)GR	-0.11443			1.61688			0.497939			0.885178	1.25102	1.24723	1.12999	0.813757	0.826333	0.850186	0.989656	0.914374	0.977448			1.431			0.586			0.906	0.41		0.647		0.633
TGME49_243800-t26_1-p1	130	K	long-chain fatty acid CoA ligase, putative GN=TGME49_243800	--	1	0.0268603	53.028	2	FLAFYSK(1)NR	-0.80761					1					1.09186	1.07261	1.0721	1.0088	1.03435	1.0019	0.901914	0.904232	0.912233					0.967
TGME49_243800-t26_1-p1	669	K	long-chain fatty acid CoA ligase, putative GN=TGME49_243800	--	1	6.96496e-07	73.305	3	K(1)LADTSLETVCTLPEFHR	-0.67446						1.22156		0.778445		1.09186	1.07261	1.0721	1.0088	1.03435	1.0019	0.901914	0.904232	0.912233						1.219		0.861				1.416
TGME49_244200-t26_1-p1	1081	K	2-oxoglutarate dehydrogenase e1 component, mitochondrial precursor, putative GN=TGME49_244200	--	1	0.000290216	98.865	2	DVCAATAVGDK(1)K	0.0079369	1.32411	1.06427	0.946359	0.81288	0.93669	0.760097	0.976703	0.879042	1.29985	1.19098	1.17514	1.16383	0.721876	0.732253	0.725831	1.09519	1.09842	1.09648	1.112	0.906	0.813	1.126	1.279	1.047	0.892	0.8	1.185	1.219	0.135088	1.2	0.214819	1.016	0.946487
TGME49_244320-t26_1-p1	235	K	ribosomal protein RPL24 GN=TGME49_244320	--	1	0.00895326	66.619	2	AIVGLSLEDIK(1)R	-0.88728	0.973076	1.02692								1.08684	1.0781	1.04943	0.71794	0.853804	0.835724	1.14941	1.09996	1.12879	0.895	0.953
TGME49_244320-t26_1-p1	145	K	ribosomal protein RPL24 GN=TGME49_244320	--	1	5.5395e-17	145.73	2	TTIK(1)TDMCSFSEYR	-2.2145		0.725104	0.681697	1.0365	1.07085	0.992456	1.11486	1.25479	1.12375	1.08684	1.0781	1.04943	0.71794	0.853804	0.835724	1.14941	1.09996	1.12879		0.673	0.65	1.444	1.254	1.188	0.97	1.141	0.996	1.958	0.00311714	1.251	0.0442011	1.566	0.0066865
TGME49_244320-t26_1-p1	281	K	ribosomal protein RPL24 GN=TGME49_244320	--	1	0.014075	54.436	2	VQIPK(1)QQK	-0.89708		1.27405			0.725947					1.08684	1.0781	1.04943	0.71794	0.853804	0.835724	1.14941	1.09996	1.12879		1.182			0.85					0.719
TGME49_244560-t26_1-p1	408	K	heat shock protein 90, putative GN=TGME49_244560	--	1	0.0283034	56.378	2	ALLYIPK(1)R	-0.9745		0.759082			1.14223	1.22173	0.943741		0.933225	0.978242	0.985446	0.970571	0.914152	0.925947	0.915018	1.09628	1.0918	1.12255		0.77			1.234	1.335	0.861		0.831	1.668		1.518	0.0105378	1.099
TGME49_244560-t26_1-p1	478	K	heat shock protein 90, putative GN=TGME49_244560	--	1	0.018561	83.775	2	ILNVISK(1)K	-0.16521		0.662542	0.757509	1.0951	1.57901	1.48995	0.665274	0.750617		0.978242	0.985446	0.970571	0.914152	0.925947	0.915018	1.09628	1.0918	1.12255		0.672	0.78	1.198	1.705	1.628	0.607	0.688		2.08	0.0180417	2.333	0.0114423	0.892	0.363463
TGME49_244560-t26_1-p1	242	K	heat shock protein 90, putative GN=TGME49_244560	--	1	0.0104097	57.888	2	FHVAK(1)DPR	0.094697								1.0374	0.962603	0.978242	0.985446	0.970571	0.914152	0.925947	0.915018	1.09628	1.0918	1.12255								0.95	0.858
TGME49_244560-t26_1-p1	710	K	heat shock protein 90, putative GN=TGME49_244560	--	1	0.000598966	85.081	2	IMK(1)TQTFADPR	-0.68172	0.731033		0.657708	1.18357		1.16239	1.05636	1.20894		0.978242	0.985446	0.970571	0.914152	0.925947	0.915018	1.09628	1.0918	1.12255	0.747		0.678	1.295		1.27	0.964	1.107		1.8	0.00697124	1.239	0.0903762	1.453	0.047709
TGME49_244560-t26_1-p1	483	K	heat shock protein 90, putative GN=TGME49_244560	--	1	0.000370274	123.42	2	K(1)TLDTMR	0.25996		0.775925	0.664614	1.13624	1.2262	1.19702				0.978242	0.985446	0.970571	0.914152	0.925947	0.915018	1.09628	1.0918	1.12255		0.787	0.685	1.243	1.324	1.308				1.755	0.00223969
TGME49_244560-t26_1-p1	273	K	heat shock protein 90, putative GN=TGME49_244560	--	1	0.047637	46.033	2	LK(1)DLTTR	0.39281								1		0.978242	0.985446	0.970571	0.914152	0.925947	0.915018	1.09628	1.0918	1.12255								0.916
TGME49_244560-t26_1-p1	540	K	heat shock protein 90, putative GN=TGME49_244560	--	1	2.46842e-06	88.796	2	NLK(1)LGCYEDDTNR	-1.3093		0.416549	0.480695	1.47508	1.41743	1.35254	0.857713			0.978242	0.985446	0.970571	0.914152	0.925947	0.915018	1.09628	1.0918	1.12255		0.423	0.495	1.614	1.531	1.478	0.782			3.357	0.000371109	1.971		1.704
TGME49_244560-t26_1-p1	634	K	heat shock protein 90, putative GN=TGME49_244560	--	1	0.0561592	47.334	2	VMDFEGK(1)K	-0.11105				1						0.978242	0.985446	0.970571	0.914152	0.925947	0.915018	1.09628	1.0918	1.12255				1.094
TGME49_244560-t26_1-p1	680	K	heat shock protein 90, putative GN=TGME49_244560	--	1	0.0292508	48.822	2	VTK(1)VEVSK	-1.3737				1						0.978242	0.985446	0.970571	0.914152	0.925947	0.915018	1.09628	1.0918	1.12255				1.094
TGME49_244690-t26_1-p1	235	K	hypothetical protein GN=TGME49_244690	--	1	3.03261e-07	124.24	2	DSSAGTDCPAGK(1)K	-1.1878	0.822493		0.880937						1.29657	1.20362	1.23914	1.23204	0.742702	0.791059	0.776857	0.972318	0.987155	1.05512	0.683		0.715						1.229					1.758
TGME49_244726-t26_1-p1	1130	K	IQ calmodulin-binding motif domain-containing protein(predict) GN=TGME49_244726	--	1	0.014248	64.906	2	LSESLK(1)TQAR	-7.9177	1.20226	1.03787	1.07863	0.871071	0.966109	0.986036	0.97477	0.88325
TGME49_244880-t26_1-p1	2722	K	DNA-directed RNA polymerase I RPA1 GN=TGME49_244880	--	1	3.36363e-07	113.48	2	AETAGEQEVTGVK(1)K	-0.40308	1.24539		1.16406	0.751855		0.838691				1.01862	1.05408	1.08599	1.1886	1.2033	1.24416	0.621856	0.722958	0.860444	1.223		1.072	0.633		0.674				0.569	0.0164874
TGME49_245460-t26_1-p1	146	K	ribosomal protein RPS8 GN=TGME49_245460	--	1	7.9789e-13	148.9	3	HTLCLQNK(1)HR	-1.0037	1.08834	0.931218	1.03072	0.831718	0.970361	0.989727		0.947915	1.21001	1.11469	1.13174	1.11424	0.867623	0.849418	0.875153	0.991228	1.04404	1.01187	0.976	0.823	0.925	0.959	1.142	1.131		0.908	1.196	1.186	0.0878824	1.024	0.826655	1.159	0.331986
TGME49_245460-t26_1-p1	123	K	ribosomal protein RPS8 GN=TGME49_245460	--	1	0.00993285	55.578	2	SFYGLDLGK(1)K	1.2219						0.804784			1.19522	1.11469	1.13174	1.11424	0.867623	0.849418	0.875153	0.991228	1.04404	1.01187						0.92			1.181			0.779
TGME49_245460-t26_1-p1	138	K	ribosomal protein RPS8 GN=TGME49_245460	--	1	0.000602784	83.214	3	VSK(1)HTLCLQNK	-1.9145			0.790791	1.20157	1.02494	1.13667		0.846022		1.11469	1.13174	1.11424	0.867623	0.849418	0.875153	0.991228	1.04404	1.01187			0.71	1.385	1.207	1.299		0.81		1.827		1.601		1.141
TGME49_245470-t26_1-p1	98	K	mitotic checkpoint protein, BUB3 family protein GN=TGME49_245470	--	1	6.68443e-06	61.503	3	VVSLGSHTGAVK(1)HCR	-0.49978				1.33472				0.66528		0.979114	1.02126	1.02208	1.06307	1.05579	1.0345	0.927695	0.992615	0.903876				1.256				0.67				1.875
TGME49_245620-t26_1-p1	136	K	ribosomal-ubiquitin protein RPS27A GN=TGME49_245620	--	1	0.000487796	62.398	2	ETCGAGVFMAAHK(1)NR	-1.7781								1.04156	0.958444	1.0751	1.0195	1.10236	0.837488	0.84898	0.858515	1.03536	1.17306	1.04962								0.888	0.913
TGME49_245670-t26_1-p1	552	K	pyruvate dehydrogenase complex subunit PDH-E1Alpha GN=TGME49_245670	--	1	0.0170556	58.313	2	VK(1)AVVDDAVK	-0.21241					1					0.840429	0.796474	0.785837	1.43147	1.52906	1.51049	0.655516	0.706883	0.743838					0.654
TGME49_245680-t26_1-p1	78	K	ribosomal protein RPL21 GN=TGME49_245680	--	1	0.00121922	77.696	2	AVGVEVNK(1)VVGNR	0.065523	0.955016	0.854652	0.931528			1.28376		0.975049		1.12197	1.13283	1.13085	0.859026	0.928665	0.872278	0.966084	0.937632	1.05066	0.851	0.754	0.824			1.472		1.04		1.818		1.415		1.284
TGME49_246090-t26_1-p1	691	K	hypothetical protein GN=TGME49_246090	--	1	6.54005e-06	79.182	2	AK(1)SGPEGCGDSAVSLR	-2.3779	0.78398			0.757383		0.934903	0.996183		1.52755	0.649197	0.724092	0.627227	1.40991	1.33719	1.47261	0.89899	0.996487	0.884291	1.208			0.537		0.635	1.108		1.727	0.485		0.413	0.0680277	1.173
TGME49_246590-t26_1-p1	352	K	hypothetical protein GN=TGME49_246590	--	1	0.00226547	58.889	2	ADTPVPK(1)IPR	-1.0831									1	0.944915	1.36262	1.18402	0.41509	0.439472	0.558803	1.176	1.51519	1.40389									0.712
TGME49_246630-t26_1-p1	313	K	DNA-directed RNA polymerase I RPA43 GN=TGME49_246630	--	1	0.000236763	53.193	2	ACDEK(1)ASETQQAAQK	-3.3631									1
TGME49_246800-t26_1-p1	81	K	acylaminoacyl-peptidase, putative GN=TGME49_246800	--	1	1.03725e-09	77.698	2	GSDSAQQSIVVLGQQK(1)LLK	-1.5219				1.02157	0.85354	1.12489				1.28932	1.27073	1.31199	0.701739	0.697346	0.736364	1.02567	1.00137	0.965475				1.456	1.224	1.528
TGME49_246800-t26_1-p1	741	K	acylaminoacyl-peptidase, putative GN=TGME49_246800	--	1	5.80797e-24	96.183	3	K(1)FHPSFGLTENDIVALYK	-1.1684				0.89472		1.10528				1.28932	1.27073	1.31199	0.701739	0.697346	0.736364	1.02567	1.00137	0.965475				1.275		1.501
TGME49_246960-t26_1-p1	435	K	Metallo-beta-lactamase domain protein(predict) GN=TGME49_246960	--	1	0.000525749	108.24	2	FK(1)YIVQTSWR	-0.68861	1.16419	1.05997		0.419044	0.421123		1.27706	1.2874	1.37121	1.72158	1.61864	1.62441		0.334097		0.802641	0.383849	0.514783	0.676	0.655			1.26		1.591	3.354	2.664	1.893		0.497		3.811	0.0200586
TGME49_246960-t26_1-p1	446	K	Metallo-beta-lactamase domain protein(predict) GN=TGME49_246960	--	1	0.00138918	86.243	2	MQK(1)ALLDAR	-0.0060814	1.3569		1.27941	0.577716	0.642131	0.647888	1.13227	1.14803	1.21564	1.72158	1.61864	1.62441		0.334097		0.802641	0.383849	0.514783	0.788		0.788		1.922		1.411	2.991	2.361	2.439		0.853		2.861	0.039239
TGME49_246982-t26_1-p1	580	K	Putative glycosyltransferase(predict) GN=TGME49_246982	--	1	0.00600765	83.214	2	EIQK(1)LVDPGR	-0.71543				0.9976	0.91189	1.09051				1.01187	0.904318	0.929593	1.15425	1.26319	1.185	0.883989	0.942207	0.725573				0.864	0.722	0.92
TGME49_247350-t26_1-p1	177	K	thioredoxin domain-containing protein GN=TGME49_247350	--	1	0.0147819	62.705	2	ALSGK(1)INVAK	-1.3569					1.1535	1.1384		0.708105		1.04199	1.09112	1.05194	0.961879	0.955358	0.998106	1.00097	0.991646	0.906993					1.207	1.141		0.714				1.644
TGME49_247350-t26_1-p1	182	K	thioredoxin domain-containing protein GN=TGME49_247350	--	1	7.85816e-13	89.489	2	INVAK(1)LDATSNSITAK	-2.0952		0.672628	0.588912	1.11655	1.33199	1.35467	0.935253			1.04199	1.09112	1.05194	0.961879	0.955358	0.998106	1.00097	0.991646	0.906993		0.616	0.56	1.161	1.394	1.357	0.934			2.218	0.00231269	1.396		1.588
TGME49_247350-t26_1-p1	193	K	thioredoxin domain-containing protein GN=TGME49_247350	--	1	0.000802621	95.345	2	LDATSNSITAK(1)R	-1.037			0.86622	0.981298	1.08984	1.14941	0.958532	0.954699		1.04199	1.09112	1.05194	0.961879	0.955358	0.998106	1.00097	0.991646	0.906993			0.823	1.02	1.141	1.152	0.958	0.963		1.342		1.15	0.0716322	1.167
TGME49_247450-t26_1-p1	888	K	C3H1-type domain-containing protein(predict) GN=TGME49_247450	--	1	0.000328121	67.887	2	EPK(1)AGACSNLGPR	-0.37475		1.14099	0.859745		0.756632			1.24263		1.12322	1.11125	1.11435	0.850216	0.823676	0.849518	1.02454	1.06716	1.03608		1.027	0.772		0.919			1.164		1.022		0.79		1.294
TGME49_247485-t26_1-p1	296	K	zinc finger, C3HC4 type (RING finger) domain-containing protein GN=TGME49_247485	--	1	0.0217762	65.173	2	K(1)LSASALAELPR	-0.27846			1.18697					0.813026
TGME49_247510-t26_1-p1	74	K	fructose-bisphospatase II GN=TGME49_247510	--	1	0.0155084	67.507	2	LAAK(1)VVNR	0.41798		0.848488			1.32021		0.831306			0.865806	0.864412	0.85941	1.32353	1.29287	1.31988	0.81968	0.783354	0.871054		0.982			1.021		1.014			1.04		1.007		1.033
TGME49_247510-t26_1-p1	378	K	fructose-bisphospatase II GN=TGME49_247510	--	1	0.00147848	95.656	2	LHANCLVGK(1)NSS	0.13367					1.36085	1.29886		0.340297		0.865806	0.864412	0.85941	1.32353	1.29287	1.31988	0.81968	0.783354	0.871054					1.053	0.984		0.434				2.347
TGME49_247510-t26_1-p1	70	K	fructose-bisphospatase II GN=TGME49_247510	--	1	0.00111045	74.524	2	LLTAIK(1)LAAK	-1.1261		0.849141			0.944553	1.25146		1.01873	0.936118	0.865806	0.864412	0.85941	1.32353	1.29287	1.31988	0.81968	0.783354	0.871054		0.982			0.731	0.948		1.3	1.075	0.855		0.707	0.161258	1.209
TGME49_247550-t26_1-p1	127	K	heat shock protein HSP60 GN=TGME49_247550	--	1	0.00142728	54.418	2	EGCK(1)AVDAGMNPMDLLR	0.59547	0.805831			1.1338	0.995081	1.06529				1.11689	1.09939	1.09149	0.893941	0.920845	0.913702	1.01203	0.979201	0.972511	0.721			1.268	1.081	1.166				1.625
TGME49_247550-t26_1-p1	299	K	heat shock protein HSP60 GN=TGME49_247550	--	1	4.58902e-10	93.649	3	ICAVK(1)APGFGDHR	-1.2003	0.629394	0.789973	0.715919	1.06655	1.53003	1.60072	0.859266		0.808147	1.11689	1.09939	1.09149	0.893941	0.920845	0.913702	1.01203	0.979201	0.972511	0.564	0.719	0.656	1.193	1.662	1.752	0.849		0.831	2.376	0.00357355	1.828	0.0321901	1.3	0.0619772
TGME49_247550-t26_1-p1	56	K	heat shock protein HSP60 GN=TGME49_247550	--	1	8.92632e-09	124.62	2	LADAVGVTLGPK(1)GR	1.569	0.711015	0.584336		1.26387	1.15443	1.28018		1.00617		1.11689	1.09939	1.09149	0.893941	0.920845	0.913702	1.01203	0.979201	0.972511	0.637	0.532		1.414	1.254	1.401		1.028		2.321	0.0020664	1.319		1.759
TGME49_247550-t26_1-p1	294	K	heat shock protein HSP60 GN=TGME49_247550	--	1	0.0113726	70.389	2	LGLK(1)ICAVK	-1.0676	0.76128				1.23872					1.11689	1.09939	1.09149	0.893941	0.920845	0.913702	1.01203	0.979201	0.972511	0.682				1.345					1.972
TGME49_247550-t26_1-p1	239	K	heat shock protein HSP60 GN=TGME49_247550	--	1	0.000197728	66.913	2	VELEK(1)PFVLLYDK	1.5701	1.22785	1.27075			0.803006	0.698388				1.11689	1.09939	1.09149	0.893941	0.920845	0.913702	1.01203	0.979201	0.972511	1.099	1.156			0.872	0.764				0.725	0.0448785
TGME49_247700-t26_1-p1	2361	K	AP2 domain transcription factor AP2XII-4 GN=TGME49_247700	--	1	0.0198119	52.837	2	PSCASVK(1)PLR	0.81998		1.20636						0.793645		1.08932	1.01353	1.12661	0.991092	0.96827	0.938596	0.904208	0.981883	0.986494		1.19						0.808						0.679
TGME49_247760-t26_1-p1	188	K	AMP-binding enzyme domain-containing protein GN=TGME49_247760	--	1	0.0156467	70.806	2	K(1)SCLGFGEYK	0.59247	0.913277		0.841849				1.09911	1.14576		1.00483	1.01552	1.00055	1.01636	1.02911	1.00999	0.949917	0.972987	1.00074	0.909		0.841				1.157	1.178						1.334	0.0185222
TGME49_247760-t26_1-p1	462	K	AMP-binding enzyme domain-containing protein GN=TGME49_247760	--	1	1.20585e-05	61.503	2	MLDK(1)ILSGVSEK	0.64851			0.575058		1.00963	1.08615	1.15025	1.17891		1.00483	1.01552	1.00055	1.01636	1.02911	1.00999	0.949917	0.972987	1.00074			0.575		0.981	1.075	1.211	1.212		1.788		0.849	0.068808	2.107
TGME49_248120-t26_1-p1	46	K	Putative RSC6/BAF60A-like with A SWIB domain, related protein(predict) GN=TGME49_248120	--	1	0.0498915	42.218	2	K(1)PSSASTAANASLR	0.32699		1								1.12829	1.10073	1.04941	0.849359	0.899894	0.895203	0.984802	1.0526	1.03971		0.908
TGME49_248340-t26_1-p1	51	K	GTP-binding nuclear protein ran/tc4 GN=TGME49_248340	--	1	0.00529806	76.85	2	HLTGEFEK(1)K	1.6277	0.635238			0.924539	1.07702	0.985365	1.37784			1.09628	1.13298	1.10109	0.893973	0.899666	0.883261	0.995613	1.01813	0.979015	0.579			1.034	1.197	1.116	1.384			1.927		0.806		2.39
TGME49_248340-t26_1-p1	52	K	GTP-binding nuclear protein ran/tc4 GN=TGME49_248340	--	1	9.79906e-08	96.78	2	K(1)YIPTLGVEVHPLK	-0.94987	0.813335	0.873696	0.80991	1.16623	1.16919	1.25156	0.975946	0.940129		1.09628	1.13298	1.10109	0.893973	0.899666	0.883261	0.995613	1.01813	0.979015	0.742	0.771	0.736	1.305	1.3	1.417	0.98	0.923		1.788	5.12552e-05	1.409	0.00401948	1.269	0.00377692
TGME49_248340-t26_1-p1	113	K	GTP-binding nuclear protein ran/tc4 GN=TGME49_248340	--	1	1.26134e-07	159.44	2	ITYK(1)NIPNWYR	-1.1529	0.934275	0.990456	0.891922	0.971927	0.950431	0.868783	1.09301	1.21176	1.08744	1.09628	1.13298	1.10109	0.893973	0.899666	0.883261	0.995613	1.01813	0.979015	0.852	0.874	0.81	1.087	1.056	0.984	1.098	1.19	1.111	1.233	0.00485721	0.92	0.097218	1.34	0.000955486
TGME49_248340-t26_1-p1	37	K	GTP-binding nuclear protein ran/tc4 GN=TGME49_248340	--	1	1.45859e-23	96.453	2	LILVGDGGVGK(1)TTLVK	-0.79062	1.05937	0.926512	0.967662	0.882899		1.06503	1.05048	1.04804		1.09628	1.13298	1.10109	0.893973	0.899666	0.883261	0.995613	1.01813	0.979015	0.966	0.818	0.879	0.988		1.206	1.055	1.029		1.236	0.119759	1.053	0.688635	1.174	0.0813537
TGME49_248340-t26_1-p1	173	K	GTP-binding nuclear protein ran/tc4 GN=TGME49_248340	--	1	2.07787e-07	95.677	2	SNYNFEK(1)PFLWLAR	4.1835							1.18104	0.98674	0.832222	1.09628	1.13298	1.10109	0.893973	0.899666	0.883261	0.995613	1.01813	0.979015							1.186	0.969	0.85
TGME49_248390-t26_1-p1	36	K	ribosomal protein RPL26 GN=TGME49_248390	--	1	0.00119858	61.194	2	IMTAPLCK(1)ELR	-1.3014	1.04788			0.936855	0.952194	0.934638	1.0503		1.07813	1.19414	1.21897	1.22268	0.759495	0.733821	0.773074	1.10121	1.09081	0.905792	0.878			1.234	1.298	1.209	0.954		1.19	1.42		1.163	0.168359	1.221
TGME49_248390-t26_1-p1	28	K	ribosomal protein RPL26 GN=TGME49_248390	--	1	0.0203346	79.889	2	K(1)IMTAPLCK	-5.1587		0.72352	0.711899					1.56458		1.19414	1.21897	1.22268	0.759495	0.733821	0.773074	1.10121	1.09081	0.905792		0.594	0.582					1.434						2.439
TGME49_248480-t26_1-p1	120	K	ribosomal protein RPS9 GN=TGME49_248480	--	1	0.0447134	43.613	2	LGLAK(1)SIHHAR	-0.76173	1									1.31618	1.22929	1.23115	0.728007	0.756559	0.764969	1.04182	1.04584	0.886192	0.76
TGME49_248600-t26_1-p1	464	K	aspartate aminotransferase GN=TGME49_248600	--	1	0.0156802	53.028	2	AK(1)VVLSQVK	-6.4855			1							1.21024	1.22386	1.16642	0.687918	0.671226	0.663512	1.13342	1.12991	1.11348			0.857
TGME49_248600-t26_1-p1	332	K	aspartate aminotransferase GN=TGME49_248600	--	1	0.000952664	48.945	2	K(1)AGLEVATYPYWNPATK	-2.0774							0.914474	0.920465	1.16506	1.21024	1.22386	1.16642	0.687918	0.671226	0.663512	1.13342	1.12991	1.11348							0.807	0.815	1.046
TGME49_248700-t26_1-p1	52	K	alveolin domain containing intermediate filament IMC12 GN=TGME49_248700	--	1	0.046849	46.068	2	QTMCVK(1)EVK	-0.48938									1	1.20488	1.19403	1.19861	0.767548	0.780145	0.794685	1.02714	0.995676	1.03729									0.964
TGME49_248740-t26_1-p1	877	K	hypothetical protein GN=TGME49_248740	--	1	6.74512e-06	53.782	2	SIEATAK(1)PALSSSCVK	-1.963		0.575118			1.23775	0.927003		0.973828	1.2863	1.03155	0.991105	0.998925	0.965646	0.975009	0.99132	1.00169	1.01951	1.02524		0.58			1.269	0.935		0.955	1.255	1.9		0.997	0.982624	1.905
TGME49_248880-t26_1-p1	253	K	GTPase RAB7 GN=TGME49_248880	--	1	0.00135881	115.04	2	TSLMNQYVNK(1)K	-0.42689	0.754363	0.512347	0.629109				1.42586		1.67832	0.865471	0.839035	0.834593	1.15024	1.14452	1.13058	1.0207	1.0101	1.00477	0.872	0.611	0.754				1.397		1.67					2.057	0.0164131
TGME49_248880-t26_1-p1	361	K	GTPase RAB7 GN=TGME49_248880	--	1	0.0113845	54.309	2	VSSSK(1)AEAFCR	-1.2005		0.795266		1.08783		1.11643		0.895849	1.10463	0.865471	0.839035	0.834593	1.15024	1.14452	1.13058	1.0207	1.0101	1.00477		0.948		0.946		0.987		0.887	1.099	1.02		0.973	0.861876	1.047
TGME49_249030-t26_1-p1	154	K	endonuclease/exonuclease/phosphatase family protein GN=TGME49_249030	--	1	3.16462e-06	58.061	2	TLEQDK(1)DCPFPYQTR	-0.51948					1					1.07607	1.06727	1.02001	1.03475	1.0441	1.00223	0.911962	0.899262	0.944354					0.958
TGME49_249180-t26_1-p1	405	K	bifunctional dihydrofolate reductase-thymidylate synthase GN=TGME49_249180	--	1	0.00520404	110.52	2	IWDK(1)NVTR	-0.58475	1.30299			0.69452	0.802489	0.819688	1.11476	1.11695	1.1486	0.986177	1.01043	0.993662	0.999755	1.00666	0.991515	1.00979	1.0033	0.998711	1.321			0.695	0.797	0.827	1.104	1.113	1.15	0.585		0.689	0.00230173	0.85
TGME49_249180-t26_1-p1	3	K	bifunctional dihydrofolate reductase-thymidylate synthase GN=TGME49_249180	--	1	0.00625104	58.794	2	MQK(1)PVCLVVAMTPK	-1.3753								0.921446	1.07855	0.986177	1.01043	0.993662	0.999755	1.00666	0.991515	1.00979	1.0033	0.998711								0.918	1.08
TGME49_249180-t26_1-p1	40	K	bifunctional dihydrofolate reductase-thymidylate synthase GN=TGME49_249180	--	1	0.00323501	66.619	2	VTK(1)TTPEEASR	-1.1942	0.941621	0.943734					1.02356	1.09108		0.986177	1.01043	0.993662	0.999755	1.00666	0.991515	1.00979	1.0033	0.998711	0.955	0.934					1.014	1.087						1.112	0.101195
TGME49_249180-t26_1-p1	371	K	bifunctional dihydrofolate reductase-thymidylate synthase GN=TGME49_249180	--	1	0.000102077	89.636	2	YSLDQAFPLLTTK(1)R	1.5503		1.11032	1.01356		0.934449	0.873627	1.05212	0.980384	1.03554	0.986177	1.01043	0.993662	0.999755	1.00666	0.991515	1.00979	1.0033	0.998711		1.099	1.02		0.928	0.881	1.042	0.977	1.037	0.854	0.0738978	0.888	0.0368378	0.961	0.386128
TGME49_249230-t26_1-p1	258	K	hypothetical protein GN=TGME49_249230	--	1	0.0198959	60.709	2	DIEEK(1)IQK	0.31587					1
TGME49_249240-t26_1-p1	22	K	calmodulin, putative GN=TGME49_249240	--	1	1.25372e-05	47.148	2	EAFSLFDK(1)DGDGTITTK	-0.57179							0.943427		1.05657	1.04265	1.01506	1.04759	0.867008	0.874605	0.885712	1.14551	1.09221	1.02966							0.824		1.026
TGME49_249250-t26_1-p1	52	K	ribosomal protein RPL35A GN=TGME49_249250	--	1	0.0146377	53.028	2	DTQFYLGK(1)R	1.4127					0.942316				1.05768	1.20005	1.23262	1.20285	0.814681	0.782612	0.80603	1.08354	0.985735	0.891877					1.204				1.186			1.015
TGME49_249250-t26_1-p1	44	K	ribosomal protein RPL35A GN=TGME49_249250	--	1	0.013231	88.734	2	K(1)DTQFYLGK	1.6479		0.853804		0.945597	1.2006					1.20005	1.23262	1.20285	0.814681	0.782612	0.80603	1.08354	0.985735	0.891877		0.693		1.161	1.534					1.944
TGME49_249270-t26_1-p1	267	K	protein disulfide isomerase-related protein (provisional), putative GN=TGME49_249270	--	0.999924	0.0039306	45.422	2	LAGK(1)IDAGTDAKPSEK	1.0348	1									1.24853	1.25194	1.25515	0.751377	0.703797	0.711825	1.0608	1.06706	0.949521	0.801
TGME49_249390-t26_1-p1	122	K	glutamate/leucine/phenylalanine/valine dehydrogenase family protein GN=TGME49_249390	--	1	1.10445e-57	165.7	3	APSAVFHPSTSAPAICFPK(1)R	-1.9152	0.774813	0.855477	0.714916	1.1832	1.28773	1.27667	0.935838	0.953875	1.01748	1.00963	1.01577	1.02349	1.00552	1.00777	0.992057	0.953524	0.981015	1.01121	0.767	0.842	0.699	1.177	1.278	1.287	0.981	0.972	1.006	1.621	0.00134428	1.265	0.00154423	1.282	0.0100852
TGME49_249390-t26_1-p1	304	K	glutamate/leucine/phenylalanine/valine dehydrogenase family protein GN=TGME49_249390	--	1	0.00433938	82.437	2	FLGLSGK(1)TTPYR	0.16925					1.11046	1.13086		0.758683		1.00963	1.01577	1.02349	1.00552	1.00777	0.992057	0.953524	0.981015	1.01121					1.102	1.14		0.773				1.45
TGME49_249390-t26_1-p1	739	K	glutamate/leucine/phenylalanine/valine dehydrogenase family protein GN=TGME49_249390	--	1	0.00212039	68.108	2	GVILLSK(1)TDSR	1.2649				1.0364	1.18371	0.92351			0.85638	1.00963	1.01577	1.02349	1.00552	1.00777	0.992057	0.953524	0.981015	1.01121				1.031	1.175	0.931			0.847			1.235
TGME49_249530-t26_1-p1	121	K	exportin 1, putative GN=TGME49_249530	--	1	0.000587856	76.563	2	ACQTEK(1)HFVNK	-0.65968	1.04606							0.953937		0.93478	0.930727	0.933506	1.10877	1.11708	1.10461	0.955702	0.984035	0.930791	1.119							0.969						0.866
TGME49_249530-t26_1-p1	115	K	exportin 1, putative GN=TGME49_249530	--	1	0.00132512	70.638	2	LASDEK(1)ACQTEK	-1.1724				0.999274	0.959993				1.04073	0.93478	0.930727	0.933506	1.10877	1.11708	1.10461	0.955702	0.984035	0.930791				0.901	0.859				1.118			0.787
TGME49_249530-t26_1-p1	448	K	exportin 1, putative GN=TGME49_249530	--	1	0.00462599	56.938	2	VK(1)MYSGVLNQVR	-1.1129		1.05053	0.762243			0.900535	1.41948		0.867209	0.93478	0.930727	0.933506	1.10877	1.11708	1.10461	0.955702	0.984035	0.930791		1.129	0.817			0.815	1.485		0.932	0.838		0.674		1.242	0.548552
TGME49_249740-t26_1-p1	95	K	translation machinery associated tma7 protein GN=TGME49_249740	--	1	0.00936973	53.193	2	K(1)ASCEDETDMEFK	-5.1976									1	0.807074	0.830572	0.766046				1.07102	1.52529
TGME49_249900-t26_1-p1	11	K	adenine nucleotide translocator, putative GN=TGME49_249900	--	1	0.000350224	69.224	2	AAPTVSAGGK(1)EK	-0.068661	1.1641	1.10063	0.771665				0.91238	0.953672	1.09756	1.08809	1.04483	1.1153	0.964275	0.93264	0.959006	0.986767	0.9669	0.942194	1.07	1.053	0.692				0.925	0.986	1.165					1.093	0.550313
TGME49_249900-t26_1-p1	179	K	adenine nucleotide translocator, putative GN=TGME49_249900	--	1	3.68759e-31	166.65	2	EFTGLVDCLGK(1)IFR	2.4503		0.0937887		0.122071			1.50242	1.65526	1.62645	1.08809	1.04483	1.1153	0.964275	0.93264	0.959006	0.986767	0.9669	0.942194		0.09		0.127			1.523	1.712	1.726	1.411		0.077		18.374
TGME49_249900-t26_1-p1	278	K	adenine nucleotide translocator, putative GN=TGME49_249900	--	1	4.87994e-08	85.443	2	GEQEIQYTGTADCWK(1)K	-1.4816	1.32534					0.997638			0.677025	1.08809	1.04483	1.1153	0.964275	0.93264	0.959006	0.986767	0.9669	0.942194	1.218					1.04			0.719	0.854		1.446		0.59
TGME49_249900-t26_1-p1	279	K	adenine nucleotide translocator, putative GN=TGME49_249900	--	1	0.003363	115.41	2	K(1)VYQQEGFK	-0.68012	1.10794	1.11625	0.998068	0.962935	1.04016	1.04511	0.867537	0.878103	0.983893	1.08809	1.04483	1.1153	0.964275	0.93264	0.959006	0.986767	0.9669	0.942194	1.018	1.068	0.895	0.999	1.115	1.09	0.879	0.908	1.044	1.075	0.303163	1.132	0.115089	0.95	0.52651
TGME49_249900-t26_1-p1	14	K	adenine nucleotide translocator, putative GN=TGME49_249900	--	1	0.0116091	69.224	2	K(1)GNADSQLMNTAK	-0.78222								1		1.08809	1.04483	1.1153	0.964275	0.93264	0.959006	0.986767	0.9669	0.942194								1.034
TGME49_249900-t26_1-p1	164	K	adenine nucleotide translocator, putative GN=TGME49_249900	--	1	0.000646761	94.507	2	LASDVGK(1)GNER	-0.52973	1.03123	0.881289	0.911415		1.18516	0.990908				1.08809	1.04483	1.1153	0.964275	0.93264	0.959006	0.986767	0.9669	0.942194	0.948	0.843	0.817		1.271	1.033				1.325	0.0639426
TGME49_249900-t26_1-p1	62	K	adenine nucleotide translocator, putative GN=TGME49_249900	--	1	0.00551678	53.782	2	MLIQTQDSIPEIK(1)EGK	-0.48156	1.09663	0.903375								1.08809	1.04483	1.1153	0.964275	0.93264	0.959006	0.986767	0.9669	0.942194	1.008	0.865
TGME49_249900-t26_1-p1	49	K	adenine nucleotide translocator, putative GN=TGME49_249900	--	1	3.22699e-05	68.127	2	VK(1)MLIQTQDSIPEIK	-6.9305		1.39682					0.603179			1.08809	1.04483	1.1153	0.964275	0.93264	0.959006	0.986767	0.9669	0.942194		1.337					0.611							0.457
TGME49_249970-t26_1-p1	181	K	PH domain-containing protein(predict) GN=TGME49_249970	--	1	0.000250918	80.379	2	ITSVK(1)SQADNTK	-1.5589					1.0181		1.0579	0.793929	1.13007	1.15456	1.0741	1.15796	0.795885	0.854806	0.800879	1.04204	1.21194	0.907842					1.191		1.015	0.655	1.245			1.226
TGME49_249970-t26_1-p1	146	K	PH domain-containing protein(predict) GN=TGME49_249970	--	1	9.81041e-14	139.5	2	VTCSK(1)DGEEVQWFK	-1.4839		0.384381	0.460302	1.41306	1.43079	1.39723	1.02762	0.788869	1.09774	1.15456	1.0741	1.15796	0.795885	0.854806	0.800879	1.04204	1.21194	0.907842		0.358	0.398	1.775	1.674	1.745	0.986	0.651	1.209	4.58	5.83096e-05	1.825	0.0258119	2.51	0.0335351
TGME49_249990-t26_1-p1	748	K	Microtubule-binding protein, putative(predict) GN=TGME49_249990	--	1	0.00157943	49.485	2	APTCGATITSSGVAK(1)R	-2.2706	0.959244					1.04076				1.01294	0.966476	0.989296	0.946034	0.938072	0.92098	1.04965	1.10126	1.07529	0.947					1.13				1.193
TGME49_249990-t26_1-p1	387	K	Microtubule-binding protein, putative(predict) GN=TGME49_249990	--	1	1.24912e-07	130.12	2	IEK(1)VCSVMSHLVK	-1.7028	0.838324		0.77791	0.846511	0.905966	0.933667	1.22375	1.35589	1.11799	1.01294	0.966476	0.989296	0.946034	0.938072	0.92098	1.04965	1.10126	1.07529	0.828		0.786	0.895	0.966	1.014	1.166	1.231	1.04	1.188	0.0435167	0.836	0.0449214	1.42	0.0138409
TGME49_250770-t26_1-p1	199	K	eukaryotic initiation factor-4A, putative GN=TGME49_250770	--	1	0.000589135	108.91	2	GFK(1)SQIYDVFK	0.090699		0.75159		0.926471		0.900571	1.11253	1.10278	1.20606	0.792393	0.801565	0.782575	1.25489	1.28364	1.22138	0.953674	0.974131	0.93575		0.938		0.738		0.737	1.167	1.132	1.289	0.786		0.617	0.00245921	1.275
TGME49_250770-t26_1-p1	61	K	eukaryotic initiation factor-4A, putative GN=TGME49_250770	--	1	1.80422e-14	92.593	2	GIYSYGFEK(1)PSAIQQR	-1.1102		0.46205		1.16773	1.48348	1.41825	0.68975	0.920052	0.858685	0.792393	0.801565	0.782575	1.25489	1.28364	1.22138	0.953674	0.974131	0.93575		0.576		0.931	1.156	1.161	0.723	0.944	0.918	1.88		1.256	0.108444	1.496
TGME49_250770-t26_1-p1	243	K	eukaryotic initiation factor-4A, putative GN=TGME49_250770	--	1	3.93696e-07	82.822	2	ILVK(1)NDELTLEGIR	-4.7697		0.543636			1.33204	1.2882	0.843657	0.992461		0.792393	0.801565	0.782575	1.25489	1.28364	1.22138	0.953674	0.974131	0.93575		0.678			1.038	1.055	0.885	1.019		1.544		1.099	0.304674	1.404
TGME49_250770-t26_1-p1	375	K	eukaryotic initiation factor-4A, putative GN=TGME49_250770	--	1	0.00284499	53.782	2	K(1)GVAINFVTSSDVEQLK	0.458						1				0.792393	0.801565	0.782575	1.25489	1.28364	1.22138	0.953674	0.974131	0.93575						0.819
TGME49_250770-t26_1-p1	290	K	eukaryotic initiation factor-4A, putative GN=TGME49_250770	--	1	0.0223557	82.437	2	K(1)VDFLTSK	-0.71165		0.555736			1.50989	1.49175	0.704577	0.738047		0.792393	0.801565	0.782575	1.25489	1.28364	1.22138	0.953674	0.974131	0.93575		0.693			1.176	1.221	0.739	0.758		1.729		1.601	0.00231063	1.08
TGME49_250770-t26_1-p1	297	K	eukaryotic initiation factor-4A, putative GN=TGME49_250770	--	1	0.00395592	68.108	2	VDFLTSK(1)MSER	2.8704						1.38172	0.773385		0.844891	0.792393	0.801565	0.782575	1.25489	1.28364	1.22138	0.953674	0.974131	0.93575						1.131	0.811		0.903			1.32
TGME49_250770-t26_1-p1	155	K	eukaryotic initiation factor-4A, putative GN=TGME49_250770	--	1	0.00039684	47.27	3	LK(1)AGVHMVVGTPGR	-1.2423						1				0.792393	0.801565	0.782575	1.25489	1.28364	1.22138	0.953674	0.974131	0.93575						0.819
TGME49_250820-t26_1-p1	624	K	hypothetical protein GN=TGME49_250820	--	1	0.00181343	77.347	2	K(1)STASGASAESHQR	-1.4632							1			1.03321	1.04523	1.02793	0.899016	0.913734	0.907174	1.11509	1.064	0.994617							0.897
TGME49_250880-t26_1-p1	211	K	kinase, pfkB family protein GN=TGME49_250880	--	1	2.04053e-05	150.85	2	ELCDK(1)EGLATR	-0.39357	1.03125	0.898799	0.853015	1.1158	1.17103	1.18554	0.835944	0.829444	1.07917	1.22536	1.22021	1.225	0.777156	0.752901	0.709494	0.962129	1.13388	0.993856	0.842	0.737	0.696	1.436	1.555	1.671	0.869	0.732	1.086	2.049	0.000547726	1.735	0.0100528	1.181	0.286384
TGME49_251500-t26_1-p1	246	K	eukaryotic initiation factor-3, subunit 3, putative GN=TGME49_251500	--	1	0.0230838	59.645	2	AK(1)ASYPLR	-2.527									1	1.02243	1.00499	0.961602	1.10089	1.09731	1.10697	0.973411	0.905958	0.826428									1.21
TGME49_251500-t26_1-p1	499	K	eukaryotic initiation factor-3, subunit 3, putative GN=TGME49_251500	--	1	0.000582618	117.45	2	ESLK(1)QQQLQK	-0.6178			0.689539	1.11453	1.26741	1.14765	0.890331	0.809643	1.0809	1.02243	1.00499	0.961602	1.10089	1.09731	1.10697	0.973411	0.905958	0.826428			0.717	1.012	1.155	1.037	0.915	0.894	1.308	1.49		1.028	0.764541	1.449
TGME49_251500-t26_1-p1	582	K	eukaryotic initiation factor-3, subunit 3, putative GN=TGME49_251500	--	1	0.0020574	43.865	2	K(1)QTPAGLSAAVAAAAADAK	0.087859						1				1.02243	1.00499	0.961602	1.10089	1.09731	1.10697	0.973411	0.905958	0.826428						0.903
TGME49_251550-t26_1-p1	30	K	acyl-coa-binding protein GN=TGME49_251550	--	1	4.42972e-06	68.42	2	ESGLNPTTEQK(1)LEFYK	0.40157				1.01333	1.14166	1.05233		0.79268
TGME49_251550-t26_1-p1	60	K	acyl-coa-binding protein GN=TGME49_251550	--	1	0.00713458	50.314	2	SK(1)HSAWMSVK	-0.027857								1
TGME49_251550-t26_1-p1	19	K	acyl-coa-binding protein GN=TGME49_251550	--	1	6.09291e-15	106.98	2	YVQTSGK(1)ESGLNPTTEQK	-1.4359	0.534345	0.622432	0.674946	1.34763	1.62416	1.52035	1.07521	0.520163	1.08077
TGME49_251630-t26_1-p1	876	K	slc30a2 protein GN=TGME49_251630	--	1	0.0143333	104.39	2	K(1)ATVLCQR	-0.16682		1.29273			0.812679	0.754232	1.06517	1.07519		1.18119	1.21014	1.27341	0.874159	0.79178	0.790187	0.934765	0.93301	1.01136		1.068			1.026	0.954	1.14	1.152		0.927		0.864	0.057221	1.073
TGME49_251680-t26_1-p1	92	K	histamine-releasing factor, putative GN=TGME49_251680	--	1	4.00503e-07	128.97	2	EFGTYIK(1)GYMQR	-0.33597		0.309469		0.915386	0.976425	1.10632	1.07453	1.35333	1.26454	0.775326	0.824687	0.835419	1.33215	1.27961	1.27391	0.860387	0.880641	0.937868		0.375		0.687	0.763	0.868	1.249	1.537	1.348	2.06		0.561	0.00309439	3.675
TGME49_251680-t26_1-p1	122	K	histamine-releasing factor, putative GN=TGME49_251680	--	1	8.90357e-12	152.23	2	FMSGAQALVK(1)K	-0.66523	0.604439	0.684232	0.670228		1.45149	1.52026	1.02997	1.0503	0.989077	0.775326	0.824687	0.835419	1.33215	1.27961	1.27391	0.860387	0.880641	0.937868	0.78	0.83	0.802		1.134	1.193	1.197	1.193	1.055	1.447	0.00114337	1.013	0.815211	1.428	0.00142631
TGME49_251680-t26_1-p1	104	K	histamine-releasing factor, putative GN=TGME49_251680	--	1	0.000109162	92.707	3	GHLEK(1)NHPDR	-1.154	0.652869		0.564269	1.08767	1.45484	1.36028		0.880072		0.775326	0.824687	0.835419	1.33215	1.27961	1.27391	0.860387	0.880641	0.937868	0.842		0.675	0.816	1.137	1.068		0.999		1.328	0.169319	1.008		1.317
TGME49_251680-t26_1-p1	85	K	histamine-releasing factor, putative GN=TGME49_251680	--	1	0.0150281	108.4	2	K(1)EFGTYIK	2.3525				1.13715	1.20751		0.761689		0.893654	0.775326	0.824687	0.835419	1.33215	1.27961	1.27391	0.860387	0.880641	0.937868				0.854	0.944		0.885		0.953			0.978	0.75177
TGME49_251680-t26_1-p1	84	K	histamine-releasing factor, putative GN=TGME49_251680	--	1	0.00314177	106	2	LQETPFSK(1)K	-0.41274				1.11919	1.22214	1.22567		0.3936	1.0394	0.775326	0.824687	0.835419	1.33215	1.27961	1.27391	0.860387	0.880641	0.937868				0.84	0.955	0.962		0.447	1.108			1.182	0.496187
TGME49_251680-t26_1-p1	112	K	histamine-releasing factor, putative GN=TGME49_251680	--	1	0.000259012	54.261	2	VDK(1)FMSGAQALVK	-0.03825				0.83126		1.50217			0.666572	0.775326	0.824687	0.835419	1.33215	1.27961	1.27391	0.860387	0.880641	0.937868				0.624		1.179			0.711			1.268
TGME49_251690-t26_1-p1	12	K	seryl-tRNA synthetase, cytoplasmic, putative GN=TGME49_251690	--	1	0.0216583	54.309	2	AEK(1)GGDPALVR	-0.95375					1					0.716533	0.676709	0.690022	1.52353	1.55783	1.54039	0.742229	0.773274	0.779495					0.642
TGME49_251690-t26_1-p1	73	K	seryl-tRNA synthetase, cytoplasmic, putative GN=TGME49_251690	--	1	0.00439464	45.654	2	DAK(1)DPCQDLLAK	-0.35128									1	0.716533	0.676709	0.690022	1.52353	1.55783	1.54039	0.742229	0.773274	0.779495									1.283
TGME49_251690-t26_1-p1	82	K	seryl-tRNA synthetase, cytoplasmic, putative GN=TGME49_251690	--	1	0.00233612	48.201	2	DPCQDLLAK(1)SAELK	-1.2463				0.519358	1.48064					0.716533	0.676709	0.690022	1.52353	1.55783	1.54039	0.742229	0.773274	0.779495				0.341	0.95
TGME49_251690-t26_1-p1	87	K	seryl-tRNA synthetase, cytoplasmic, putative GN=TGME49_251690	--	1	0.0322787	55.235	2	SAELK(1)QR	-2.5114									1	0.716533	0.676709	0.690022	1.52353	1.55783	1.54039	0.742229	0.773274	0.779495									1.283
TGME49_251690-t26_1-p1	308	K	seryl-tRNA synthetase, cytoplasmic, putative GN=TGME49_251690	--	1	0.00249732	40.53	3	EAGSHGK(1)DCWGIFR	-1.5689						1				0.716533	0.676709	0.690022	1.52353	1.55783	1.54039	0.742229	0.773274	0.779495						0.649
TGME49_251690-t26_1-p1	62	K	seryl-tRNA synthetase, cytoplasmic, putative GN=TGME49_251690	--	1	0.000343818	80.379	2	ELNAVNK(1)EIGQR	0.46407	0.653497	0.733638	0.478361	1.47567	1.52983	1.7266		0.640163	0.76224	0.716533	0.676709	0.690022	1.52353	1.55783	1.54039	0.742229	0.773274	0.779495	0.912	1.084	0.693	0.969	0.982	1.121		0.828	0.978	1.142	0.346081	1.134	0.23765	1.007	0.915898
TGME49_251690-t26_1-p1	54	K	seryl-tRNA synthetase, cytoplasmic, putative GN=TGME49_251690	--	1	0.00276369	86.729	2	ENLFQLEQLK(1)K	1.596					1					0.716533	0.676709	0.690022	1.52353	1.55783	1.54039	0.742229	0.773274	0.779495					0.642
TGME49_251780-t26_1-p1	264	K	heat shock protein GN=TGME49_251780	--	1	0.000919872	67.927	2	DAGK(1)IAGLEVLR	-0.42528		1								1.30339	1.2728	1.27787	0.758088	0.74629	0.767218	0.965152	0.980567	0.92863		0.786
TGME49_251780-t26_1-p1	399	K	heat shock protein GN=TGME49_251780	--	1	0.0286347	41.796	2	HLQVK(1)LTR	-1.1176					1					1.30339	1.2728	1.27787	0.758088	0.74629	0.767218	0.965152	0.980567	0.92863					1.34
TGME49_273760-t26_1-p1	425	K	heat shock protein HSP70 GN=TGME49_273760	--	1	0.036006	71.066	2	NTTIPTK(1)K	-2.3266	1.12198							0.878019		1.08614	1.07811	1.07577	0.920533	0.914654	0.936353	1.0057	0.995428	0.987302	1.033							0.882						0.854
TGME49_251780-t26_1-p1	454	K	heat shock protein GN=TGME49_251780	--	1	0.000591649	81.48	2	VTELVK(1)QIFGK	-0.78582	1.1956		1.25687		0.547524					1.30339	1.2728	1.27787	0.758088	0.74629	0.767218	0.965152	0.980567	0.92863	0.917		0.984		0.734					0.772
TGME49_251810-t26_1-p1	69	K	translation initiation factor eIF-5A, putative GN=TGME49_251810	--	1	1.27308e-05	77.431	2	AHIVGLDIFTGK(1)K	-0.42849					0.930535	0.940587	0.984984	1.05604	1.08786	1.02932	0.980374	0.985624	1.07911	1.06598	1.08969	0.924458	0.917924	0.92752					0.873	0.863	1.065	1.15	1.173			0.769	0.0063546
TGME49_251810-t26_1-p1	70	K	translation initiation factor eIF-5A, putative GN=TGME49_251810	--	1	1.48004e-11	85.764	3	K(1)YEDVCPTSHNMEVPNVK	-3.2551				0.918125	1.03411	1.04776				1.02932	0.980374	0.985624	1.07911	1.06598	1.08969	0.924458	0.917924	0.92752				0.851	0.97	0.962
TGME49_251810-t26_1-p1	154	K	translation initiation factor eIF-5A, putative GN=TGME49_251810	--	1	0.0305242	111.61	2	EK(1)IIASK	-1.1632	0.770401	0.618891		1.20614	1.6386	1.55579	0.692485	0.67825	0.839442	1.02932	0.980374	0.985624	1.07911	1.06598	1.08969	0.924458	0.917924	0.92752	0.748	0.631		1.118	1.537	1.428	0.749	0.739	0.905	1.974	0.0168447	1.706	0.0103988	1.157	0.263434
TGME49_251810-t26_1-p1	41	K	translation initiation factor eIF-5A, putative GN=TGME49_251810	--	1	1.38425e-08	122.66	2	GNPCK(1)VVDYSTSK	-0.7531	0.872606	0.918428	0.727742	1.16395	1.29806	1.29147	0.842328	0.891694	0.99372	1.02932	0.980374	0.985624	1.07911	1.06598	1.08969	0.924458	0.917924	0.92752	0.848	0.937	0.738	1.079	1.218	1.185	0.911	0.971	1.071	1.38	0.0141933	1.179	0.0499791	1.17	0.128699
TGME49_251810-t26_1-p1	87	K	translation initiation factor eIF-5A, putative GN=TGME49_251810	--	0.999981	3.46445e-05	47.267	4	KYEDVCPTSHNMEVPNVK(1)R	-2.5129						1				1.02932	0.980374	0.985624	1.07911	1.06598	1.08969	0.924458	0.917924	0.92752						0.918
TGME49_251810-t26_1-p1	152	K	translation initiation factor eIF-5A, putative GN=TGME49_251810	--	1	2.44237e-30	186.7	2	SVLVTVLQACGK(1)EK	-1.3526	0.681398	0.636652	0.619957	1.21882	1.33375	1.32334	0.982951	1.07365	1.12949	1.02932	0.980374	0.985624	1.07911	1.06598	1.08969	0.924458	0.917924	0.92752	0.662	0.649	0.629	1.129	1.251	1.214	1.063	1.17	1.218	1.853	5.399e-05	1.041	0.46004	1.779	0.000181889
TGME49_305160-t26_1-p1	35	K	histone H2Ba GN=TGME49_305160	--	1	8.26835e-08	124.24	2	AESYSSYIFK(1)VLK	1.3864			0.503803	0.730221	0.776666	0.699138	1.56483	1.27625	1.44909	0.772052	0.825491	0.848499	0.918301	0.961458	0.921037	1.22393	1.25623	1.273			0.594	0.795	0.808	0.759	1.279	1.016	1.138	1.325		0.688	0.00586027	1.926
TGME49_305160-t26_1-p1	38	K	histone H2Ba GN=TGME49_305160	--	1	3.42198e-08	122.66	2	VLK(1)QVHPETGISK	-1.8887	0.917662	0.881133	0.689531	0.880797	0.928147	0.977913	1.16343	1.17049	1.39089	0.772052	0.825491	0.848499	0.918301	0.961458	0.921037	1.22393	1.25623	1.273	1.189	1.067	0.813	0.959	0.965	1.062	0.951	0.932	1.093	0.973	0.897937	1.003	0.940074	0.97	0.874048
TGME49_305160-t26_1-p1	108	K	histone H2Ba GN=TGME49_305160	--	1	7.19496e-19	181.08	2	HAVSEGTK(1)AVTK	0.24671	1.14644	0.921283	1.1301	0.839213	0.809749	0.856066	1.11747	1.05815	1.12152	0.772052	0.825491	0.848499	0.918301	0.961458	0.921037	1.22393	1.25623	1.273	1.485	1.116	1.332	0.914	0.842	0.929	0.913	0.842	0.881	0.683	0.0132631	1.019	0.662827	0.67	0.0103832
TGME49_251870-t26_1-p1	70	K	histone H2Bb GN=TGME49_251870	--	1	2.28386e-07	160.62	2	IATEAGK(1)LCK	-0.99902	0.962255	0.943138	0.81251	0.904666	0.982501	0.959034	1.12601	1.08744	1.22245
TGME49_305160-t26_1-p1	100	K	histone H2Ba GN=TGME49_305160	--	1	1.98298e-06	77.996	2	LVLPGELAK(1)HAVSEGTK	-0.35173	0.853051	0.822199			0.782333	0.640468			1.90195	0.772052	0.825491	0.848499	0.918301	0.961458	0.921037	1.22393	1.25623	1.273	1.105	0.996			0.814	0.695			1.494	0.718	0.0721304	0.505		1.422
TGME49_305160-t26_1-p1	48	K	histone H2Ba GN=TGME49_305160	--	1	0.00132617	110.91	2	QVHPETGISK(1)K	-1.3871	0.756189			0.895588	0.904044		1.07311	1.11116	1.25991	0.772052	0.825491	0.848499	0.918301	0.961458	0.921037	1.22393	1.25623	1.273	0.979			0.975	0.94		0.877	0.885	0.99	0.978		1.044	0.458539	0.937
TGME49_251880-t26_1-p1	392	K	tRNA synthetases class I family protein GN=TGME49_251880	--	1	0.00456422	123.5	2	EYCDEIK(1)R	-0.71649	0.695663	0.732793		1.21288	1.34228	1.31407	0.76682	0.935492		0.877575	0.850998	0.860222	1.20288	1.16996	1.2148	0.965527	0.942578	0.91546	0.793	0.861		1.008	1.147	1.082	0.794	0.992		1.305	0.0188072	1.208	0.136459	1.08	0.608327
TGME49_251930-t26_1-p1	339	K	enoyl-acyl carrier reductase ENR GN=TGME49_251930	--	1	0.000601421	97.084	2	AASAIGK(1)SGEK	-0.16091	0.755809	0.714215	0.783622	1.31133	1.55521	1.39616	0.827028	0.774275	0.882352	0.581842	0.6841	0.642946	1.6408	1.53091	1.60977	0.591024	0.760281	0.958323	1.299	1.044	1.219	0.799	1.016	0.867	1.399	1.018	0.921	0.753	0.0411567	0.803	0.224109	0.937	0.615278
TGME49_251930-t26_1-p1	330	K	enoyl-acyl carrier reductase ENR GN=TGME49_251930	--	1	0.000265847	88.421	2	VNAISAGPLK(1)SR	0.32871			0.704894	1.32458	1.43684	1.46213	0.718289	0.508229	0.845046	0.581842	0.6841	0.642946	1.6408	1.53091	1.60977	0.591024	0.760281	0.958323			1.096	0.807	0.939	0.908	1.215	0.668	0.882	0.807		0.96	0.94471	0.841
TGME49_251930-t26_1-p1	210	K	enoyl-acyl carrier reductase ENR GN=TGME49_251930	--	1	0.000428455	40.372	2	YAGVDGYTIK(1)EVAVK	-1.5964				1						0.581842	0.6841	0.642946	1.6408	1.53091	1.60977	0.591024	0.760281	0.958323				0.609
TGME49_252220-t26_1-p1	425	K	tetratricopeptide repeat domain containing protein GN=TGME49_252220	--	1	7.83195e-18	139.5	2	AAALTK(1)LCEYPSALR	-2.6247	0.847415	0.781815	0.651	1.14944	1.17339	1.19172	0.948107	1.20766	1.04946	0.899788	0.905604	0.922069	1.16591	1.2011	1.17275	0.919279	0.928259	0.885248	0.942	0.863	0.706	0.986	0.977	1.016	1.031	1.301	1.185	1.186	0.1079	0.847	0.0780049	1.401	0.0355724
TGME49_252290-t26_1-p1	357	K	importin alpha, putative GN=TGME49_252290	--	1	5.44266e-17	123.14	2	K(1)EACWTISNITAGNR	-1.9935		0.624262		1.09142	1.23667	1.11263	0.908598	1.02643		0.912554	0.954598	0.894751	1.12856	1.14833	1.11745	0.95427	0.933313	0.956175		0.654		0.967	1.077	0.996	0.952	1.1		1.549		0.988	0.883283	1.569
TGME49_252490-t26_1-p1	114	K	vacuolar protein sorting 29, putative GN=TGME49_252490	--	1	1.73795e-05	63.025	3	K(1)LDCDILVYGHLHK	-0.86183	0.491668	0.575449	0.66288		0.810479	0.734534	1.56387	1.57326	1.58786	1.19681	1.1962	1.20038	0.7997	0.871382	0.853022	1.0092	1.01017	0.86315	0.411	0.481	0.552		0.93	0.861	1.55	1.557	1.84	1.86	0.0117256	0.543	0.00444505	3.426	0.000268708
TGME49_252630-t26_1-p1	53	K	hypothetical protein GN=TGME49_252630	--	1	0.00723664	69.276	2	VIK(1)AGTFCR	0.13868	1									1.07032	1.09281	1.07917	0.902815	0.904428	0.927581	1.02929	0.935739	1.05785	0.934
TGME49_253290-t26_1-p1	184	K	valyl-tRNA synthetase GN=TGME49_253290	--	1	0.00883081	53.051	2	ALLK(1)EGAPSR	0.14512			1							0.770832	0.775331	0.7661	1.38722	1.39851	1.39262	0.82187	0.851294	0.836219			1.305
TGME49_253290-t26_1-p1	423	K	valyl-tRNA synthetase GN=TGME49_253290	--	1	0.00934607	74.269	2	FK(1)IQQALK	0.063617	0.464382		0.510529	1.33983	1.54127	1.4383	0.705684			0.770832	0.775331	0.7661	1.38722	1.39851	1.39262	0.82187	0.851294	0.836219	0.602		0.666	0.966	1.102	1.033	0.859			1.63	0.00423026	1.203		1.355
TGME49_253290-t26_1-p1	815	K	valyl-tRNA synthetase GN=TGME49_253290	--	1	0.00132833	73.502	2	LSVTCAEVK(1)K	-2.18	0.568371			1.10547		1.32616				0.770832	0.775331	0.7661	1.38722	1.39851	1.39262	0.82187	0.851294	0.836219	0.737			0.797		0.952				1.187
TGME49_253430-t26_1-p1	408	K	asparagine synthetase, putative GN=TGME49_253430	--	1	7.65716e-05	55.866	3	ELQNK(1)LNLVHFYDCLR	-0.90179								1		1.07146	1.04051	1.04825	0.960852	0.949842	0.999504	0.933413	1.01038	0.985802								0.99
TGME49_253430-t26_1-p1	369	K	asparagine synthetase, putative GN=TGME49_253430	--	1	0.0529698	48.785	2	MIK(1)SLGVK	-1.1508						1				1.07146	1.04051	1.04825	0.960852	0.949842	0.999504	0.933413	1.01038	0.985802						1
TGME49_253430-t26_1-p1	513	K	asparagine synthetase, putative GN=TGME49_253430	--	1	6.76186e-07	77.696	2	NAK(1)LLFPTNTPVTK	-1.6136	0.760217	0.707794		1.16127	1.18601	1.21481	0.898806	0.977953	1.09313	1.07146	1.04051	1.04825	0.960852	0.949842	0.999504	0.933413	1.01038	0.985802	0.71	0.68		1.209	1.249	1.215	0.963	0.968	1.109	1.762	0.000107628	1.208	0.0155824	1.458	0.00897037
TGME49_253430-t26_1-p1	121	K	asparagine synthetase, putative GN=TGME49_253430	--	1	0.029773	41.188	2	WK(1)TASDCQPLPSLFK	1.4242			1							1.07146	1.04051	1.04825	0.960852	0.949842	0.999504	0.933413	1.01038	0.985802			0.954
TGME49_253730-t26_1-p1	814	K	importin-beta N-terminal domain-containing protein GN=TGME49_253730	--	1	0.0127752	53.517	2	FQYCLYHK(1)K	0.10722				0.749792	1.15821	1.092				0.880238	0.867095	0.829553	1.24972	1.23462	1.19294	0.885536	0.916006	0.944293				0.6	0.938	0.915
TGME49_253750-t26_1-p1	7279	K	PLU-1 family protein GN=TGME49_253750	--	1	0.000278396	101.43	2	NVEASSK(1)AVCGR	0.77964				0.937763	1.06224					0.859666	0.847381	0.875444	1.33159	1.31537	1.33787	0.785185	0.802385	0.845102				0.704	0.808
TGME49_253750-t26_1-p1	6996	K	PLU-1 family protein GN=TGME49_253750	--	1	0.0042594	44.82	3	SAHGEANK(1)EEEAWK	-1.0158						1				0.859666	0.847381	0.875444	1.33159	1.31537	1.33787	0.785185	0.802385	0.845102						0.747
TGME49_253820-t26_1-p1	127	K	IMP2_N domain-containing protein(predict) GN=TGME49_253820	--	1	4.10709e-05	115.24	2	K(1)DFLEGLCLFVK	0.071238	0.70485	0.575198	0.629669	1.47125	1.34403	1.275				0.809026	0.814447	0.796044	1.1604	1.12209	1.15198	1.04106	1.08279	1.02216	0.871	0.706	0.791	1.268	1.198	1.107				1.509	0.00463697
TGME49_253900-t26_1-p1	250	K	parasite porphobilinogen synthase PBGS GN=TGME49_253900	--	1	3.39684e-06	61.211	2	GGMSAQK(1)GAVHQEPLR	-1.98							0.894661	0.905047	1.20029	0.928766	0.890606	0.912289	1.29081	1.31691	1.29979	0.735332	0.762266	0.863233							1.217	1.187	1.39
TGME49_254440-t26_1-p1	54	K	ribosomal protein RPL12 GN=TGME49_254440	--	1	0.025527	56.202	2	ATVAWK(1)GLK	-0.14531					1.2156	1.16769	0.883188	0.797531	0.935991	1.26569	1.24716	1.23671	0.7975	0.715721	0.72991	1.09125	1.00117	0.914881					1.698	1.6	0.809	0.797	1.023			1.882	0.00934188
TGME49_254470-t26_1-p1	204	K	Putative transmembrane protein(predict) GN=TGME49_254470	--	1	0.033501	79.809	2	YCGLK(1)PK	-0.019259	1.63034			0.799721		0.88412	0.921718	0.76958	0.994523	1.57854	1.56972	1.58575	0.605199	0.580894	0.594215	0.846354	0.812171	0.827156	1.033			1.321		1.488	1.089	0.948	1.202	1.36		1.301	0.0752257	1.045
TGME49_254570-t26_1-p1	1584	K	hypothetical protein GN=TGME49_254570	--	1	7.78126e-12	130.78	2	AATLAAQEQQK(1)MR	-1.5232		0.958714					0.67668		1.36461	1.00645	1.02999	1.0278	0.983343	0.994895	0.958313	0.992094	1.02334	0.98378		0.931					0.682		1.387					1.111
TGME49_254570-t26_1-p1	895	K	hypothetical protein GN=TGME49_254570	--	1	0.0107141	57.003	2	QNIALCEQHK(1)K	-0.84996				1.21244					0.787556	1.00645	1.02999	1.0278	0.983343	0.994895	0.958313	0.992094	1.02334	0.98378				1.233					0.801			1.539
TGME49_254900-t26_1-p1	74	K	proteasome subunit beta type 2, putative GN=TGME49_254900	--	1	0.000604781	86.729	2	K(1)LGCAAAANFTR	0.26878		0.561347		1.28498	1.32812	1.36659	0.785447	0.744806	0.928703	0.833941	0.816717	0.817945	1.20255	1.23412	1.24752	0.932973	0.919372	0.994866		0.687		1.069	1.076	1.095	0.842	0.81	0.933	1.572		1.253	0.00600637	1.254
TGME49_255420-t26_1-p1	163	K	IMP2_N domain-containing protein(predict) GN=TGME49_255420	--	1	0.000198173	86.135	2	EIITK(1)QANDPEK	0.41299		1.39335				0.402906	1.07898		1.12476	1.14144	1.11778	1.15384	0.77567	0.771973	0.763953	1.08001	1.12665	1.06869		1.247				0.527	0.999		1.052	0.423		0.514		0.822
TGME49_255890-t26_1-p1	185	K	pyridine nucleotide-disulfide oxidoreductase domain-containing protein GN=TGME49_255890	--	1	0.000647914	69.201	2	AK(1)MEVGESEAK	-0.79685	1.41901			0.766417		0.814576				1.14021	1.14811	1.16338	0.827915	0.839426	0.884826	1.03337	0.980527	0.982237	1.245			0.926		0.921				0.742
TGME49_255910-t26_1-p1	155	K	PfMNL-2 CISD1 family iron-sulfur protein, putative GN=TGME49_255910	--	1	0.0182529	42.977	2	LQK(1)QGVNVGPAMLEIR	-4.2785									1	0.830164	0.883428	0.920808	0.97208	0.962591	0.912472	1.03981	1.14603	1.33261									0.75
TGME49_256000-t26_1-p1	29	K	endoplasmic reticulum retention receptor GN=TGME49_256000	--	1	0.00317035	67.887	2	SK(1)NCVGISCR	-0.66018			0.948719	1.1041		1.05156	0.995395	0.806106	1.09413	1.19342	1.24594	1.17278	0.775661	0.744161	0.75783	0.895276	1.12125	1.09368			0.809	1.423		1.388	1.112	0.719	1	1.737		1.489	0.0921496	1.166
TGME49_256020-t26_1-p1	671	K	EFHC1, putative GN=TGME49_256020	--	1	0.0370499	45.489	2	LLNK(1)LAK	-0.40462									1
TGME49_256050-t26_1-p1	116	K	signal recognition particle 14kd protein GN=TGME49_256050	--	1	2.97173e-18	67.251	3	THPTTNCPEAK(1)SSDVIQSPGNK	-0.88587						1				0.760016	0.966152	0.987416	1.26532	1.33715	1.35264	0.750178	0.432283	1.14885						0.739
TGME49_256760-t26_1-p1	136	K	pyruvate kinase PyK1 GN=TGME49_256760	--	1	0.00068288	77.431	2	DHK(1)PITLQQGATLK	-0.05222				1						0.807101	0.824842	0.814917	1.14973	1.15609	1.17576	1.02197	1.02076	1.02884				0.87
TGME49_256760-t26_1-p1	211	K	pyruvate kinase PyK1 GN=TGME49_256760	--	1	0.000510621	98.009	2	K(1)NMNLPNVK	-1.0669		0.538618		1.14124		1.32211	1.03392	0.964108		0.807101	0.824842	0.814917	1.14973	1.15609	1.17576	1.02197	1.02076	1.02884		0.653		0.993		1.124	1.012	0.944		1.621		1.082	0.387872	1.498
TGME49_256760-t26_1-p1	123	K	pyruvate kinase PyK1 GN=TGME49_256760	--	1	2.55562e-05	88.796	2	LAILLDTK(1)GPEIR	-1.5653	0.545718			0.98314	1.18219	1.03489	0.983094		1.27096	0.807101	0.824842	0.814917	1.14973	1.15609	1.17576	1.02197	1.02076	1.02884	0.676			0.855	1.023	0.88	0.962		1.235	1.36		0.837	0.236685	1.625
TGME49_256760-t26_1-p1	321	K	pyruvate kinase PyK1 GN=TGME49_256760	--	1	0.0172508	45.939	2	MMIAK(1)CNVVGK	0.51192				1						0.807101	0.824842	0.814917	1.14973	1.15609	1.17576	1.02197	1.02076	1.02884				0.87
TGME49_256760-t26_1-p1	497	K	pyruvate kinase PyK1 GN=TGME49_256760	--	1	0.0230415	44.82	2	NAIVVAK(1)ER	-1.3664	1									0.807101	0.824842	0.814917	1.14973	1.15609	1.17576	1.02197	1.02076	1.02884	1.239
TGME49_256840-t26_1-p1	396	K	Putative transmembrane protein (Fragment)(predict) GN=TGME49_256840	--	1	2.25131e-26	147.64	2	ATDAFADAASK(1)TFLK	-2.5723	0.716919	0.660591	0.60056	1.28943	1.41218	1.40437	0.88608	0.988965	1.04091	1.10484	1.082	1.10631	0.947493	0.961832	0.943695	0.966722	0.937903	0.949203	0.649	0.611	0.543	1.361	1.468	1.488	0.917	1.054	1.097	2.394	0.000122501	1.407	0.00488383	1.702	0.00214258
TGME49_256990-t26_1-p1	95	K	glycyl-tRNA synthetase GN=TGME49_256990	--	1	2.893e-44	99.41	3	LLK(1)QANAPAEEIAAGVDTLVHLR	2.8225	0.918692			0.987392	1.21604	1.08442		0.864235	0.929225	0.864376	0.844564	0.863156	1.22795	1.2356	1.22504	0.905338	0.913478	0.920488	1.063			0.804	0.984	0.885		0.946	1.009	0.838		0.912	0.313442	0.92
TGME49_256990-t26_1-p1	513	K	glycyl-tRNA synthetase GN=TGME49_256990	--	1	1.52005e-07	101.43	2	SAFDLTSHSK(1)VSK	0.098221	1.0562	0.972227	0.60718	1.06148	0.953996	0.942688	1.09134	1.06851	1.24638	0.864376	0.844564	0.863156	1.22795	1.2356	1.22504	0.905338	0.913478	0.920488	1.222	1.151	0.703	0.864	0.772	0.77	1.205	1.17	1.354	0.782	0.290097	0.645	0.0017149	1.212	0.29184
TGME49_256990-t26_1-p1	516	K	glycyl-tRNA synthetase GN=TGME49_256990	--	1	0.000561045	121.86	2	VSK(1)VDLVASR	-0.36004	0.6774	0.692324	0.733378	1.18404	1.30898	1.26703	1.00227	0.998243	1.13633	0.864376	0.844564	0.863156	1.22795	1.2356	1.22504	0.905338	0.913478	0.920488	0.784	0.82	0.85	0.964	1.059	1.034	1.107	1.093	1.234	1.246	0.0039046	0.89	0.0726195	1.399	0.00174425
TGME49_256990-t26_1-p1	144	K	glycyl-tRNA synthetase GN=TGME49_256990	--	1	0.0232855	79.889	2	SQCENLLK(1)R	0.86609	1.05064	0.847849	0.556169						1.54534	0.864376	0.844564	0.863156	1.22795	1.2356	1.22504	0.905338	0.913478	0.920488	1.215	1.004	0.644						1.679					1.759
TGME49_256990-t26_1-p1	540	K	glycyl-tRNA synthetase GN=TGME49_256990	--	1	0.0208141	42.061	2	YTPNK(1)GLCGK	-0.9983							1			0.864376	0.844564	0.863156	1.22795	1.2356	1.22504	0.905338	0.913478	0.920488							1.105
TGME49_257340-t26_1-p1	64	K	Ras family protein GN=TGME49_257340	--	1	4.29415e-10	116.36	2	IK(1)LQIWDTAGQER	-2.8362	1.14114	1.09524	1.03377		0.868707	0.838267	0.902202	1.06028	1.06039	1.23372	1.21862	1.21043	0.615673	0.644868	0.695523	1.11943	1.14376	1.11798	0.925	0.899	0.854		1.347	1.205	0.806	0.927	0.948	1.429	0.00612985	1.428	0.0192774	1.001	0.988298
TGME49_257350-t26_1-p1	645	K	eukaryotic translation initiation factor, putative GN=TGME49_257350	--	1	0.0400027	59.645	2	K(1)ILGFPIVR	-0.62202				1						0.852374	0.843678	0.859745	1.40445	1.36607	1.41846	0.769899	0.746881	0.73845				0.712
TGME49_257380-t26_1-p1	80	K	Inhibitor of cysteine protease 1(predict) GN=TGME49_257380	--	1	5.5592e-05	63.947	2	VK(1)TVTFTDPPHDK	-1.0721						1				1.01937	1.02146	1.02135	0.940222	0.909494	0.914312	1.07831	1.12031	0.975179						1.094
TGME49_257520-t26_1-p1	147	K	synaptobrevin protein GN=TGME49_257520	--	1	0.00330103	63.883	2	DQPACGTK(1)PGLLETR	-0.90597		1.32144	0.376976					1.30158		1.2066	1.19561	1.19239	0.838006	0.852429	0.846477	0.970586	0.987441	0.910465		1.105	0.316					1.318						1.855
TGME49_257530-t26_1-p1	309	K	transporter, major facilitator family protein GN=TGME49_257530	--	1	0.0011238	67.838	2	GEK(1)NLTAIQSMK	-4.6681						0.737695		1.2623		1.08627	1.08868	1.04615	0.649857	0.659387	0.635741	1.33497	1.36152	1.13743						1.16		0.927				1.251
TGME49_257530-t26_1-p1	318	K	transporter, major facilitator family protein GN=TGME49_257530	--	1	0.00327231	82.437	2	NLTAIQSMK(1)R	0.31998				0.881749	0.790209		1.16578		1.16226	1.08627	1.08868	1.04615	0.649857	0.659387	0.635741	1.33497	1.36152	1.13743				1.357	1.198		0.873		1.022			1.348	0.096214
TGME49_257680-t26_1-p1	95	K	myosin light chain MLC1 GN=TGME49_257680	--	1	6.53455e-05	81.449	2	ASGGK(1)VSTGDAMILAR	0.031052			0.498336					1.50166		0.78859	0.860789	0.815215	1.10225	1.06109	1.05868	1.1028	1.01422	1.19637			0.611					1.481						2.424
TGME49_257680-t26_1-p1	7	K	myosin light chain MLC1 GN=TGME49_257680	--	1	0.0141395	111.39	2	K(1)CPVCYQK	-1.3026	0.702145			0.991755	1.05413	1.1098	0.985799		1.15637	0.78859	0.860789	0.815215	1.10225	1.06109	1.05868	1.1028	1.01422	1.19637	0.89			0.9	0.993	1.048	0.894		0.967	1.101		1.054	0.487391	1.046
TGME49_257680-t26_1-p1	206	K	myosin light chain MLC1 GN=TGME49_257680	--	1	0.00787024	67.548	2	QFCK(1)AMLER	-0.34751		0.710645		1.0997			1.18965			0.78859	0.860789	0.815215	1.10225	1.06109	1.05868	1.1028	1.01422	1.19637		0.826		0.998			1.079			1.208		0.925		1.306
TGME49_257990-t26_1-p1	12	K	heat shock protein 101, putative GN=TGME49_257990	--	1	0.00143531	72.922	2	K(1)AFLAGQEVCR	1.1308	0.831159	0.663257			1.01848	1.11612		0.988819	1.38217	1.06744	1.05815	1.06966	0.904394	0.904394	0.884395	1.04079	1.04893	1.02184	0.779	0.627			1.126	1.262		0.943	1.353	1.698	0.0488819	1.04	0.802737	1.633	0.150261
TGME49_258090-t26_1-p1	855	K	hypothetical protein GN=TGME49_258090	--	1	0.000693258	56.08	2	K(1)ATALGALAEDIPAR	-1.4861	0.102446							1.54039	1.35717	0.909098	0.892484	0.969768	0.76061	0.733746	0.689303	1.30761	1.28262	1.45476	0.113							1.201	0.933					9.442
TGME49_258130-t26_1-p1	25	K	Rab1 protein GN=TGME49_258130	--	1	0.000473738	80.175	2	LVLIGDSGVGK(1)SCLLLR	-0.77117	1.05191	0.881475	0.671928			1.39469				1.03252	1.06361	1.06498	0.875404	0.925446	0.914761	1.14648	1.0527	0.924094	1.019	0.829	0.631			1.525				1.846
TGME49_258150-t26_1-p1	163	K	proteasome subunit alpha type 7, putative GN=TGME49_258150	--	1	0.0497893	55.235	2	AQAMGK(1)NYR	-0.32438						1				0.764134	0.762214	0.768152	1.3042	1.28806	1.22222	1.00777	0.920412	0.962836						0.818
TGME49_258150-t26_1-p1	117	K	proteasome subunit alpha type 7, putative GN=TGME49_258150	--	1	2.20079e-26	137.58	3	FIAQVQQK(1)YTHR	-1.5615	0.830198	0.861399	0.69034	1.08379	1.00821	1.01226	1.1035	1.09437	1.31592	0.764134	0.762214	0.768152	1.3042	1.28806	1.22222	1.00777	0.920412	0.962836	1.086	1.13	0.899	0.831	0.783	0.828	1.095	1.189	1.367	0.784	0.0308772	0.669	0.00413813	1.172	0.171297
TGME49_258150-t26_1-p1	61	K	proteasome subunit alpha type 7, putative GN=TGME49_258150	--	1	1.18424e-17	65.248	3	K(1)VVMLDENLCLAFAGLHADAR	0.79367								0.991861	1.00814	0.764134	0.762214	0.768152	1.3042	1.28806	1.22222	1.00777	0.920412	0.962836								1.078	1.047
TGME49_258150-t26_1-p1	86	K	proteasome subunit alpha type 7, putative GN=TGME49_258150	--	1	0.0310487	108.93	2	VLINK(1)TR	0.64023	0.90932	0.876136	0.745125	1.05566	1.18859	1.19382	1.03135			0.764134	0.762214	0.768152	1.3042	1.28806	1.22222	1.00777	0.920412	0.962836	1.19	1.149	0.97	0.809	0.923	0.977	1.023			0.819	0.077358	0.883		0.927
TGME49_258150-t26_1-p1	157	K	proteasome subunit alpha type 7, putative GN=TGME49_258150	--	1	0.0456569	48.157	2	WK(1)AQAMGK	1.2159					1					0.764134	0.762214	0.768152	1.3042	1.28806	1.22222	1.00777	0.920412	0.962836					0.776
TGME49_258410-t26_1-p1	105	K	photosensitized INA-labeled protein PHIL1 GN=TGME49_258410	--	1	0.0375675	42.061	2	SIPLK(1)QGPVFR	0.19218								1		0.926437	0.94479	0.932248	0.946263	0.949155	0.903746	1.07112	1.12312	1.20312								0.89
TGME49_258580-t26_1-p1	362	K	rhoptry protein ROP17 GN=TGME49_258580	--	1	0.00564875	63.397	2	FMVPLLK(1)LR	-0.91729				1.3128					0.687203	0.955067	0.922811	0.928745	0.985346	1.00266	0.972268	1.07415	1.0719	1.08706				1.332					0.632			2.108
TGME49_258580-t26_1-p1	422	K	rhoptry protein ROP17 GN=TGME49_258580	--	1	6.30511e-05	72.031	2	MSCTIQMVK(1)LLAR	1.1933								1.00546	0.994544	0.955067	0.922811	0.928745	0.985346	1.00266	0.972268	1.07415	1.0719	1.08706								0.938	0.915
TGME49_258640-t26_1-p1	311	K	adenylate kinase superfamily protein GN=TGME49_258640	--	1	3.45083e-17	129.04	2	FLQQK(1)AAAASTEGR	-1.5512	0.971674	1.00883	0.822146				1.0631	1.0428	1.09145	1.39864	1.20953	1.30834	0.872433	0.896006	0.837381	0.744179	0.642692	1.0908	0.695	0.834	0.628				1.429	1.623	1.001					1.879	0.0207647
TGME49_258780-t26_1-p1	203	K	OTU family cysteine protease GN=TGME49_258780	--	1	0.013226	50.314	2	MK(1)ACQSLLEQR	0.33064							0.94623		1.05377	1.09838	1.22077	1.13285	0.716074	0.644919	0.673771	1.1023	1.3863	1.02464							0.858		1.028
TGME49_258870-t26_1-p1	383	K	Putative transmembrane protein(predict) GN=TGME49_258870	--	1	0.02546	43.306	2	TK(1)GQLAGVLR	-1.4248					1					0.690602	0.695737	0.707754	1.73953	1.70583	1.77039	0.574746	0.578734	0.536668					0.586
TGME49_259240-t26_1-p1	27	K	ribosomal protein RPS21 GN=TGME49_259240	--	1	4.39756e-08	47.243	3	LIPAK(1)EHGAVQINVGQVDEHGR	-0.1936									1	1.1061	1.12672	1.09321	0.938843	0.882154	0.978357	0.946752	0.987412	0.940443									1.063
TGME49_259240-t26_1-p1	75	K	ribosomal protein RPS21 GN=TGME49_259240	--	1	0.00327932	49.487	3	LMHEK(1)GLLSFAK	-1.1088							1			1.1061	1.12672	1.09321	0.938843	0.882154	0.978357	0.946752	0.987412	0.940443							1.056
TGME49_259630-t26_1-p1	150	K	hypothetical protein GN=TGME49_259630	--	1	0.00982153	59.731	2	ADTVYSK(1)QLR	1.0337					0.891338				1.10866	0.826058	0.821877	0.836453	1.02309	1.05672	0.993419	1.09771	1.14644	1.19823					0.843				0.925			0.911
TGME49_259710-t26_1-p1	215	K	protein kinase GN=TGME49_259710	--	1	0.00562946	72.031	2	K(1)FTCVTSLDAK	-1.8186						1				1.12491	1.0235	1.05688	0.874291	0.888983	0.966237	0.97951	1.00943	1.07625						1.035
TGME49_260140-t26_1-p1	411	K	phosphomannose isomerase type I protein GN=TGME49_260140	--	1	0.00023461	55.866	2	K(1)ELCDGDVLADPR	1.3074		1								1.38886	1.3736	1.35411	0.711488	0.855161	0.786255	0.954724	0.835383	0.740417		0.728
TGME49_260320-t26_1-p1	561	K	Noc2p family protein GN=TGME49_260320	--	1	0.00231896	62.705	2	GCAALK(1)EEAK	-2.0967	1.0444	1.02706							0.92854	1.23151	1.27082	1.26932	0.80143	0.862896	0.826079	0.967419	0.884674	0.88586	0.848	0.808							1.048					1.266
TGME49_260440-t26_1-p1	236	K	nuclear factor NF3 GN=TGME49_260440	--	1	1.56864e-05	141.88	2	AVEVAQASNK(1)K	-1.6957	1.13257	0.979359	1.02881	0.941326	1.33889	1.00901	0.734883	0.747381	1.08777	1.18461	1.17213	1.1847	0.983469	1.00039	0.974882	0.844932	0.873443	0.781437	0.956	0.836	0.868	0.957	1.338	1.035	0.87	0.856	1.392	1.252	0.118391	1.068	0.686971	1.172	0.461022
TGME49_260440-t26_1-p1	226	K	nuclear factor NF3 GN=TGME49_260440	--	1	0.00137428	82.437	2	K(1)AVEVAQASNK	-1.7597	1.15687	1.07262	0.981713	0.857161	1.02271	1.01252	0.901436		0.994978	1.18461	1.17213	1.1847	0.983469	1.00039	0.974882	0.844932	0.873443	0.781437	0.977	0.915	0.829	0.872	1.022	1.039	1.067		1.273	1.078	0.369558	0.836	0.16446	1.29	0.0674918
TGME49_260440-t26_1-p1	58	K	nuclear factor NF3 GN=TGME49_260440	--	1	0.000413392	115.05	2	TYSVCMLQK(1)DK	-0.89879	1.05535	1.03731				1.03182	0.903388	0.972142		1.18461	1.17213	1.1847	0.983469	1.00039	0.974882	0.844932	0.873443	0.781437	0.891	0.885				1.058	1.069	1.113		1.191		0.97		1.229	0.00974012
TGME49_260500-t26_1-p1	196	K	COPI associated protein, putative GN=TGME49_260500	--	1	1.97942e-05	54.418	2	AILMSCK(1)GAYIDVYR	-1.462								1		0.924396	1.01186	0.948454	0.845407	0.882087	0.858918	1.12083	1.14311	1.26494								0.875
TGME49_260500-t26_1-p1	189	K	COPI associated protein, putative GN=TGME49_260500	--	1	0.0283034	74.849	2	K(1)AILMSCK	0.49548			0.608118						1.39188	0.924396	1.01186	0.948454	0.845407	0.882087	0.858918	1.12083	1.14311	1.26494			0.641						1.1					1.716
TGME49_260540-t26_1-p1	509	K	alveolin domain containing intermediate filament IMC14 GN=TGME49_260540	--	1	0.0131207	72.922	2	LACLAEEK(1)R	-0.62576	0.942933			0.835047	1.05952	0.887852			1.27465	1.07295	1.09871	1.08324	0.785225	0.818267	0.784715	1.14893	1.12836	1.07961	0.879			1.063	1.295	1.131			1.181	1.323		0.985		1.344
TGME49_260820-t26_1-p1	164	K	IMC sub-compartment protein ISP1 GN=TGME49_260820	--	1	0.000823585	96.313	2	DK(1)TCFVDLLK	-2.4208	0.993011	1.00016	0.869929		1.05435	1.05146	1.03676	0.994328		1.05388	1.02885	1.07461	0.885679	0.86749	0.818203	1.08733	1.08345	1.10051	0.942	0.972	0.81		1.215	1.285	0.953	0.918		1.377	0.0236587	1.336	0.0132579	1.03	0.687771
TGME49_260820-t26_1-p1	172	K	IMC sub-compartment protein ISP1 GN=TGME49_260820	--	1	0.00885099	64.266	2	TCFVDLLK(1)K	0.55542		1.0238	0.91919		0.864369	0.908293		1.28435		1.05388	1.02885	1.07461	0.885679	0.86749	0.818203	1.08733	1.08345	1.10051		0.995	0.855		0.996	1.11		1.185		1.138	0.295005	0.889		1.281
TGME49_260820-t26_1-p1	162	K	IMC sub-compartment protein ISP1 GN=TGME49_260820	--	1	0.0393044	41.796	2	FDGVK(1)DK	0.16507		1								1.05388	1.02885	1.07461	0.885679	0.86749	0.818203	1.08733	1.08345	1.10051		0.972
TGME49_260820-t26_1-p1	118	K	IMC sub-compartment protein ISP1 GN=TGME49_260820	--	1	0.0138443	58.045	2	VIPLSDIK(1)ALLHTR	-0.087579		1.01581	0.984188							1.05388	1.02885	1.07461	0.885679	0.86749	0.818203	1.08733	1.08345	1.10051		0.987	0.916
TGME49_261050-t26_1-p1	61	K	RNB family domain-containing protein GN=TGME49_261050	--	1	0.00848501	58.476	2	LLTFLK(1)ATR	-0.60463									1	0.796775	0.791489	0.753332	1.20876	1.23918	1.09991	1.02346	1.0248	1.06229									0.941
TGME49_261070-t26_1-p1	212	K	apicoplast triosephosphate translocator APT1 GN=TGME49_261070	--	1	0.0216583	47.915	2	AVFAK(1)LAMADR	1.2358						1				0.595239	0.571971	0.67696	1.70284	1.78231	1.68006	0.665703	0.464696	0.860231						0.595
TGME49_261240-t26_1-p1	57	K	histone H3 GN=TGME49_261240	--	1	0.000667408	121.71	2	YQK(1)STDLLIR	1.2823	0.692652	0.856853	0.765428	0.894862	0.931019	0.929536	1.31552	1.35474	1.25939	1.79868	1.19958	1.71241	0.625606	0.179962	0.297063	1.66622	0.318154	1.20233	0.385	0.714	0.447	1.43	5.173	3.129	0.79	4.258	1.047	6.295	0.0139269	1.597	0.383201	3.942	0.113238
TGME49_261250-t26_1-p1	74	K	histone H2A1 GN=TGME49_261250	--	1	1.42128e-06	130.78	2	SAK(1)AGLQFPVGR	-1.486		0.829969	0.8217	0.909716	0.907507	0.845103		1.39199	1.29402	0.728757	0.867562	0.768884	0.857124	0.86036	0.893021	1.25517	1.35689	1.41223		0.957	1.069	1.061	1.055	0.946		1.026	0.916	1.008	0.911129	1.051	0.491356	0.959	0.64593
TGME49_261260-t26_1-p1	585	K	histone lysine demethylase JMJD6a GN=TGME49_261260	--	1	0.0157012	57.62	2	SDAACGAQK(1)TLK	-0.06445					1					0.954758	0.883473	1.00983	1.27151	1.29472	1.3248	0.801313	0.674003	0.785606					0.772
TGME49_261490-t26_1-p1	499	K	hypothetical protein GN=TGME49_261490	--	1	0.0425123	45.654	2	VDK(1)ADLACTR	1.0371					1					1.25567	1.25703	1.4109	0.83927	0.952046	0.972493	0.78888	0.728614	0.795095					1.05
TGME49_261570-t26_1-p1	216	K	ribosomal protein RPL7A GN=TGME49_261570	--	1	1.54569e-59	216.01	2	K(1)EDQAELEAQCK	-1.4767	1.24337	1.20122	1.05684	0.802606	0.825846	0.811862	0.993662	0.940842	1.12375	1.09908	1.06939	1.07546	0.923229	0.920015	0.915741	0.975612	0.962661	1.05881	1.131	1.123	0.983	0.869	0.898	0.887	1.019	0.977	1.061	0.82	0.0134906	0.868	0.00536409	0.944	0.339673
TGME49_261570-t26_1-p1	20	K	ribosomal protein RPL7A GN=TGME49_261570	--	1	0.0399327	51.864	2	K(1)LPAAPLAGK	-1.6979						1				1.09908	1.06939	1.07546	0.923229	0.920015	0.915741	0.975612	0.962661	1.05881						1.092
TGME49_261570-t26_1-p1	204	K	ribosomal protein RPL7A GN=TGME49_261570	--	1	2.80173e-24	85.562	3	LGQLVHQK(1)NCPVLAIDNVR	-0.76531		1.20342		0.905758	1.09248	0.98518	0.813157			1.09908	1.06939	1.07546	0.923229	0.920015	0.915741	0.975612	0.962661	1.05881		1.125		0.981	1.187	1.076	0.833			0.961		1.298		0.74
TGME49_261570-t26_1-p1	42	K	ribosomal protein RPL7A GN=TGME49_261570	--	1	0.00477638	72.846	2	SPIFAK(1)TPR	0.19208					0.854103	0.935002		0.911089	1.29981	1.09908	1.06939	1.07546	0.923229	0.920015	0.915741	0.975612	0.962661	1.05881					0.928	1.021		0.946	1.228			0.897	0.539535
TGME49_261580-t26_1-p1	128	K	histone H2AX GN=TGME49_261580	--	1	0.00447557	90.142	2	GK(1)HGVSQEF	0.035841	0.820484		0.78793	0.920176		1.01105	1.27622	1.18414		0.833782	0.905886	0.902573	0.924234	0.907972	0.910821	1.14833	1.18476	1.28164	0.984		0.873	0.996		1.11	1.111	0.999		1.134	0.258562	0.998	0.981796	1.136	0.250573
TGME49_261580-t26_1-p1	23	K	histone H2AX GN=TGME49_261580	--	1	0.0125261	53.363	2	SAK(1)AGLQFPVSR	-0.6042									1	0.833782	0.905886	0.902573	0.924234	0.907972	0.910821	1.14833	1.18476	1.28164									0.78
TGME49_262040-t26_1-p1	123	K	SAC3/GANP family protein GN=TGME49_262040	--	1	0.00398031	78.043	2	FK(1)QVWEFLK	-2.0852	0.735329	0.639841	0.722712	1.16839	1.09278	1.19647	1.00795	1.2	1.23653	0.8636	0.875534	0.89385	1.20357	1.25893	1.21294	0.877606	0.882164	0.931809	0.851	0.731	0.809	0.971	0.868	0.986	1.149	1.36	1.327	1.182	0.0497125	0.736	0.00998704	1.604	0.0023908
TGME49_262620-t26_1-p1	80	K	RNA recognition motif-containing protein GN=TGME49_262620	--	1	1.57225e-05	70.552	2	AIK(1)ELTDTELFDR	-0.16154		0.565186	0.485405	1.19612	1.50743	1.06851	0.914152		1.2632	0.968578	0.94381	0.95765	1.07205	1.11775	1.13122	0.940897	0.920323	0.947724		0.599	0.507	1.116	1.349	0.945	0.972		1.333	2.055	0.0165684	0.986	0.950322	2.084	0.055598
TGME49_262620-t26_1-p1	43	K	RNA recognition motif-containing protein GN=TGME49_262620	--	1	0.0118783	47.915	2	DHMK(1)QAGEVLR	0.89129							1			0.968578	0.94381	0.95765	1.07205	1.11775	1.13122	0.940897	0.920323	0.947724							1.063
TGME49_262620-t26_1-p1	62	K	RNA recognition motif-containing protein GN=TGME49_262620	--	1	2.30214e-40	175.01	2	SK(1)GCGIVEYTNVEDAQK	-1.7965	0.671509	0.741342	0.716604	1.16134	1.28003	1.33071	1.02537	1.02914	1.04395	0.968578	0.94381	0.95765	1.07205	1.11775	1.13122	0.940897	0.920323	0.947724	0.693	0.785	0.748	1.083	1.145	1.176	1.09	1.118	1.102	1.529	0.000620724	1.028	0.339533	1.487	0.000424513
TGME49_262620-t26_1-p1	255	K	RNA recognition motif-containing protein GN=TGME49_262620	--	1	1.06464e-13	78.359	2	SK(1)GVGTVLFSTPEGAQR	-1.8055	0.908668	0.837537	0.751179	1.0507	1.00889	0.899579	1.32351	1.21995		0.968578	0.94381	0.95765	1.07205	1.11775	1.13122	0.940897	0.920323	0.947724	0.938	0.887	0.784	0.98	0.903	0.795	1.407	1.326		1.026	0.770391	0.653	0.0134172	1.571	0.00800944
TGME49_262620-t26_1-p1	32	K	RNA recognition motif-containing protein GN=TGME49_262620	--	1	0.000603935	75.5	2	VYVGNLSWK(1)VR	-0.44054	0.773414		0.467324			1.15118	1.14707	1.22382	1.2372	0.968578	0.94381	0.95765	1.07205	1.11775	1.13122	0.940897	0.920323	0.947724	0.799		0.488			1.018	1.219	1.33	1.305	1.582		0.792		1.996	0.0308098
TGME49_262670-t26_1-p1	153	K	ribosomal protein RPL18A GN=TGME49_262670	--	1	0.0125868	40.83	2	AHMQQLFDSK(1)LK	-0.8517								1		1.18533	1.16813	1.22385	0.773609	0.794784	0.798309	1.06774	0.992964	0.99528								1.007
TGME49_262670-t26_1-p1	60	K	ribosomal protein RPL18A GN=TGME49_262670	--	1	0.00445622	59.171	2	K(1)STGEILAVNEIR	1.3902		1.07274			0.906193	1.02107				1.18533	1.16813	1.22385	0.773609	0.794784	0.798309	1.06774	0.992964	0.99528		0.918			1.14	1.279				1.318
TGME49_262670-t26_1-p1	2	K	ribosomal protein RPL18A GN=TGME49_262670	--	1	0.00370335	43.734	2	MK(1)ADPTLQQK	6.0355							1			1.18533	1.16813	1.22385	0.773609	0.794784	0.798309	1.06774	0.992964	0.99528							0.937
TGME49_262670-t26_1-p1	137	K	ribosomal protein RPL18A GN=TGME49_262670	--	1	1.16531e-07	158.59	2	VAEIK(1)ASQCR	-1.606	1.11211	1.04149	0.947219	0.951041	1.02302	1.00937	0.925197	0.902729	1.08781	1.18533	1.16813	1.22385	0.773609	0.794784	0.798309	1.06774	0.992964	0.99528	0.938	0.892	0.774	1.229	1.287	1.264	0.866	0.909	1.093	1.452	0.00313315	1.318	0.0176295	1.101	0.358281
TGME49_262690-t26_1-p1	33	K	ribosomal protein RPL27 GN=TGME49_262690	--	1	5.29315e-12	133.93	2	GVVVNTWEGSK(1)ER	-1.2076	1.23976	0.859561	0.818345	0.794551	1.09018	1.00606	0.819689	1.11895	1.2529	1.22695	1.2364	1.23272	0.805205	0.754061	0.755561	1.08411	1.01219	0.892808	1.01	0.695	0.664	0.987	1.446	1.332	0.756	1.105	1.403	1.589	0.0566106	1.153	0.493524	1.378	0.24148
TGME49_262690-t26_1-p1	135	K	ribosomal protein RPL27 GN=TGME49_262690	--	1	7.79008e-11	181.87	2	VSK(1)DLLFLR	-1.4637	1.09295	1.09564	0.996834	0.852703	0.899074	0.904956	1.00386	1.05032	1.10367	1.22695	1.2364	1.23272	0.805205	0.754061	0.755561	1.08411	1.01219	0.892808	0.891	0.886	0.809	1.059	1.192	1.198	0.926	1.038	1.236	1.334	0.00488971	1.078	0.436473	1.237	0.0821166
TGME49_262720-t26_1-p1	56	K	eukaryotic initiation factor-1A, putative GN=TGME49_262720	--	1	0.00146529	67.887	2	LEAYCFDGVK(1)R	0.24127			0.727245	0.940249	1.06513	1.04368	0.99596		1.22774	0.9734	1.01281	0.994957	1.07129	1.03923	1.04701	0.967304	0.953211	0.940781			0.731	0.878	1.025	0.997	1.03		1.305	1.322		0.828	0.185553	1.597
TGME49_263040-t26_1-p1	125	K	ribosomal protein RPS16 GN=TGME49_263040	--	1	0.000287561	81.409	2	AFEPLLLLGK(1)ER	-2.7905	1.07045	1.29195	1.08024	0.978749	0.962638	0.936379	0.749859		0.929725	1.14144	1.166	1.18781	0.821161	0.806831	0.841337	1.01377	1.04693	0.974716	0.938	1.108	0.909	1.192	1.193	1.113	0.74		0.954	1.184	0.0586521	1.377	0.0458193	0.86	0.29793
TGME49_263040-t26_1-p1	82	K	ribosomal protein RPS16 GN=TGME49_263040	--	1	0.00244335	86.729	2	K(1)NAVAVALCTQGK	0.89683					0.56296	0.683824		1.75322		1.14144	1.166	1.18781	0.821161	0.806831	0.841337	1.01377	1.04693	0.974716					0.698	0.813		1.675				0.451
TGME49_263040-t26_1-p1	94	K	ribosomal protein RPS16 GN=TGME49_263040	--	1	1.32791e-41	179.9	2	NAVAVALCTQGK(1)GLLR	-2.27	1.28697	1.2243	1.08279	0.665832	0.700874	0.684212	1.09434	1.15681	1.10388	1.14144	1.166	1.18781	0.821161	0.806831	0.841337	1.01377	1.04693	0.974716	1.128	1.05	0.912	0.811	0.869	0.813	1.079	1.105	1.133	0.807	0.0334564	0.752	0.000428501	1.073	0.308916
TGME49_263040-t26_1-p1	115	K	ribosomal protein RPS16 GN=TGME49_263040	--	1	0.00018633	90.376	2	VK(1)AFEPLLLLGK	4.5658	2.25804			0.640261	0.460743	0.760693	1.15346	0.726807		1.14144	1.166	1.18781	0.821161	0.806831	0.841337	1.01377	1.04693	0.974716	1.978			0.78	0.571	0.904	1.138	0.694		0.38		0.821	0.518659	0.463
TGME49_263050-t26_1-p1	264	K	ribosomal protein RPL13 GN=TGME49_263050	--	1	0.00124668	75.474	2	AYLAK(1)LVLFQR	-4.6364							1			1.20656	1.19529	1.20194	0.829994	0.790028	0.814112	1.0023	1.02266	0.937119							0.998
TGME49_263060-t26_1-p1	1080	K	Proteasome/cyclosome repeat-containing protein GN=TGME49_263060	--	1	0.00662815	64.906	2	EVELK(1)NPCR	0.10232	1.26861	1.02716	0.813103	0.891126						1.03857	1.02673	1.00532	0.911536	0.938517	0.949899	1.09553	1.03182	1.00208	1.221	1	0.809	0.978						0.968
TGME49_263070-t26_1-p1	175	K	CMGC kinase, CK2 family GN=TGME49_263070	--	1	0.000627189	79.795	2	GK(1)YSEVFEGLR	1.5011		0.778508			0.913932	0.950854	1.07965	1.22671	1.05035	0.952446	0.94474	0.962719	1.14994	1.15893	1.15086	0.908515	0.904351	0.867493		0.824			0.789	0.826	1.188	1.356	1.211	0.98		0.645	0.00437289	1.519
TGME49_263070-t26_1-p1	441	K	CMGC kinase, CK2 family GN=TGME49_263070	--	1	5.50999e-13	64.983	2	IAK(1)VLGTDSLFDYLEK	0.062896	0.927115	1.07288								0.952446	0.94474	0.962719	1.14994	1.15893	1.15086	0.908515	0.904351	0.867493	0.973	1.136
TGME49_263070-t26_1-p1	296	K	CMGC kinase, CK2 family GN=TGME49_263070	--	1	0.00212039	59.77	2	LLDVVK(1)DPASR	0.21171	0.969528	0.848674	0.969433					1.21236		0.952446	0.94474	0.962719	1.14994	1.15893	1.15086	0.908515	0.904351	0.867493	1.018	0.898	1.007					1.341						1.376
TGME49_263090-t26_1-p1	74	K	14-3-3 protein GN=TGME49_263090	--	1	0.000397671	130.99	2	AK(1)LAEQAER	-0.45827				0.841225	1.00986	0.934283			1.21464	0.926905	0.931073	0.908774	1.00874	0.998039	1.01749	1.05299	1.0864	1.06959				0.834	1.012	0.918			1.136			0.811
TGME49_263090-t26_1-p1	142	K	14-3-3 protein GN=TGME49_263090	--	1	1.20442e-25	184.27	2	ELSK(1)QHMQNK	1.3578	0.773309	0.659185	0.932373	0.989714		0.736769	1.12044	1.30354	1.48467	0.926905	0.931073	0.908774	1.00874	0.998039	1.01749	1.05299	1.0864	1.06959	0.834	0.708	1.026	0.981		0.724	1.064	1.2	1.388	0.996	0.983494	0.7	0.0955734	1.422	0.053521
TGME49_263090-t26_1-p1	148	K	14-3-3 protein GN=TGME49_263090	--	1	5.46762e-06	79.235	3	QHMQNK(1)ALAAEYR	-0.31241		0.882429		0.579286	0.934459	1.043	1.38768		1.17315	0.926905	0.931073	0.908774	1.00874	0.998039	1.01749	1.05299	1.0864	1.06959		0.948		0.574	0.936	1.025	1.318		1.097	0.891		0.7	0.211904	1.274
TGME49_263090-t26_1-p1	176	K	14-3-3 protein GN=TGME49_263090	--	1	5.59892e-17	81.449	3	ICHDILQLLTDK(1)LIPK	-3.2559									1	0.926905	0.931073	0.908774	1.00874	0.998039	1.01749	1.05299	1.0864	1.06959									0.935
TGME49_263090-t26_1-p1	138	K	14-3-3 protein GN=TGME49_263090	--	1	5.39329e-74	217.77	2	IISSVEQK(1)ELSK	1.3448	0.958692	0.863606	0.869745	0.870656	0.987638	0.960838	1.16503	1.16543	1.15836	0.926905	0.931073	0.908774	1.00874	0.998039	1.01749	1.05299	1.0864	1.06959	1.034	0.928	0.957	0.863	0.99	0.944	1.106	1.073	1.083	0.958	0.448422	0.857	0.0196599	1.118	0.0284308
TGME49_263090-t26_1-p1	211	K	14-3-3 protein GN=TGME49_263090	--	1	2.69501e-09	140.78	2	K(1)QAADQAQESYQK	-2.1923	0.892155	0.677728	0.731222		1.07559	1.07724	1.10513	0.918102	1.52284	0.926905	0.931073	0.908774	1.00874	0.998039	1.01749	1.05299	1.0864	1.06959	0.963	0.728	0.805		1.078	1.059	1.05	0.845	1.424	1.284	0.0935368	0.966	0.95593	1.33	0.193471
TGME49_263090-t26_1-p1	194	K	14-3-3 protein GN=TGME49_263090	--	1	0.0342431	54.436	2	MK(1)GDYYR	-0.93271									1	0.926905	0.931073	0.908774	1.00874	0.998039	1.01749	1.05299	1.0864	1.06959									0.935
TGME49_263090-t26_1-p1	119	K	14-3-3 protein GN=TGME49_263090	--	1	4.58471e-39	184.98	2	NLLSVAYK(1)NAVGAR	-1.9365	0.725593	0.743583	0.698314	0.920739	0.981205	0.99506	1.22699	1.37305	1.33546	0.926905	0.931073	0.908774	1.00874	0.998039	1.01749	1.05299	1.0864	1.06959	0.783	0.799	0.768	0.913	0.983	0.978	1.165	1.264	1.249	1.223	0.00160583	0.781	0.00210438	1.565	8.81452e-05
TGME49_263090-t26_1-p1	103	K	14-3-3 protein GN=TGME49_263090	--	1	1.60301e-67	98.868	3	NLVENCLDEQQPK(1)DELSVEER	-2.7124					0.871761	1.12824				0.926905	0.931073	0.908774	1.00874	0.998039	1.01749	1.05299	1.0864	1.06959					0.873	1.109
TGME49_263090-t26_1-p1	157	K	14-3-3 protein GN=TGME49_263090	--	1	9.88307e-25	156.57	2	QK(1)VEEELNK	-0.42765	0.705477	0.720969		1.13671		1.2617			1.17514	0.926905	0.931073	0.908774	1.00874	0.998039	1.01749	1.05299	1.0864	1.06959	0.761	0.774		1.127		1.24			1.099	1.542	0.012382	1.077		1.432
TGME49_263090-t26_1-p1	187	K	14-3-3 protein GN=TGME49_263090	--	1	0.000282906	109.47	2	TSDSESK(1)VFYYK	-2.308		0.547173		0.939741	1.08284	0.981866	1.00074	1.0958	1.35183	0.926905	0.931073	0.908774	1.00874	0.998039	1.01749	1.05299	1.0864	1.06959		0.588		0.932	1.085	0.965	0.95	1.009	1.264	1.69		0.925	0.50381	1.827
TGME49_263090-t26_1-p1	192	K	14-3-3 protein GN=TGME49_263090	--	1	0.0359262	49.325	2	VFYYK(1)MK	0.22287						1				0.926905	0.931073	0.908774	1.00874	0.998039	1.01749	1.05299	1.0864	1.06959						0.983
TGME49_263090-t26_1-p1	210	K	14-3-3 protein GN=TGME49_263090	--	1	0.000789397	83.474	2	YISEFSGEEGK(1)K	-1.4317		0.746402	0.573664		1.46813	1.45265		0.759162		0.926905	0.931073	0.908774	1.00874	0.998039	1.01749	1.05299	1.0864	1.06959		0.802	0.631		1.471	1.428		0.699		2.023	0.0276317	2.074		0.976
TGME49_263180-t26_1-p1	280	K	myosin D GN=TGME49_263180	--	1	0.00117699	121.71	2	IVCQDK(1)DER	-1.1247	0.933811	0.933069	1.06587	0.767044	0.855769	1.06689	1.09972	1.04946	1.22836	1.15413	1.08231	1.07435	0.887136	0.885236	0.896634	1.01124	1.02654	0.982429	0.809	0.862	0.992	0.865	0.967	1.19	1.088	1.022	1.25	1.135	0.3367	0.899	0.371991	1.262	0.0515609
TGME49_263180-t26_1-p1	44	K	myosin D GN=TGME49_263180	--	1	0.0257473	45.654	2	K(1)DPDLLFSLCR	0.023916	1									1.15413	1.08231	1.07435	0.887136	0.885236	0.896634	1.01124	1.02654	0.982429	0.866
TGME49_263190-t26_1-p1	114	K	adenylosuccinate lyase, putative GN=TGME49_263190	--	1	0.00282768	72.327	2	EVEK(1)TANHDLK	0.046101	1.14946	1.15943	0.981209						0.709903	1.47475	1.49051	1.4889	0.977753	0.9399	0.918051	0.590562	0.567625	0.551943	0.779	0.778	0.659						1.286					1.741
TGME49_263300-t26_1-p1	9	K	eukaryotic porin protein GN=TGME49_263300	--	1	6.4558e-09	155.28	2	DLNK(1)SCADLLTK	0.0048924	0.728175	0.762186	0.763304	1.22545	1.23216	1.19802	0.967417	1.01467	1.10862	1.02336	0.998181	1.02009	0.969701	0.981154	0.962014	1.01023	1.03348	1.00179	0.712	0.764	0.748	1.264	1.256	1.245	0.958	0.982	1.107	1.693	1.59734e-05	1.236	0.00889283	1.37	0.00313889
TGME49_263300-t26_1-p1	17	K	eukaryotic porin protein GN=TGME49_263300	--	1	1.82448e-09	118.64	2	SCADLLTK(1)GYPHEK	-1.6592	0.979395	0.722903	0.724838	0.982301	1.07802	1.03334	1.0911	1.11571	1.27238	1.02336	0.998181	1.02009	0.969701	0.981154	0.962014	1.01023	1.03348	1.00179	0.957	0.724	0.711	1.013	1.099	1.074	1.08	1.08	1.27	1.332	0.0407309	0.929	0.294278	1.434	0.0291839
TGME49_263300-t26_1-p1	285	K	eukaryotic porin protein GN=TGME49_263300	--	1	0.00340624	70.389	2	HGLK(1)LEICA	0.29058						1				1.02336	0.998181	1.02009	0.969701	0.981154	0.962014	1.01023	1.03348	1.00179						1.039
TGME49_263300-t26_1-p1	151	K	eukaryotic porin protein GN=TGME49_263300	--	1	0.00614144	43.904	2	IGSEVSGK(1)FDASAMK	-1.2388								1		1.02336	0.998181	1.02009	0.969701	0.981154	0.962014	1.01023	1.03348	1.00179								0.968
TGME49_263300-t26_1-p1	87	K	eukaryotic porin protein GN=TGME49_263300	--	1	0.0356006	50.09	2	LK(1)GLTLGAK	-0.63973	1									1.02336	0.998181	1.02009	0.969701	0.981154	0.962014	1.01023	1.03348	1.00179	0.977
TGME49_263300-t26_1-p1	57	K	eukaryotic porin protein GN=TGME49_263300	--	1	1.19452e-21	175.62	2	LK(1)YCVSDVTTEVK	-1.2873	0.758499	0.805346	0.794466	1.06776	1.11817	1.12229	1.08288	1.17001	1.08058	1.02336	0.998181	1.02009	0.969701	0.981154	0.962014	1.01023	1.03348	1.00179	0.741	0.807	0.779	1.101	1.14	1.167	1.072	1.132	1.079	1.465	0.000218824	1.038	0.195878	1.411	0.000333684
TGME49_263300-t26_1-p1	199	K	eukaryotic porin protein GN=TGME49_263300	--	1	0.00156309	53.363	2	MIGSVHGK(1)TTDNK	-0.10419	0.962538				0.974368		1.06309			1.02336	0.998181	1.02009	0.969701	0.981154	0.962014	1.01023	1.03348	1.00179	0.941				0.993		1.052			1.055		0.944		1.118
TGME49_263300-t26_1-p1	204	K	eukaryotic porin protein GN=TGME49_263300	--	1	3.15853e-46	233.35	3	TTDNK(1)SAELAAEVDCNLLDGR	-1.9409	0.807516	0.78494		1.07731	1.14812	1.05735		1.08333	1.04144	1.02336	0.998181	1.02009	0.969701	0.981154	0.962014	1.01023	1.03348	1.00179	0.789	0.786		1.111	1.17	1.099		1.048	1.04	1.431	0.000737118	1.079	0.056682	1.326	0.000230229
TGME49_263300-t26_1-p1	74	K	eukaryotic porin protein GN=TGME49_263300	--	1	0.000275506	71.912	2	MMAMGK(1)STIDVK	1.447	0.727341	0.789897	0.732641	0.785564	0.885111	0.793358	1.38645	1.50999	1.38965	1.02336	0.998181	1.02009	0.969701	0.981154	0.962014	1.01023	1.03348	1.00179	0.711	0.791	0.718	0.81	0.902	0.825	1.372	1.461	1.387	1.143	0.0484303	0.601	0.00018774	1.901	8.05268e-05
TGME49_263300-t26_1-p1	104	K	eukaryotic porin protein GN=TGME49_263300	--	1	2.62351e-06	132.01	2	TSK(1)DSLDIVAEYK	-1.0132	0.960648		0.911583	0.821719	0.865407	0.889198	1.20847	1.19627	1.1467	1.02336	0.998181	1.02009	0.969701	0.981154	0.962014	1.01023	1.03348	1.00179	0.939		0.894	0.847	0.882	0.924	1.196	1.158	1.145	0.965	0.404526	0.758	0.000610738	1.273	0.00233177
TGME49_263300-t26_1-p1	5	K	eukaryotic porin protein GN=TGME49_263300	--	1	0.0110107	83.775	2	VLFK(1)DLNK	-0.087312		0.752823	0.778116	1.0989	1.201	1.23585	0.984314	0.946375	1.00262	1.02336	0.998181	1.02009	0.969701	0.981154	0.962014	1.01023	1.03348	1.00179		0.754	0.763	1.133	1.224	1.285	0.974	0.916	1.001	1.601	0.00221235	1.26	0.00694065	1.27	0.00601395
TGME49_263520-t26_1-p1	51	K	microtubule associated protein SPM1 GN=TGME49_263520	--	1	5.9697e-06	43.493	3	GNDAYK(1)GASHGTVQFSHPEEAQK	-1.0776			1							0.968184	0.970931	0.982162	0.873935	0.869235	0.825834	1.18964	1.16425	1.15583			1.018
TGME49_263520-t26_1-p1	318	K	microtubule associated protein SPM1 GN=TGME49_263520	--	1	6.33194e-05	75.006	2	SDYVAK(1)SNPICPVSK	-0.74407					1					0.968184	0.970931	0.982162	0.873935	0.869235	0.825834	1.18964	1.16425	1.15583					1.15
TGME49_263530-t26_1-p1	75	K	chaperonin, putative GN=TGME49_263530	--	1	0.0129121	67.464	2	VLAVGK(1)GR	-1.68	1.88359		1.62712	0.714778	0.86403			0.404803	0.505681	1.07795	1.05209	0.993214	0.996187	1.04853	0.939943	0.989095	1.06203	0.84096	1.747		1.638	0.718	0.824			0.381	0.601	0.456	0.00917446	1.57	0.184374	0.29	0.031654
TGME49_263530-t26_1-p1	42	K	chaperonin, putative GN=TGME49_263530	--	1	0.00188551	76.563	2	VLVQK(1)IAVPTK	0.76367		0.56709			1.57635	0.856558				1.07795	1.05209	0.993214	0.996187	1.04853	0.939943	0.989095	1.06203	0.84096		0.539			1.503	0.911				2.239
TGME49_263700-t26_1-p1	101	K	ribosomal protein RPS14 GN=TGME49_263700	--	1	0.00277005	75.5	2	ELGISAVHVK(1)VR	0.5332	1.33861	0.856129			0.805256					1.1645	1.21221	1.16446	0.817356	0.776031	0.800843	1.0925	0.984691	0.987395	1.15	0.706			1.038					1.119
TGME49_263700-t26_1-p1	8	K	ribosomal protein RPS14 GN=TGME49_263700	--	1	4.91845e-07	40.712	2	SAK(1)AATGEEGEAQGSGLGPATR	-1.453									1	1.1645	1.21221	1.16446	0.817356	0.776031	0.800843	1.0925	0.984691	0.987395									1.013
TGME49_263730-t26_1-p1	115	K	FAD-dependent glycerol-3-phosphate dehydrogenase GN=TGME49_263730	--	1	0.0472382	43.306	2	STK(1)LIHGGVR	-0.049926					1					1.06216	1.05436	1.06082	0.967871	0.989273	0.971494	0.97128	0.959468	0.963273					1.011
TGME49_263730-t26_1-p1	462	K	FAD-dependent glycerol-3-phosphate dehydrogenase GN=TGME49_263730	--	1	2.27787e-11	122.94	2	TGLVSVLGGK(1)WTTYR	-0.67448	0.551764	0.565778	0.534054	1.03292	1.03358	1.05435	1.27204	1.53401	1.42151	1.06216	1.05436	1.06082	0.967871	0.989273	0.971494	0.97128	0.959468	0.963273	0.519	0.537	0.503	1.067	1.045	1.085	1.31	1.599	1.476	2.051	5.04658e-06	0.729	0.00605648	2.813	7.14236e-05
TGME49_263850-t26_1-p1	120	K	Cysteine proteinase(predict) GN=TGME49_263850	--	1	0.000231288	65.212	2	NTQLVLPVADPSK(1)R	-2.7306					1					0.901107	0.917091	0.944873	1.12755	1.1219	1.08893	0.960857	0.955374	0.982325					0.891
TGME49_263870-t26_1-p1	467	K	glutamate-tRNA ligase GN=TGME49_263870	--	1	0.0193616	58.889	2	IDMQSK(1)NK	-1.2232								0.956957	1.04304	0.987806	0.966397	0.94534	1.07286	1.06183	1.04335	0.945282	0.970679	1.00646								0.986	1.036
TGME49_263870-t26_1-p1	641	K	glutamate-tRNA ligase GN=TGME49_263870	--	1	3.25347e-17	81.031	2	DAVPVCIK(1)GAPETVESK	-2.9108	0.75802	0.842781	0.765036		1.07245	1.02936	1.09807	1.25107	1.18321	0.987806	0.966397	0.94534	1.07286	1.06183	1.04335	0.945282	0.970679	1.00646	0.767	0.872	0.809		1.01	0.987	1.162	1.289	1.176	1.224	0.0252175	0.826	0.0216459	1.482	0.0013653
TGME49_263870-t26_1-p1	235	K	glutamate-tRNA ligase GN=TGME49_263870	--	1	0.0129619	47.361	2	DK(1)FVHVSR	1.5774							1			0.987806	0.966397	0.94534	1.07286	1.06183	1.04335	0.945282	0.970679	1.00646							1.058
TGME49_263870-t26_1-p1	761	K	glutamate-tRNA ligase GN=TGME49_263870	--	1	7.25515e-06	50.519	3	EYDHLITVDK(1)IDQEEENWEK	-1.7532								1		0.987806	0.966397	0.94534	1.07286	1.06183	1.04335	0.945282	0.970679	1.00646								1.03
TGME49_263870-t26_1-p1	551	K	glutamate-tRNA ligase GN=TGME49_263870	--	1	0.000784952	83.214	2	LCFVK(1)TLLSK	-1.2015	0.829596	0.811099	0.753856	0.856901		0.847595	1.15504	1.44992	1.29599	0.987806	0.966397	0.94534	1.07286	1.06183	1.04335	0.945282	0.970679	1.00646	0.84	0.839	0.797	0.799		0.812	1.222	1.494	1.288	0.976	0.375193	0.604	0.0076096	1.617	0.00159029
TGME49_263870-t26_1-p1	618	K	glutamate-tRNA ligase GN=TGME49_263870	--	1	0.000602634	77.157	2	NK(1)QIIDPIVPR	0.35039			0.881869			0.909227	1.11174	1.09716		0.987806	0.966397	0.94534	1.07286	1.06183	1.04335	0.945282	0.970679	1.00646			0.933			0.871	1.176	1.13		0.934		0.755		1.236
TGME49_264080-t26_1-p1	177	K	acyl carrier protein ACP GN=TGME49_264080	--	1	3.06313e-05	66.913	2	IATVQDALSYIEK(1)AK	1.7041					1.04075	0.95925				0.893044	0.853811	0.896119	1.28255	1.27523	1.33957	0.869604	0.822749	0.767333					0.816	0.716
TGME49_264610-t26_1-p1	279	K	RNA recognition motif-containing protein GN=TGME49_264610	--	1	0.0310052	52.837	2	K(1)LGVHCEAK	0.24904	1									1.04746	1.02787	0.991863	0.927366	0.955113	0.950242	1.05641	1.07796	0.965704	0.955
TGME49_264640-t26_1-p1	60	K	bromodomain-containing protein GN=TGME49_264640	--	1	0.00981613	64.266	2	YLQSGDK(1)ER	1.6662							1			1.07594	1.04342	1.03027	0.67257	0.737431	0.692843	1.2442	1.28053	1.22279							0.804
TGME49_264660-t26_1-p1	1509	K	SAG-related sequence SRS44 GN=TGME49_264660	--	1	0.000622967	89.359	2	AK(1)ETVDGAVVR	-1.7735							0.951942	0.916624	1.13143	0.829623	0.81865	0.814367	0.542717	0.546285	0.544965	1.60514	1.6437	1.65455							0.593	0.558	0.684
TGME49_264660-t26_1-p1	1489	K	SAG-related sequence SRS44 GN=TGME49_264660	--	1	5.44087e-06	80.128	2	GACIYK(1)GPVAESK	-0.28829							0.930512	1.08286	0.986627	0.829623	0.81865	0.814367	0.542717	0.546285	0.544965	1.60514	1.6437	1.65455							0.58	0.659	0.596
TGME49_264660-t26_1-p1	777	K	SAG-related sequence SRS44 GN=TGME49_264660	--	1	0.0211202	47.334	2	K(1)LCYLCVYNR	-0.67824							1			0.829623	0.81865	0.814367	0.542717	0.546285	0.544965	1.60514	1.6437	1.65455							0.623
TGME49_264660-t26_1-p1	1712	K	SAG-related sequence SRS44 GN=TGME49_264660	--	1	0.00183362	69.327	3	LK(1)HVPAAATTGLR	-2.0089							1.01129	0.921978	1.06673	0.829623	0.81865	0.814367	0.542717	0.546285	0.544965	1.60514	1.6437	1.65455							0.63	0.561	0.645
TGME49_264660-t26_1-p1	1878	K	SAG-related sequence SRS44 GN=TGME49_264660	--	1	0.023336	54.199	2	LMVTSTK(1)EPIR	-0.92632								0.664035	1.33597	0.829623	0.81865	0.814367	0.542717	0.546285	0.544965	1.60514	1.6437	1.65455								0.404	0.807
TGME49_264660-t26_1-p1	1903	K	SAG-related sequence SRS44 GN=TGME49_264660	--	1	0.00077487	53.773	2	PAK(1)AVVYPVSAGGR	-0.54332		0.475931	0.481349				1.53773	1.50499		0.829623	0.81865	0.814367	0.542717	0.546285	0.544965	1.60514	1.6437	1.65455		0.581	0.591				0.958	0.916						1.599	0.00260347
TGME49_264660-t26_1-p1	1526	K	SAG-related sequence SRS44 GN=TGME49_264660	--	1	0.000815904	92.747	2	SYTLTVSK(1)LPK	-1.1073								0.830861	1.16914	0.829623	0.81865	0.814367	0.542717	0.546285	0.544965	1.60514	1.6437	1.65455								0.505	0.707
TGME49_264660-t26_1-p1	1865	K	SAG-related sequence SRS44 GN=TGME49_264660	--	1	0.00819406	63.908	2	TGK(1)LSPAVR	-1.4792							0.962136	0.933413	1.10445	0.829623	0.81865	0.814367	0.542717	0.546285	0.544965	1.60514	1.6437	1.65455							0.599	0.568	0.668
TGME49_264830-t26_1-p1	379	K	Xpo1 domain-containing protein(predict) GN=TGME49_264830	--	1	5.22166e-06	101.52	2	LLK(1)SVTASTQELR	0.36602	0.702322	0.859221	0.70847	1.22753		1.34945	1.07281	1.08019		0.891694	0.897306	0.91695	1.17193	1.16629	1.14186	0.921758	0.947934	0.944276	0.788	0.958	0.773	1.047		1.182	1.164	1.14		1.327	0.0635587	0.967	0.627952	1.372	0.036413
TGME49_265010-t26_1-p1	689	K	glutamate 5-kinase domain-containing protein GN=TGME49_265010	--	1	0.000714843	65.724	2	GK(1)IFIDPGAVAALVQQK	-1.2433				1						0.972458	0.844301	0.896299	1.50117	1.35421	1.39135	0.673723	0.667212	0.699275				0.666
TGME49_265010-t26_1-p1	906	K	glutamate 5-kinase domain-containing protein GN=TGME49_265010	--	1	0.00612767	62.271	2	SFCLAK(1)HAK	0.59624				1.29749				0.702514		0.972458	0.844301	0.896299	1.50117	1.35421	1.39135	0.673723	0.667212	0.699275				0.864				1.053				0.821
TGME49_265240-t26_1-p1	933	K	Putative transmembrane protein(predict) GN=TGME49_265240	--	1	0.00300517	40.53	2	EK(1)GTASSAADTAAGSASR	-3.1768								1		1.09199	1.0022	1.04029	0.919863	0.919196	0.919684	0.863778	1.03575	1.20726								0.965
TGME49_265330-t26_1-p1	178	K	cell-cycle-associated protein kinase GSK, putative GN=TGME49_265330	--	1	0.00439464	46.206	2	DIK(1)PQNLLVDSR	1.7103				0.961287				1.03871		0.885684	0.899046	0.905851	1.03241	1.04262	1.06196	1.04453	1.04719	1.08071				0.931				0.992				0.939
TGME49_265330-t26_1-p1	200	K	cell-cycle-associated protein kinase GSK, putative GN=TGME49_265330	--	1	0.0371146	46.068	2	LCDFGSAK(1)R	-1.0868						1				0.885684	0.899046	0.905851	1.03241	1.04262	1.06196	1.04453	1.04719	1.08071						0.942
TGME49_265450-t26_1-p1	103	K	hexokinase GN=TGME49_265450	--	1	0.00398023	65.408	2	GK(1)MEIIQDK	3.3937	0.962104		0.698841		1.45103				0.888029	1.0066	1.00776	0.998031	1.19677	1.18455	1.18326	0.793138	0.79362	0.836276	0.956		0.7		1.225				1.062	1.479		1.153		1.283
TGME49_265450-t26_1-p1	110	K	hexokinase GN=TGME49_265450	--	1	6.58062e-19	170.22	2	MEIIQDK(1)ICLR	-0.18769	1.07541	0.986543	0.77045	1.06655	1.10814	1.09675	0.902665	0.976914	1.01658	1.0066	1.00776	0.998031	1.19677	1.18455	1.18326	0.793138	0.79362	0.836276	1.068	0.979	0.772	0.891	0.935	0.927	1.138	1.231	1.216	0.977	0.887874	0.768	0.000764815	1.272	0.067542
TGME49_265510-t26_1-p1	98	K	Glutaredoxin domain-containing protein(predict) GN=TGME49_265510	--	1	0.00927407	85.821	2	LK(1)NFLDCK	0.84068	0.593532			1.18576	1.21767	1.24573	0.830838		0.926476	0.883536	0.875685	1.07017	1.10626	1.18553	1.16	0.874542	0.814326	1.02996	0.672			1.072	1.027	1.074	0.95		0.9	1.574		1.143	0.0166284	1.376
TGME49_265520-t26_1-p1	207	K	hypothetical protein GN=TGME49_265520	--	1	0.0362496	65.879	2	SSVCVNK(1)DK	-1.0294						1				0.943768	0.942649	0.937671	1.33126	1.31002	1.28144	0.75026	0.71983	0.783106						0.78
TGME49_265530-t26_1-p1	261	K	RNA recognition motif-containing protein GN=TGME49_265530	--	1	0.00394312	71.912	2	HNLNEK(1)DSCEVR	-1.9801			0.80267		1.17034		0.909171		1.11782	1.02972	1.06334	1.07277	0.945468	0.958248	0.93641	0.988399	1.03791	0.96774			0.748		1.221		0.92		1.155	1.632		1.177		1.387
TGME49_265840-t26_1-p1	568	K	Putative 200 kDa antigen p200(predict) GN=TGME49_265840	--	1	0.000258004	91.457	2	AK(1)ELCEAQEAFR	1.4047				0.992839	1.11652	1.21108		0.679561		1.13366	1.06053	1.06326	1.09882	1.16493	1.07912	0.882387	0.820224	0.697075				0.904	0.958	1.122		0.829				1.2
TGME49_266060-t26_1-p1	29	K	ribosomal protein RPSA GN=TGME49_266060	--	1	5.86309e-05	95.656	2	AHIGTK(1)NVEHK	-1.2395	1.06578	0.724531		0.977768		1.23192				1.03669	1.06056	1.04654	0.957923	0.93978	0.905405	0.977816	0.987884	1.0874	1.028	0.683		1.021		1.361				1.392	0.305301
TGME49_266060-t26_1-p1	18	K	ribosomal protein RPSA GN=TGME49_266060	--	1	3.43893e-17	134.49	2	LSLQEDSIAK(1)MLICK	2.7379				1.35075	1.35481	1.31687		0.44436	0.533216	1.03669	1.06056	1.04654	0.957923	0.93978	0.905405	0.977816	0.987884	1.0874				1.41	1.442	1.454		0.45	0.49			3.054	6.12763e-05
TGME49_266060-t26_1-p1	23	K	ribosomal protein RPSA GN=TGME49_266060	--	1	0.00477017	54.199	2	MLICK(1)AHIGTK	0.36344			0.62273						1.37727	1.03669	1.06056	1.04654	0.957923	0.93978	0.905405	0.977816	0.987884	1.0874			0.595						1.267					2.129
TGME49_266060-t26_1-p1	58	K	ribosomal protein RPSA GN=TGME49_266060	--	1	0.000547689	86.838	2	TWEK(1)ILMAAR	-2.0327		0.576375		1.01441	0.877191	0.937397		1.21204	1.38259	1.03669	1.06056	1.04654	0.957923	0.93978	0.905405	0.977816	0.987884	1.0874		0.543		1.059	0.933	1.035		1.227	1.271	1.858		0.808	0.025755	2.3
TGME49_266070-t26_1-p1	11	K	ribosomal protein RPL31 GN=TGME49_266070	--	1	0.000588941	90.156	2	AQNK(1)SLQPVCR	0.50169	1.4432		1.0929	0.731851		0.83498	0.897067			1.12151	1.14831	1.13529	0.864586	0.866353	0.883259	0.979417	0.990192	1.01108	1.287		0.963	0.846		0.945	0.916			0.796	0.293354	0.978		0.814
TGME49_266080-t26_1-p1	585	K	hypothetical protein GN=TGME49_266080	--	1	3.86923e-13	115.41	2	LK(1)SGIYADILLGSER	1.1401	1.14227	1.17767	1.05154				0.921938	0.843862	0.86272	1.32747	1.3919	1.33154	0.765029	0.775414	0.76095	0.868192	0.839781	0.939728	0.86	0.846	0.79				1.062	1.005	0.918					1.196	0.0233754
TGME49_266460-t26_1-p1	39	K	small ubiquitin family modifier, putative GN=TGME49_266460	--	1	0.000586986	108.5	2	LEK(1)LMQAYCNR	-1.2001		0.651449	0.759574	1.19211	1.12797	1.12737		1.14153		1.1154	1.06974	1.01128	1.02268	0.959683	1.07984	1.01844	0.893523	0.829414		0.609	0.751	1.166	1.175	1.044		1.278		1.659	0.0116729	0.883		1.879
TGME49_266640-t26_1-p1	251	K	Acetyl-coenzyme A synthetase 2, putative GN=TGME49_266640	--	1	0.00756859	103.69	2	GGK(1)TIFLK	-1.4749	0.166089			0.791765	1.49679	1.54535				0.293689	0.292906	0.297857	1.73884	1.75251	1.70522	0.95839	0.961407	0.999173	0.566			0.455	0.854	0.906				1.304
TGME49_266640-t26_1-p1	430	K	Acetyl-coenzyme A synthetase 2, putative GN=TGME49_266640	--	1	0.0350829	60.547	2	K(1)YELSSLR	0.20426				1.26794					0.732055	0.293689	0.292906	0.297857	1.73884	1.75251	1.70522	0.95839	0.961407	0.999173				0.729					0.733			0.995
TGME49_266640-t26_1-p1	643	K	Acetyl-coenzyme A synthetase 2, putative GN=TGME49_266640	--	1	0.000147874	95.677	2	K(1)YIGPIATPDYIVIAR	-1.6735				0.961104	1.03455	1.02504			0.979305	0.293689	0.292906	0.297857	1.73884	1.75251	1.70522	0.95839	0.961407	0.999173				0.553	0.59	0.601			0.98			0.593
TGME49_266640-t26_1-p1	406	K	Acetyl-coenzyme A synthetase 2, putative GN=TGME49_266640	--	1	0.00693662	74.643	2	WK(1)ASQFYTAPTALR	-1.0545					1.05891	0.941089				0.293689	0.292906	0.297857	1.73884	1.75251	1.70522	0.95839	0.961407	0.999173					0.604	0.552
TGME49_266960-t26_1-p1	216	K	beta tubulin GN=TGME49_266960	--	1	0.000167994	49.463	3	TLK(1)LTTPTYGDLNHLVSAAMSGVTCCLR	-1.3164									1	0.895224	0.897447	0.907874	0.954026	0.94245	0.965756	1.1463	1.12951	1.16141									0.861
TGME49_266990-t26_1-p1	1000	K	beta-COP GN=TGME49_266990	--	1	3.17472e-14	112.06	2	LK(1)FSAACAGLDEAER	-0.11234		0.783274	0.732674	0.904587	0.956024	0.853062	1.18295	1.33158	1.25584	0.881919	0.874968	0.888785	1.08571	1.11738	1.05501	1.00124	1.02861	1.06638		0.895	0.824	0.833	0.856	0.809	1.181	1.295	1.178	0.969	0.465292	0.684	0.000417303	1.417	0.00629052
TGME49_266990-t26_1-p1	202	K	beta-COP GN=TGME49_266990	--	1	0.000692112	48.363	2	NAFLVLVHCASK(1)R	-1.0882				1						0.881919	0.874968	0.888785	1.08571	1.11738	1.05501	1.00124	1.02861	1.06638				0.921
TGME49_267060-t26_1-p1	142	K	ribosomal protein RPL14 GN=TGME49_267060	--	1	0.00883756	81.642	2	LMVILK(1)QR	-0.93014		1.01581					0.907986	1.0762		1.13837	1.11716	1.15112	0.906452	0.868518	0.92049	0.94797	0.980315	0.969604		0.909					0.958	1.098						1.131
TGME49_267060-t26_1-p1	151	K	ribosomal protein RPL14 GN=TGME49_267060	--	1	0.0370499	53.878	2	VMQQK(1)LK	1.3994		1								1.13837	1.11716	1.15112	0.906452	0.868518	0.92049	0.94797	0.980315	0.969604		0.895
TGME49_267430-t26_1-p1	260	K	DnaJ domain-containing protein GN=TGME49_267430	--	1	5.82631e-05	113.34	2	LALLK(1)ALLSTNR	-2.0889	0.97435	1.25764		0.46989	0.586729	0.70373	1.38874	1.1616	1.45732	1.19476	1.15069	1.18429	0.660288	0.615301	0.623206	1.23583	1.2249	1.11073	0.816	1.093		0.712	0.954	1.129	1.124	0.948	1.312	0.976	0.888533	0.826	0.289687	1.182	0.376114
TGME49_267500-t26_1-p1	158	K	Pept_C1 domain-containing protein(predict) GN=TGME49_267500	--	1	0.00137767	69.641	2	TFTEDK(1)ENLVR	-0.093034						1.0899		0.910096		1.00324	1.09348	1.02266	0.904237	0.931677	0.917569	1.06397	1.07317	0.989994						1.188		0.848				1.401
TGME49_267550-t26_1-p1	79	K	leucine-rich repeat protein LRR1 GN=TGME49_267550	--	1	0.00773388	58.338	2	IENLQICPHLK(1)R	-1.9965					0.695274			1.30473		1.0587	1.05173	1.052	0.83247	0.8771	0.795318	1.1013	1.13294	1.09846					0.793			1.152				0.688
TGME49_267650-t26_1-p1	646	K	Putative transmembrane protein(predict) GN=TGME49_267650	--	1	0.00510946	69.94	2	K(1)AFCTTSQPLVVYIQPK	-0.5564							1			0.845249	0.886073	0.923419	1.24368	1.03185	1.08569	1.05818	0.976298	0.949554							0.945
TGME49_267690-t26_1-p1	989	K	Putative transmembrane protein(predict) GN=TGME49_267690	--	1	0.000142933	82.87	2	GSLVEPVASEAFSSK(1)PR	0.58226					0.837786	1.16221				0.88553	0.977832	0.793485	0.993427	1.0899	1.15692	0.852468	1.35174	0.898698					0.769	1.005
TGME49_267690-t26_1-p1	1563	K	Putative transmembrane protein(predict) GN=TGME49_267690	--	1	0.0399309	65.404	2	K(1)INLLFAR	-3.0182								1		0.88553	0.977832	0.793485	0.993427	1.0899	1.15692	0.852468	1.35174	0.898698								0.74
TGME49_267810-t26_1-p1	57	K	Rab 5 GN=TGME49_267810	--	1	8.95784e-06	62.304	2	LVLLGDTSVGK(1)SCLVVR	-2.9403		1								1.04001	1.06031	1.03956	0.948625	1.00541	1.0198	1.01104	0.969012	0.906241		0.943
TGME49_268200-t26_1-p1	246	K	RNA recognition motif-containing protein GN=TGME49_268200	--	1	1.40961e-07	127.62	2	DSATGTGK(1)GCAFVK	-0.93999	0.741174	0.93846	0.521945	1.41326	1.64611	1.52322	0.699868	0.587723	0.928243	0.864928	0.856492	0.843973	1.37397	1.33587	1.36281	0.802336	0.767706	0.791927	0.857	1.096	0.618	1.029	1.232	1.118	0.872	0.766	1.172	1.314	0.162243	1.202	0.219895	1.093	0.657145
TGME49_268200-t26_1-p1	252	K	RNA recognition motif-containing protein GN=TGME49_268200	--	1	0.0224841	60.892	2	GCAFVK(1)FK	0.051174	0.570877			1.66256					0.766565	0.864928	0.856492	0.843973	1.37397	1.33587	1.36281	0.802336	0.767706	0.791927	0.66			1.21					0.968	1.833		1.25		1.467
TGME49_268200-t26_1-p1	22	K	RNA recognition motif-containing protein GN=TGME49_268200	--	1	4.80637e-11	76.084	3	GK(1)GLASPLLAGSLDGAQASAHAK	4.882		0.748421		1.3102	1.26623	1.30455		0.370595		0.864928	0.856492	0.843973	1.37397	1.33587	1.36281	0.802336	0.767706	0.791927		0.874		0.954	0.948	0.957		0.483		1.09		1.973		0.553
TGME49_268200-t26_1-p1	256	K	RNA recognition motif-containing protein GN=TGME49_268200	--	1	0.0136455	63.212	2	YK(1)EEGLHAMR	-0.10843				1						0.864928	0.856492	0.843973	1.37397	1.33587	1.36281	0.802336	0.767706	0.791927				0.728
TGME49_268830-t26_1-p1	271	K	ATP synthase F0 subunit d-like protein, putative(predict) GN=TGME49_268830	--	1	0.00782891	43.613	2	FK(1)LLSVAQSR	-2.0377									1	0.858614	0.885287	0.850065	1.06935	1.08781	1.06436	1.05858	1.06706	1.05888									0.944
TGME49_268850-t26_1-p1	162	K	enolase 2 GN=TGME49_268850	--	1	0.000174311	90.689	2	AGAAAK(1)GMPLYK	-0.18524	0.864643		0.756848	1.18865	1.32596	1.2515			0.612392	1.06359	1.05146	1.01802	1.00958	1.08461	1.03888	0.889213	0.920286	0.924356	0.813		0.743	1.177	1.223	1.205			0.663	1.545	0.0012669	1.812		0.852
TGME49_268850-t26_1-p1	103	K	enolase 2 GN=TGME49_268850	--	1	0.0018763	72.846	2	AVENIHK(1)IIK	0.40055	1.23411			1.02065			0.745244			1.06359	1.05146	1.01802	1.00958	1.08461	1.03888	0.889213	0.920286	0.924356	1.16			1.011			0.838			0.872		1.206		0.722
TGME49_268850-t26_1-p1	106	K	enolase 2 GN=TGME49_268850	--	1	0.00365151	74.849	2	IIK(1)PALIGK	-1.1627	0.913222	0.970533	0.964818	1.20688		1.26899	0.859088	0.921116	0.895357	1.06359	1.05146	1.01802	1.00958	1.08461	1.03888	0.889213	0.920286	0.924356	0.859	0.923	0.948	1.195		1.221	0.966	1.001	0.969	1.327	0.00527844	1.234	0.00108304	1.075	0.0804171
TGME49_268850-t26_1-p1	112	K	enolase 2 GN=TGME49_268850	--	1	5.0536e-42	156.41	2	IIKPALIGK(1)DPCDQK	-0.51262	0.681582	0.88147	0.863736	1.1408	1.60717	1.61651	0.783688	0.730789	0.694258	1.06359	1.05146	1.01802	1.00958	1.08461	1.03888	0.889213	0.920286	0.924356	0.641	0.838	0.848	1.13	1.482	1.556	0.881	0.794	0.751	1.791	0.0126132	1.718	0.00831176	1.043	0.667359
TGME49_268850-t26_1-p1	378	K	enolase 2 GN=TGME49_268850	--	1	1.54036e-16	178.03	2	AVQEK(1)ACNGLLLK	-0.95382	0.767369	0.817905	0.845488	1.30754	1.35954	1.41635	0.759379	0.832552	0.893868	1.06359	1.05146	1.01802	1.00958	1.08461	1.03888	0.889213	0.920286	0.924356	0.721	0.778	0.831	1.295	1.253	1.363	0.854	0.905	0.967	1.679	0.000407439	1.435	0.00113855	1.17	0.0447179
TGME49_268850-t26_1-p1	118	K	enolase 2 GN=TGME49_268850	--	1	0.000159918	149.02	2	DPCDQK(1)GIDK	-0.61207	0.969649	0.858683	0.849045	1.26467	1.33647	1.25387	0.785428	0.745777	0.936401	1.06359	1.05146	1.01802	1.00958	1.08461	1.03888	0.889213	0.920286	0.924356	0.912	0.817	0.834	1.253	1.232	1.207	0.883	0.81	1.013	1.44	0.000496567	1.364	0.00884113	1.056	0.523815
TGME49_268850-t26_1-p1	122	K	enolase 2 GN=TGME49_268850	--	1	1.73001e-09	108.94	2	GIDK(1)LMVEELDGTK	0.0094816		0.691816		1.18559	1.22572	1.22118	0.967811	0.800529	0.907356	1.06359	1.05146	1.01802	1.00958	1.08461	1.03888	0.889213	0.920286	0.924356		0.658		1.174	1.13	1.175	1.088	0.87	0.982	1.762		1.183	0.0590923	1.489
TGME49_268850-t26_1-p1	92	K	enolase 2 GN=TGME49_268850	--	1	0.0154362	69.716	2	FMGK(1)GVMK	-2.3177	0.797249				1.131	1.12029		0.92355	1.02791	1.06359	1.05146	1.01802	1.00958	1.08461	1.03888	0.889213	0.920286	0.924356	0.75				1.043	1.078		1.004	1.112	1.414		1.002	0.953577	1.411
TGME49_268850-t26_1-p1	96	K	enolase 2 GN=TGME49_268850	--	1	0.000932295	83.214	2	GVMK(1)AVENIHK	-1.4112	1.00486				1.08477	1.11132	0.871752	0.871902	1.0554	1.06359	1.05146	1.01802	1.00958	1.08461	1.03888	0.889213	0.920286	0.924356	0.945				1	1.07	0.98	0.947	1.142	1.095		1.012	0.865595	1.083
TGME49_268850-t26_1-p1	373	K	enolase 2 GN=TGME49_268850	--	1	0.00711569	101.45	2	IEK(1)AVQEK	-1.9384	0.8715		0.818775	1.32751		1.5475	0.679415	0.68098	1.07432	1.06359	1.05146	1.01802	1.00958	1.08461	1.03888	0.889213	0.920286	0.924356	0.819		0.804	1.315		1.49	0.764	0.74	1.162	1.728	0.0131512	1.578	0.0906053	1.095	0.738219
TGME49_268850-t26_1-p1	449	K	enolase 2 GN=TGME49_268850	--	1	3.57516e-11	150.53	2	LCK(1)YNQLMR	-2.8733		0.809624	0.800123	1.19206	1.26452	1.27988	0.870713	0.914131	0.868941	1.06359	1.05146	1.01802	1.00958	1.08461	1.03888	0.889213	0.920286	0.924356		0.77	0.786	1.181	1.166	1.232	0.979	0.993	0.94	1.533	0.000331903	1.229	0.000912558	1.248	0.00225988
TGME49_268850-t26_1-p1	139	K	enolase 2 GN=TGME49_268850	--	1	0.00289309	62.454	2	NEWGWCK(1)SK	0.74575	0.643244		0.690205	1.31673	1.35381	1.29416	0.845879	0.855974		1.06359	1.05146	1.01802	1.00958	1.08461	1.03888	0.889213	0.920286	0.924356	0.605		0.678	1.304	1.248	1.246	0.951	0.93		1.973	0.000694822	1.346	0.000761724	1.466	0.0220754
TGME49_268850-t26_1-p1	141	K	enolase 2 GN=TGME49_268850	--	1	2.13693e-35	189.61	2	SK(1)LGANAILAVSMACCR	-0.8657	0.564029	0.622492	0.582022	1.29066	1.29237	1.33318	0.853518	1.11189	1.34984	1.06359	1.05146	1.01802	1.00958	1.08461	1.03888	0.889213	0.920286	0.924356	0.53	0.592	0.572	1.278	1.192	1.283	0.96	1.208	1.46	2.215	3.95112e-05	1.034	0.718263	2.142	0.00398177
TGME49_268850-t26_1-p1	407	K	enolase 2 GN=TGME49_268850	--	1	0.000707623	138.23	2	NK(1)WGVMVSHR	0.60308	0.887456	0.870237	0.701147	0.97376	0.998441		1.15927	1.12371	1.28598	1.06359	1.05146	1.01802	1.00958	1.08461	1.03888	0.889213	0.920286	0.924356	0.834	0.828	0.689	0.965	0.921		1.304	1.221	1.391	1.203	0.106397	0.722	0.00815571	1.666	0.00216047
TGME49_268850-t26_1-p1	322	K	enolase 2 GN=TGME49_268850	--	1	0.000893732	119.55	2	NLYK(1)DLCQK	1.4665	0.910394	0.762544	0.756299	1.13319	1.34486	1.35614	0.90896	0.916321	0.911286	1.06359	1.05146	1.01802	1.00958	1.08461	1.03888	0.889213	0.920286	0.924356	0.856	0.725	0.743	1.122	1.24	1.305	1.022	0.996	0.986	1.578	0.00258097	1.221	0.0123539	1.293	0.0080143
TGME49_268850-t26_1-p1	437	K	enolase 2 GN=TGME49_268850	--	1	2.93915e-07	160.52	2	TGQIK(1)TGAPCR	-1.1142		0.788201		1.29673	1.3797	1.33292	0.719922	0.699836	0.782697	1.06359	1.05146	1.01802	1.00958	1.08461	1.03888	0.889213	0.920286	0.924356		0.75		1.284	1.272	1.283	0.81	0.76	0.847	1.706		1.588	0.000125403	1.074
TGME49_268850-t26_1-p1	405	K	enolase 2 GN=TGME49_268850	--	1	4.94187e-198	304.75	3	VNQIGTVSESIEACQLAQK(1)NK	0.58255	0.618594	0.899695	0.692974	1.38178	2.08127	1.28256	0.789061	0.609284	0.644793	1.06359	1.05146	1.01802	1.00958	1.08461	1.03888	0.889213	0.920286	0.924356	0.582	0.856	0.681	1.369	1.919	1.235	0.887	0.662	0.698	2.134	0.0123846	2.013	0.0127272	1.06	0.683668
TGME49_268890-t26_1-p1	185	K	citrate synthase I GN=TGME49_268890	--	1	0.00127749	71.912	2	GLTINECLAK(1)LPR	-1.5537						0.88086	0.859566	0.987797	1.27178	1.04173	1.09168	1.07936	0.8661	0.842067	0.853129	1.15856	1.10297	0.964413						1.033	0.742	0.896	1.319			1.048
TGME49_268950-t26_1-p1	224	K	La domain protein(predict) GN=TGME49_268950	--	1	1.23501e-06	77.325	2	DAIK(1)ETLPGEVFVK	-1.3325		1.10123		0.857663		1.04111				1.05121	1.10058	1.03577	0.98124	1.00749	0.972798	0.992817	0.958954	0.899136		1.001		0.874		1.07				0.971
TGME49_268950-t26_1-p1	309	K	La domain protein(predict) GN=TGME49_268950	--	1	0.02532	50.297	2	EK(1)DLQTLR	0.35068								1		1.05121	1.10058	1.03577	0.98124	1.00749	0.972798	0.992817	0.958954	0.899136								1.043
TGME49_268950-t26_1-p1	372	K	La domain protein(predict) GN=TGME49_268950	--	1	0.000420148	59.67	2	GLLDYHPK(1)AYIK	-0.35735					0.80259	0.771241	1.22025		1.20592	1.05121	1.10058	1.03577	0.98124	1.00749	0.972798	0.992817	0.958954	0.899136					0.797	0.793	1.229		1.341			0.619	0.00820566
TGME49_268950-t26_1-p1	41	K	La domain protein(predict) GN=TGME49_268950	--	1	0.00221354	43.518	2	HEGK(1)NVCNEEK	-0.83933					1					1.05121	1.10058	1.03577	0.98124	1.00749	0.972798	0.992817	0.958954	0.899136					0.993
TGME49_268950-t26_1-p1	48	K	La domain protein(predict) GN=TGME49_268950	--	1	1.21281e-18	177.41	2	NVCNEEK(1)ELSR	-1.1829	1.08941	1.04741	0.856735	0.953478	1.02069	0.813818	1.055	1.0081	1.15537	1.05121	1.10058	1.03577	0.98124	1.00749	0.972798	0.992817	0.958954	0.899136	1.036	0.952	0.827	0.972	1.013	0.837	1.063	1.051	1.285	1.002	0.970456	0.83	0.101274	1.207	0.111467
TGME49_268950-t26_1-p1	248	K	La domain protein(predict) GN=TGME49_268950	--	1	0.00300153	46.768	2	IEEVSVSADK(1)K	-0.15204								1		1.05121	1.10058	1.03577	0.98124	1.00749	0.972798	0.992817	0.958954	0.899136								1.043
TGME49_268950-t26_1-p1	127	K	La domain protein(predict) GN=TGME49_268950	--	1	0.0151878	72.922	2	IK(1)SLNLTK	1.568									1	1.05121	1.10058	1.03577	0.98124	1.00749	0.972798	0.992817	0.958954	0.899136									1.112
TGME49_268950-t26_1-p1	354	K	La domain protein(predict) GN=TGME49_268950	--	1	0.00464825	60.324	2	TPVDQALK(1)PNSAAEK	-0.45149	1									1.05121	1.10058	1.03577	0.98124	1.00749	0.972798	0.992817	0.958954	0.899136	0.951
TGME49_268980-t26_1-p1	60	K	Putative transmembrane protein(predict) GN=TGME49_268980	--	1	1.18808e-05	88.203	2	MQEADACSSTQK(1)K	0.25142						1.16502	0.834977			1.031	1.16669	0.945411	0.951754	0.787226	1.06336	1.00103	0.926933	1.12661						1.096	0.834					1.314
TGME49_269180-t26_1-p1	1334	K	MIF4G domain-containing protein GN=TGME49_269180	--	1	1.54278e-24	118.09	3	VAETAGPQK(1)PAGCYAAVVAASQPAQAPR	-1.127	0.541388	0.545096	0.558228	1.32872	1.53802	1.56894		0.882109	1.0375	0.92074	0.920873	0.926516	1.21939	1.22169	1.19788	0.858233	0.85497	0.879707	0.588	0.592	0.603	1.09	1.259	1.31		1.032	1.179	2.052	0.000221258	1.103	0.346872	1.86	0.00117731
TGME49_269190-t26_1-p1	861	K	glyceraldehyde-3-phosphate dehydrogenase GAPDH2 GN=TGME49_269190	--	1	6.57159e-15	130	2	AAAGNIIPSATGAAK(1)AVAR	-2.1643		0.703144	0.650601		0.649707		1.2195	1.36607	1.41097	1.12863	1.0979	1.09475	0.915002	0.910591	0.943735	0.984364	0.967992	0.957033		0.64	0.594		0.714		1.239	1.411	1.474	1.157		0.519		2.228	0.00162209
TGME49_269190-t26_1-p1	873	K	glyceraldehyde-3-phosphate dehydrogenase GAPDH2 GN=TGME49_269190	--	1	0.0242987	58.426	2	GK(1)LTGMAFR	0.60516				0.822656	1.02189	0.915507		1.039	1.20094	1.12863	1.0979	1.09475	0.915002	0.910591	0.943735	0.984364	0.967992	0.957033				0.899	1.122	0.97		1.073	1.255			0.857	0.224314
TGME49_269190-t26_1-p1	769	K	glyceraldehyde-3-phosphate dehydrogenase GAPDH2 GN=TGME49_269190	--	1	5.71967e-130	195.73	3	HAIISAPAK(1)DETTPTLVVGVNAEQDYESSMK	-3.9581	0.897361	0.994296	0.902456	0.496481		0.449096	1.3636	1.40751	1.4892	1.12863	1.0979	1.09475	0.915002	0.910591	0.943735	0.984364	0.967992	0.957033	0.795	0.906	0.824	0.543		0.476	1.385	1.454	1.556	0.605	0.00563619	0.348	0.000520515	1.741	0.000423934
TGME49_269190-t26_1-p1	897	K	glyceraldehyde-3-phosphate dehydrogenase GAPDH2 GN=TGME49_269190	--	1	0.000607439	80.815	2	LNK(1)STTYEEIK	0.10706		1.00776			1.11841	1.03731		0.877958	0.958564	1.12863	1.0979	1.09475	0.915002	0.910591	0.943735	0.984364	0.967992	0.957033		0.918			1.228	1.099		0.907	1.002	1.267		1.219	0.117668	1.04
TGME49_269190-t26_1-p1	839	K	glyceraldehyde-3-phosphate dehydrogenase GAPDH2 GN=TGME49_269190	--	1	0.0249018	72.365	2	VVDGTSK(1)K	-1.8524	0.998382	0.823823	0.916766						1.26103	1.12863	1.0979	1.09475	0.915002	0.910591	0.943735	0.984364	0.967992	0.957033	0.885	0.75	0.837						1.318					1.6
TGME49_269250-t26_1-p1	224	K	Mov34/MPN/PAD-1 family protein GN=TGME49_269250	--	1	0.00135395	65.408	2	LSALK(1)LLIGK	-0.56236				1						0.860735	0.877565	0.851028	1.08	1.10787	1.0892	0.994003	1.02037	1.11923				0.926
TGME49_269442-t26_1-p1	15	K	calmodulin, putative GN=TGME49_269442	--	1	0.000301196	69.201	2	K(1)LASYNPEEELIK	0.22577			0.836708		1.08125	1.0081	1.07394			1.08883	1.05275	1.05536	0.860224	0.837328	0.878158	1.00769	1.04013	1.17953			0.793		1.291	1.148	1.066			1.538		1.144		1.344
TGME49_269700-t26_1-p1	694	K	NLI interacting factor family phosphatase GN=TGME49_269700	--	1	0.0304033	48.476	2	TCALGDK(1)APSEVIR	-2.2439					1.00018				0.999819	1.05336	1.04871	1.07546	0.815578	0.848805	0.836134	1.09548	1.14266	1.08382					1.178				0.922			1.278
TGME49_269840-t26_1-p1	159	K	proteasome regulatory subunit GN=TGME49_269840	--	1	0.00954521	42.075	2	GK(1)VVIDCFR	-0.59172						1.07617			0.923826	0.976996	0.968101	0.972749	1.04674	1.06088	1.04407	0.937488	0.982345	1.01063						1.031			0.914			1.128
TGME49_269950-t26_1-p1	350	K	Thioredoxin domain-containing protein(predict) GN=TGME49_269950	--	1	0.0561515	44.82	2	AIK(1)GAIFR	-0.27711								1		0.886004	0.90147	0.893296	0.91482	0.918113	0.861304	1.16681	1.23574	1.22245								0.809
TGME49_269950-t26_1-p1	347	K	Thioredoxin domain-containing protein(predict) GN=TGME49_269950	--	1	0.00800302	44.571	2	FLELALYALPGK(1)AIK	0.16579				1						0.886004	0.90147	0.893296	0.91482	0.918113	0.861304	1.16681	1.23574	1.22245				1.093
TGME49_269980-t26_1-p1	403	K	preprotein translocase Sec61, putative GN=TGME49_269980	--	1	0.000877422	78.864	2	DQQMVMK(1)GYR	-0.68867	0.757601	1.2424								1.07107	1.03819	1.06401	0.911454	0.877017	0.896	1.10546	1.06514	0.971665	0.707	1.197
TGME49_269980-t26_1-p1	109	K	preprotein translocase Sec61, putative GN=TGME49_269980	--	1	0.000250649	117.03	2	IIQVDQSLK(1)EDR	0.33627	0.951213	1.02688	0.727613	0.940352	1.03603	1.14712	1.05481	0.989812	1.12616	1.07107	1.03819	1.06401	0.911454	0.877017	0.896	1.10546	1.06514	0.971665	0.888	0.989	0.684	1.032	1.181	1.28	0.954	0.929	1.159	1.364	0.0653253	1.148	0.211936	1.188	0.240338
TGME49_270220-t26_1-p1	587	K	Putative phosphatidylinositol glycan class V, related protein(predict) GN=TGME49_270220	--	1	0.00202079	90.156	2	LNCTSVK(1)QSR	-0.82896			0.583997				0.99259	1.00835	1.41506	0.702882	0.754414	0.739525	1.42048	1.57602	1.36642	0.750337	0.86962	0.82029			0.79				1.323	1.16	1.725					1.776
TGME49_270240-t26_1-p1	267	K	MAG1 GN=TGME49_270240	--	1	0.0336107	88.921	2	AALQK(1)IK	-1.0429								0.991629	1.00837	1.40493	1.35138	1.32717	0.495337	0.491569	0.493139	1.17575	1.1603	1.10043								0.855	0.916
TGME49_270240-t26_1-p1	312	K	MAG1 GN=TGME49_270240	--	1	0.000896291	97.949	2	TK(1)AFGEMVSQK	-0.37519	1.2252	1.11962		0.371349		0.437538		1.36517	1.48112	1.40493	1.35138	1.32717	0.495337	0.491569	0.493139	1.17575	1.1603	1.10043	0.872	0.828		0.75		0.887		1.177	1.346	0.963	0.686819	0.649	0.0561789	1.484	0.0318989
TGME49_270240-t26_1-p1	321	K	MAG1 GN=TGME49_270240	--	1	0.000619062	95.345	2	AFGEMVSQK(1)AK	-0.95181	1.39494	1.36701	1.10616	0.227361	0.373	0.376803	1.34723	1.3637	1.4438	1.40493	1.35138	1.32717	0.495337	0.491569	0.493139	1.17575	1.1603	1.10043	0.993	1.012	0.833	0.459	0.759	0.764	1.146	1.175	1.312	0.698	0.10082	0.546	0.0221564	1.28	0.0289189
TGME49_270240-t26_1-p1	288	K	MAG1 GN=TGME49_270240	--	1	0.0474473	48.785	2	ALK(1)AMDAR	-2.1002								0.832756	1.16724	1.40493	1.35138	1.32717	0.495337	0.491569	0.493139	1.17575	1.1603	1.10043								0.718	1.061
TGME49_270240-t26_1-p1	215	K	MAG1 GN=TGME49_270240	--	1	0.0261055	62.705	2	AVK(1)QLEAIK	-1.1492								0.971204	1.0288	1.40493	1.35138	1.32717	0.495337	0.491569	0.493139	1.17575	1.1603	1.10043								0.837	0.935
TGME49_270240-t26_1-p1	408	K	MAG1 GN=TGME49_270240	--	1	0.00615402	43.767	2	DVLTK(1)SQLALVEAFK	-0.61371			1							1.40493	1.35138	1.32717	0.495337	0.491569	0.493139	1.17575	1.1603	1.10043			0.753
TGME49_270240-t26_1-p1	230	K	MAG1 GN=TGME49_270240	--	1	0.000223975	73.805	2	EATGK(1)LEADELESER	-1.4817	0.892824	0.959188	0.803797					1.39675	0.947439	1.40493	1.35138	1.32717	0.495337	0.491569	0.493139	1.17575	1.1603	1.10043	0.635	0.71	0.606					1.204	0.861					1.588	0.0477365
TGME49_270240-t26_1-p1	328	K	MAG1 GN=TGME49_270240	--	1	2.1723e-13	103.04	2	EK(1)AASLSSLLGVDAVEK	-0.87331		1.00886	1.02238				0.611924	0.975425	1.38141	1.40493	1.35138	1.32717	0.495337	0.491569	0.493139	1.17575	1.1603	1.10043		0.747	0.77				0.52	0.841	1.255					1.15	0.831002
TGME49_270240-t26_1-p1	273	K	MAG1 GN=TGME49_270240	--	1	2.1112e-38	164.48	2	K(1)LEEIDDLLQLTR	2.059	1.5359	1.6052	1.52222	0.395576	0.367676	0.335543	1.18972	1.10057	0.947595	1.40493	1.35138	1.32717	0.495337	0.491569	0.493139	1.17575	1.1603	1.10043	1.093	1.188	1.147	0.799	0.748	0.68	1.012	0.949	0.861	0.65	0.00119484	0.789	0.0233638	0.823	0.0205919
TGME49_270240-t26_1-p1	255	K	MAG1 GN=TGME49_270240	--	1	0.000532422	108.24	2	LVDLIK(1)DNQR	1.1814	1.11156	1.26679	1.1954	0.407451	0.454347	0.431937	1.32918	1.32345	1.47989	1.40493	1.35138	1.32717	0.495337	0.491569	0.493139	1.17575	1.1603	1.10043	0.791	0.937	0.901	0.823	0.924	0.876	1.13	1.141	1.345	0.998	0.989976	0.725	0.00830163	1.375	0.0140143
TGME49_270250-t26_1-p1	81	K	dense granule protein GRA1 GN=TGME49_270250	--	1	2.11572e-08	73.532	3	VERPTGNPDLLK(1)IAIK	-1.7518	0.876925	0.881703		1.11593	1.18862	1.32865	0.916839	0.680258	1.01108	1.13585	1.13296	1.11376	0.88588	0.82265	0.875226	1.0628	1.02541	0.945465	0.772	0.778		1.26	1.445	1.518	0.863	0.663	1.069	1.816	0.00373334	1.627	0.0279175	1.116	0.64498
TGME49_270320-t26_1-p1	225	K	protein phosphatase 2C domain-containing protein GN=TGME49_270320	--	1	6.42988e-07	62.95	3	AVFDGHAGEATSQYCAK(1)HAAK	-1.5142					0.780435	0.654817	1.33403	0.986814	1.2439	1.01749	1.0388	1.01658	0.84286	0.809628	0.79034	1.12019	1.13068	1.23344					0.964	0.829	1.191	0.873	1.008			0.875	0.394355
TGME49_270320-t26_1-p1	244	K	protein phosphatase 2C domain-containing protein GN=TGME49_270320	--	1	0.000635964	91.993	2	K(1)ACLSLDAEIIR	-1.7725	0.862865	0.725296	0.751929	0.67776	0.733055	0.691495	1.39189	1.55989	1.60583	1.01749	1.0388	1.01658	0.84286	0.809628	0.79034	1.12019	1.13068	1.23344	0.848	0.698	0.74	0.804	0.905	0.875	1.243	1.38	1.302	1.13	0.138757	0.658	0.000838748	1.717	0.00113051
TGME49_270510-t26_1-p1	398	K	asparaginyl-tRNA synthetase (NOB+tRNA synthase) GN=TGME49_270510	--	1	3.01799e-06	62.304	2	DAAAAAAEPLIPLTK(1)DK	-0.78864	0.258159			1.08718	1.35007	1.30459				0.75831	0.747785	0.738509	1.36055	1.3486	1.38622	0.899595	0.900054	0.860375	0.34			0.799	1.001	0.941				2.687
TGME49_270510-t26_1-p1	257	K	asparaginyl-tRNA synthetase (NOB+tRNA synthase) GN=TGME49_270510	--	1	0.00188551	55.782	2	FTGDIVK(1)SPAK	-1.8423						1.96226	0.513337	0.524405		0.75831	0.747785	0.738509	1.36055	1.3486	1.38622	0.899595	0.900054	0.860375						1.416	0.571	0.583				2.454
TGME49_270510-t26_1-p1	261	K	asparaginyl-tRNA synthetase (NOB+tRNA synthase) GN=TGME49_270510	--	1	0.00070446	74.643	2	SPAK(1)GQAVELAVR	-1.2654	0.545178	0.566387	0.580553	1.47326	1.43324	1.44724	0.946042	1.0079	1.0002	0.75831	0.747785	0.738509	1.36055	1.3486	1.38622	0.899595	0.900054	0.860375	0.719	0.757	0.786	1.083	1.063	1.044	1.052	1.12	1.163	1.41	0.000248049	0.957	0.232718	1.474	0.000574322
TGME49_270510-t26_1-p1	562	K	asparaginyl-tRNA synthetase (NOB+tRNA synthase) GN=TGME49_270510	--	1	0.00154794	74.849	2	K(1)PCIVYNYPK	-0.20235	0.516607	0.5829		1.47779	1.47528	1.49579	0.779476	0.820677	0.851478	0.75831	0.747785	0.738509	1.36055	1.3486	1.38622	0.899595	0.900054	0.860375	0.681	0.78		1.086	1.094	1.079	0.866	0.912	0.99	1.487	0.00430637	1.177	0.0136063	1.263	0.0462592
TGME49_270510-t26_1-p1	186	K	asparaginyl-tRNA synthetase (NOB+tRNA synthase) GN=TGME49_270510	--	1	3.51824e-25	85.562	2	LAALLDGGEASVEK(1)FVNR	-0.18833				1.05357		0.946426				0.75831	0.747785	0.738509	1.36055	1.3486	1.38622	0.899595	0.900054	0.860375				0.774		0.683
TGME49_270510-t26_1-p1	158	K	asparaginyl-tRNA synthetase (NOB+tRNA synthase) GN=TGME49_270510	--	1	0.00142439	40.638	3	SFTPGHLEDQVPTSCK(1)QAIPVFGCGSTR	-0.77669					1					0.75831	0.747785	0.738509	1.36055	1.3486	1.38622	0.899595	0.900054	0.860375					0.742
TGME49_270510-t26_1-p1	561	K	asparaginyl-tRNA synthetase (NOB+tRNA synthase) GN=TGME49_270510	--	1	1.57792e-08	94.66	2	YLTENVYK(1)K	-1.9185				1.25331	1.38242	1.05694	0.615565	0.691759		0.75831	0.747785	0.738509	1.36055	1.3486	1.38622	0.899595	0.900054	0.860375				0.921	1.025	0.762	0.684	0.769				1.242	0.176636
TGME49_270865-t26_1-p1	754	K	adenylate cyclase, putative GN=TGME49_270865	--	1	0.0228287	40.533	2	K(1)LCTEMVER	0.78623		1								0.846971	0.820846	0.821255	1.12026	1.1083	1.12914	1.03969	0.998955	1.11459		1.218
TGME49_270910-t26_1-p1	641	K	acyltransferase domain-containing protein GN=TGME49_270910	--	1	7.59978e-05	50.519	3	HLTHPELSAEEK(1)HEK	-0.32575								1		0.936837	1.00622	1.29197			0.42847	1.06703	1.26947									0.788
TGME49_270980-t26_1-p1	645	K	phosphoglycerate mutase family protein GN=TGME49_270980	--	1	0.0125711	42.977	2	TK(1)GDAGDNVEQNEK	-0.086985			1							1.57555	1.70145	1.85216	0.628284	0.641482	0.668287	0.632849	0.62816	0.671785			0.54
TGME49_271050-t26_1-p1	95	K	SAG-related sequence SRS34A GN=TGME49_271050	--	1	0.0117818	74.486	2	AK(1)VEQPPK	-0.11127			1							1.04226	1.00204	1.04455	0.826609	0.81588	0.804074	1.13177	1.09312	1.23969			0.957
TGME49_271050-t26_1-p1	149	K	SAG-related sequence SRS34A GN=TGME49_271050	--	1	0.0300932	114.39	2	DCK(1)LIVR	-0.31723	0.903505	0.995855	0.849458	0.814412	1.22618	1.22533	0.998262	0.968932	1.01807	1.04226	1.00204	1.04455	0.826609	0.81588	0.804074	1.13177	1.09312	1.23969	0.867	0.994	0.813	0.985	1.503	1.524	0.882	0.886	0.821	1.5	0.0657163	1.55	0.0448265	0.968	0.67119
TGME49_271050-t26_1-p1	123	K	SAG-related sequence SRS34A GN=TGME49_271050	--	0.815615	0.0105904	42.959	3	GPATYTLSYDGTPEK(0.184)PQVLCYK(0.816)CVAEAGAPAGR	-3.1953								1		1.04226	1.00204	1.04455	0.826609	0.81588	0.804074	1.13177	1.09312	1.23969								0.915
TGME49_271050-t26_1-p1	82	K	SAG-related sequence SRS34A GN=TGME49_271050	--	1	3.55949e-26	189.13	2	K(1)LTTVLPGAVLK	0.17343	1.07499	0.981209	0.943796							1.04226	1.00204	1.04455	0.826609	0.81588	0.804074	1.13177	1.09312	1.23969	1.031	0.979	0.904
TGME49_271050-t26_1-p1	93	K	SAG-related sequence SRS34A GN=TGME49_271050	--	1	3.35251e-06	91.939	2	LTTVLPGAVLK(1)AK	0.60968		0.931735	1.06827							1.04226	1.00204	1.04455	0.826609	0.81588	0.804074	1.13177	1.09312	1.23969		0.93	1.023
TGME49_271050-t26_1-p1	146	K	SAG-related sequence SRS34A GN=TGME49_271050	--	1	4.12832e-43	222.5	2	NNDGGSSAPTPK(1)DCK	-1.2318	1.08007	0.97768	0.942252							1.04226	1.00204	1.04455	0.826609	0.81588	0.804074	1.13177	1.09312	1.23969	1.036	0.976	0.902
TGME49_271050-t26_1-p1	60	K	SAG-related sequence SRS34A GN=TGME49_271050	--	1	2.71599e-86	144.42	3	TVEAPSSGSVVFQCGDK(1)LTISPSGEGDVFYGK	-0.8912	1.0161	1.09782	0.886082							1.04226	1.00204	1.04455	0.826609	0.81588	0.804074	1.13177	1.09312	1.23969	0.975	1.096	0.848
TGME49_271350-t26_1-p1	374	K	bifunctional protein FolC subfamily protein GN=TGME49_271350	--	1	2.4135e-11	145.95	2	VVVSLTK(1)ER	0.1135	0.976076	0.963467	0.863035	0.870335	1.0962	1.07238	0.987137	1.05343	1.11795	0.958541	0.950635	0.969538	1.09363	1.09325	1.0877	0.951775	0.930388	0.964546	1.018	1.013	0.89	0.796	1.003	0.986	1.037	1.132	1.159	0.953	0.585625	0.837	0.0893883	1.139	0.077307
TGME49_271440-t26_1-p1	167	K	NPL4 family protein GN=TGME49_271440	--	1	1.17803e-07	97.933	2	FAVNDLPGCTSYK(1)PR	-1.686	0.998038	0.991694	0.866137		1.2245		0.78506		1.13458	1.19781	1.22605	1.16233	0.885289	0.88482	0.86704	0.929474	0.941402	0.905801	0.833	0.809	0.745		1.384		0.845		1.253	1.739		1.319		1.318	0.190086
TGME49_271600-t26_1-p1	496	K	hypothetical protein GN=TGME49_271600	--	1	0.000532147	102.03	2	LQK(1)LASLLQK	-0.51216		0.716723	0.902297		1.26243	1.11855
TGME49_271810-t26_1-p1	264	K	lanp, putative GN=TGME49_271810	--	1	0.0286643	58.045	2	K(1)NDAGEDENEAVK	-1.9529	1.36529					0.634705				0.976645	0.973619	0.923359	1.07163	1.07842	1.02454	0.997827	1.00971	0.944245	1.398					0.62				0.443
TGME49_272030-t26_1-p1	189	K	kelch repeat-containing protein GN=TGME49_272030	--	1	0.0142163	78.932	2	SVELYHPVK(1)R	-2.099					0.970509	1.02949				0.943135	1.00361	1.03374	1.16686	1.08604	1.05873	0.873068	0.888138	0.946677					0.894	0.972
TGME49_272400-t26_1-p1	176	K	casein kinase ii regulatory subunit protein GN=TGME49_272400	--	1	1.54422e-07	101.52	2	EK(1)YISGQFGECPR	-4.9777				0.542392	1.27224	1.18537				0.869048	0.898002	0.923561	1.22307	1.1499	1.26962	0.884559	0.902724	0.879506				0.443	1.106	0.934
TGME49_272640-t26_1-p1	92	K	eukaryotic initiation factor-2B, epsilon subunit, putative GN=TGME49_272640	--	1	0.0371146	46.068	2	K(1)ASACVPER	-0.48591						1				0.930707	0.956736	0.916017	1.12765	1.182	1.18907	0.872406	0.879797	0.945626						0.841
TGME49_272660-t26_1-p1	96	K	Inhibitor of cysteine protease 2(predict) GN=TGME49_272660	--	1	0.010048	83.775	2	AAQEK(1)PLK	-0.90528		1.03792	1.18308		1.06757	1.17902		0.692425	0.839983	1.11584	1.11608	1.1082	0.853528	0.870656	0.888991	0.995461	1.05811	0.993129		0.93	1.068		1.226	1.326		0.654	0.846	1.277	0.0902938	1.701	0.0570501	0.751	0.183214
TGME49_272910-t26_1-p1	325	K	T-complex protein 1 delta subunit GN=TGME49_272910	--	1	0.000642375	84.102	2	AK(1)IMVVQNIER	0.40389					1.12911			0.870894		0.864321	0.838579	0.838965	1.30635	1.31458	1.32436	0.819947	0.79864	0.894259					0.859			1.09				0.788
TGME49_272910-t26_1-p1	234	K	T-complex protein 1 delta subunit GN=TGME49_272910	--	1	0.000103324	139.61	2	GIVMVEQK(1)VSK	-0.10013	0.635521	0.773195	0.706295	1.17974	1.11389	1.11129	1.04052	0.952867	1.48668	0.864321	0.838579	0.838965	1.30635	1.31458	1.32436	0.819947	0.79864	0.894259	0.735	0.922	0.842	0.903	0.847	0.839	1.269	1.193	1.662	1.036	0.604814	0.628	0.0120309	1.65	0.015108
TGME49_272910-t26_1-p1	289	K	T-complex protein 1 delta subunit GN=TGME49_272910	--	1	0.014075	54.436	2	ILIAK(1)MVK	-0.55846								1.32437	0.675632	0.864321	0.838579	0.838965	1.30635	1.31458	1.32436	0.819947	0.79864	0.894259								1.658	0.756
TGME49_272910-t26_1-p1	214	K	T-complex protein 1 delta subunit GN=TGME49_272910	--	1	0.00461952	56.08	2	K(1)LGGTVDESELVK	-2.819						1				0.864321	0.838579	0.838965	1.30635	1.31458	1.32436	0.819947	0.79864	0.894259						0.755
TGME49_272910-t26_1-p1	181	K	T-complex protein 1 delta subunit GN=TGME49_272910	--	1	7.18141e-05	43.865	3	VVSHNAK(1)LLAPIAVDAVMK	-0.61805						1				0.864321	0.838579	0.838965	1.30635	1.31458	1.32436	0.819947	0.79864	0.894259						0.755
TGME49_273090-t26_1-p1	530	K	cell division protein CDC48CY GN=TGME49_273090	--	1	3.23775e-09	66.106	2	GVLFYGPPGCGK(1)TLLAK	-1.1611		0.850612	0.58428	1.12891		1.31104		1.12516		0.933903	0.907023	0.903803	0.990042	0.992842	0.987732	1.09924	1.11126	1.07416		0.938	0.646	1.14		1.327		1.013		1.557	0.151035	1.218		1.279
TGME49_273120-t26_1-p1	193	K	SAG-related sequence SRS30C GN=TGME49_273120	--	1	0.00449119	58.313	2	FIVGCIEEGK(1)K	-0.38911					1.00682	0.993176				0.505014	0.484689	0.50864	2.14126	2.00268	2.03308	0.428746	0.426848	0.469041					0.503	0.489
TGME49_273340-t26_1-p1	133	K	Putative transmembrane protein (Fragment)(predict) GN=TGME49_273340	--	1	0.0357292	56.014	2	IK(1)GILGR	0.75382									1
TGME49_273460-t26_1-p1	237	K	eukaryotic translation initiation factor 3 subunit 6 interacting protein GN=TGME49_273460	--	1	0.0130462	48.822	2	EMDK(1)DCDVWK	-0.74412				1						0.931171	0.948975	0.956008	1.14504	1.1686	1.15738	0.896233	0.896958	0.899637				0.873
TGME49_273460-t26_1-p1	572	K	eukaryotic translation initiation factor 3 subunit 6 interacting protein GN=TGME49_273460	--	1	3.36522e-13	129.53	2	VYVDQFLK(1)QIER	-0.066485	0.791424	0.922491	0.642059	1.20816	1.3035	1.40044	0.797287	1.00611	0.928521	0.931171	0.948975	0.956008	1.14504	1.1686	1.15738	0.896233	0.896958	0.899637	0.85	0.972	0.672	1.055	1.115	1.21	0.89	1.122	1.032	1.355	0.0524844	1.11	0.242502	1.221	0.18083
TGME49_273490-t26_1-p1	448	K	glutamine synthetase, type I, putative GN=TGME49_273490	--	1	0.00823825	92.428	2	LTYSK(1)GNR	-2.1499	0.971293	0.947855	0.90179	1.11563	1.32061	1.31252		0.617292	0.81301	0.919077	0.922011	0.93472	1.16408	1.18881	1.18559	0.872826	0.917091	0.895798	1.057	1.028	0.965	0.958	1.111	1.107		0.673	0.908	1.041	0.5241	1.339	0.100496	0.778	0.110796
TGME49_273520-t26_1-p1	443	K	PCI domain-containing protein GN=TGME49_273520	--	1	0.000286463	57.042	2	IHK(1)CINVDMIAK	-0.24307							1.02033	0.979671		0.954015	0.981762	0.968489	1.11531	1.08125	1.10002	0.93676	0.958123	0.904273							1.089	1.022
TGME49_273760-t26_1-p1	585	K	heat shock protein HSP70 GN=TGME49_273760	--	0.841823	1.61696e-08	42.079	3	AIQEALDWLDK(0.842)NQLAEK(0.158)EEFEAK	-0.83014								1		1.08614	1.07811	1.07577	0.920533	0.914654	0.936353	1.0057	0.995428	0.987302								1.005
TGME49_273760-t26_1-p1	597	K	heat shock protein HSP70 GN=TGME49_273760	--	1	0.0147638	59.645	2	EEFEAK(1)QK	-0.79692						1				1.08614	1.07811	1.07577	0.920533	0.914654	0.936353	1.0057	0.995428	0.987302						1.068
TGME49_273760-t26_1-p1	599	K	heat shock protein HSP70 GN=TGME49_273760	--	1	5.56822e-23	187.01	2	QK(1)EVESVCTPIITK	-0.84984	0.742601	0.730906	0.699124	1.2187	1.32982	1.32441	0.917749	0.909723	1.12697	1.08614	1.07811	1.07577	0.920533	0.914654	0.936353	1.0057	0.995428	0.987302	0.684	0.678	0.65	1.324	1.454	1.414	0.913	0.914	1.141	2.083	2.12262e-05	1.412	0.0114795	1.475	0.00718402
TGME49_273760-t26_1-p1	138	K	heat shock protein HSP70 GN=TGME49_273760	--	1	5.16883e-13	126.32	2	EIAEAYLGK(1)EVK	1.9257	1.03535	0.929264	0.816156	0.996764	1.07145	0.989972	0.981926	0.962884	1.21624	1.08614	1.07811	1.07577	0.920533	0.914654	0.936353	1.0057	0.995428	0.987302	0.953	0.862	0.759	1.083	1.171	1.057	0.976	0.967	1.232	1.286	0.0247334	1.043	0.606906	1.233	0.113993
TGME49_273760-t26_1-p1	253	K	heat shock protein HSP70 GN=TGME49_273760	--	1	0.00104292	108.24	2	GK(1)DISTNSR	-0.82146	0.936628			0.937508	1.05581	1.07934	1.0044	0.880841	1.10548	1.08614	1.07811	1.07577	0.920533	0.914654	0.936353	1.0057	0.995428	0.987302	0.862			1.018	1.154	1.153	0.999	0.885	1.12	1.286		1.107	0.26047	1.162
TGME49_311720-t26_1-p1	222	K	chaperonin protein BiP GN=TGME49_311720	--	1	1.27149e-138	255.67	2	IINEPTAAAIAYGLDK(1)K	-1.964	0.981727	0.980167	0.93355	0.86969	0.948281	0.920033	1.0533	1.12574	1.18752	1.07588	1.07656	1.07495	0.870365	0.882036	0.869265	1.05102	1.05178	1.04814	0.912	0.91	0.868	0.999	1.075	1.058	1.002	1.07	1.133	1.164	0.00524177	0.977	0.623157	1.191	0.0110998
TGME49_273760-t26_1-p1	359	K	heat shock protein HSP70 GN=TGME49_273760	--	1	1.64711e-59	169.21	2	IQQLITDFFNGK(1)EPCR	-2.235	0.943872	0.977715	1.04103	1.11697	1.16184	1.01156	1.09041	0.824587	0.832008	1.08614	1.07811	1.07577	0.920533	0.914654	0.936353	1.0057	0.995428	0.987302	0.869	0.907	0.968	1.213	1.27	1.08	1.084	0.828	0.843	1.298	0.0106787	1.293	0.0574999	1.004	0.977493
TGME49_273760-t26_1-p1	77	K	heat shock protein HSP70 GN=TGME49_273760	--	1	0.000649931	88.796	2	K(1)FDDPSVQSDMK	0.029595	0.90501			0.953993	1.0931	0.908494	0.836068		1.30334	1.08614	1.07811	1.07577	0.920533	0.914654	0.936353	1.0057	0.995428	0.987302	0.833			1.036	1.195	0.97	0.831		1.32	1.281		0.992	0.94292	1.291
TGME49_273760-t26_1-p1	247	K	heat shock protein HSP70 GN=TGME49_273760	--	1	5.82178e-07	139.7	2	LVDFCVQDFK(1)R	-1.3232	0.929672	0.906593	0.81952	1.0353	1.11724	1.10339	0.950669	1.04219	1.09542	1.08614	1.07811	1.07577	0.920533	0.914654	0.936353	1.0057	0.995428	0.987302	0.856	0.841	0.762	1.125	1.221	1.178	0.945	1.047	1.11	1.433	0.00113219	1.136	0.0702302	1.261	0.0175551
TGME49_273760-t26_1-p1	56	K	heat shock protein HSP70 GN=TGME49_273760	--	1	0.000252453	108.91	2	LVGDAAK(1)NQVAR	-0.93954	0.973427	1.05313		0.950156	0.981323	1.01316	0.990466		1.03834	1.08614	1.07811	1.07577	0.920533	0.914654	0.936353	1.0057	0.995428	0.987302	0.896	0.977		1.032	1.073	1.082	0.985		1.052	1.134	0.0426055	1.043	0.263199	1.088	0.260994
TGME49_273760-t26_1-p1	129	K	heat shock protein HSP70 GN=TGME49_273760	--	1	0.00324515	76.196	2	MK(1)EIAEAYLGK	-0.16015						1.08196	0.918036			1.08614	1.07811	1.07577	0.920533	0.914654	0.936353	1.0057	0.995428	0.987302						1.156	0.913					1.266
TGME49_273760-t26_1-p1	526	K	heat shock protein HSP70 GN=TGME49_273760	--	1	0.0356006	43.306	2	MVQEAEK(1)YK	0.86509									1	1.08614	1.07811	1.07577	0.920533	0.914654	0.936353	1.0057	0.995428	0.987302									1.013
TGME49_273760-t26_1-p1	71	K	heat shock protein HSP70 GN=TGME49_273760	--	1	0.0073872	62.454	2	NPENTIFDAK(1)R	1.082		0.645516			1.38027			0.829396	1.14482	1.08614	1.07811	1.07577	0.920533	0.914654	0.936353	1.0057	0.995428	0.987302		0.599			1.509			0.833	1.16	2.519		1.514		1.664
TGME49_273760-t26_1-p1	321	K	heat shock protein HSP70 GN=TGME49_273760	--	1	0.0103991	59.67	2	NSLLPVEK(1)VLK	-0.27447		0.991987	1.00801							1.08614	1.07811	1.07577	0.920533	0.914654	0.936353	1.0057	0.995428	0.987302		0.92	0.937
TGME49_273760-t26_1-p1	509	K	heat shock protein HSP70 GN=TGME49_273760	--	1	0.000253958	91.457	2	SNQITITNDK(1)GR	-2.1232		1.32301	0.687923	0.799583	1.0922	1.00776	1.30745	0.982011	0.800074	1.08614	1.07811	1.07577	0.920533	0.914654	0.936353	1.0057	0.995428	0.987302		1.227	0.639	0.869	1.194	1.076	1.3	0.987	0.81	1.121	0.60063	1.014	0.892664	1.106	0.685107
TGME49_273760-t26_1-p1	499	K	heat shock protein HSP70 GN=TGME49_273760	--	1	1.83284e-17	157.98	2	STGK(1)SNQITITNDK	-1.8196	1.23477	1.23498	0.911053	0.914766	0.95282	0.953188	0.878391	0.782823	1.1372	1.08614	1.07811	1.07577	0.920533	0.914654	0.936353	1.0057	0.995428	0.987302	1.137	1.146	0.847	0.994	1.042	1.018	0.873	0.786	1.152	0.976	0.886883	1.086	0.450117	0.898	0.503058
TGME49_273760-t26_1-p1	112	K	heat shock protein HSP70 GN=TGME49_273760	--	0.999996	4.75409e-09	59.868	3	VIAGPGDKPLIEVTYQGEK(1)K	-1.5234		1.23074		1.02706			0.742195			1.08614	1.07811	1.07577	0.920533	0.914654	0.936353	1.0057	0.995428	0.987302		1.142		1.116			0.738			0.977		1.512		0.646
TGME49_273840-t26_1-p1	349	K	brix domain-containing protein GN=TGME49_273840	--	1	0.0182374	42.941	2	TAK(1)ATCPAPAR	0.32289								1		1.0992	1.12552	1.18988	1.02294	1.11272	0.919224	0.792299	0.764126	0.974074								1.309
TGME49_273905-t26_1-p1	330	K	Putative ARM repeat protein(predict) GN=TGME49_273905	--	1	0.031674	42.941	2	VK(1)ALTALACQMR	-0.83211						1				1.00727	1.03726	0.973108	0.998966	0.956613	0.932306	1.02942	0.991453	1.0736						1.073
TGME49_273960-t26_1-p1	187	K	chaperonin GroS protein GN=TGME49_273960	--	1	0.021254	44.584	2	EAVEK(1)SAGGVYLPIESK	-1.0344								1		1.0783	1.05215	1.08386	0.846693	0.916635	0.90209	1.04158	1.04841	1.03029								0.954
TGME49_273960-t26_1-p1	199	K	chaperonin GroS protein GN=TGME49_273960	--	1	0.00950535	49.487	2	SAGGVYLPIESK(1)AK	-1.4992							1			1.0783	1.05215	1.08386	0.846693	0.916635	0.90209	1.04158	1.04841	1.03029							0.96
TGME49_274060-t26_1-p1	278	K	2-oxoglutarate/malate translocase OMT GN=TGME49_274060	--	1	0.00621809	49.967	2	NFCDAVVK(1)ITR	-0.87179							1			1.00901	0.993279	0.948697	0.783082	0.790059	0.75068	1.24339	1.22979	1.25202							0.804
TGME49_274060-t26_1-p1	76	K	2-oxoglutarate/malate translocase OMT GN=TGME49_274060	--	1	7.19747e-12	144.38	2	NIAK(1)NEGISGLYK	-1.4505	0.809545	0.73807		0.887699	0.981766	0.912848	1.15949	1.20197	1.30861	1.00901	0.993279	0.948697	0.783082	0.790059	0.75068	1.24339	1.22979	1.25202	0.802	0.743		1.134	1.243	1.216	0.933	0.977	1.045	1.55	0.00239978	1.216	0.0103873	1.275	0.0177708
TGME49_275440-t26_1-p1	141	K	dense granule protein GRA6 GN=TGME49_275440	--	1	1.00293e-06	86.952	2	YSSVQEPQAK(1)VPSK	-2.1394	1.29278	1.51915		0.395546	0.731031	0.562647			1.49885	1.95884	2.06458	2.0058	0.29628	0.217872	0.277543	1.08657	0.679057	0.41346	0.66	0.736		1.335	3.355	2.027			3.625	3.208	0.0506501	0.618		5.193
TGME49_275650-t26_1-p1	238	K	p97(predict) GN=TGME49_275650	--	1	0.00212382	88.734	2	AMVECGDK(1)R	-1.0672	0.563769	0.559143	0.609505	1.59022	1.78732	1.83677	0.601207	0.646051	0.806009	0.923081	0.910324	0.909704	1.39268	1.39401	1.38923	0.686313	0.684683	0.709975	0.611	0.614	0.67	1.142	1.282	1.322	0.876	0.944	1.135	1.977	0.000223192	1.268	0.0533955	1.559	0.00601522
TGME49_275690-t26_1-p1	931	K	ClpB, putative GN=TGME49_275690	--	1	0.00250853	49.155	2	ELK(1)SIVGLEMANVADR	-2.9172								0.794857	1.20514	1.00573	0.995208	0.967418	1.09907	1.11331	1.11827	0.901986	0.90905	0.889965								0.874	1.354
TGME49_275690-t26_1-p1	927	K	ClpB, putative GN=TGME49_275690	--	1	0.00830484	57.279	2	IDEFVIFDSLSK(1)K	2.3622								0.858099	1.1419	1.00573	0.995208	0.967418	1.09907	1.11331	1.11827	0.901986	0.90905	0.889965								0.944	1.283
TGME49_275750-t26_1-p1	13	K	small nuclear ribonucleoprotein E, putative GN=TGME49_275750	--	1	0.000403498	66.509	2	LQK(1)IMTQPINLIFR	0.14859	1.28971	0.717803		0.945053	1.3327	0.71473				1.09055	1.05089	1.07496	0.986122	0.977894	0.929664	1.03242	0.885461	0.972029	1.183	0.683		0.958	1.363	0.769				1.104	0.740322
TGME49_275810-t26_1-p1	17	K	ribosomal protein RPS10 GN=TGME49_275810	--	1	0.0300892	50.834	2	K(1)AIYEYLFK	-1.259	1									1.11056	1.13125	1.0891	0.891551	0.876191	0.895259	0.998542	0.978022	1.02954	0.9
TGME49_276110-t26_1-p1	193	K	cytochrome b5 family heme/steroid binding domain-containing protein GN=TGME49_276110	--	1	0.00187333	128.46	2	K(1)NCCTSATATK	-1.22			0.753495		1.03251			1.00263	1.21137
TGME49_276110-t26_1-p1	203	K	cytochrome b5 family heme/steroid binding domain-containing protein GN=TGME49_276110	--	1	0.00131295	51.785	2	NCCTSATATK(1)GADSVK	-3.8889		0.655319				1.34468
TGME49_276110-t26_1-p1	188	K	cytochrome b5 family heme/steroid binding domain-containing protein GN=TGME49_276110	--	1	0.0125868	40.83	2	SATGCMNK(1)TLPR	-3.0544								1
TGME49_276140-t26_1-p1	407	K	ADP ribosylation factor ARF1 GN=TGME49_276140	--	1	0.0143097	64.064	2	TTILYK(1)LK	-0.93751		0.813272	0.741464		1.21399	1.22391	1.00736			0.875416	0.863537	0.910294	1.02356	1.04803	1.12207	1.04593	1.03582	1.07534		0.942	0.815		1.158	1.091	0.963			1.28	0.0862483	1.168		1.096
TGME49_276155-t26_1-p1	848	K	AMP-binding domain-containing protein(predict) GN=TGME49_276155	--	1	0.00557488	53.782	2	IPTNFK(1)GLPDSSALK	-0.78912		1.13844		0.861562
TGME49_276930-t26_1-p1	147	K	Chromosome III, complete sequence, related(predict) GN=TGME49_276930	--	1	0.0271895	42.495	2	VTVAFLYGTTVK(1)K	-1.4498							1			0.7308	0.610943	0.599648	1.40847	1.37392	1.4841	0.950473	0.946666	0.894981							1.052
TGME49_276940-t26_1-p1	17	K	ribosome associated membrane protein RAMP4, putative GN=TGME49_276940	--	1	0.0058705	66.485	2	ISQFEK(1)NITHR	-0.66415		1.12299	0.658624		0.910603		1.30778
TGME49_277000-t26_1-p1	339	K	transport protein Sec24, putative GN=TGME49_277000	--	1	1.53452e-05	75.312	2	AALTSGK(1)LPGCTDSGAGR	-0.84793	0.783898				1.40243		0.81367			0.950949	0.976119	0.966707	0.950121	0.927983	0.914429	1.15643	1.07123	1.08603	0.824				1.511		0.704			1.834		2.146		0.854
TGME49_277080-t26_1-p1	110	K	microneme protein MIC5 GN=TGME49_277080	--	1	0.0125905	66.953	2	LMVTEK(1)QESK	0.91607				1						0.908679	0.907871	0.911607	1.18533	1.12742	1.12789	0.936408	0.875363	1.01943				0.844
TGME49_277270-t26_1-p1	40	K	NTPase II GN=TGME49_277270	--	1	0.0177993	60	2	GVDADTEK(1)R	1.2387			1							1.54892	1.5378	1.52886	0.580506	0.577102	0.582432	0.855882	0.890404	0.898095			0.654
TGME49_277270-t26_1-p1	150	K	NTPase II GN=TGME49_277270	--	1	1.42727e-05	65.421	3	LLFQYVPQMHEGAK(1)K	0.18482	0.809404	1.23255	0.958045							1.54892	1.5378	1.52886	0.580506	0.577102	0.582432	0.855882	0.890404	0.898095	0.523	0.802	0.627
TGME49_277240-t26_1-p1	107	K	NTPase I GN=TGME49_277240	--	1	1.52428e-33	171.51	2	SIDPDSIQLIGAGK(1)R	-0.20059	1.10593	0.940762	0.95331							1.89588	1.82557	1.77064				0.176455	0.165348	0.166109	0.583	0.515	0.538
TGME49_277270-t26_1-p1	84	K	NTPase II GN=TGME49_277270	--	1	0.00111517	115.05	2	TNVFLAK(1)TR	0.34057	1.40655	1.43514	1.41145	0.525615	0.597021	0.604824	1.01434		1.00506	1.54892	1.5378	1.52886	0.580506	0.577102	0.582432	0.855882	0.890404	0.898095	0.908	0.933	0.923	0.905	1.035	1.038	1.185		1.119	1.077	0.188889	0.862	0.0941714	1.25	0.00252974
TGME49_277270-t26_1-p1	46	K	NTPase II GN=TGME49_277270	--	1	0.0155748	49.487	2	INVGK(1)THLQTLR	0.71856	1									1.54892	1.5378	1.52886	0.580506	0.577102	0.582432	0.855882	0.890404	0.898095	0.646
TGME49_277760-t26_1-p1	204	K	adenylosuccinate lyase, putative GN=TGME49_277760	--	1	0.00544554	55.782	2	IDILCGGSK(1)AR	-0.57918			0.98845					1.01155		1.06961	1.0756	1.05532	1.01365	1.04534	1.00066	0.904175	0.954146	0.881508			0.937					1.06						1.131
TGME49_277760-t26_1-p1	600	K	adenylosuccinate lyase, putative GN=TGME49_277760	--	1	0.0119558	74.849	2	K(1)QILCDFFR	0.01749		0.77114			1.22886					1.06961	1.0756	1.05532	1.01365	1.04534	1.00066	0.904175	0.954146	0.881508		0.717			1.176					1.64
TGME49_278050-t26_1-p1	115	K	proteasome subunit alpha type 1, putative GN=TGME49_278050	--	1	4.47174e-17	99.127	2	LVLMVADK(1)SQANTQR	-2.7263	0.707876	0.622411	0.446562	0.779024	1.15414	1.1562	1.43418	1.47596	1.22364	0.8276	0.83156	0.816367	1.22536	1.237	1.21889	0.93702	0.953991	0.952213	0.855	0.748	0.547	0.636	0.933	0.949	1.531	1.547	1.285	1.171	0.441614	0.577	0.0174019	2.029	0.00770899
TGME49_278050-t26_1-p1	50	K	proteasome subunit alpha type 1, putative GN=TGME49_278050	--	1	0.00221689	63.79	2	SNTHVVLCSLK(1)R	-0.86273	1.01597	0.984033								0.8276	0.83156	0.816367	1.22536	1.237	1.21889	0.93702	0.953991	0.952213	1.228	1.183
TGME49_278530-t26_1-p1	52	K	multiprotein bridging factor type 1 family transcriptional co-activator, putative GN=TGME49_278530	--	1	0.000629224	108.5	2	ATK(1)GGLCPNAR	-1.1462		0.954566	0.901683	0.882541	0.981007	0.944362		1.12751	1.20833	1.02937	1.03485	1.08712	0.944729	1.10632	0.983073	0.89872	0.977815	0.938014		0.922	0.829	0.934	0.887	0.961		1.153	1.288	1.059	0.326227	0.76	0.012785	1.394	0.0494834
TGME49_278530-t26_1-p1	49	K	multiprotein bridging factor type 1 family transcriptional co-activator, putative GN=TGME49_278530	--	1	0.000547689	99.589	2	FLGGQNK(1)ATK	-0.34209	0.986455		0.77388	0.990595	1.02608	1.01826	1.07503	0.9994	1.1303	1.02937	1.03485	1.08712	0.944729	1.10632	0.983073	0.89872	0.977815	0.938014	0.958		0.712	1.049	0.927	1.036	1.196	1.022	1.205	1.202	0.209549	0.88	0.129851	1.366	0.0913269
TGME49_278530-t26_1-p1	61	K	multiprotein bridging factor type 1 family transcriptional co-activator, putative GN=TGME49_278530	--	1	3.21663e-09	110.06	2	K(1)IEEDTGDYHVER	-2.5925	1.05385	1.07745	0.796794	0.96356	0.893627	0.889964	1.06092	1.05811	1.20573	1.02937	1.03485	1.08712	0.944729	1.10632	0.983073	0.89872	0.977815	0.938014	1.024	1.041	0.733	1.02	0.808	0.905	1.18	1.082	1.285	0.977	0.912588	0.771	0.0347426	1.268	0.118194
TGME49_278720-t26_1-p1	627	K	hypothetical protein GN=TGME49_278720	--	1	0.0235525	67.507	2	K(1)NMPGLIR	-1.0697					1.06999	0.828091		1.10192		1.24639	0.99342	1.08838	1.04728	0.743538	1.04015	1.10685	0.934472	0.799511					1.439	0.796		1.179				0.948
TGME49_278830-t26_1-p1	717	K	glucose-6-phosphate 1-dehydrogenase GN=TGME49_278830	--	1	0.00150046	89.382	2	ALESK(1)TTEVR	-0.56398									1	0.847307	0.82674	0.818319	0.916542	0.920753	0.90617	1.25088	1.26187	1.25141									0.799
TGME49_278830-t26_1-p1	436	K	glucose-6-phosphate 1-dehydrogenase GN=TGME49_278830	--	1	0.008019	66.953	2	LK(1)SLSSFFCR	-0.43846				0.865634	0.857614			1.27675		0.847307	0.82674	0.818319	0.916542	0.920753	0.90617	1.25088	1.26187	1.25141				0.944	0.931			1.012				0.926
TGME49_278830-t26_1-p1	537	K	glucose-6-phosphate 1-dehydrogenase GN=TGME49_278830	--	1	9.66689e-07	91.457	2	SSDK(1)LSASLMALLR	-0.47271							1.39489	1.01471	0.590398	0.847307	0.82674	0.818319	0.916542	0.920753	0.90617	1.25088	1.26187	1.25141							1.115	0.804	0.472
TGME49_294200-t26_1-p1	206	K	glucose-6-phosphate 1-dehydrogenase GN=TGME49_294200	--	1	0.00548408	60	2	VVVEK(1)PFGR	-0.99976	0.89825					1.10175				1.35938	1.34125	1.36344	0.589328	0.592516	0.595531	1.05045	1.05753	1.05057	0.661					1.85				2.799
TGME49_278870-t26_1-p1	1150	K	myosin F GN=TGME49_278870	--	1	1.10498e-06	80.049	2	AALK(1)DAESACEYER	-1.7458				0.643238	1.08448	1.27228				0.845199	0.874208	0.874703	1.0834	1.13009	1.12384	1.02818	1.0436	0.996777				0.594	0.96	1.132
TGME49_278870-t26_1-p1	609	K	myosin F GN=TGME49_278870	--	1	0.00996014	83.358	2	GFNNK(1)VCQK	1.0912					1					0.845199	0.874208	0.874703	1.0834	1.13009	1.12384	1.02818	1.0436	0.996777					0.885
TGME49_278960-t26_1-p1	176	K	Putative transmembrane protein(predict) GN=TGME49_278960	--	1	5.24153e-13	124.69	2	ETEK(1)QAALVTGGAR	-0.41382	0.87613		0.497888		0.713084	0.552963	1.19775	1.34263	1.81955	0.742188	0.835875	0.79308	0.98997	0.989287	1.02178	1.05669	1.25547	1.31567	1.18		0.628		0.721	0.541	1.133	1.069	1.383	0.698	0.452209	0.528	0.0221163	1.322	0.297255
TGME49_278990-t26_1-p1	440	K	phosphate carrier, putative GN=TGME49_278990	--	1	0.00710198	65.173	2	NLFTK(1)GLGTR	0.14227				1.23262			0.767376			1.0537	1.04139	1.06164	0.946952	0.976134	1.00267	0.98484	0.965864	0.966821				1.302			0.779					1.671
TGME49_278990-t26_1-p1	376	K	phosphate carrier, putative GN=TGME49_278990	--	1	4.13406e-05	77.347	2	VVQLFYDNIFTK(1)PK	-0.25485	0.599262			1.08091	1.16929	1.15054				1.0537	1.04139	1.06164	0.946952	0.976134	1.00267	0.98484	0.965864	0.966821	0.569			1.141	1.198	1.147				2.042
TGME49_279100-t26_1-p1	174	K	mitochondrial association factor 1(predict) GN=TGME49_279100	--	1	0.0220294	40.83	2	DTK(1)VTFFGPSGR	-2.1006		1								1.05515	0.985236	0.977147	1.0747	0.970984	1.05573	0.948113	0.902255	1.03069		1.015
TGME49_279330-t26_1-p1	325	K	DEAD/DEAH box helicase family protein GN=TGME49_279330	--	1	1.17394e-26	206.73	4	HLGFQSVCLHGK(1)MTQPQR	-0.86413	0.801274	1.00364	0.957634	0.549732	0.699412	0.724962	1.40358	1.4129	1.44687	1.41609	1.3724	1.50575	0.583067	0.592634	0.555088	1.00789	0.991301	0.975774	0.566	0.731	0.636	0.943	1.18	1.306	1.393	1.425	1.483	1.774	0.00934799	0.797	0.0741435	2.225	0.000453839
TGME49_279390-t26_1-p1	369	K	proliferation-associated protein 2G4, putative GN=TGME49_279390	--	1	0.000607439	76.563	2	ACK(1)VGVAEAMR	-1.2245	0.805892	0.791826		1.26568	1.35413	1.37588	0.786214	0.722697	0.897675	0.965929	0.989019	0.975876	1.15945	1.19299	1.20348	0.824225	0.821639	0.867389	0.834	0.801		1.092	1.135	1.143	0.954	0.88	1.035	1.374	0.000897277	1.175	0.0291142	1.17	0.0888285
TGME49_279390-t26_1-p1	445	K	proliferation-associated protein 2G4, putative GN=TGME49_279390	--	1	0.00138	71.219	2	ALLAVSVNPK(1)K	0.42062				1.2357	1.21991	1.08838		0.664794	0.791223	0.965929	0.989019	0.975876	1.15945	1.19299	1.20348	0.824225	0.821639	0.867389				1.066	1.023	0.904		0.809	0.912			1.159	0.155425
TGME49_279390-t26_1-p1	410	K	proliferation-associated protein 2G4, putative GN=TGME49_279390	--	1	0.00178738	80.815	2	FTLLLLPTGTK(1)K	-3.7503					1.09283	1.04214		0.868755	0.996273	0.965929	0.989019	0.975876	1.15945	1.19299	1.20348	0.824225	0.821639	0.867389					0.916	0.866		1.057	1.149			0.808	0.0514903
TGME49_279390-t26_1-p1	96	K	proliferation-associated protein 2G4, putative GN=TGME49_279390	--	1	5.35592e-19	97.551	2	K(1)VICGCVPGADVYALCK	-0.84272	0.713666	0.67197	0.649367	1.07012	1.1634	2.28802	0.676524	0.766929		0.965929	0.989019	0.975876	1.15945	1.19299	1.20348	0.824225	0.821639	0.867389	0.739	0.679	0.665	0.923	0.975	1.901	0.821	0.933		1.824	0.0808109	1.444	0.379342	1.263	0.0348964
TGME49_279390-t26_1-p1	337	K	proliferation-associated protein 2G4, putative GN=TGME49_279390	--	1	0.0024967	72.327	2	TYILK(1)SQLGR	-0.51432		0.587979		1.1105		1.30152				0.965929	0.989019	0.975876	1.15945	1.19299	1.20348	0.824225	0.821639	0.867389		0.595		0.958		1.081				1.713
TGME49_279400-t26_1-p1	80	K	glutaredoxin, putative GN=TGME49_279400	--	1	0.0103991	40.83	2	AIEAFQSVK(1)AK	-1.1375									1	0.965935	0.845863	0.851681	0.937365	0.987812	0.955807	1.21377	1.20883	1.03294									0.968
TGME49_279400-t26_1-p1	71	K	glutaredoxin, putative GN=TGME49_279400	--	1	0.00870499	57.003	2	K(1)AIEAFQSVK	-0.9307			0.915261	1.0762			1.00854			0.965935	0.845863	0.851681	0.937365	0.987812	0.955807	1.21377	1.20883	1.03294			1.075	1.148			0.831			1.068		1.381		0.773
TGME49_279400-t26_1-p1	63	K	glutaredoxin, putative GN=TGME49_279400	--	1	1.2761e-09	120.21	2	VVVFSK(1)SNCPYCR	-0.33487	0.694649	0.736336	0.70369	1.22664	1.51354	1.22828	0.943381	0.981631	0.971854	0.965935	0.845863	0.851681	0.937365	0.987812	0.955807	1.21377	1.20883	1.03294	0.719	0.871	0.826	1.309	1.532	1.285	0.777	0.812	0.941	1.708	0.00258038	1.631	0.00368461	1.047	0.602625
TGME49_280370-t26_1-p1	340	K	KH domain containing protein(predict) GN=TGME49_280370	--	1	0.00347533	65.408	2	VSEAK(1)IAVLR	1.0652		0.589704		0.96694	1.00022	1.08636		1.09378	1.26299	0.805216	0.789992	0.80512	1.14484	1.21191	1.1865	1.01199	1.00201	1.04242		0.746		0.845	0.825	0.916		1.092	1.212	1.155		0.748	0.0142908	1.544
TGME49_280380-t26_1-p1	515	K	poly(ADP-ribose) glycohydrolase GN=TGME49_280380	--	1	1.3042e-07	103.17	2	SVDGLGLVISK(1)LR	2.4041	1.18379	0.990002	0.992683	1.10386	1.08509	1.00284	1.06797	0.734792	0.838959	1.14283	1.11652	1.10564	0.906638	0.935445	0.892676	0.949996	1.01457	0.93569	1.036	0.887	0.898	1.218	1.16	1.123	1.124	0.724	0.897	1.241	0.0167862	1.275	0.115633	0.973	0.779355
TGME49_280410-t26_1-p1	805	K	3'5'-cyclic nucleotide phosphodiesterase domain-containing protein GN=TGME49_280410	--	1	0.00706712	54.309	2	FLCEVDK(1)AYR	-0.22382					1.1474	0.852597				0.785783	0.663388	0.774338	0.770591	1.0394	0.883697	1.23081	1.34411	1.5079					1.104	0.965
TGME49_280560-t26_1-p1	744	K	selenide, water dikinase GN=TGME49_280560	--	1	1.02018e-06	70.598	2	CGGCGAK(1)VPSTVLR	-1.1327					1.09201	1.27415	0.633835			0.92235	0.921121	0.929437	0.807513	0.8195	0.82482	1.20846	1.2725	1.2943					1.333	1.545	0.524					2.746
TGME49_280560-t26_1-p1	284	K	selenide, water dikinase GN=TGME49_280560	--	1	0.00227293	48.822	3	K(1)LADLHAHWR	-0.3544									1	0.92235	0.921121	0.929437	0.807513	0.8195	0.82482	1.20846	1.2725	1.2943									0.773
TGME49_280560-t26_1-p1	860	K	selenide, water dikinase GN=TGME49_280560	--	1	1.74095e-10	89.636	3	RPTSDK(1)ESDGVCPGR	-0.92453			0.53622				0.932807	1.16664	1.36433	0.92235	0.921121	0.929437	0.807513	0.8195	0.82482	1.20846	1.2725	1.2943			0.577				0.772	0.917	1.054					1.585
TGME49_280560-t26_1-p1	691	K	selenide, water dikinase GN=TGME49_280560	--	1	0.00132635	63.883	2	TACGK(1)SGVSHAECIQTK	-0.4543								0.925483	1.07452	0.92235	0.921121	0.929437	0.807513	0.8195	0.82482	1.20846	1.2725	1.2943								0.727	0.83
TGME49_280560-t26_1-p1	303	K	selenide, water dikinase GN=TGME49_280560	--	1	0.0017331	66.485	2	TGK(1)GEDCSTPR	-1.3718									1	0.92235	0.921121	0.929437	0.807513	0.8195	0.82482	1.20846	1.2725	1.2943									0.773
TGME49_280600-t26_1-p1	1158	K	histidyl-tRNA synthetase (HisRS), putative GN=TGME49_280600	--	1	0.0110649	76.85	2	K(1)QMDMACQR	-0.58292			0.734868			1.20906		0.838887	1.21718	1.00359	0.99579	0.991239	1.06562	1.05464	1.09364	0.897324	0.960204	0.937953			0.741			1.106		0.874	1.298	1.493		1.018		1.466
TGME49_280710-t26_1-p1	100	K	20S proteasome subunit beta 7, putative GN=TGME49_280710	--	1	1.05558e-06	90.89	2	YALK(1)DFLHDDNSVR	-0.42151	0.694476		0.594229	1.10095	1.31225	1.29809				0.893899	0.809481	0.855257	1.15094	1.24331	1.22949	0.922806	0.900513	0.994294	0.777		0.695	0.957	1.055	1.056				1.389	0.0114515
TGME49_281400-t26_1-p1	878	K	phosphofructokinase domain-containing protein GN=TGME49_281400	--	1	0.00231287	56.473	2	AFK(1)SLTDFSISR	-1.3002	1									1.40521	1.25208	0.949162	0.393554						0.712
TGME49_281640-t26_1-p1	731	K	Putative transmembrane protein(predict) GN=TGME49_281640	--	1	0.00164411	74.524	2	DACGEK(1)QLAR	-0.008818	0.962182						0.827755		1.21006	1.02217	1.07053	1.08651	0.801747	0.860034	0.770705	1.0646	1.05651	1.26721	0.941						0.778		0.955					0.921
TGME49_283510-t26_1-p1	300	K	IMC-associated protein 1(predict) GN=TGME49_283510	--	1	0.0110313	86.243	2	VYTCLK(1)ILR	-2.6517	0.855219		0.82537	0.869886	0.927499		1.52202			1.07723	1.02806	1.01632	0.745998	0.761941	0.755245	1.21217	1.24469	1.15834	0.794		0.812	1.166	1.217		1.256			1.484	0.0037312	0.949		1.564
TGME49_283780-t26_1-p1	660	K	glucose-6-phosphate isomerase GPI GN=TGME49_283780	--	1	0.0240464	46.033	2	ILEHYVQQSK(1)A	0.67624					1					1.03639	1.05982	1.04451	0.874768	0.924701	0.898427	1.0255	1.0777	1.05818					1.081
TGME49_283780-t26_1-p1	650	K	glucose-6-phosphate isomerase GPI GN=TGME49_283780	--	1	0.0013335	93.772	2	K(1)ILEHYVQQSK	-0.84703	1.06202	0.978396		0.911042	0.876439		1.02334		1.14876	1.03639	1.05982	1.04451	0.874768	0.924701	0.898427	1.0255	1.0777	1.05818	1.025	0.923		1.041	0.948		0.998		1.086	1.021	0.792204	0.954	0.53477	1.07	0.41897
TGME49_283780-t26_1-p1	513	K	glucose-6-phosphate isomerase GPI GN=TGME49_283780	--	1	0.000545762	55.354	2	VIPAEFIGFCK(1)SQR	-2.996					0.994622	0.800834		1.04067	1.16387	1.03639	1.05982	1.04451	0.874768	0.924701	0.898427	1.0255	1.0777	1.05818					1.076	0.891		0.966	1.1			0.952	0.697308
TGME49_283780-t26_1-p1	621	K	glucose-6-phosphate isomerase GPI GN=TGME49_283780	--	1	0.030594	60.589	2	VLAK(1)GVR	0.54371		0.971683					1.02832			1.03639	1.05982	1.04451	0.874768	0.924701	0.898427	1.0255	1.0777	1.05818		0.917					1.003							1.094
TGME49_283850-t26_1-p1	372	K	peptidyl-prolyl cis-trans isomerase GN=TGME49_283850	--	1	0.000103324	132.93	2	ALCTGEK(1)GEGK	-2.1691	0.89764	0.841859	0.803756		1.51018	1.53448	0.731283	0.702174	0.978636	1.16977	1.21321	1.20179	0.971809	1.00059	0.998971	0.849561	0.794095	0.800211	0.767	0.694	0.669		1.509	1.536	0.861	0.884	1.223	2.144	0.000728358	1.539	0.0556137	1.393	0.0558826
TGME49_283850-t26_1-p1	172	K	peptidyl-prolyl cis-trans isomerase GN=TGME49_283850	--	1	0.0168544	47.57	2	LEGANAEK(1)ER	0.85428			1							1.16977	1.21321	1.20179	0.971809	1.00059	0.998971	0.849561	0.794095	0.800211			0.832
TGME49_283900-t26_1-p1	612	K	ATPase, AAA family protein GN=TGME49_283900	--	0.999991	0.0060182	53.517	2	K(1)AEERKREK	11.19									1
TGME49_284560-t26_1-p1	126	K	ribosomal protein RPL9 GN=TGME49_284560	--	1	0.0159503	44.57	2	IVK(1)MLPGVK	-0.77658									1	1.06281	1.01568	1.01531	0.902332	0.952896	0.895522	0.98835	1.0952	1.07191									0.933
TGME49_284580-t26_1-p1	451	K	ribose-phosphate diphosphokinase subfamily protein GN=TGME49_284580	--	1	0.00739475	105.36	2	LAVK(1)YFQK	-0.054653	0.734553	0.927826	0.526916	1.00903	1.08163	1.15995		1.56008		1.05788	1.07067	0.966171	0.96658	1.04685	0.839034	1.14085	0.830526	1.08144	0.694	0.867	0.545	1.044	1.033	1.382		1.878		1.642	0.0373554	0.614		2.675
TGME49_285180-t26_1-p1	438	K	S1/P1 nuclease(predict) GN=TGME49_285180	--	1	0.00996272	62.398	2	VCEK(1)QIALAGAR	-0.59403					0.452473		1.54753			1.15314	1.15654	1.14979	0.62996	0.619211	0.629777	1.23382	1.28181	1.14595					0.731		1.254					0.583
TGME49_285760-t26_1-p1	102	K	U-snRNP-associated cyclophilin family protein GN=TGME49_285760	--	1	0.000475296	63.947	2	IIK(1)NFMIQGGDFVK	-1.6956					0.827721		1.17228			0.897108	0.877173	0.852133	1.25549	1.15347	1.1986	0.904555	0.948566	0.912902					0.718		1.296					0.554
TGME49_285810-t26_1-p1	229	K	MYND finger domain-containing protein GN=TGME49_285810	--	1	0.0339253	46.447	2	K(1)AGTFVPTEK	0.15866				1
TGME49_285870-t26_1-p1	149	K	SAG-related sequence SRS20A GN=TGME49_285870	--	1	0.00131295	48.201	2	EK(1)TCIVQTSVWGPPIK	-1.4304		0.301261					1.69874			0.84826	0.824242	0.796562	0.583588	0.60673	0.616284	1.61526	1.55809	1.55098		0.366					1.052							2.874
TGME49_285870-t26_1-p1	279	K	SAG-related sequence SRS20A GN=TGME49_285870	--	1	0.000790317	61.067	2	GEAQNTCK(1)VLIK	-1.4232									1	0.84826	0.824242	0.796562	0.583588	0.60673	0.616284	1.61526	1.55809	1.55098									0.645
TGME49_285870-t26_1-p1	265	K	SAG-related sequence SRS20A GN=TGME49_285870	--	1	0.0532837	47.361	2	TLCYQCTK(1)K	0.6416	1									0.84826	0.824242	0.796562	0.583588	0.60673	0.616284	1.61526	1.55809	1.55098	1.179
TGME49_285980-t26_1-p1	24	K	glucosephosphate-mutase GPM1 GN=TGME49_285980	--	1	0.000207043	42.959	3	GSANPSHK(1)GLPADQILSR	0.16579					1					1.07077	1.0685	1.02578	0.888739	0.889524	0.887089	1.05766	1.05727	1.05468					1.124
TGME49_285980-t26_1-p1	268	K	glucosephosphate-mutase GPM1 GN=TGME49_285980	--	1	0.00127853	90.306	2	LFIEEFGAK(1)R	0.27188	0.524657			0.902117	0.914387	0.945543	0.839451	1.33376	1.54009	1.07077	1.0685	1.02578	0.888739	0.889524	0.887089	1.05766	1.05727	1.05468	0.49			1.015	1.028	1.066	0.794	1.262	1.46	2.115		0.884	0.645993	2.392
TGME49_285980-t26_1-p1	43	K	glucosephosphate-mutase GPM1 GN=TGME49_285980	--	1	2.81479e-06	69.94	2	PTTAYQDQK(1)PGTSGLR	-2.2726	0.543206	1.3499						1.12061	0.986282	1.07077	1.0685	1.02578	0.888739	0.889524	0.887089	1.05766	1.05727	1.05468	0.507	1.263						1.06	0.935					1.127	0.682135
TGME49_286120-t26_1-p1	491	K	prolyl endopeptidase GN=TGME49_286120	--	1	6.34647e-07	87.251	2	LLGEISLPLGSVK(1)K	0.83636				0.855708	0.860001		1.04475	1.07356	1.16598	0.925416	0.938882	0.943876	0.986861	0.978121	0.966617	1.09102	1.05678	1.11243				0.867	0.879		0.958	1.016	1.048			0.867	0.0255199
TGME49_294800-t26_1-p1	416	K	elongation factor 1-alpha (EF-1-ALPHA), putative GN=TGME49_294800	--	1	3.53575e-06	101.43	2	DMK(1)QTVAVGVIK	0.40156	0.718133	0.699498	0.752565	0.690732	0.751551	1.42972	1.29855	1.13458	1.52466	0.938288	0.946002	0.92176	1.09542	1.12169	1.11556	0.966801	0.967558	0.926925	0.765	0.739	0.816	0.631	0.67	1.282	1.343	1.173	1.645	1.113	0.825893	0.621	0.102616	1.794	0.00494652
TGME49_294800-t26_1-p1	425	K	elongation factor 1-alpha (EF-1-ALPHA), putative GN=TGME49_294800	--	1	3.65075e-49	195.98	2	QTVAVGVIK(1)SVEK	-0.33317	0.548022	0.677067	0.645776	1.1382	1.12682	1.17473	1.18471	1.04442	1.46026	0.938288	0.946002	0.92176	1.09542	1.12169	1.11556	0.966801	0.967558	0.926925	0.584	0.716	0.701	1.039	1.005	1.053	1.225	1.079	1.575	1.548	0.00263845	0.798	0.130256	1.939	0.0070717
TGME49_294800-t26_1-p1	437	K	elongation factor 1-alpha (EF-1-ALPHA), putative GN=TGME49_294800	--	1	0.00784937	107.6	2	EPGAGSK(1)VTK	-1.1283								0.965002	1.035	0.938288	0.946002	0.92176	1.09542	1.12169	1.11556	0.966801	0.967558	0.926925								0.997	1.117
TGME49_294800-t26_1-p1	362	K	elongation factor 1-alpha (EF-1-ALPHA), putative GN=TGME49_294800	--	1	0.0332626	81.099	2	FAEIK(1)TK	-1.3118		0.739786	0.650054	1.28989		1.6562		0.804306	0.859764	0.938288	0.946002	0.92176	1.09542	1.12169	1.11556	0.966801	0.967558	0.926925		0.782	0.705	1.178		1.485		0.831	0.928	1.791	0.0450493	1.514	0.0856926	1.183	0.157017
TGME49_294800-t26_1-p1	44	K	elongation factor 1-alpha (EF-1-ALPHA), putative GN=TGME49_294800	--	1	0.000604345	106.11	2	FEK(1)ESSEMGK	-0.86874	0.861958	0.737429	0.730679	1.2383	1.28263		1.01185		1.13716	0.938288	0.946002	0.92176	1.09542	1.12169	1.11556	0.966801	0.967558	0.926925	0.919	0.78	0.793	1.13	1.143		1.047		1.227	1.368	0.0183312	1	0.976121	1.369	0.0394774
TGME49_294800-t26_1-p1	212	K	elongation factor 1-alpha (EF-1-ALPHA), putative GN=TGME49_294800	--	1	7.45854e-54	186.89	2	GK(1)TLVEALDTMEAPK	0.80246	0.718284	0.766257	0.719403	1.18274	1.3102	1.25172	1.00234	0.993448	1.05561	0.938288	0.946002	0.92176	1.09542	1.12169	1.11556	0.966801	0.967558	0.926925	0.766	0.81	0.78	1.08	1.168	1.122	1.037	1.027	1.139	1.43	0.00021531	1.052	0.268153	1.36	0.00114786
TGME49_294800-t26_1-p1	225	K	elongation factor 1-alpha (EF-1-ALPHA), putative GN=TGME49_294800	--	1	7.55923e-58	119.26	3	TLVEALDTMEAPK(1)RPSDK	-1.3147		0.661645		0.887385	0.951722	0.987063	1.12045	1.2147	1.17703	0.938288	0.946002	0.92176	1.09542	1.12169	1.11556	0.966801	0.967558	0.926925		0.699		0.81	0.848	0.885	1.159	1.255	1.27	1.213		0.69	0.000648494	1.757
TGME49_294800-t26_1-p1	316	K	elongation factor 1-alpha (EF-1-ALPHA), putative GN=TGME49_294800	--	1	3.72274e-76	228.97	2	GYVASDSK(1)NDPAK	-0.29777	0.751941	0.715195	0.698442	1.29693	1.32212	1.33129	0.909933	0.89506	1.07908	0.938288	0.946002	0.92176	1.09542	1.12169	1.11556	0.966801	0.967558	0.926925	0.801	0.756	0.758	1.184	1.179	1.193	0.941	0.925	1.164	1.536	2.34437e-05	1.174	0.0887582	1.309	0.0258206
TGME49_294800-t26_1-p1	321	K	elongation factor 1-alpha (EF-1-ALPHA), putative GN=TGME49_294800	--	1	2.59e-81	230.97	3	NDPAK(1)GCATFLAQVIVLNHPGEIK	0.62901	0.672137	0.726876	0.674143	1.12574	1.11141	1.07691	1.26732	1.13874	1.20672	0.938288	0.946002	0.92176	1.09542	1.12169	1.11556	0.966801	0.967558	0.926925	0.716	0.768	0.731	1.028	0.991	0.965	1.311	1.177	1.302	1.347	0.000423957	0.787	0.00376587	1.711	0.000189359
TGME49_294800-t26_1-p1	241	K	elongation factor 1-alpha (EF-1-ALPHA), putative GN=TGME49_294800	--	1	2.94939e-11	111.98	2	LPLQDVYK(1)IGGIGTVPVGR	-0.03471	0.822898	0.828544	0.71449	1.18694	1.32288	1.29267	0.720836	0.983611	1.12713	0.938288	0.946002	0.92176	1.09542	1.12169	1.11556	0.966801	0.967558	0.926925	0.877	0.876	0.775	1.084	1.179	1.159	0.746	1.017	1.216	1.354	0.00328237	1.149	0.337613	1.178	0.381291
TGME49_294800-t26_1-p1	129	K	elongation factor 1-alpha (EF-1-ALPHA), putative GN=TGME49_294800	--	1	1.49224e-05	68.45	3	NMITGTSQADVALLVVPAEAGGFEGAFSK(1)EGQTR	1.3194								0.84344	1.15656	0.938288	0.946002	0.92176	1.09542	1.12169	1.11556	0.966801	0.967558	0.926925								0.872	1.248
TGME49_294800-t26_1-p1	371	K	elongation factor 1-alpha (EF-1-ALPHA), putative GN=TGME49_294800	--	1	3.19116e-07	149.58	2	SGK(1)TLEEAPK	-1.0639	0.882827	0.872406	0.805054	1.16117	1.2058	1.20291	0.896501	0.875494	1.09784	0.938288	0.946002	0.92176	1.09542	1.12169	1.11556	0.966801	0.967558	0.926925	0.941	0.922	0.873	1.06	1.075	1.078	0.927	0.905	1.184	1.174	0.0021792	1.065	0.456613	1.102	0.365988
TGME49_294800-t26_1-p1	378	K	elongation factor 1-alpha (EF-1-ALPHA), putative GN=TGME49_294800	--	1	4.35011e-07	138.71	2	TLEEAPK(1)CIK	-0.82356	0.875263	0.860875	0.719968	1.17918	1.24827	1.2694	0.920124	0.880355	1.04657	0.938288	0.946002	0.92176	1.09542	1.12169	1.11556	0.966801	0.967558	0.926925	0.933	0.91	0.781	1.076	1.113	1.138	0.952	0.91	1.129	1.268	0.0143079	1.112	0.177491	1.14	0.206556
TGME49_294800-t26_1-p1	210	K	elongation factor 1-alpha (EF-1-ALPHA), putative GN=TGME49_294800	--	1	0.0020518	93.772	2	STNMSWYK(1)GK	0.030998	0.816168	0.869435			1.18717	1.18405	0.925154	0.88605	1.13197	0.938288	0.946002	0.92176	1.09542	1.12169	1.11556	0.966801	0.967558	0.926925	0.87	0.919			1.058	1.061	0.957	0.916	1.221	1.184	0.0251619	1.027	0.78071	1.153	0.334312
TGME49_294800-t26_1-p1	41	K	elongation factor 1-alpha (EF-1-ALPHA), putative GN=TGME49_294800	--	1	0.0335285	62.271	2	TIEK(1)FEK	-1.1599						1.31933	0.850186	0.830483		0.938288	0.946002	0.92176	1.09542	1.12169	1.11556	0.966801	0.967558	0.926925						1.183	0.879	0.858				1.362
TGME49_286580-t26_1-p1	278	K	Inner membrane complex protein 17(predict) GN=TGME49_286580	--	1	2.9437e-07	89.923	3	K(1)EVPVEHITVQAR	0.39944	0.568759	0.688963	0.59843	1.13011	1.46189	1.48694	0.9346	1.00128	1.12902	0.860009	0.878081	0.867145	1.09339	1.10084	1.09952	1.03514	1.02762	1.03825	0.661	0.785	0.69	1.034	1.328	1.352	0.903	0.974	1.087	1.739	0.00553343	1.253	0.0957808	1.388	0.0118031
TGME49_286590-t26_1-p1	353	K	microtubule associated protein SPM2 GN=TGME49_286590	--	1	0.00490127	55.754	2	LVCQVDHAK(1)K	0.25735		0.842306				0.87562	1.28207			0.935411	0.90821	0.895649	0.941735	0.927433	1.0036	1.12544	1.13157	1.13095		0.927				0.872	1.139			0.941		0.766		1.229
TGME49_286590-t26_1-p1	186	K	microtubule associated protein SPM2 GN=TGME49_286590	--	1	1.02607e-35	176.45	2	VAAYLQQQCK(1)PK	-1.0312	1.03567	0.811273	0.70499	1.07105	1.10915	0.426845	1.24878	1.2009	1.39134	0.935411	0.90821	0.895649	0.941735	0.927433	1.0036	1.12544	1.13157	1.13095	1.107	0.893	0.787	1.137	1.196	0.425	1.11	1.061	1.23	0.99	0.791833	0.811	0.418092	1.22	0.129476
TGME49_286750-t26_1-p1	413	K	MA3 domain-containing protein GN=TGME49_286750	--	1	2.72122e-09	99.668	2	ECLYEYFDSNDK(1)K	2.3136				1.1137	0.914602	0.971693				0.928978	0.877493	0.901105	1.20571	1.20305	1.21813	0.913733	0.913339	0.838464				0.924	0.76	0.798
TGME49_286750-t26_1-p1	361	K	MA3 domain-containing protein GN=TGME49_286750	--	1	8.98983e-05	74.62	2	LNYGGDAGVQVLK(1)K	-0.38615				0.87124		1.04843			1.08033	0.928978	0.877493	0.901105	1.20571	1.20305	1.21813	0.913733	0.913339	0.838464				0.723		0.861			1.288			0.615
TGME49_286750-t26_1-p1	397	K	MA3 domain-containing protein GN=TGME49_286750	--	1	0.000356402	40.324	2	VWTGTDPDNAEACEFK(1)AR	0.66624					1					0.928978	0.877493	0.901105	1.20571	1.20305	1.21813	0.913733	0.913339	0.838464					0.831
TGME49_286920-t26_1-p1	728	K	SWIRM domain-containing protein GN=TGME49_286920	--	1	0.0207621	48.822	2	LQLEK(1)LELR	0.99882			1.24494		0.591855			1.1632		1.20488	1.16603	1.19264	0.819841	0.81006	0.835365	1.01765	0.975046	0.978492			1.044		0.731			1.193		0.7		0.613		1.143
TGME49_286920-t26_1-p1	735	K	SWIRM domain-containing protein GN=TGME49_286920	--	1	0.00587338	82.437	2	MNK(1)MQVLQTR	-0.73462		0.790334					1.09504	1.02013	1.0945	1.20488	1.16603	1.19264	0.819841	0.81006	0.835365	1.01765	0.975046	0.978492		0.678					1.076	1.046	1.119					1.593
TGME49_287270-t26_1-p1	459	K	Apicoplast PPC1(predict) GN=TGME49_287270	--	1	2.31054e-06	135.24	2	AVATSSIAK(1)SAR	-0.3169	0.666172	0.653701	0.534934	1.48376	1.54043	1.56651		0.751946	0.802544	1.08953	1.00249	0.878966	1.19918	1.18403	1.22348	0.894591	0.699023	0.828714	0.611	0.652	0.609	1.237	1.301	1.28		1.076	0.968	2.04	1.17419e-05	1.245	0.0151413	1.638	0.00206599
TGME49_287500-t26_1-p1	318	K	T complex chaperonin, putative GN=TGME49_287500	--	1	0.00987281	71.896	2	IQSK(1)FETR	0.30137			0.971916				1.02808			0.910707	0.914894	0.914632	1.20541	1.21221	1.22067	0.893177	0.869812	0.858483			1.063				1.151							1.083
TGME49_287500-t26_1-p1	59	K	T complex chaperonin, putative GN=TGME49_287500	--	1	0.0300892	57.293	2	LVVTSLGK(1)R	-0.50881					1.43188		0.736245	0.831872		0.910707	0.914894	0.914632	1.20541	1.21221	1.22067	0.893177	0.869812	0.858483					1.181		0.824	0.956				1.327
TGME49_287500-t26_1-p1	28	K	T complex chaperonin, putative GN=TGME49_287500	--	1	2.63152e-19	105.19	2	SFTGIDEVTAK(1)NIDACK	0.79209					0.55793	1.44207				0.910707	0.914894	0.914632	1.20541	1.21221	1.22067	0.893177	0.869812	0.858483					0.46	1.181
TGME49_287500-t26_1-p1	168	K	T complex chaperonin, putative GN=TGME49_287500	--	1	1.07861e-33	82.185	3	SLNDEQALAEVLESTVATK(1)PLCTEGR	1.9192				0.990583	1.18432	1.07646		0.856452	0.892182	0.910707	0.914894	0.914632	1.20541	1.21221	1.22067	0.893177	0.869812	0.858483				0.822	0.977	0.882		0.985	1.039			0.883	0.158558
TGME49_287500-t26_1-p1	366	K	T complex chaperonin, putative GN=TGME49_287500	--	1	0.00133802	51.07	2	VTNILTK(1)DSR	-0.33015			0.425241	1.4359	1.51803		0.620826			0.910707	0.914894	0.914632	1.20541	1.21221	1.22067	0.893177	0.869812	0.858483			0.465	1.191	1.252		0.695			2.627		1.758		1.495
TGME49_287500-t26_1-p1	314	K	T complex chaperonin, putative GN=TGME49_287500	--	1	0.00189045	51.829	2	YDILTLK(1)IQSK	-2.6883	0.576011	0.52995					1.37357		1.52047	0.910707	0.914894	0.914632	1.20541	1.21221	1.22067	0.893177	0.869812	0.858483	0.632	0.579					1.538		1.771					2.732	0.00677267
TGME49_288030-t26_1-p1	306	K	Putative transmembrane protein(predict) GN=TGME49_288030	--	1	0.000931545	106.97	2	DCALEK(1)GSCR	-0.28382	0.688209	0.87538	0.756788	1.12604	1.17685		1.12945	0.946518	1.30076	0.895104	0.963309	0.962679	1.14827	1.07869	1.10146	0.842623	0.866708	1.14116	0.769	0.909	0.786	0.981	1.091		1.34	1.092	1.14	1.261	0.0587852	0.87	0.224946	1.45	0.0104629
TGME49_288360-t26_1-p1	667	K	tryptophanyl-tRNA synthetase (TrpRS2) GN=TGME49_288360	--	1	0.0274877	45.939	2	AK(1)VTDDMVR	-0.36051				1						0.862944	0.869455	0.858571	1.24939	1.24317	1.25187	0.902049	0.88979	0.872758				0.8
TGME49_288360-t26_1-p1	563	K	tryptophanyl-tRNA synthetase (TrpRS2) GN=TGME49_288360	--	1	0.0064559	52.863	2	FIPALQGFK(1)TK	-4.2787		0.616839		1.314			1.06916			0.862944	0.869455	0.858571	1.24939	1.24317	1.25187	0.902049	0.88979	0.872758		0.709		1.052			1.185			1.484		0.888		1.671
TGME49_288360-t26_1-p1	109	K	tryptophanyl-tRNA synthetase (TrpRS2) GN=TGME49_288360	--	1	0.00127529	61.23	2	GAACIALSLK(1)TAR	-1.0592					1.55552	1.0826	0.361887			0.862944	0.869455	0.858571	1.24939	1.24317	1.25187	0.902049	0.88979	0.872758					1.251	0.865	0.401					2.638
TGME49_288360-t26_1-p1	647	K	tryptophanyl-tRNA synthetase (TrpRS2) GN=TGME49_288360	--	1	0.000753749	66.66	2	GEMLTGEVK(1)AILIK	-0.47742									1	0.862944	0.869455	0.858571	1.24939	1.24317	1.25187	0.902049	0.88979	0.872758									1.146
TGME49_288360-t26_1-p1	324	K	tryptophanyl-tRNA synthetase (TrpRS2) GN=TGME49_288360	--	1	0.0385938	77.358	2	IEALTGK(1)R	-11.848		1.01882		0.981176						0.862944	0.869455	0.858571	1.24939	1.24317	1.25187	0.902049	0.88979	0.872758		1.172		0.785						0.67
TGME49_288360-t26_1-p1	304	K	tryptophanyl-tRNA synthetase (TrpRS2) GN=TGME49_288360	--	1	1.40577e-30	153.97	2	K(1)FGCSSITPELISR	-2.1819	1.0812	1.01663	0.970464	1.16538	1.22535	1.2433	0.75204	0.74448	0.801154	0.862944	0.869455	0.858571	1.24939	1.24317	1.25187	0.902049	0.88979	0.872758	1.253	1.169	1.13	0.933	0.986	0.993	0.834	0.837	0.918	0.82	0.00544034	1.125	0.0332935	0.729	0.00193574
TGME49_288360-t26_1-p1	228	K	tryptophanyl-tRNA synthetase (TrpRS2) GN=TGME49_288360	--	1	3.28928e-37	92.949	3	K(1)QLCLSLHVVPGPDEQSPALAEEEK	-2.6826				1.20276		1.20053	0.823341	0.886745	0.886628	0.862944	0.869455	0.858571	1.24939	1.24317	1.25187	0.902049	0.88979	0.872758				0.963		0.959	0.913	0.997	1.016			0.985	0.768083
TGME49_288360-t26_1-p1	473	K	tryptophanyl-tRNA synthetase (TrpRS2) GN=TGME49_288360	--	1	0.0339239	57.888	2	K(1)VTYNQVR	-0.81854				0.930015		1.06999				0.862944	0.869455	0.858571	1.24939	1.24317	1.25187	0.902049	0.88979	0.872758				0.744		0.855
TGME49_288360-t26_1-p1	151	K	tryptophanyl-tRNA synthetase (TrpRS2) GN=TGME49_288360	--	1	2.19508e-198	308.91	2	QK(1)IEENCPFR	-1.4657	0.806543	0.823835	0.683815	1.41721	1.45213	1.42739	0.762606	0.708386	0.918088	0.862944	0.869455	0.858571	1.24939	1.24317	1.25187	0.902049	0.88979	0.872758	0.935	0.948	0.796	1.134	1.168	1.14	0.845	0.796	1.052	1.285	0.0111341	1.278	0.0414081	1.005	0.992907
TGME49_288360-t26_1-p1	118	K	tryptophanyl-tRNA synthetase (TrpRS2) GN=TGME49_288360	--	1	0.000385424	142.51	2	TTQNVK(1)FSK	-0.56295	0.77749	0.726476	0.673029	1.18566	1.33058	1.61574	0.884024	0.857399	0.949594	0.862944	0.869455	0.858571	1.24939	1.24317	1.25187	0.902049	0.88979	0.872758	0.901	0.836	0.784	0.949	1.07	1.291	0.98	0.964	1.088	1.313	0.0536543	1.092	0.451276	1.203	0.0287197
TGME49_288380-t26_1-p1	550	K	heat shock protein HSP90 GN=TGME49_288380	--	1	0.000473832	117.21	2	AEFEPLCK(1)LMK	-1.7169	0.867317	0.825082		1.17872		1.16194	0.88938	1.032	1.04556	1.10973	1.09635	1.10435	0.941628	0.949006	0.954068	0.958237	0.953704	0.932927	0.782	0.753		1.252		1.218	0.928	1.082	1.121	1.609	0.00240567	1.183	0.107906	1.36	0.0281218
TGME49_288380-t26_1-p1	553	K	heat shock protein HSP90 GN=TGME49_288380	--	1	0.00611035	97.594	2	LMK(1)EVLHDK	-0.38649	1.01976	1.02745	0.791302	1.11149	1.14941	1.15273	0.880156	0.867704		1.10973	1.09635	1.10435	0.941628	0.949006	0.954068	0.958237	0.953704	0.932927	0.919	0.937	0.717	1.18	1.211	1.208	0.919	0.91		1.399	0.0166793	1.312	0.000157363	1.066	0.567034
TGME49_288380-t26_1-p1	322	K	heat shock protein HSP90 GN=TGME49_288380	--	1	0.017504	65.156	2	ALLFLPK(1)R	-0.79267	0.893773	0.947288	0.781406	1.05739	1.2062	1.17604		0.933486	1.00442	1.10973	1.09635	1.10435	0.941628	0.949006	0.954068	0.958237	0.953704	0.932927	0.805	0.864	0.708	1.123	1.271	1.233		0.979	1.077	1.526	0.00357188	1.176	0.0733101	1.297	0.05104
TGME49_288380-t26_1-p1	45	K	heat shock protein HSP90 GN=TGME49_288380	--	1	1.05636e-06	98.328	2	ELISNASDALDK(1)IR	0.064128			1.765	0.550292		0.557369	1.66074	0.702043	0.764551	1.10973	1.09635	1.10435	0.941628	0.949006	0.954068	0.958237	0.953704	0.932927			1.598	0.584		0.584	1.733	0.736	0.82	0.365		0.533	0.209991	0.686
TGME49_288380-t26_1-p1	384	K	heat shock protein HSP90 GN=TGME49_288380	--	1	2.3225e-07	166.65	2	ESLQQNK(1)ILK	-0.46416	0.983217	0.937071	0.757767	1.1227	1.24089	1.19647	0.77456	0.752124	1.2352	1.10973	1.09635	1.10435	0.941628	0.949006	0.954068	0.958237	0.953704	0.932927	0.886	0.855	0.686	1.192	1.308	1.254	0.808	0.789	1.324	1.547	0.00636747	1.285	0.176577	1.204	0.435415
TGME49_288380-t26_1-p1	559	K	heat shock protein HSP90 GN=TGME49_288380	--	1	0.000214343	66.913	3	EVLHDK(1)VEQVVVSNR	-0.1449	0.471412				1.22427	1.30432				1.10973	1.09635	1.10435	0.941628	0.949006	0.954068	0.958237	0.953704	0.932927	0.425				1.29	1.367				3.126
TGME49_288380-t26_1-p1	446	K	heat shock protein HSP90 GN=TGME49_288380	--	1	0.000240368	50.519	2	FHTSK(1)SGDDVVSLK	-0.34956						1				1.10973	1.09635	1.10435	0.941628	0.949006	0.954068	0.958237	0.953704	0.932927						1.048
TGME49_288380-t26_1-p1	420	K	heat shock protein HSP90 GN=TGME49_288380	--	1	0.0030709	61.194	2	FYEQFSK(1)NLK	-0.076816			0.694846			1.26868		1.03647		1.10973	1.09635	1.10435	0.941628	0.949006	0.954068	0.958237	0.953704	0.932927			0.629			1.33		1.087		2.114		1.224		1.728
TGME49_288380-t26_1-p1	592	K	heat shock protein HSP90 GN=TGME49_288380	--	1	0.0201604	52.591	2	IMK(1)AQALR	1.3467	0.915274	0.69812							1.38661	1.10973	1.09635	1.10435	0.941628	0.949006	0.954068	0.958237	0.953704	0.932927	0.825	0.637							1.486					2.033
TGME49_288380-t26_1-p1	396	K	heat shock protein HSP90 GN=TGME49_288380	--	1	1.13619e-08	135.89	2	K(1)CLEMFQELEEK	-2.0041	1.04875	0.920582	0.831957	0.913006	0.944968	1.00802	1.09152	1.09988	1.14132	1.10973	1.09635	1.10435	0.941628	0.949006	0.954068	0.958237	0.953704	0.932927	0.945	0.84	0.753	0.97	0.996	1.057	1.139	1.153	1.223	1.191	0.0640767	0.86	0.0108616	1.385	0.00887916
TGME49_288380-t26_1-p1	524	K	heat shock protein HSP90 GN=TGME49_288380	--	1	0.0010113	61.067	2	K(1)GLELEDDEEEK	0.66522	1.02762	0.972376								1.10973	1.09635	1.10435	0.941628	0.949006	0.954068	0.958237	0.953704	0.932927	0.926	0.887
TGME49_288380-t26_1-p1	609	K	heat shock protein HSP90 GN=TGME49_288380	--	1	0.0104955	53.44	2	K(1)TMEINPTNPIMEELK	-1.5911				1						1.10973	1.09635	1.10435	0.941628	0.949006	0.954068	0.958237	0.953704	0.932927				1.062
TGME49_288380-t26_1-p1	435	K	heat shock protein HSP90 GN=TGME49_288380	--	1	0.0240262	65.933	2	NK(1)IAELLR	10.652		1								1.10973	1.09635	1.10435	0.941628	0.949006	0.954068	0.958237	0.953704	0.932927		0.912
TGME49_288380-t26_1-p1	271	K	heat shock protein HSP90 GN=TGME49_288380	--	1	0.03606	53.878	2	QK(1)PLWMR	-1.1583						1				1.10973	1.09635	1.10435	0.941628	0.949006	0.954068	0.958237	0.953704	0.932927						1.048
TGME49_288380-t26_1-p1	258	K	heat shock protein HSP90 GN=TGME49_288380	--	1	2.21624e-05	68.127	2	VK(1)EVVVEYEQLNK	-1.9648		0.968066	0.749896	1.22774				1.0543		1.10973	1.09635	1.10435	0.941628	0.949006	0.954068	0.958237	0.953704	0.932927		0.883	0.679	1.304				1.105		1.67		1.18		1.415
TGME49_288380-t26_1-p1	56	K	heat shock protein HSP90 GN=TGME49_288380	--	1	0.0149006	53.051	2	YEAITDPEK(1)LK	-2.9676					1					1.10973	1.09635	1.10435	0.941628	0.949006	0.954068	0.958237	0.953704	0.932927					1.054
TGME49_288500-t26_1-p1	194	K	FAD Malate-dehydrogenase (MDH-FAD) GN=TGME49_288500	--	1	0.0431154	50.297	2	DLVVQK(1)MQK	5.7796	1									1.00124	0.983582	0.988411	0.967725	0.940047	0.9523	1.03548	1.03346	1.09775	0.999
TGME49_288550-t26_1-p1	273	K	Ankyrin repeat-containing protein(predict) GN=TGME49_288550	--	1	0.000842726	61.23	2	LCQEWVCYVTK(1)K	0.61081								1		1.64213	1.04986	1.10293	0.670669			0.734479	0.799934									1.25
TGME49_288630-t26_1-p1	67	K	nucleosome assembly protein (NAP), putative GN=TGME49_288630	--	1	2.21605e-09	125.14	2	LEEECAK(1)QQMVVQK	-3.9439	1.13018	1.00276	0.620738	1.09123	1.27263	1.25702	0.92196	0.703526	0.999954	0.998776	1.0104	1.01558	1.03335	1.02501	1.04416	0.92072	0.937481	1.01452	1.132	0.992	0.611	1.056	1.242	1.204	1.001	0.75	0.986	1.28	0.225227	1.28	0.0760984	1.001	0.909727
TGME49_288630-t26_1-p1	18	K	nucleosome assembly protein (NAP), putative GN=TGME49_288630	--	1	2.19137e-150	301.67	2	NNAEAAACQK(1)QR	-0.79373	1.08426	0.838849	0.916824	0.91966	0.957285	1.17363	1.0544	0.901421	1.15367	0.998776	1.0104	1.01558	1.03335	1.02501	1.04416	0.92072	0.937481	1.01452	1.086	0.83	0.903	0.89	0.934	1.124	1.145	0.962	1.137	1.046	0.688445	0.909	0.344136	1.151	0.21537
TGME49_288630-t26_1-p1	93	K	nucleosome assembly protein (NAP), putative GN=TGME49_288630	--	1	0.000296628	94.507	2	QEIIDK(1)IPGFWCR	1.3317	1.12789				0.993061		0.879046			0.998776	1.0104	1.01558	1.03335	1.02501	1.04416	0.92072	0.937481	1.01452	1.129				0.969		0.955			0.858		1.015		0.846
TGME49_288650-t26_1-p1	244	K	dense granule protein GRA12 GN=TGME49_288650	--	1	5.9527e-23	81.618	3	AATVAAGNELFK(1)EALGHQR	-0.14043		0.840188		0.928512	1.12536	1.18462		0.959616	0.961704	1.01195	1.01907	1.02235	0.924005	0.938536	0.908476	1.06708	1.06001	1.04852		0.824		1.005	1.199	1.304		0.905	0.917	1.419		1.284	0.0910122	1.106
TGME49_288650-t26_1-p1	421	K	dense granule protein GRA12 GN=TGME49_288650	--	1	8.73768e-05	53.782	3	ADESHEGQTK(1)TPTSGVR	-1.3097	0.546904			1.17231					1.28079	1.01195	1.01907	1.02235	0.924005	0.938536	0.908476	1.06708	1.06001	1.04852	0.54			1.269					1.222	2.35		1.038		2.263
TGME49_288650-t26_1-p1	74	K	dense granule protein GRA12 GN=TGME49_288650	--	1	4.806e-05	133.07	2	AK(1)NLVVDPLPR	-0.92889	0.958026	0.951233	0.850531	1.12954	1.14243	1.14257	0.892564	0.92431	1.00879	1.01195	1.01907	1.02235	0.924005	0.938536	0.908476	1.06708	1.06001	1.04852	0.947	0.933	0.832	1.222	1.217	1.258	0.836	0.872	0.962	1.363	0.00179968	1.385	0.0015858	0.985	0.801106
TGME49_288650-t26_1-p1	411	K	dense granule protein GRA12 GN=TGME49_288650	--	1	0.00365568	59.171	3	ATNQK(1)ADESHEGQTK	-1.1372									1	1.01195	1.01907	1.02235	0.924005	0.938536	0.908476	1.06708	1.06001	1.04852									0.954
TGME49_288650-t26_1-p1	72	K	dense granule protein GRA12 GN=TGME49_288650	--	1	0.00382833	51.454	3	LDHGACFVGK(1)AK	-0.99943	0.767777	0.682055		1.00395	1.43048	1.37136	0.826774	0.917601		1.01195	1.01907	1.02235	0.924005	0.938536	0.908476	1.06708	1.06001	1.04852	0.759	0.669		1.087	1.524	1.51	0.775	0.866		1.924	0.0235971	1.674	0.043026	1.149	0.23888
TGME49_288650-t26_1-p1	357	K	dense granule protein GRA12 GN=TGME49_288650	--	1	4.63593e-08	130.78	2	TEFIEGIITK(1)R	-1.0503	0.966084	0.890807	0.495872	0.978166	0.946352	0.986163	1.21808	1.25163	1.26684	1.01195	1.01907	1.02235	0.924005	0.938536	0.908476	1.06708	1.06001	1.04852	0.955	0.874	0.485	1.059	1.008	1.086	1.142	1.181	1.208	1.363	0.176199	0.893	0.0142092	1.526	0.095116
[truncated: 428 more rows]
