# Supplementary material for: Global profiling of protein lysine malonylation in Toxoplasma gondii strains of different virulence and genetic backgrounds
Source: PLoS Negl Trop Dis. 2022 May 16;16(5):e0010431. doi: 10.1371/journal.pntd.0010431 (PMC9135328; doi:10.1371/journal.pntd.0010431)
Supplement: S3 Table — (XLSX) [file pntd.0010431.s003.xlsx]

## Sheet: Up
KEGG pathway	Mapping	Background	All Mapping	All Background	Fold Enrichment	Fisher's exact test p value	-log10(p value)	Related proteins
map00010 Glycolysis / Gluconeogenesis	6	25	31	376	2.91	0.0110232	1.96	TGME49_206470-t26_1-p1 TGME49_225930-t26_1-p1 TGME49_232350-t26_1-p1 TGME49_268850-t26_1-p1 TGME49_289690-t26_1-p1 TGME49_318230-t26_1-p1
map04810 Regulation of actin cytoskeleton	2	3	31	376	8.09	0.0187644	1.73	TGME49_220400-t26_1-p1 TGME49_310700-t26_1-p1
map04918 Thyroid hormone synthesis	2	3	31	376	8.09	0.0187644	1.73	TGME49_244560-t26_1-p1 TGME49_311720-t26_1-p1
map04066 HIF-1 signaling pathway	4	14	31	376	3.47	0.021159	1.67	TGME49_232350-t26_1-p1 TGME49_268850-t26_1-p1 TGME49_289690-t26_1-p1 TGME49_318230-t26_1-p1

## Sheet: Up Pathway2Protein
KEGG pathway	Fisher's exact test p value	Fold Enrichment	Protein accession	Position	Amino acid	RH/VEG Ratio	RH/VEG P value	Regulated Type	Protein description	Gene name	KEGG KO No.	Localization probability	PEP	Score	Charge	Modified sequence	Mass error [ppm]	PRU_1	PRU_2	PRU_3	RH_1	RH_2	RH_3	VEG_1	VEG_2	VEG_3
map00010 Glycolysis / Gluconeogenesis	0.0110232	2.91	TGME49_206470-t26_1-p1	514	K	1.604	0.0157986	Up	pyruvate dehydrogenase complex subunit PDH-E3II GN=TGME49_206470	--	K00382	1	1.11754e-12	135.24	2	EACMACYDK(1)PIHMA	-1.0021	0.513				1.297	1.454	0.842	0.873
map00010 Glycolysis / Gluconeogenesis	0.0110232	2.91	TGME49_225930-t26_1-p1	58	K	1.597	0.0280625	Up	triose-phosphate isomerase TPI-I GN=TGME49_225930	--	K01803	1	5.65964e-05	119.43	3	K(1)YHVGLQNCSK	-1.6134	0.709	0.483	0.624	1.116	1.571	1.474	0.785	0.789	1.031
map00010 Glycolysis / Gluconeogenesis	0.0110232	2.91	TGME49_232350-t26_1-p1	120	K	1.646	0.000543557	Up	lactate dehydrogenase LDH1 GN=TGME49_232350	--	K00016	1	4.01208e-06	170.69	2	EIGQNIK(1)K	-0.36762	0.84	0.774	0.661	1.248	1.361	1.358	0.786	0.757	0.867
map00010 Glycolysis / Gluconeogenesis	0.0110232	2.91	TGME49_232350-t26_1-p1	211	K	1.678	0.00648947	Up	lactate dehydrogenase LDH1 GN=TGME49_232350	--	K00016	1	0.00061562	100.07	2	FIK(1)DGVVTEK	0.17748	0.882	0.565	0.575	1.301	1.413	1.405	0.975	0.7	0.78
map00010 Glycolysis / Gluconeogenesis	0.0110232	2.91	TGME49_232350-t26_1-p1	322	K	2.243	0.000218243	Up	lactate dehydrogenase LDH1 GN=TGME49_232350	--	K00016	1	1.00907e-19	126.46	2	SVDDVMALNK(1)AVAALQA	1.2454	1.136			1.366	1.125	1.223	0.524	0.579	0.553
map00010 Glycolysis / Gluconeogenesis	0.0110232	2.91	TGME49_268850-t26_1-p1	112	K	1.718	0.00831176	Up	enolase 2 GN=TGME49_268850	--	K01689	1	5.0536e-42	156.41	2	IIKPALIGK(1)DPCDQK	-0.51262	0.641	0.838	0.848	1.13	1.482	1.556	0.881	0.794	0.751
map00010 Glycolysis / Gluconeogenesis	0.0110232	2.91	TGME49_268850-t26_1-p1	437	K	1.588	0.000125403	Up	enolase 2 GN=TGME49_268850	--	K01689	1	2.93915e-07	160.52	2	TGQIK(1)TGAPCR	-1.1142		0.75		1.284	1.272	1.283	0.81	0.76	0.847
map00010 Glycolysis / Gluconeogenesis	0.0110232	2.91	TGME49_268850-t26_1-p1	405	K	2.013	0.0127272	Up	enolase 2 GN=TGME49_268850	--	K01689	1	4.94187e-198	304.75	3	VNQIGTVSESIEACQLAQK(1)NK	0.58255	0.582	0.856	0.681	1.369	1.919	1.235	0.887	0.662	0.698
map00010 Glycolysis / Gluconeogenesis	0.0110232	2.91	TGME49_289690-t26_1-p1	399	K	13.056	0.000886104	Up	glyceraldehyde-3-phosphate dehydrogenase GAPDH1 GN=TGME49_289690	--	K00134	1	6.31241e-24	134.13	2	VPVPDVSVVDLTCK(1)LAK	1.9107	0.979	1.313	1.136	0.933	1.997	1.522	0.108	0.152	0.081
map00010 Glycolysis / Gluconeogenesis	0.0110232	2.91	TGME49_318230-t26_1-p1	206	K	9.753	0.000403884	Up	phosphoglycerate kinase PGKI GN=TGME49_318230	--	K00927	1	2.02179e-33	138.44	2	ALECPEK(1)PFLAILGGAK	5.9401	1	1.165	1.161	1.564	1.675	1.657	0.244	0.129	0.129
map00020 Citrate cycle (TCA cycle)	0.259315	2.02	TGME49_206470-t26_1-p1	514	K	1.604	0.0157986	Up	pyruvate dehydrogenase complex subunit PDH-E3II GN=TGME49_206470	--	K00382	1	1.11754e-12	135.24	2	EACMACYDK(1)PIHMA	-1.0021	0.513				1.297	1.454	0.842	0.873
map00020 Citrate cycle (TCA cycle)	0.259315	2.02	TGME49_290600-t26_1-p1	166	K	1.556	0.0147636	Up	succinyl-CoA-synthetase alpha SCSA GN=TGME49_290600	--	K01899	1	3.37584e-10	95.263	2	LIGPNCPGIIK(1)PGECK	-4.3116	0.767	0.851	0.787	1.25	1.344	1.424		0.945	0.777
map00620 Pyruvate metabolism	0.195638	2.43	TGME49_206470-t26_1-p1	514	K	1.604	0.0157986	Up	pyruvate dehydrogenase complex subunit PDH-E3II GN=TGME49_206470	--	K00382	1	1.11754e-12	135.24	2	EACMACYDK(1)PIHMA	-1.0021	0.513				1.297	1.454	0.842	0.873
map00620 Pyruvate metabolism	0.195638	2.43	TGME49_232350-t26_1-p1	120	K	1.646	0.000543557	Up	lactate dehydrogenase LDH1 GN=TGME49_232350	--	K00016	1	4.01208e-06	170.69	2	EIGQNIK(1)K	-0.36762	0.84	0.774	0.661	1.248	1.361	1.358	0.786	0.757	0.867
map00620 Pyruvate metabolism	0.195638	2.43	TGME49_232350-t26_1-p1	211	K	1.678	0.00648947	Up	lactate dehydrogenase LDH1 GN=TGME49_232350	--	K00016	1	0.00061562	100.07	2	FIK(1)DGVVTEK	0.17748	0.882	0.565	0.575	1.301	1.413	1.405	0.975	0.7	0.78
map00620 Pyruvate metabolism	0.195638	2.43	TGME49_232350-t26_1-p1	322	K	2.243	0.000218243	Up	lactate dehydrogenase LDH1 GN=TGME49_232350	--	K00016	1	1.00907e-19	126.46	2	SVDDVMALNK(1)AVAALQA	1.2454	1.136			1.366	1.125	1.223	0.524	0.579	0.553
map00640 Propanoate metabolism	0.0532632	3.31	TGME49_206470-t26_1-p1	514	K	1.604	0.0157986	Up	pyruvate dehydrogenase complex subunit PDH-E3II GN=TGME49_206470	--	K00382	1	1.11754e-12	135.24	2	EACMACYDK(1)PIHMA	-1.0021	0.513				1.297	1.454	0.842	0.873
map00640 Propanoate metabolism	0.0532632	3.31	TGME49_232350-t26_1-p1	120	K	1.646	0.000543557	Up	lactate dehydrogenase LDH1 GN=TGME49_232350	--	K00016	1	4.01208e-06	170.69	2	EIGQNIK(1)K	-0.36762	0.84	0.774	0.661	1.248	1.361	1.358	0.786	0.757	0.867
map00640 Propanoate metabolism	0.0532632	3.31	TGME49_232350-t26_1-p1	211	K	1.678	0.00648947	Up	lactate dehydrogenase LDH1 GN=TGME49_232350	--	K00016	1	0.00061562	100.07	2	FIK(1)DGVVTEK	0.17748	0.882	0.565	0.575	1.301	1.413	1.405	0.975	0.7	0.78
map00640 Propanoate metabolism	0.0532632	3.31	TGME49_232350-t26_1-p1	322	K	2.243	0.000218243	Up	lactate dehydrogenase LDH1 GN=TGME49_232350	--	K00016	1	1.00907e-19	126.46	2	SVDDVMALNK(1)AVAALQA	1.2454	1.136			1.366	1.125	1.223	0.524	0.579	0.553
map00640 Propanoate metabolism	0.0532632	3.31	TGME49_290600-t26_1-p1	166	K	1.556	0.0147636	Up	succinyl-CoA-synthetase alpha SCSA GN=TGME49_290600	--	K01899	1	3.37584e-10	95.263	2	LIGPNCPGIIK(1)PGECK	-4.3116	0.767	0.851	0.787	1.25	1.344	1.424		0.945	0.777
map01200 Carbon metabolism	0.137629	1.73	TGME49_206470-t26_1-p1	514	K	1.604	0.0157986	Up	pyruvate dehydrogenase complex subunit PDH-E3II GN=TGME49_206470	--	K00382	1	1.11754e-12	135.24	2	EACMACYDK(1)PIHMA	-1.0021	0.513				1.297	1.454	0.842	0.873
map01200 Carbon metabolism	0.137629	1.73	TGME49_225930-t26_1-p1	58	K	1.597	0.0280625	Up	triose-phosphate isomerase TPI-I GN=TGME49_225930	--	K01803	1	5.65964e-05	119.43	3	K(1)YHVGLQNCSK	-1.6134	0.709	0.483	0.624	1.116	1.571	1.474	0.785	0.789	1.031
map01200 Carbon metabolism	0.137629	1.73	TGME49_268850-t26_1-p1	112	K	1.718	0.00831176	Up	enolase 2 GN=TGME49_268850	--	K01689	1	5.0536e-42	156.41	2	IIKPALIGK(1)DPCDQK	-0.51262	0.641	0.838	0.848	1.13	1.482	1.556	0.881	0.794	0.751
map01200 Carbon metabolism	0.137629	1.73	TGME49_268850-t26_1-p1	437	K	1.588	0.000125403	Up	enolase 2 GN=TGME49_268850	--	K01689	1	2.93915e-07	160.52	2	TGQIK(1)TGAPCR	-1.1142		0.75		1.284	1.272	1.283	0.81	0.76	0.847
map01200 Carbon metabolism	0.137629	1.73	TGME49_268850-t26_1-p1	405	K	2.013	0.0127272	Up	enolase 2 GN=TGME49_268850	--	K01689	1	4.94187e-198	304.75	3	VNQIGTVSESIEACQLAQK(1)NK	0.58255	0.582	0.856	0.681	1.369	1.919	1.235	0.887	0.662	0.698
map01200 Carbon metabolism	0.137629	1.73	TGME49_289690-t26_1-p1	399	K	13.056	0.000886104	Up	glyceraldehyde-3-phosphate dehydrogenase GAPDH1 GN=TGME49_289690	--	K00134	1	6.31241e-24	134.13	2	VPVPDVSVVDLTCK(1)LAK	1.9107	0.979	1.313	1.136	0.933	1.997	1.522	0.108	0.152	0.081
map01200 Carbon metabolism	0.137629	1.73	TGME49_290600-t26_1-p1	166	K	1.556	0.0147636	Up	succinyl-CoA-synthetase alpha SCSA GN=TGME49_290600	--	K01899	1	3.37584e-10	95.263	2	LIGPNCPGIIK(1)PGECK	-4.3116	0.767	0.851	0.787	1.25	1.344	1.424		0.945	0.777
map01200 Carbon metabolism	0.137629	1.73	TGME49_318230-t26_1-p1	206	K	9.753	0.000403884	Up	phosphoglycerate kinase PGKI GN=TGME49_318230	--	K00927	1	2.02179e-33	138.44	2	ALECPEK(1)PFLAILGGAK	5.9401	1	1.165	1.161	1.564	1.675	1.657	0.244	0.129	0.129
map01230 Biosynthesis of amino acids	0.124349	2.02	TGME49_225930-t26_1-p1	58	K	1.597	0.0280625	Up	triose-phosphate isomerase TPI-I GN=TGME49_225930	--	K01803	1	5.65964e-05	119.43	3	K(1)YHVGLQNCSK	-1.6134	0.709	0.483	0.624	1.116	1.571	1.474	0.785	0.789	1.031
map01230 Biosynthesis of amino acids	0.124349	2.02	TGME49_268850-t26_1-p1	112	K	1.718	0.00831176	Up	enolase 2 GN=TGME49_268850	--	K01689	1	5.0536e-42	156.41	2	IIKPALIGK(1)DPCDQK	-0.51262	0.641	0.838	0.848	1.13	1.482	1.556	0.881	0.794	0.751
map01230 Biosynthesis of amino acids	0.124349	2.02	TGME49_268850-t26_1-p1	437	K	1.588	0.000125403	Up	enolase 2 GN=TGME49_268850	--	K01689	1	2.93915e-07	160.52	2	TGQIK(1)TGAPCR	-1.1142		0.75		1.284	1.272	1.283	0.81	0.76	0.847
map01230 Biosynthesis of amino acids	0.124349	2.02	TGME49_268850-t26_1-p1	405	K	2.013	0.0127272	Up	enolase 2 GN=TGME49_268850	--	K01689	1	4.94187e-198	304.75	3	VNQIGTVSESIEACQLAQK(1)NK	0.58255	0.582	0.856	0.681	1.369	1.919	1.235	0.887	0.662	0.698
map01230 Biosynthesis of amino acids	0.124349	2.02	TGME49_289690-t26_1-p1	399	K	13.056	0.000886104	Up	glyceraldehyde-3-phosphate dehydrogenase GAPDH1 GN=TGME49_289690	--	K00134	1	6.31241e-24	134.13	2	VPVPDVSVVDLTCK(1)LAK	1.9107	0.979	1.313	1.136	0.933	1.997	1.522	0.108	0.152	0.081
map01230 Biosynthesis of amino acids	0.124349	2.02	TGME49_318230-t26_1-p1	206	K	9.753	0.000403884	Up	phosphoglycerate kinase PGKI GN=TGME49_318230	--	K00927	1	2.02179e-33	138.44	2	ALECPEK(1)PFLAILGGAK	5.9401	1	1.165	1.161	1.564	1.675	1.657	0.244	0.129	0.129
map03018 RNA degradation	0.227277	2.21	TGME49_247550-t26_1-p1	299	K	1.828	0.0321901	Up	heat shock protein HSP60 GN=TGME49_247550	--	K04077	1	4.58902e-10	93.649	3	ICAVK(1)APGFGDHR	-1.2003	0.564	0.719	0.656	1.193	1.662	1.752	0.849		0.831
map03018 RNA degradation	0.227277	2.21	TGME49_268850-t26_1-p1	112	K	1.718	0.00831176	Up	enolase 2 GN=TGME49_268850	--	K01689	1	5.0536e-42	156.41	2	IIKPALIGK(1)DPCDQK	-0.51262	0.641	0.838	0.848	1.13	1.482	1.556	0.881	0.794	0.751
map03018 RNA degradation	0.227277	2.21	TGME49_268850-t26_1-p1	437	K	1.588	0.000125403	Up	enolase 2 GN=TGME49_268850	--	K01689	1	2.93915e-07	160.52	2	TGQIK(1)TGAPCR	-1.1142		0.75		1.284	1.272	1.283	0.81	0.76	0.847
map03018 RNA degradation	0.227277	2.21	TGME49_268850-t26_1-p1	405	K	2.013	0.0127272	Up	enolase 2 GN=TGME49_268850	--	K01689	1	4.94187e-198	304.75	3	VNQIGTVSESIEACQLAQK(1)NK	0.58255	0.582	0.856	0.681	1.369	1.919	1.235	0.887	0.662	0.698
map03050 Proteasome	0.355305	1.62	TGME49_242290-t26_1-p1	178	K	1.749	0.00401566	Up	proteasome subunit alpha1, putative GN=TGME49_242290	--	K02730	1	1.40569e-16	100.23	2	ACASGTK(1)EQEATNILEK	-1.6791	0.537		0.595	1.175	1.352	1.386	0.827	0.775	0.635
map03050 Proteasome	0.355305	1.62	TGME49_242290-t26_1-p1	55	K	2.375	0.0179396	Up	proteasome subunit alpha1, putative GN=TGME49_242290	--	K02730	1	0.00057844	75.5	2	GDDSACLVVQK(1)K	0.69604	0.799		0.318		1.355	1.706	0.656		0.633
map03050 Proteasome	0.355305	1.62	TGME49_306930-t26_1-p1	163	K	1.601	0.000477308	Up	proteasome subunit beta type 7 precursor, putative GN=TGME49_306930	--	K02739	1	2.86299e-39	213.91	2	ATEGTIVADK(1)NCSK	-2.3221	0.846	0.881	0.754	1.188	1.343	1.277	0.752	0.801	0.826
map04022 cGMP-PKG signaling pathway	0.134865	3.03	TGME49_221210-t26_1-p1	53	K	1.637	0.0349896	Up	cyclophilin GN=TGME49_221210	--	K09565	1	0.000629852	78.888	2	TVK(1)NFIGLFDK	-1.6849	0.868	0.937	0.765		1.438	1.366		0.778	0.935
map04022 cGMP-PKG signaling pathway	0.134865	3.03	TGME49_310700-t26_1-p1	237	K	3.494	0.00098186	Up	serine/threonine phosophatase PP1 GN=TGME49_310700	--	K06269	1	0.000673223	67.548	2	K(1)HDLDLICR	-0.2427	0.45	0.578	0.469		2.522	2.311	0.792	0.646	0.637
map04066 HIF-1 signaling pathway	0.021159	3.47	TGME49_232350-t26_1-p1	120	K	1.646	0.000543557	Up	lactate dehydrogenase LDH1 GN=TGME49_232350	--	K00016	1	4.01208e-06	170.69	2	EIGQNIK(1)K	-0.36762	0.84	0.774	0.661	1.248	1.361	1.358	0.786	0.757	0.867
map04066 HIF-1 signaling pathway	0.021159	3.47	TGME49_232350-t26_1-p1	211	K	1.678	0.00648947	Up	lactate dehydrogenase LDH1 GN=TGME49_232350	--	K00016	1	0.00061562	100.07	2	FIK(1)DGVVTEK	0.17748	0.882	0.565	0.575	1.301	1.413	1.405	0.975	0.7	0.78
map04066 HIF-1 signaling pathway	0.021159	3.47	TGME49_232350-t26_1-p1	322	K	2.243	0.000218243	Up	lactate dehydrogenase LDH1 GN=TGME49_232350	--	K00016	1	1.00907e-19	126.46	2	SVDDVMALNK(1)AVAALQA	1.2454	1.136			1.366	1.125	1.223	0.524	0.579	0.553
map04066 HIF-1 signaling pathway	0.021159	3.47	TGME49_268850-t26_1-p1	112	K	1.718	0.00831176	Up	enolase 2 GN=TGME49_268850	--	K01689	1	5.0536e-42	156.41	2	IIKPALIGK(1)DPCDQK	-0.51262	0.641	0.838	0.848	1.13	1.482	1.556	0.881	0.794	0.751
map04066 HIF-1 signaling pathway	0.021159	3.47	TGME49_268850-t26_1-p1	437	K	1.588	0.000125403	Up	enolase 2 GN=TGME49_268850	--	K01689	1	2.93915e-07	160.52	2	TGQIK(1)TGAPCR	-1.1142		0.75		1.284	1.272	1.283	0.81	0.76	0.847
map04066 HIF-1 signaling pathway	0.021159	3.47	TGME49_268850-t26_1-p1	405	K	2.013	0.0127272	Up	enolase 2 GN=TGME49_268850	--	K01689	1	4.94187e-198	304.75	3	VNQIGTVSESIEACQLAQK(1)NK	0.58255	0.582	0.856	0.681	1.369	1.919	1.235	0.887	0.662	0.698
map04066 HIF-1 signaling pathway	0.021159	3.47	TGME49_289690-t26_1-p1	399	K	13.056	0.000886104	Up	glyceraldehyde-3-phosphate dehydrogenase GAPDH1 GN=TGME49_289690	--	K00134	1	6.31241e-24	134.13	2	VPVPDVSVVDLTCK(1)LAK	1.9107	0.979	1.313	1.136	0.933	1.997	1.522	0.108	0.152	0.081
map04066 HIF-1 signaling pathway	0.021159	3.47	TGME49_318230-t26_1-p1	206	K	9.753	0.000403884	Up	phosphoglycerate kinase PGKI GN=TGME49_318230	--	K00927	1	2.02179e-33	138.44	2	ALECPEK(1)PFLAILGGAK	5.9401	1	1.165	1.161	1.564	1.675	1.657	0.244	0.129	0.129
map04141 Protein processing in endoplasmic reticulum	0.124349	2.02	TGME49_209950-t26_1-p1	290	K	1.634	0.000191188	Up	thioredoxin, putative GN=TGME49_209950	--	K09584	1	0.003363	88.734	2	SNVDLCFK(1)K	2.7514		0.671	0.722	1.34	1.414	1.382		0.853	0.834
map04141 Protein processing in endoplasmic reticulum	0.124349	2.02	TGME49_211680-t26_1-p1	96	K	2.025	0.0192196	Up	protein disulfide isomerase GN=TGME49_211680	--	K09580	1	3.06278e-27	127.25	2	VDATSETDIADK(1)QGVR	-0.75835	0.612			1.339	1.308	1.305		0.515	0.786
map04141 Protein processing in endoplasmic reticulum	0.124349	2.02	TGME49_244560-t26_1-p1	408	K	1.518	0.0105378	Up	heat shock protein 90, putative GN=TGME49_244560	--	K09487	1	0.0283034	56.378	2	ALLYIPK(1)R	-0.9745		0.77			1.234	1.335	0.861		0.831
map04141 Protein processing in endoplasmic reticulum	0.124349	2.02	TGME49_244560-t26_1-p1	478	K	2.333	0.0114423	Up	heat shock protein 90, putative GN=TGME49_244560	--	K09487	1	0.018561	83.775	2	ILNVISK(1)K	-0.16521		0.672	0.78	1.198	1.705	1.628	0.607	0.688
map04141 Protein processing in endoplasmic reticulum	0.124349	2.02	TGME49_311720-t26_1-p1	334	K	1.651	6.32419e-05	Up	chaperonin protein BiP GN=TGME49_311720	--	K09490	1	6.79697e-16	121.39	2	AK(1)FEELNSDLFQK	-2.0177	0.815	0.829	0.729	1.409	1.428	1.433	0.824	0.855	0.908
map04141 Protein processing in endoplasmic reticulum	0.124349	2.02	TGME49_311720-t26_1-p1	122	K	1.548	0.00641074	Up	chaperonin protein BiP GN=TGME49_311720	--	K09490	1	0.000279357	70.552	2	DK(1)DLLPYEIINK	-1.3766				1.195	1.341	1.329	0.935	0.72	0.842
map04141 Protein processing in endoplasmic reticulum	0.124349	2.02	TGME49_311720-t26_1-p1	116	K	1.616	0.00938704	Up	chaperonin protein BiP GN=TGME49_311720	--	K09490	1	0.00830755	86.243	2	FNEK(1)EVQK	-1.3116	0.982	0.959		1.118	1.256	1.384		0.779	0.771
map04810 Regulation of actin cytoskeleton	0.0187644	8.09	TGME49_220400-t26_1-p1	19	K	1.661	0.000162919	Up	actin depolymerizing factor ADF GN=TGME49_220400	--	K05765	1	0.0183455	127.94	2	FNELK(1)IR	1.1396	0.635	0.666	0.655	1.293	1.428	1.447	0.829	0.827	0.853
map04810 Regulation of actin cytoskeleton	0.0187644	8.09	TGME49_310700-t26_1-p1	237	K	3.494	0.00098186	Up	serine/threonine phosophatase PP1 GN=TGME49_310700	--	K06269	1	0.000673223	67.548	2	K(1)HDLDLICR	-0.2427	0.45	0.578	0.469		2.522	2.311	0.792	0.646	0.637
map04918 Thyroid hormone synthesis	0.0187644	8.09	TGME49_244560-t26_1-p1	408	K	1.518	0.0105378	Up	heat shock protein 90, putative GN=TGME49_244560	--	K09487	1	0.0283034	56.378	2	ALLYIPK(1)R	-0.9745		0.77			1.234	1.335	0.861		0.831
map04918 Thyroid hormone synthesis	0.0187644	8.09	TGME49_244560-t26_1-p1	478	K	2.333	0.0114423	Up	heat shock protein 90, putative GN=TGME49_244560	--	K09487	1	0.018561	83.775	2	ILNVISK(1)K	-0.16521		0.672	0.78	1.198	1.705	1.628	0.607	0.688
map04918 Thyroid hormone synthesis	0.0187644	8.09	TGME49_311720-t26_1-p1	334	K	1.651	6.32419e-05	Up	chaperonin protein BiP GN=TGME49_311720	--	K09490	1	6.79697e-16	121.39	2	AK(1)FEELNSDLFQK	-2.0177	0.815	0.829	0.729	1.409	1.428	1.433	0.824	0.855	0.908
map04918 Thyroid hormone synthesis	0.0187644	8.09	TGME49_311720-t26_1-p1	122	K	1.548	0.00641074	Up	chaperonin protein BiP GN=TGME49_311720	--	K09490	1	0.000279357	70.552	2	DK(1)DLLPYEIINK	-1.3766				1.195	1.341	1.329	0.935	0.72	0.842
map04918 Thyroid hormone synthesis	0.0187644	8.09	TGME49_311720-t26_1-p1	116	K	1.616	0.00938704	Up	chaperonin protein BiP GN=TGME49_311720	--	K09490	1	0.00830755	86.243	2	FNEK(1)EVQK	-1.3116	0.982	0.959		1.118	1.256	1.384		0.779	0.771
map04921 Oxytocin signaling pathway	0.164713	2.7	TGME49_205470-t26_1-p1	688	K	1.962	0.010432	Up	translation elongation factor 2 family protein, putative GN=TGME49_205470	--	K03234	1	2.31784e-05	69.712	3	ETVSAPSHMTCLSK(1)SPNK	-1.805	0.589		0.526	1.439		1.582		0.809	0.731
map04921 Oxytocin signaling pathway	0.164713	2.7	TGME49_310700-t26_1-p1	237	K	3.494	0.00098186	Up	serine/threonine phosophatase PP1 GN=TGME49_310700	--	K06269	1	0.000673223	67.548	2	K(1)HDLDLICR	-0.2427	0.45	0.578	0.469		2.522	2.311	0.792	0.646	0.637
map05012 Parkinson disease	0.164713	2.7	TGME49_221210-t26_1-p1	53	K	1.637	0.0349896	Up	cyclophilin GN=TGME49_221210	--	K09565	1	0.000629852	78.888	2	TVK(1)NFIGLFDK	-1.6849	0.868	0.937	0.765		1.438	1.366		0.778	0.935
map05012 Parkinson disease	0.164713	2.7	TGME49_290290-t26_1-p1	977	K	1.508	0.000542165	Up	ubiquitin-activating enzyme E1 family protein GN=TGME49_290290	--	K03178	1	1.3004e-07	82.747	2	VVDK(1)DFDPVACGPIR	-1.9819			0.73	1.172	1.275	1.334	0.822	0.86	0.826
map05130 Pathogenic Escherichia coli infection	0.0991067	2.6	TGME49_214770-t26_1-p1	137	K	1.881	0.00191067	Up	small GTP binding protein rab1a, putative GN=TGME49_214770	--	K07874	1	4.93951e-60	150.72	2	TVTYEEGK(1)EFADSCNMR	-0.68096	0.391	0.42		1.43	1.539	1.554	0.815	0.908	0.681
map05130 Pathogenic Escherichia coli infection	0.0991067	2.6	TGME49_266960-t26_1-p1	252	K	1.538	0.000896761	Up	beta tubulin GN=TGME49_266960	--	K07375	1	6.91187e-59	211.84	2	K(1)LAVNLIPFPR	-2.197	0.883	0.808	0.764	1.371	1.368	1.259	0.802	0.918	0.879
map05130 Pathogenic Escherichia coli infection	0.0991067	2.6	TGME49_289690-t26_1-p1	399	K	13.056	0.000886104	Up	glyceraldehyde-3-phosphate dehydrogenase GAPDH1 GN=TGME49_289690	--	K00134	1	6.31241e-24	134.13	2	VPVPDVSVVDLTCK(1)LAK	1.9107	0.979	1.313	1.136	0.933	1.997	1.522	0.108	0.152	0.081
map05134 Legionellosis	0.259315	2.02	TGME49_214770-t26_1-p1	137	K	1.881	0.00191067	Up	small GTP binding protein rab1a, putative GN=TGME49_214770	--	K07874	1	4.93951e-60	150.72	2	TVTYEEGK(1)EFADSCNMR	-0.68096	0.391	0.42		1.43	1.539	1.554	0.815	0.908	0.681
map05134 Legionellosis	0.259315	2.02	TGME49_247550-t26_1-p1	299	K	1.828	0.0321901	Up	heat shock protein HSP60 GN=TGME49_247550	--	K04077	1	4.58902e-10	93.649	3	ICAVK(1)APGFGDHR	-1.2003	0.564	0.719	0.656	1.193	1.662	1.752	0.849		0.831

## Sheet: Down
KEGG pathway	Mapping	Background	All Mapping	All Background	Fold Enrichment	Fisher's exact test p value	-log10(p value)	Related proteins
map05010 Alzheimer disease	4	11	29	376	4.71	0.00649719	2.19	TGME49_204400-t26_1-p1 TGME49_219750-t26_1-p1 TGME49_269190-t26_1-p1 TGME49_289690-t26_1-p1
map00010 Glycolysis / Gluconeogenesis	6	25	29	376	3.11	0.00780294	2.11	TGME49_205380-t26_1-p1 TGME49_222020-t26_1-p1 TGME49_233500-t26_1-p1 TGME49_269190-t26_1-p1 TGME49_289690-t26_1-p1 TGME49_318230-t26_1-p1
map04066 HIF-1 signaling pathway	4	14	29	376	3.7	0.0167047	1.78	TGME49_222020-t26_1-p1 TGME49_269190-t26_1-p1 TGME49_289690-t26_1-p1 TGME49_318230-t26_1-p1
map05130 Pathogenic Escherichia coli infection	4	14	29	376	3.7	0.0167047	1.78	TGME49_214770-t26_1-p1 TGME49_219750-t26_1-p1 TGME49_269190-t26_1-p1 TGME49_289690-t26_1-p1
map01230 Biosynthesis of amino acids	5	24	29	376	2.7	0.0287473	1.54	TGME49_222020-t26_1-p1 TGME49_233500-t26_1-p1 TGME49_269190-t26_1-p1 TGME49_289690-t26_1-p1 TGME49_318230-t26_1-p1

## Sheet: Down Pathway2Protein
KEGG pathway	Fisher's exact test p value	Fold Enrichment	Protein accession	Position	Amino acid	RH/VEG Ratio	RH/VEG P value	Regulated Type	Protein description	Gene name	KEGG KO No.	Localization probability	PEP	Score	Charge	Modified sequence	Mass error [ppm]	PRU_1	PRU_2	PRU_3	RH_1	RH_2	RH_3	VEG_1	VEG_2	VEG_3
map00010 Glycolysis / Gluconeogenesis	0.00780294	3.11	TGME49_205380-t26_1-p1	385	K	0.652	0.00772721	Down	fructose-bisphospatase I GN=TGME49_205380	--	K03841	1	1.21964e-05	85.081	2	TAELGTPNAGNK(1)R	-0.98273		1.202	1.044	0.821	0.763	0.765	1.223	1.025	1.356
map00010 Glycolysis / Gluconeogenesis	0.00780294	3.11	TGME49_222020-t26_1-p1	317	K	0.549	0.0156623	Down	phosphoglycerate kinase PGKII GN=TGME49_222020	--	K00927	1	1.91373e-35	208.35	2	GETK(1)NDEELSR	-0.85927	0.809	0.722	0.689	0.844	0.905	0.902	1.437	1.31	2.084
map00010 Glycolysis / Gluconeogenesis	0.00780294	3.11	TGME49_233500-t26_1-p1	337	K	0.508	8.70487e-07	Down	triose-phosphate isomerase TPI-II GN=TGME49_233500	--	K01803	1	0.000267472	71.912	2	VIYGGSVK(1)GSNAK	-0.7301				0.682	0.702	0.676	1.344	1.369	1.34
map00010 Glycolysis / Gluconeogenesis	0.00780294	3.11	TGME49_269190-t26_1-p1	769	K	0.348	0.000520515	Down	glyceraldehyde-3-phosphate dehydrogenase GAPDH2 GN=TGME49_269190	--	K00134	1	5.71967e-130	195.73	3	HAIISAPAK(1)DETTPTLVVGVNAEQDYESSMK	-3.9581	0.795	0.906	0.824	0.543		0.476	1.385	1.454	1.556
map00010 Glycolysis / Gluconeogenesis	0.00780294	3.11	TGME49_289690-t26_1-p1	274	K	0.568	0.000110896	Down	glyceraldehyde-3-phosphate dehydrogenase GAPDH1 GN=TGME49_289690	--	K00134	1	3.5849e-111	200.1	3	VIMSAPPK(1)DDTPMFVMGVNNDQYK	-1.3891	0.39	0.368	0.322	0.97	0.964	0.963	1.579	1.74	1.784
map00010 Glycolysis / Gluconeogenesis	0.00780294	3.11	TGME49_318230-t26_1-p1	220	K	0.352	0.000749171	Down	phosphoglycerate kinase PGKI GN=TGME49_318230	--	K00927	1	2.22648e-06	139.94	2	DK(1)IQLIENMLDR	1.2486	0.773	0.682	0.534	0.617	0.661	0.592	1.415	1.923	1.971
map00051 Fructose and mannose metabolism	0.120351	3.24	TGME49_205380-t26_1-p1	385	K	0.652	0.00772721	Down	fructose-bisphospatase I GN=TGME49_205380	--	K03841	1	1.21964e-05	85.081	2	TAELGTPNAGNK(1)R	-0.98273		1.202	1.044	0.821	0.763	0.765	1.223	1.025	1.356
map00051 Fructose and mannose metabolism	0.120351	3.24	TGME49_233500-t26_1-p1	337	K	0.508	8.70487e-07	Down	triose-phosphate isomerase TPI-II GN=TGME49_233500	--	K01803	1	0.000267472	71.912	2	VIYGGSVK(1)GSNAK	-0.7301				0.682	0.702	0.676	1.344	1.369	1.34
map00970 Aminoacyl-tRNA biosynthesis	0.17282	2.05	TGME49_210840-t26_1-p1	494	K	0.509	0.0324834	Down	arginyl-tRNA synthetase family protein GN=TGME49_210840	--	K01887	1	1.32814e-09	77.996	2	K(1)ADVDISTLDPEELK	-1.6506	1.185	1.109	0.875	0.49	0.669		1.381	1.064	0.971
map00970 Aminoacyl-tRNA biosynthesis	0.17282	2.05	TGME49_256990-t26_1-p1	513	K	0.645	0.0017149	Down	glycyl-tRNA synthetase GN=TGME49_256990	--	K01880	1	1.52005e-07	101.43	2	SAFDLTSHSK(1)VSK	0.098221	1.222	1.151	0.703	0.864	0.772	0.77	1.205	1.17	1.354
map00970 Aminoacyl-tRNA biosynthesis	0.17282	2.05	TGME49_263870-t26_1-p1	551	K	0.604	0.0076096	Down	glutamate-tRNA ligase GN=TGME49_263870	--	K14163	1	0.000784952	83.214	2	LCFVK(1)TLLSK	-1.2015	0.84	0.839	0.797	0.799		0.812	1.222	1.494	1.288
map01200 Carbon metabolism	0.116969	1.85	TGME49_205380-t26_1-p1	385	K	0.652	0.00772721	Down	fructose-bisphospatase I GN=TGME49_205380	--	K03841	1	1.21964e-05	85.081	2	TAELGTPNAGNK(1)R	-0.98273		1.202	1.044	0.821	0.763	0.765	1.223	1.025	1.356
map01200 Carbon metabolism	0.116969	1.85	TGME49_222020-t26_1-p1	317	K	0.549	0.0156623	Down	phosphoglycerate kinase PGKII GN=TGME49_222020	--	K00927	1	1.91373e-35	208.35	2	GETK(1)NDEELSR	-0.85927	0.809	0.722	0.689	0.844	0.905	0.902	1.437	1.31	2.084
map01200 Carbon metabolism	0.116969	1.85	TGME49_233500-t26_1-p1	337	K	0.508	8.70487e-07	Down	triose-phosphate isomerase TPI-II GN=TGME49_233500	--	K01803	1	0.000267472	71.912	2	VIYGGSVK(1)GSNAK	-0.7301				0.682	0.702	0.676	1.344	1.369	1.34
map01200 Carbon metabolism	0.116969	1.85	TGME49_269190-t26_1-p1	769	K	0.348	0.000520515	Down	glyceraldehyde-3-phosphate dehydrogenase GAPDH2 GN=TGME49_269190	--	K00134	1	5.71967e-130	195.73	3	HAIISAPAK(1)DETTPTLVVGVNAEQDYESSMK	-3.9581	0.795	0.906	0.824	0.543		0.476	1.385	1.454	1.556
map01200 Carbon metabolism	0.116969	1.85	TGME49_289690-t26_1-p1	274	K	0.568	0.000110896	Down	glyceraldehyde-3-phosphate dehydrogenase GAPDH1 GN=TGME49_289690	--	K00134	1	3.5849e-111	200.1	3	VIMSAPPK(1)DDTPMFVMGVNNDQYK	-1.3891	0.39	0.368	0.322	0.97	0.964	0.963	1.579	1.74	1.784
map01200 Carbon metabolism	0.116969	1.85	TGME49_318230-t26_1-p1	220	K	0.352	0.000749171	Down	phosphoglycerate kinase PGKI GN=TGME49_318230	--	K00927	1	2.22648e-06	139.94	2	DK(1)IQLIENMLDR	1.2486	0.773	0.682	0.534	0.617	0.661	0.592	1.415	1.923	1.971
map01230 Biosynthesis of amino acids	0.0287473	2.7	TGME49_222020-t26_1-p1	317	K	0.549	0.0156623	Down	phosphoglycerate kinase PGKII GN=TGME49_222020	--	K00927	1	1.91373e-35	208.35	2	GETK(1)NDEELSR	-0.85927	0.809	0.722	0.689	0.844	0.905	0.902	1.437	1.31	2.084
map01230 Biosynthesis of amino acids	0.0287473	2.7	TGME49_233500-t26_1-p1	337	K	0.508	8.70487e-07	Down	triose-phosphate isomerase TPI-II GN=TGME49_233500	--	K01803	1	0.000267472	71.912	2	VIYGGSVK(1)GSNAK	-0.7301				0.682	0.702	0.676	1.344	1.369	1.34
map01230 Biosynthesis of amino acids	0.0287473	2.7	TGME49_269190-t26_1-p1	769	K	0.348	0.000520515	Down	glyceraldehyde-3-phosphate dehydrogenase GAPDH2 GN=TGME49_269190	--	K00134	1	5.71967e-130	195.73	3	HAIISAPAK(1)DETTPTLVVGVNAEQDYESSMK	-3.9581	0.795	0.906	0.824	0.543		0.476	1.385	1.454	1.556
map01230 Biosynthesis of amino acids	0.0287473	2.7	TGME49_289690-t26_1-p1	274	K	0.568	0.000110896	Down	glyceraldehyde-3-phosphate dehydrogenase GAPDH1 GN=TGME49_289690	--	K00134	1	3.5849e-111	200.1	3	VIMSAPPK(1)DDTPMFVMGVNNDQYK	-1.3891	0.39	0.368	0.322	0.97	0.964	0.963	1.579	1.74	1.784
map01230 Biosynthesis of amino acids	0.0287473	2.7	TGME49_318230-t26_1-p1	220	K	0.352	0.000749171	Down	phosphoglycerate kinase PGKI GN=TGME49_318230	--	K00927	1	2.22648e-06	139.94	2	DK(1)IQLIENMLDR	1.2486	0.773	0.682	0.534	0.617	0.661	0.592	1.415	1.923	1.971
map03008 Ribosome biogenesis in eukaryotes	0.204908	2.36	TGME49_218610-t26_1-p1	498	K	0.661	0.0197944	Down	ATPase (DUF699) protein GN=TGME49_218610	--	K14521	1	1.95336e-25	144.09	2	ALSLK(1)LIQDLK	-2.2961	1.126	1.293	1.194	0.568	0.824	0.664	0.969	1.061	1.082
map03008 Ribosome biogenesis in eukaryotes	0.204908	2.36	TGME49_263070-t26_1-p1	175	K	0.645	0.00437289	Down	CMGC kinase, CK2 family GN=TGME49_263070	--	K03097	1	0.000627189	79.795	2	GK(1)YSEVFEGLR	1.5011		0.824			0.789	0.826	1.188	1.356	1.211
map03050 Proteasome	0.324499	1.73	TGME49_242290-t26_1-p1	56	K	0.395	0.0123689	Down	proteasome subunit alpha1, putative GN=TGME49_242290	--	K02730	1	0.000161161	140.01	2	K(1)VAAHQLTQDK	-0.68138	1.384			0.577		0.549	1.568	1.282
map03050 Proteasome	0.324499	1.73	TGME49_278050-t26_1-p1	115	K	0.577	0.0174019	Down	proteasome subunit alpha type 1, putative GN=TGME49_278050	--	K02725	1	4.47174e-17	99.127	2	LVLMVADK(1)SQANTQR	-2.7263	0.855	0.748	0.547	0.636	0.933	0.949	1.531	1.547	1.285
map04066 HIF-1 signaling pathway	0.0167047	3.7	TGME49_222020-t26_1-p1	317	K	0.549	0.0156623	Down	phosphoglycerate kinase PGKII GN=TGME49_222020	--	K00927	1	1.91373e-35	208.35	2	GETK(1)NDEELSR	-0.85927	0.809	0.722	0.689	0.844	0.905	0.902	1.437	1.31	2.084
map04066 HIF-1 signaling pathway	0.0167047	3.7	TGME49_269190-t26_1-p1	769	K	0.348	0.000520515	Down	glyceraldehyde-3-phosphate dehydrogenase GAPDH2 GN=TGME49_269190	--	K00134	1	5.71967e-130	195.73	3	HAIISAPAK(1)DETTPTLVVGVNAEQDYESSMK	-3.9581	0.795	0.906	0.824	0.543		0.476	1.385	1.454	1.556
map04066 HIF-1 signaling pathway	0.0167047	3.7	TGME49_289690-t26_1-p1	274	K	0.568	0.000110896	Down	glyceraldehyde-3-phosphate dehydrogenase GAPDH1 GN=TGME49_289690	--	K00134	1	3.5849e-111	200.1	3	VIMSAPPK(1)DDTPMFVMGVNNDQYK	-1.3891	0.39	0.368	0.322	0.97	0.964	0.963	1.579	1.74	1.784
map04066 HIF-1 signaling pathway	0.0167047	3.7	TGME49_318230-t26_1-p1	220	K	0.352	0.000749171	Down	phosphoglycerate kinase PGKI GN=TGME49_318230	--	K00927	1	2.22648e-06	139.94	2	DK(1)IQLIENMLDR	1.2486	0.773	0.682	0.534	0.617	0.661	0.592	1.415	1.923	1.971
map04152 AMPK signaling pathway	0.0947175	3.7	TGME49_205380-t26_1-p1	385	K	0.652	0.00772721	Down	fructose-bisphospatase I GN=TGME49_205380	--	K03841	1	1.21964e-05	85.081	2	TAELGTPNAGNK(1)R	-0.98273		1.202	1.044	0.821	0.763	0.765	1.223	1.025	1.356
map04152 AMPK signaling pathway	0.0947175	3.7	TGME49_205470-t26_1-p1	408	K	0.646	0.0431097	Down	translation elongation factor 2 family protein, putative GN=TGME49_205470	--	K03234	1	0.00225859	72.075	2	YTK(1)MLGSLGIELK	-0.60922				0.75	0.79	0.682	0.857	1.325	1.258
map04921 Oxytocin signaling pathway	0.147498	2.88	TGME49_205470-t26_1-p1	408	K	0.646	0.0431097	Down	translation elongation factor 2 family protein, putative GN=TGME49_205470	--	K03234	1	0.00225859	72.075	2	YTK(1)MLGSLGIELK	-0.60922				0.75	0.79	0.682	0.857	1.325	1.258
map04921 Oxytocin signaling pathway	0.147498	2.88	TGME49_301440-t26_1-p1	341	K	0.555	0.01411	Down	calcium-dependent protein kinase CDPK1 GN=TGME49_301440	--	K08794	1	0.00226958	69.327	2	GK(1)YTFELPQWK	-1.2091				0.718		0.623		1.206	1.21
map05010 Alzheimer disease	0.00649719	4.71	TGME49_204400-t26_1-p1	250	K	0.405	0.00102804	Down	ATPase synthase subunit alpha, putative GN=TGME49_204400	--	K02132	1	0.000394222	106.11	2	K(1)LYCIYVAVGQK	-1.1631				0.466		0.552	1.195	1.29	1.285
map05010 Alzheimer disease	0.00649719	4.71	TGME49_219750-t26_1-p1	16	K	0.576	0.0384886	Down	cytochrome c, putative GN=TGME49_219750	--	K08738	1	0.000915013	73.532	2	AEPDVQVPSGDIK(1)AGAK	-2.2298	0.97	1.131	1.1	0.607	0.745			1.229	1.12
map05010 Alzheimer disease	0.00649719	4.71	TGME49_219750-t26_1-p1	97	K	0.546	0.0492887	Down	cytochrome c, putative GN=TGME49_219750	--	K08738	1	0.0185658	86.205	2	MVFAGIK(1)K	-1.6946		1.095		0.624	0.827			1.353	1.306
map05010 Alzheimer disease	0.00649719	4.71	TGME49_269190-t26_1-p1	769	K	0.348	0.000520515	Down	glyceraldehyde-3-phosphate dehydrogenase GAPDH2 GN=TGME49_269190	--	K00134	1	5.71967e-130	195.73	3	HAIISAPAK(1)DETTPTLVVGVNAEQDYESSMK	-3.9581	0.795	0.906	0.824	0.543		0.476	1.385	1.454	1.556
map05010 Alzheimer disease	0.00649719	4.71	TGME49_289690-t26_1-p1	274	K	0.568	0.000110896	Down	glyceraldehyde-3-phosphate dehydrogenase GAPDH1 GN=TGME49_289690	--	K00134	1	3.5849e-111	200.1	3	VIMSAPPK(1)DDTPMFVMGVNNDQYK	-1.3891	0.39	0.368	0.322	0.97	0.964	0.963	1.579	1.74	1.784
map05012 Parkinson disease	0.147498	2.88	TGME49_204400-t26_1-p1	250	K	0.405	0.00102804	Down	ATPase synthase subunit alpha, putative GN=TGME49_204400	--	K02132	1	0.000394222	106.11	2	K(1)LYCIYVAVGQK	-1.1631				0.466		0.552	1.195	1.29	1.285
map05012 Parkinson disease	0.147498	2.88	TGME49_219750-t26_1-p1	16	K	0.576	0.0384886	Down	cytochrome c, putative GN=TGME49_219750	--	K08738	1	0.000915013	73.532	2	AEPDVQVPSGDIK(1)AGAK	-2.2298	0.97	1.131	1.1	0.607	0.745			1.229	1.12
map05012 Parkinson disease	0.147498	2.88	TGME49_219750-t26_1-p1	97	K	0.546	0.0492887	Down	cytochrome c, putative GN=TGME49_219750	--	K08738	1	0.0185658	86.205	2	MVFAGIK(1)K	-1.6946		1.095		0.624	0.827			1.353	1.306
map05016 Huntington disease	0.175791	2.59	TGME49_204400-t26_1-p1	250	K	0.405	0.00102804	Down	ATPase synthase subunit alpha, putative GN=TGME49_204400	--	K02132	1	0.000394222	106.11	2	K(1)LYCIYVAVGQK	-1.1631				0.466		0.552	1.195	1.29	1.285
map05016 Huntington disease	0.175791	2.59	TGME49_219750-t26_1-p1	16	K	0.576	0.0384886	Down	cytochrome c, putative GN=TGME49_219750	--	K08738	1	0.000915013	73.532	2	AEPDVQVPSGDIK(1)AGAK	-2.2298	0.97	1.131	1.1	0.607	0.745			1.229	1.12
map05016 Huntington disease	0.175791	2.59	TGME49_219750-t26_1-p1	97	K	0.546	0.0492887	Down	cytochrome c, putative GN=TGME49_219750	--	K08738	1	0.0185658	86.205	2	MVFAGIK(1)K	-1.6946		1.095		0.624	0.827			1.353	1.306
map05130 Pathogenic Escherichia coli infection	0.0167047	3.7	TGME49_214770-t26_1-p1	58	K	0.58	0.00118348	Down	small GTP binding protein rab1a, putative GN=TGME49_214770	--	K07874	1	2.93955e-08	100.98	2	TVK(1)LQIWDTAGQER	-2.121				0.735	0.782	0.704		1.312	1.24
map05130 Pathogenic Escherichia coli infection	0.0167047	3.7	TGME49_219750-t26_1-p1	16	K	0.576	0.0384886	Down	cytochrome c, putative GN=TGME49_219750	--	K08738	1	0.000915013	73.532	2	AEPDVQVPSGDIK(1)AGAK	-2.2298	0.97	1.131	1.1	0.607	0.745			1.229	1.12
map05130 Pathogenic Escherichia coli infection	0.0167047	3.7	TGME49_219750-t26_1-p1	97	K	0.546	0.0492887	Down	cytochrome c, putative GN=TGME49_219750	--	K08738	1	0.0185658	86.205	2	MVFAGIK(1)K	-1.6946		1.095		0.624	0.827			1.353	1.306
map05130 Pathogenic Escherichia coli infection	0.0167047	3.7	TGME49_269190-t26_1-p1	769	K	0.348	0.000520515	Down	glyceraldehyde-3-phosphate dehydrogenase GAPDH2 GN=TGME49_269190	--	K00134	1	5.71967e-130	195.73	3	HAIISAPAK(1)DETTPTLVVGVNAEQDYESSMK	-3.9581	0.795	0.906	0.824	0.543		0.476	1.385	1.454	1.556
map05130 Pathogenic Escherichia coli infection	0.0167047	3.7	TGME49_289690-t26_1-p1	274	K	0.568	0.000110896	Down	glyceraldehyde-3-phosphate dehydrogenase GAPDH1 GN=TGME49_289690	--	K00134	1	3.5849e-111	200.1	3	VIMSAPPK(1)DDTPMFVMGVNNDQYK	-1.3891	0.39	0.368	0.322	0.97	0.964	0.963	1.579	1.74	1.784
map05134 Legionellosis	0.0566085	3.24	TGME49_214770-t26_1-p1	58	K	0.58	0.00118348	Down	small GTP binding protein rab1a, putative GN=TGME49_214770	--	K07874	1	2.93955e-08	100.98	2	TVK(1)LQIWDTAGQER	-2.121				0.735	0.782	0.704		1.312	1.24
map05134 Legionellosis	0.0566085	3.24	TGME49_219750-t26_1-p1	16	K	0.576	0.0384886	Down	cytochrome c, putative GN=TGME49_219750	--	K08738	1	0.000915013	73.532	2	AEPDVQVPSGDIK(1)AGAK	-2.2298	0.97	1.131	1.1	0.607	0.745			1.229	1.12
map05134 Legionellosis	0.0566085	3.24	TGME49_219750-t26_1-p1	97	K	0.546	0.0492887	Down	cytochrome c, putative GN=TGME49_219750	--	K08738	1	0.0185658	86.205	2	MVFAGIK(1)K	-1.6946		1.095		0.624	0.827			1.353	1.306
map05134 Legionellosis	0.0566085	3.24	TGME49_240600-t26_1-p1	483	K	0.656	0.0323474	Down	chaperonin cpn60, putative GN=TGME49_240600	--	K04077	1	8.45198e-13	128.68	2	IMIGASTETEQK(1)EK	-1.4026	0.811	0.813		0.734	0.999	0.887	1.232	1.17	1.589
map05152 Tuberculosis	0.147498	2.88	TGME49_219750-t26_1-p1	16	K	0.576	0.0384886	Down	cytochrome c, putative GN=TGME49_219750	--	K08738	1	0.000915013	73.532	2	AEPDVQVPSGDIK(1)AGAK	-2.2298	0.97	1.131	1.1	0.607	0.745			1.229	1.12
map05152 Tuberculosis	0.147498	2.88	TGME49_219750-t26_1-p1	97	K	0.546	0.0492887	Down	cytochrome c, putative GN=TGME49_219750	--	K08738	1	0.0185658	86.205	2	MVFAGIK(1)K	-1.6946		1.095		0.624	0.827			1.353	1.306
map05152 Tuberculosis	0.147498	2.88	TGME49_240600-t26_1-p1	483	K	0.656	0.0323474	Down	chaperonin cpn60, putative GN=TGME49_240600	--	K04077	1	8.45198e-13	128.68	2	IMIGASTETEQK(1)EK	-1.4026	0.811	0.813		0.734	0.999	0.887	1.232	1.17	1.589
map05162 Measles	0.0947175	3.7	TGME49_219750-t26_1-p1	16	K	0.576	0.0384886	Down	cytochrome c, putative GN=TGME49_219750	--	K08738	1	0.000915013	73.532	2	AEPDVQVPSGDIK(1)AGAK	-2.2298	0.97	1.131	1.1	0.607	0.745			1.229	1.12
map05162 Measles	0.0947175	3.7	TGME49_219750-t26_1-p1	97	K	0.546	0.0492887	Down	cytochrome c, putative GN=TGME49_219750	--	K08738	1	0.0185658	86.205	2	MVFAGIK(1)K	-1.6946		1.095		0.624	0.827			1.353	1.306
map05162 Measles	0.0947175	3.7	TGME49_263070-t26_1-p1	175	K	0.645	0.00437289	Down	CMGC kinase, CK2 family GN=TGME49_263070	--	K03097	1	0.000627189	79.795	2	GK(1)YSEVFEGLR	1.5011		0.824			0.789	0.826	1.188	1.356	1.211

## Sheet: all
KEGG pathway	Mapping	Background	All Mapping	All Background	Fold Enrichment	Fisher's exact test p value	-log10(p value)	Related proteins
map00010 Glycolysis / Gluconeogenesis	10	25	53	376	2.84	0.000834262	3.08	TGME49_205380-t26_1-p1 TGME49_206470-t26_1-p1 TGME49_222020-t26_1-p1 TGME49_225930-t26_1-p1 TGME49_232350-t26_1-p1 TGME49_233500-t26_1-p1 TGME49_268850-t26_1-p1 TGME49_269190-t26_1-p1 TGME49_289690-t26_1-p1 TGME49_289690-t26_1-p1 TGME49_318230-t26_1-p1 TGME49_318230-t26_1-p1
map04066 HIF-1 signaling pathway	6	14	53	376	3.04	0.00728051	2.14	TGME49_222020-t26_1-p1 TGME49_232350-t26_1-p1 TGME49_268850-t26_1-p1 TGME49_269190-t26_1-p1 TGME49_289690-t26_1-p1 TGME49_289690-t26_1-p1 TGME49_318230-t26_1-p1 TGME49_318230-t26_1-p1
map04940 Type I diabetes mellitus	2	2	53	376	7.09	0.0195461	1.71	TGME49_240600-t26_1-p1 TGME49_247550-t26_1-p1
map05012 Parkinson disease	4	9	53	376	3.15	0.0258866	1.59	TGME49_204400-t26_1-p1 TGME49_219750-t26_1-p1 TGME49_221210-t26_1-p1 TGME49_290290-t26_1-p1
map05130 Pathogenic Escherichia coli infection	5	14	53	376	2.53	0.0339631	1.47	TGME49_214770-t26_1-p1 TGME49_214770-t26_1-p1 TGME49_219750-t26_1-p1 TGME49_266960-t26_1-p1 TGME49_269190-t26_1-p1 TGME49_289690-t26_1-p1 TGME49_289690-t26_1-p1

## Sheet: all Pathway2Protein
KEGG pathway	Fisher's exact test p value	Fold Enrichment	Protein accession	Position	Amino acid	RH/VEG Ratio	RH/VEG P value	Regulated Type	Protein description	Gene name	KEGG KO No.	Localization probability	PEP	Score	Charge	Modified sequence	Mass error [ppm]	PRU_1	PRU_2	PRU_3	RH_1	RH_2	RH_3	VEG_1	VEG_2	VEG_3
map00010 Glycolysis / Gluconeogenesis	0.000834262	2.84	TGME49_205380-t26_1-p1	385	K	0.652	0.00772721	Down	fructose-bisphospatase I GN=TGME49_205380	--	K03841	1	1.21964e-05	85.081	2	TAELGTPNAGNK(1)R	-0.98273		1.202	1.044	0.821	0.763	0.765	1.223	1.025	1.356
map00010 Glycolysis / Gluconeogenesis	0.000834262	2.84	TGME49_206470-t26_1-p1	514	K	1.604	0.0157986	Up	pyruvate dehydrogenase complex subunit PDH-E3II GN=TGME49_206470	--	K00382	1	1.11754e-12	135.24	2	EACMACYDK(1)PIHMA	-1.0021	0.513				1.297	1.454	0.842	0.873
map00010 Glycolysis / Gluconeogenesis	0.000834262	2.84	TGME49_222020-t26_1-p1	317	K	0.549	0.0156623	Down	phosphoglycerate kinase PGKII GN=TGME49_222020	--	K00927	1	1.91373e-35	208.35	2	GETK(1)NDEELSR	-0.85927	0.809	0.722	0.689	0.844	0.905	0.902	1.437	1.31	2.084
map00010 Glycolysis / Gluconeogenesis	0.000834262	2.84	TGME49_225930-t26_1-p1	58	K	1.597	0.0280625	Up	triose-phosphate isomerase TPI-I GN=TGME49_225930	--	K01803	1	5.65964e-05	119.43	3	K(1)YHVGLQNCSK	-1.6134	0.709	0.483	0.624	1.116	1.571	1.474	0.785	0.789	1.031
map00010 Glycolysis / Gluconeogenesis	0.000834262	2.84	TGME49_232350-t26_1-p1	120	K	1.646	0.000543557	Up	lactate dehydrogenase LDH1 GN=TGME49_232350	--	K00016	1	4.01208e-06	170.69	2	EIGQNIK(1)K	-0.36762	0.84	0.774	0.661	1.248	1.361	1.358	0.786	0.757	0.867
map00010 Glycolysis / Gluconeogenesis	0.000834262	2.84	TGME49_232350-t26_1-p1	211	K	1.678	0.00648947	Up	lactate dehydrogenase LDH1 GN=TGME49_232350	--	K00016	1	0.00061562	100.07	2	FIK(1)DGVVTEK	0.17748	0.882	0.565	0.575	1.301	1.413	1.405	0.975	0.7	0.78
map00010 Glycolysis / Gluconeogenesis	0.000834262	2.84	TGME49_232350-t26_1-p1	322	K	2.243	0.000218243	Up	lactate dehydrogenase LDH1 GN=TGME49_232350	--	K00016	1	1.00907e-19	126.46	2	SVDDVMALNK(1)AVAALQA	1.2454	1.136			1.366	1.125	1.223	0.524	0.579	0.553
map00010 Glycolysis / Gluconeogenesis	0.000834262	2.84	TGME49_233500-t26_1-p1	337	K	0.508	8.70487e-07	Down	triose-phosphate isomerase TPI-II GN=TGME49_233500	--	K01803	1	0.000267472	71.912	2	VIYGGSVK(1)GSNAK	-0.7301				0.682	0.702	0.676	1.344	1.369	1.34
map00010 Glycolysis / Gluconeogenesis	0.000834262	2.84	TGME49_268850-t26_1-p1	112	K	1.718	0.00831176	Up	enolase 2 GN=TGME49_268850	--	K01689	1	5.0536e-42	156.41	2	IIKPALIGK(1)DPCDQK	-0.51262	0.641	0.838	0.848	1.13	1.482	1.556	0.881	0.794	0.751
map00010 Glycolysis / Gluconeogenesis	0.000834262	2.84	TGME49_268850-t26_1-p1	437	K	1.588	0.000125403	Up	enolase 2 GN=TGME49_268850	--	K01689	1	2.93915e-07	160.52	2	TGQIK(1)TGAPCR	-1.1142		0.75		1.284	1.272	1.283	0.81	0.76	0.847
map00010 Glycolysis / Gluconeogenesis	0.000834262	2.84	TGME49_268850-t26_1-p1	405	K	2.013	0.0127272	Up	enolase 2 GN=TGME49_268850	--	K01689	1	4.94187e-198	304.75	3	VNQIGTVSESIEACQLAQK(1)NK	0.58255	0.582	0.856	0.681	1.369	1.919	1.235	0.887	0.662	0.698
map00010 Glycolysis / Gluconeogenesis	0.000834262	2.84	TGME49_269190-t26_1-p1	769	K	0.348	0.000520515	Down	glyceraldehyde-3-phosphate dehydrogenase GAPDH2 GN=TGME49_269190	--	K00134	1	5.71967e-130	195.73	3	HAIISAPAK(1)DETTPTLVVGVNAEQDYESSMK	-3.9581	0.795	0.906	0.824	0.543		0.476	1.385	1.454	1.556
map00010 Glycolysis / Gluconeogenesis	0.000834262	2.84	TGME49_289690-t26_1-p1	274	K	0.568	0.000110896	Down	glyceraldehyde-3-phosphate dehydrogenase GAPDH1 GN=TGME49_289690	--	K00134	1	3.5849e-111	200.1	3	VIMSAPPK(1)DDTPMFVMGVNNDQYK	-1.3891	0.39	0.368	0.322	0.97	0.964	0.963	1.579	1.74	1.784
map00010 Glycolysis / Gluconeogenesis	0.000834262	2.84	TGME49_289690-t26_1-p1	399	K	13.056	0.000886104	Up	glyceraldehyde-3-phosphate dehydrogenase GAPDH1 GN=TGME49_289690	--	K00134	1	6.31241e-24	134.13	2	VPVPDVSVVDLTCK(1)LAK	1.9107	0.979	1.313	1.136	0.933	1.997	1.522	0.108	0.152	0.081
map00010 Glycolysis / Gluconeogenesis	0.000834262	2.84	TGME49_318230-t26_1-p1	206	K	9.753	0.000403884	Up	phosphoglycerate kinase PGKI GN=TGME49_318230	--	K00927	1	2.02179e-33	138.44	2	ALECPEK(1)PFLAILGGAK	5.9401	1	1.165	1.161	1.564	1.675	1.657	0.244	0.129	0.129
map00010 Glycolysis / Gluconeogenesis	0.000834262	2.84	TGME49_318230-t26_1-p1	220	K	0.352	0.000749171	Down	phosphoglycerate kinase PGKI GN=TGME49_318230	--	K00927	1	2.22648e-06	139.94	2	DK(1)IQLIENMLDR	1.2486	0.773	0.682	0.534	0.617	0.661	0.592	1.415	1.923	1.971
map00051 Fructose and mannose metabolism	0.0884292	2.66	TGME49_205380-t26_1-p1	385	K	0.652	0.00772721	Down	fructose-bisphospatase I GN=TGME49_205380	--	K03841	1	1.21964e-05	85.081	2	TAELGTPNAGNK(1)R	-0.98273		1.202	1.044	0.821	0.763	0.765	1.223	1.025	1.356
map00051 Fructose and mannose metabolism	0.0884292	2.66	TGME49_225930-t26_1-p1	58	K	1.597	0.0280625	Up	triose-phosphate isomerase TPI-I GN=TGME49_225930	--	K01803	1	5.65964e-05	119.43	3	K(1)YHVGLQNCSK	-1.6134	0.709	0.483	0.624	1.116	1.571	1.474	0.785	0.789	1.031
map00051 Fructose and mannose metabolism	0.0884292	2.66	TGME49_233500-t26_1-p1	337	K	0.508	8.70487e-07	Down	triose-phosphate isomerase TPI-II GN=TGME49_233500	--	K01803	1	0.000267472	71.912	2	VIYGGSVK(1)GSNAK	-0.7301				0.682	0.702	0.676	1.344	1.369	1.34
map00562 Inositol phosphate metabolism	0.0970254	3.55	TGME49_225930-t26_1-p1	58	K	1.597	0.0280625	Up	triose-phosphate isomerase TPI-I GN=TGME49_225930	--	K01803	1	5.65964e-05	119.43	3	K(1)YHVGLQNCSK	-1.6134	0.709	0.483	0.624	1.116	1.571	1.474	0.785	0.789	1.031
map00562 Inositol phosphate metabolism	0.0970254	3.55	TGME49_233500-t26_1-p1	337	K	0.508	8.70487e-07	Down	triose-phosphate isomerase TPI-II GN=TGME49_233500	--	K01803	1	0.000267472	71.912	2	VIYGGSVK(1)GSNAK	-0.7301				0.682	0.702	0.676	1.344	1.369	1.34
map00640 Propanoate metabolism	0.191909	1.93	TGME49_206470-t26_1-p1	514	K	1.604	0.0157986	Up	pyruvate dehydrogenase complex subunit PDH-E3II GN=TGME49_206470	--	K00382	1	1.11754e-12	135.24	2	EACMACYDK(1)PIHMA	-1.0021	0.513				1.297	1.454	0.842	0.873
map00640 Propanoate metabolism	0.191909	1.93	TGME49_232350-t26_1-p1	120	K	1.646	0.000543557	Up	lactate dehydrogenase LDH1 GN=TGME49_232350	--	K00016	1	4.01208e-06	170.69	2	EIGQNIK(1)K	-0.36762	0.84	0.774	0.661	1.248	1.361	1.358	0.786	0.757	0.867
map00640 Propanoate metabolism	0.191909	1.93	TGME49_232350-t26_1-p1	211	K	1.678	0.00648947	Up	lactate dehydrogenase LDH1 GN=TGME49_232350	--	K00016	1	0.00061562	100.07	2	FIK(1)DGVVTEK	0.17748	0.882	0.565	0.575	1.301	1.413	1.405	0.975	0.7	0.78
map00640 Propanoate metabolism	0.191909	1.93	TGME49_232350-t26_1-p1	322	K	2.243	0.000218243	Up	lactate dehydrogenase LDH1 GN=TGME49_232350	--	K00016	1	1.00907e-19	126.46	2	SVDDVMALNK(1)AVAALQA	1.2454	1.136			1.366	1.125	1.223	0.524	0.579	0.553
map00640 Propanoate metabolism	0.191909	1.93	TGME49_290600-t26_1-p1	166	K	1.556	0.0147636	Up	succinyl-CoA-synthetase alpha SCSA GN=TGME49_290600	--	K01899	1	3.37584e-10	95.263	2	LIGPNCPGIIK(1)PGECK	-4.3116	0.767	0.851	0.787	1.25	1.344	1.424		0.945	0.777
map00860 Porphyrin and chlorophyll metabolism	0.0970254	3.55	TGME49_219850-t26_1-p1	461	K	2.153	0.0204336	Up	prolyl-tRNA synthetase (ProRS) GN=TGME49_219850	--	K14163	1	0.00166907	65.724	2	DLPLK(1)LNQWCSVVR	0.25591				1.309	1.055	1.111	0.345	0.672	0.597
map00860 Porphyrin and chlorophyll metabolism	0.0970254	3.55	TGME49_263870-t26_1-p1	551	K	0.604	0.0076096	Down	glutamate-tRNA ligase GN=TGME49_263870	--	K14163	1	0.000784952	83.214	2	LCFVK(1)TLLSK	-1.2015	0.84	0.839	0.797	0.799		0.812	1.222	1.494	1.288
map00970 Aminoacyl-tRNA biosynthesis	0.323763	1.49	TGME49_210840-t26_1-p1	494	K	0.509	0.0324834	Down	arginyl-tRNA synthetase family protein GN=TGME49_210840	--	K01887	1	1.32814e-09	77.996	2	K(1)ADVDISTLDPEELK	-1.6506	1.185	1.109	0.875	0.49	0.669		1.381	1.064	0.971
map00970 Aminoacyl-tRNA biosynthesis	0.323763	1.49	TGME49_219850-t26_1-p1	461	K	2.153	0.0204336	Up	prolyl-tRNA synthetase (ProRS) GN=TGME49_219850	--	K14163	1	0.00166907	65.724	2	DLPLK(1)LNQWCSVVR	0.25591				1.309	1.055	1.111	0.345	0.672	0.597
map00970 Aminoacyl-tRNA biosynthesis	0.323763	1.49	TGME49_256990-t26_1-p1	513	K	0.645	0.0017149	Down	glycyl-tRNA synthetase GN=TGME49_256990	--	K01880	1	1.52005e-07	101.43	2	SAFDLTSHSK(1)VSK	0.098221	1.222	1.151	0.703	0.864	0.772	0.77	1.205	1.17	1.354
map00970 Aminoacyl-tRNA biosynthesis	0.323763	1.49	TGME49_263870-t26_1-p1	551	K	0.604	0.0076096	Down	glutamate-tRNA ligase GN=TGME49_263870	--	K14163	1	0.000784952	83.214	2	LCFVK(1)TLLSK	-1.2015	0.84	0.839	0.797	0.799		0.812	1.222	1.494	1.288
map01200 Carbon metabolism	0.0621172	1.69	TGME49_205380-t26_1-p1	385	K	0.652	0.00772721	Down	fructose-bisphospatase I GN=TGME49_205380	--	K03841	1	1.21964e-05	85.081	2	TAELGTPNAGNK(1)R	-0.98273		1.202	1.044	0.821	0.763	0.765	1.223	1.025	1.356
map01200 Carbon metabolism	0.0621172	1.69	TGME49_206470-t26_1-p1	514	K	1.604	0.0157986	Up	pyruvate dehydrogenase complex subunit PDH-E3II GN=TGME49_206470	--	K00382	1	1.11754e-12	135.24	2	EACMACYDK(1)PIHMA	-1.0021	0.513				1.297	1.454	0.842	0.873
map01200 Carbon metabolism	0.0621172	1.69	TGME49_222020-t26_1-p1	317	K	0.549	0.0156623	Down	phosphoglycerate kinase PGKII GN=TGME49_222020	--	K00927	1	1.91373e-35	208.35	2	GETK(1)NDEELSR	-0.85927	0.809	0.722	0.689	0.844	0.905	0.902	1.437	1.31	2.084
map01200 Carbon metabolism	0.0621172	1.69	TGME49_225930-t26_1-p1	58	K	1.597	0.0280625	Up	triose-phosphate isomerase TPI-I GN=TGME49_225930	--	K01803	1	5.65964e-05	119.43	3	K(1)YHVGLQNCSK	-1.6134	0.709	0.483	0.624	1.116	1.571	1.474	0.785	0.789	1.031
map01200 Carbon metabolism	0.0621172	1.69	TGME49_233500-t26_1-p1	337	K	0.508	8.70487e-07	Down	triose-phosphate isomerase TPI-II GN=TGME49_233500	--	K01803	1	0.000267472	71.912	2	VIYGGSVK(1)GSNAK	-0.7301				0.682	0.702	0.676	1.344	1.369	1.34
map01200 Carbon metabolism	0.0621172	1.69	TGME49_268850-t26_1-p1	112	K	1.718	0.00831176	Up	enolase 2 GN=TGME49_268850	--	K01689	1	5.0536e-42	156.41	2	IIKPALIGK(1)DPCDQK	-0.51262	0.641	0.838	0.848	1.13	1.482	1.556	0.881	0.794	0.751
map01200 Carbon metabolism	0.0621172	1.69	TGME49_268850-t26_1-p1	437	K	1.588	0.000125403	Up	enolase 2 GN=TGME49_268850	--	K01689	1	2.93915e-07	160.52	2	TGQIK(1)TGAPCR	-1.1142		0.75		1.284	1.272	1.283	0.81	0.76	0.847
map01200 Carbon metabolism	0.0621172	1.69	TGME49_268850-t26_1-p1	405	K	2.013	0.0127272	Up	enolase 2 GN=TGME49_268850	--	K01689	1	4.94187e-198	304.75	3	VNQIGTVSESIEACQLAQK(1)NK	0.58255	0.582	0.856	0.681	1.369	1.919	1.235	0.887	0.662	0.698
map01200 Carbon metabolism	0.0621172	1.69	TGME49_269190-t26_1-p1	769	K	0.348	0.000520515	Down	glyceraldehyde-3-phosphate dehydrogenase GAPDH2 GN=TGME49_269190	--	K00134	1	5.71967e-130	195.73	3	HAIISAPAK(1)DETTPTLVVGVNAEQDYESSMK	-3.9581	0.795	0.906	0.824	0.543		0.476	1.385	1.454	1.556
map01200 Carbon metabolism	0.0621172	1.69	TGME49_289690-t26_1-p1	274	K	0.568	0.000110896	Down	glyceraldehyde-3-phosphate dehydrogenase GAPDH1 GN=TGME49_289690	--	K00134	1	3.5849e-111	200.1	3	VIMSAPPK(1)DDTPMFVMGVNNDQYK	-1.3891	0.39	0.368	0.322	0.97	0.964	0.963	1.579	1.74	1.784
map01200 Carbon metabolism	0.0621172	1.69	TGME49_289690-t26_1-p1	399	K	13.056	0.000886104	Up	glyceraldehyde-3-phosphate dehydrogenase GAPDH1 GN=TGME49_289690	--	K00134	1	6.31241e-24	134.13	2	VPVPDVSVVDLTCK(1)LAK	1.9107	0.979	1.313	1.136	0.933	1.997	1.522	0.108	0.152	0.081
map01200 Carbon metabolism	0.0621172	1.69	TGME49_290600-t26_1-p1	166	K	1.556	0.0147636	Up	succinyl-CoA-synthetase alpha SCSA GN=TGME49_290600	--	K01899	1	3.37584e-10	95.263	2	LIGPNCPGIIK(1)PGECK	-4.3116	0.767	0.851	0.787	1.25	1.344	1.424		0.945	0.777
map01200 Carbon metabolism	0.0621172	1.69	TGME49_318230-t26_1-p1	206	K	9.753	0.000403884	Up	phosphoglycerate kinase PGKI GN=TGME49_318230	--	K00927	1	2.02179e-33	138.44	2	ALECPEK(1)PFLAILGGAK	5.9401	1	1.165	1.161	1.564	1.675	1.657	0.244	0.129	0.129
map01200 Carbon metabolism	0.0621172	1.69	TGME49_318230-t26_1-p1	220	K	0.352	0.000749171	Down	phosphoglycerate kinase PGKI GN=TGME49_318230	--	K00927	1	2.22648e-06	139.94	2	DK(1)IQLIENMLDR	1.2486	0.773	0.682	0.534	0.617	0.661	0.592	1.415	1.923	1.971
map01230 Biosynthesis of amino acids	0.0604979	2.07	TGME49_222020-t26_1-p1	317	K	0.549	0.0156623	Down	phosphoglycerate kinase PGKII GN=TGME49_222020	--	K00927	1	1.91373e-35	208.35	2	GETK(1)NDEELSR	-0.85927	0.809	0.722	0.689	0.844	0.905	0.902	1.437	1.31	2.084
map01230 Biosynthesis of amino acids	0.0604979	2.07	TGME49_225930-t26_1-p1	58	K	1.597	0.0280625	Up	triose-phosphate isomerase TPI-I GN=TGME49_225930	--	K01803	1	5.65964e-05	119.43	3	K(1)YHVGLQNCSK	-1.6134	0.709	0.483	0.624	1.116	1.571	1.474	0.785	0.789	1.031
map01230 Biosynthesis of amino acids	0.0604979	2.07	TGME49_233500-t26_1-p1	337	K	0.508	8.70487e-07	Down	triose-phosphate isomerase TPI-II GN=TGME49_233500	--	K01803	1	0.000267472	71.912	2	VIYGGSVK(1)GSNAK	-0.7301				0.682	0.702	0.676	1.344	1.369	1.34
map01230 Biosynthesis of amino acids	0.0604979	2.07	TGME49_268850-t26_1-p1	112	K	1.718	0.00831176	Up	enolase 2 GN=TGME49_268850	--	K01689	1	5.0536e-42	156.41	2	IIKPALIGK(1)DPCDQK	-0.51262	0.641	0.838	0.848	1.13	1.482	1.556	0.881	0.794	0.751
map01230 Biosynthesis of amino acids	0.0604979	2.07	TGME49_268850-t26_1-p1	437	K	1.588	0.000125403	Up	enolase 2 GN=TGME49_268850	--	K01689	1	2.93915e-07	160.52	2	TGQIK(1)TGAPCR	-1.1142		0.75		1.284	1.272	1.283	0.81	0.76	0.847
map01230 Biosynthesis of amino acids	0.0604979	2.07	TGME49_268850-t26_1-p1	405	K	2.013	0.0127272	Up	enolase 2 GN=TGME49_268850	--	K01689	1	4.94187e-198	304.75	3	VNQIGTVSESIEACQLAQK(1)NK	0.58255	0.582	0.856	0.681	1.369	1.919	1.235	0.887	0.662	0.698
map01230 Biosynthesis of amino acids	0.0604979	2.07	TGME49_269190-t26_1-p1	769	K	0.348	0.000520515	Down	glyceraldehyde-3-phosphate dehydrogenase GAPDH2 GN=TGME49_269190	--	K00134	1	5.71967e-130	195.73	3	HAIISAPAK(1)DETTPTLVVGVNAEQDYESSMK	-3.9581	0.795	0.906	0.824	0.543		0.476	1.385	1.454	1.556
map01230 Biosynthesis of amino acids	0.0604979	2.07	TGME49_289690-t26_1-p1	274	K	0.568	0.000110896	Down	glyceraldehyde-3-phosphate dehydrogenase GAPDH1 GN=TGME49_289690	--	K00134	1	3.5849e-111	200.1	3	VIMSAPPK(1)DDTPMFVMGVNNDQYK	-1.3891	0.39	0.368	0.322	0.97	0.964	0.963	1.579	1.74	1.784
map01230 Biosynthesis of amino acids	0.0604979	2.07	TGME49_289690-t26_1-p1	399	K	13.056	0.000886104	Up	glyceraldehyde-3-phosphate dehydrogenase GAPDH1 GN=TGME49_289690	--	K00134	1	6.31241e-24	134.13	2	VPVPDVSVVDLTCK(1)LAK	1.9107	0.979	1.313	1.136	0.933	1.997	1.522	0.108	0.152	0.081
map01230 Biosynthesis of amino acids	0.0604979	2.07	TGME49_318230-t26_1-p1	206	K	9.753	0.000403884	Up	phosphoglycerate kinase PGKI GN=TGME49_318230	--	K00927	1	2.02179e-33	138.44	2	ALECPEK(1)PFLAILGGAK	5.9401	1	1.165	1.161	1.564	1.675	1.657	0.244	0.129	0.129
map01230 Biosynthesis of amino acids	0.0604979	2.07	TGME49_318230-t26_1-p1	220	K	0.352	0.000749171	Down	phosphoglycerate kinase PGKI GN=TGME49_318230	--	K00927	1	2.22648e-06	139.94	2	DK(1)IQLIENMLDR	1.2486	0.773	0.682	0.534	0.617	0.661	0.592	1.415	1.923	1.971
map03018 RNA degradation	0.191909	1.93	TGME49_240600-t26_1-p1	483	K	0.656	0.0323474	Down	chaperonin cpn60, putative GN=TGME49_240600	--	K04077	1	8.45198e-13	128.68	2	IMIGASTETEQK(1)EK	-1.4026	0.811	0.813		0.734	0.999	0.887	1.232	1.17	1.589
map03018 RNA degradation	0.191909	1.93	TGME49_247550-t26_1-p1	299	K	1.828	0.0321901	Up	heat shock protein HSP60 GN=TGME49_247550	--	K04077	1	4.58902e-10	93.649	3	ICAVK(1)APGFGDHR	-1.2003	0.564	0.719	0.656	1.193	1.662	1.752	0.849		0.831
map03018 RNA degradation	0.191909	1.93	TGME49_268850-t26_1-p1	112	K	1.718	0.00831176	Up	enolase 2 GN=TGME49_268850	--	K01689	1	5.0536e-42	156.41	2	IIKPALIGK(1)DPCDQK	-0.51262	0.641	0.838	0.848	1.13	1.482	1.556	0.881	0.794	0.751
map03018 RNA degradation	0.191909	1.93	TGME49_268850-t26_1-p1	437	K	1.588	0.000125403	Up	enolase 2 GN=TGME49_268850	--	K01689	1	2.93915e-07	160.52	2	TGQIK(1)TGAPCR	-1.1142		0.75		1.284	1.272	1.283	0.81	0.76	0.847
map03018 RNA degradation	0.191909	1.93	TGME49_268850-t26_1-p1	405	K	2.013	0.0127272	Up	enolase 2 GN=TGME49_268850	--	K01689	1	4.94187e-198	304.75	3	VNQIGTVSESIEACQLAQK(1)NK	0.58255	0.582	0.856	0.681	1.369	1.919	1.235	0.887	0.662	0.698
map03050 Proteasome	0.45367	1.42	TGME49_242290-t26_1-p1	178	K	1.749	0.00401566	Up	proteasome subunit alpha1, putative GN=TGME49_242290	--	K02730	1	1.40569e-16	100.23	2	ACASGTK(1)EQEATNILEK	-1.6791	0.537		0.595	1.175	1.352	1.386	0.827	0.775	0.635
map03050 Proteasome	0.45367	1.42	TGME49_242290-t26_1-p1	55	K	2.375	0.0179396	Up	proteasome subunit alpha1, putative GN=TGME49_242290	--	K02730	1	0.00057844	75.5	2	GDDSACLVVQK(1)K	0.69604	0.799		0.318		1.355	1.706	0.656		0.633
map03050 Proteasome	0.45367	1.42	TGME49_242290-t26_1-p1	56	K	0.395	0.0123689	Down	proteasome subunit alpha1, putative GN=TGME49_242290	--	K02730	1	0.000161161	140.01	2	K(1)VAAHQLTQDK	-0.68138	1.384			0.577		0.549	1.568	1.282
map03050 Proteasome	0.45367	1.42	TGME49_278050-t26_1-p1	115	K	0.577	0.0174019	Down	proteasome subunit alpha type 1, putative GN=TGME49_278050	--	K02725	1	4.47174e-17	99.127	2	LVLMVADK(1)SQANTQR	-2.7263	0.855	0.748	0.547	0.636	0.933	0.949	1.531	1.547	1.285
map03050 Proteasome	0.45367	1.42	TGME49_306930-t26_1-p1	163	K	1.601	0.000477308	Up	proteasome subunit beta type 7 precursor, putative GN=TGME49_306930	--	K02739	1	2.86299e-39	213.91	2	ATEGTIVADK(1)NCSK	-2.3221	0.846	0.881	0.754	1.188	1.343	1.277	0.752	0.801	0.826
map04022 cGMP-PKG signaling pathway	0.314073	1.77	TGME49_221210-t26_1-p1	53	K	1.637	0.0349896	Up	cyclophilin GN=TGME49_221210	--	K09565	1	0.000629852	78.888	2	TVK(1)NFIGLFDK	-1.6849	0.868	0.937	0.765		1.438	1.366		0.778	0.935
map04022 cGMP-PKG signaling pathway	0.314073	1.77	TGME49_310700-t26_1-p1	237	K	3.494	0.00098186	Up	serine/threonine phosophatase PP1 GN=TGME49_310700	--	K06269	1	0.000673223	67.548	2	K(1)HDLDLICR	-0.2427	0.45	0.578	0.469		2.522	2.311	0.792	0.646	0.637
map04066 HIF-1 signaling pathway	0.00728051	3.04	TGME49_222020-t26_1-p1	317	K	0.549	0.0156623	Down	phosphoglycerate kinase PGKII GN=TGME49_222020	--	K00927	1	1.91373e-35	208.35	2	GETK(1)NDEELSR	-0.85927	0.809	0.722	0.689	0.844	0.905	0.902	1.437	1.31	2.084
map04066 HIF-1 signaling pathway	0.00728051	3.04	TGME49_232350-t26_1-p1	120	K	1.646	0.000543557	Up	lactate dehydrogenase LDH1 GN=TGME49_232350	--	K00016	1	4.01208e-06	170.69	2	EIGQNIK(1)K	-0.36762	0.84	0.774	0.661	1.248	1.361	1.358	0.786	0.757	0.867
map04066 HIF-1 signaling pathway	0.00728051	3.04	TGME49_232350-t26_1-p1	211	K	1.678	0.00648947	Up	lactate dehydrogenase LDH1 GN=TGME49_232350	--	K00016	1	0.00061562	100.07	2	FIK(1)DGVVTEK	0.17748	0.882	0.565	0.575	1.301	1.413	1.405	0.975	0.7	0.78
map04066 HIF-1 signaling pathway	0.00728051	3.04	TGME49_232350-t26_1-p1	322	K	2.243	0.000218243	Up	lactate dehydrogenase LDH1 GN=TGME49_232350	--	K00016	1	1.00907e-19	126.46	2	SVDDVMALNK(1)AVAALQA	1.2454	1.136			1.366	1.125	1.223	0.524	0.579	0.553
map04066 HIF-1 signaling pathway	0.00728051	3.04	TGME49_268850-t26_1-p1	112	K	1.718	0.00831176	Up	enolase 2 GN=TGME49_268850	--	K01689	1	5.0536e-42	156.41	2	IIKPALIGK(1)DPCDQK	-0.51262	0.641	0.838	0.848	1.13	1.482	1.556	0.881	0.794	0.751
map04066 HIF-1 signaling pathway	0.00728051	3.04	TGME49_268850-t26_1-p1	437	K	1.588	0.000125403	Up	enolase 2 GN=TGME49_268850	--	K01689	1	2.93915e-07	160.52	2	TGQIK(1)TGAPCR	-1.1142		0.75		1.284	1.272	1.283	0.81	0.76	0.847
map04066 HIF-1 signaling pathway	0.00728051	3.04	TGME49_268850-t26_1-p1	405	K	2.013	0.0127272	Up	enolase 2 GN=TGME49_268850	--	K01689	1	4.94187e-198	304.75	3	VNQIGTVSESIEACQLAQK(1)NK	0.58255	0.582	0.856	0.681	1.369	1.919	1.235	0.887	0.662	0.698
map04066 HIF-1 signaling pathway	0.00728051	3.04	TGME49_269190-t26_1-p1	769	K	0.348	0.000520515	Down	glyceraldehyde-3-phosphate dehydrogenase GAPDH2 GN=TGME49_269190	--	K00134	1	5.71967e-130	195.73	3	HAIISAPAK(1)DETTPTLVVGVNAEQDYESSMK	-3.9581	0.795	0.906	0.824	0.543		0.476	1.385	1.454	1.556
map04066 HIF-1 signaling pathway	0.00728051	3.04	TGME49_289690-t26_1-p1	274	K	0.568	0.000110896	Down	glyceraldehyde-3-phosphate dehydrogenase GAPDH1 GN=TGME49_289690	--	K00134	1	3.5849e-111	200.1	3	VIMSAPPK(1)DDTPMFVMGVNNDQYK	-1.3891	0.39	0.368	0.322	0.97	0.964	0.963	1.579	1.74	1.784
map04066 HIF-1 signaling pathway	0.00728051	3.04	TGME49_289690-t26_1-p1	399	K	13.056	0.000886104	Up	glyceraldehyde-3-phosphate dehydrogenase GAPDH1 GN=TGME49_289690	--	K00134	1	6.31241e-24	134.13	2	VPVPDVSVVDLTCK(1)LAK	1.9107	0.979	1.313	1.136	0.933	1.997	1.522	0.108	0.152	0.081
map04066 HIF-1 signaling pathway	0.00728051	3.04	TGME49_318230-t26_1-p1	206	K	9.753	0.000403884	Up	phosphoglycerate kinase PGKI GN=TGME49_318230	--	K00927	1	2.02179e-33	138.44	2	ALECPEK(1)PFLAILGGAK	5.9401	1	1.165	1.161	1.564	1.675	1.657	0.244	0.129	0.129
map04066 HIF-1 signaling pathway	0.00728051	3.04	TGME49_318230-t26_1-p1	220	K	0.352	0.000749171	Down	phosphoglycerate kinase PGKI GN=TGME49_318230	--	K00927	1	2.22648e-06	139.94	2	DK(1)IQLIENMLDR	1.2486	0.773	0.682	0.534	0.617	0.661	0.592	1.415	1.923	1.971
map04152 AMPK signaling pathway	0.257662	2.03	TGME49_205380-t26_1-p1	385	K	0.652	0.00772721	Down	fructose-bisphospatase I GN=TGME49_205380	--	K03841	1	1.21964e-05	85.081	2	TAELGTPNAGNK(1)R	-0.98273		1.202	1.044	0.821	0.763	0.765	1.223	1.025	1.356
map04152 AMPK signaling pathway	0.257662	2.03	TGME49_205470-t26_1-p1	688	K	1.962	0.010432	Up	translation elongation factor 2 family protein, putative GN=TGME49_205470	--	K03234	1	2.31784e-05	69.712	3	ETVSAPSHMTCLSK(1)SPNK	-1.805	0.589		0.526	1.439		1.582		0.809	0.731
map04152 AMPK signaling pathway	0.257662	2.03	TGME49_205470-t26_1-p1	408	K	0.646	0.0431097	Down	translation elongation factor 2 family protein, putative GN=TGME49_205470	--	K03234	1	0.00225859	72.075	2	YTK(1)MLGSLGIELK	-0.60922				0.75	0.79	0.682	0.857	1.325	1.258
map04212 Longevity regulating pathway - worm	0.201555	2.36	TGME49_240600-t26_1-p1	483	K	0.656	0.0323474	Down	chaperonin cpn60, putative GN=TGME49_240600	--	K04077	1	8.45198e-13	128.68	2	IMIGASTETEQK(1)EK	-1.4026	0.811	0.813		0.734	0.999	0.887	1.232	1.17	1.589
map04212 Longevity regulating pathway - worm	0.201555	2.36	TGME49_247550-t26_1-p1	299	K	1.828	0.0321901	Up	heat shock protein HSP60 GN=TGME49_247550	--	K04077	1	4.58902e-10	93.649	3	ICAVK(1)APGFGDHR	-1.2003	0.564	0.719	0.656	1.193	1.662	1.752	0.849		0.831
map04810 Regulation of actin cytoskeleton	0.0533075	4.73	TGME49_220400-t26_1-p1	19	K	1.661	0.000162919	Up	actin depolymerizing factor ADF GN=TGME49_220400	--	K05765	1	0.0183455	127.94	2	FNELK(1)IR	1.1396	0.635	0.666	0.655	1.293	1.428	1.447	0.829	0.827	0.853
map04810 Regulation of actin cytoskeleton	0.0533075	4.73	TGME49_310700-t26_1-p1	237	K	3.494	0.00098186	Up	serine/threonine phosophatase PP1 GN=TGME49_310700	--	K06269	1	0.000673223	67.548	2	K(1)HDLDLICR	-0.2427	0.45	0.578	0.469		2.522	2.311	0.792	0.646	0.637
map04918 Thyroid hormone synthesis	0.0533075	4.73	TGME49_244560-t26_1-p1	408	K	1.518	0.0105378	Up	heat shock protein 90, putative GN=TGME49_244560	--	K09487	1	0.0283034	56.378	2	ALLYIPK(1)R	-0.9745		0.77			1.234	1.335	0.861		0.831
map04918 Thyroid hormone synthesis	0.0533075	4.73	TGME49_244560-t26_1-p1	478	K	2.333	0.0114423	Up	heat shock protein 90, putative GN=TGME49_244560	--	K09487	1	0.018561	83.775	2	ILNVISK(1)K	-0.16521		0.672	0.78	1.198	1.705	1.628	0.607	0.688
map04918 Thyroid hormone synthesis	0.0533075	4.73	TGME49_311720-t26_1-p1	334	K	1.651	6.32419e-05	Up	chaperonin protein BiP GN=TGME49_311720	--	K09490	1	6.79697e-16	121.39	2	AK(1)FEELNSDLFQK	-2.0177	0.815	0.829	0.729	1.409	1.428	1.433	0.824	0.855	0.908
map04918 Thyroid hormone synthesis	0.0533075	4.73	TGME49_311720-t26_1-p1	122	K	1.548	0.00641074	Up	chaperonin protein BiP GN=TGME49_311720	--	K09490	1	0.000279357	70.552	2	DK(1)DLLPYEIINK	-1.3766				1.195	1.341	1.329	0.935	0.72	0.842
map04918 Thyroid hormone synthesis	0.0533075	4.73	TGME49_311720-t26_1-p1	116	K	1.616	0.00938704	Up	chaperonin protein BiP GN=TGME49_311720	--	K09490	1	0.00830755	86.243	2	FNEK(1)EVQK	-1.3116	0.982	0.959		1.118	1.256	1.384		0.779	0.771
map04921 Oxytocin signaling pathway	0.119701	2.36	TGME49_205470-t26_1-p1	688	K	1.962	0.010432	Up	translation elongation factor 2 family protein, putative GN=TGME49_205470	--	K03234	1	2.31784e-05	69.712	3	ETVSAPSHMTCLSK(1)SPNK	-1.805	0.589		0.526	1.439		1.582		0.809	0.731
map04921 Oxytocin signaling pathway	0.119701	2.36	TGME49_205470-t26_1-p1	408	K	0.646	0.0431097	Down	translation elongation factor 2 family protein, putative GN=TGME49_205470	--	K03234	1	0.00225859	72.075	2	YTK(1)MLGSLGIELK	-0.60922				0.75	0.79	0.682	0.857	1.325	1.258
map04921 Oxytocin signaling pathway	0.119701	2.36	TGME49_301440-t26_1-p1	341	K	0.555	0.01411	Down	calcium-dependent protein kinase CDPK1 GN=TGME49_301440	--	K08794	1	0.00226958	69.327	2	GK(1)YTFELPQWK	-1.2091				0.718		0.623		1.206	1.21
map04921 Oxytocin signaling pathway	0.119701	2.36	TGME49_310700-t26_1-p1	237	K	3.494	0.00098186	Up	serine/threonine phosophatase PP1 GN=TGME49_310700	--	K06269	1	0.000673223	67.548	2	K(1)HDLDLICR	-0.2427	0.45	0.578	0.469		2.522	2.311	0.792	0.646	0.637
map04940 Type I diabetes mellitus	0.0195461	7.09	TGME49_240600-t26_1-p1	483	K	0.656	0.0323474	Down	chaperonin cpn60, putative GN=TGME49_240600	--	K04077	1	8.45198e-13	128.68	2	IMIGASTETEQK(1)EK	-1.4026	0.811	0.813		0.734	0.999	0.887	1.232	1.17	1.589
map04940 Type I diabetes mellitus	0.0195461	7.09	TGME49_247550-t26_1-p1	299	K	1.828	0.0321901	Up	heat shock protein HSP60 GN=TGME49_247550	--	K04077	1	4.58902e-10	93.649	3	ICAVK(1)APGFGDHR	-1.2003	0.564	0.719	0.656	1.193	1.662	1.752	0.849		0.831
map05010 Alzheimer disease	0.0544821	2.58	TGME49_204400-t26_1-p1	250	K	0.405	0.00102804	Down	ATPase synthase subunit alpha, putative GN=TGME49_204400	--	K02132	1	0.000394222	106.11	2	K(1)LYCIYVAVGQK	-1.1631				0.466		0.552	1.195	1.29	1.285
map05010 Alzheimer disease	0.0544821	2.58	TGME49_219750-t26_1-p1	16	K	0.576	0.0384886	Down	cytochrome c, putative GN=TGME49_219750	--	K08738	1	0.000915013	73.532	2	AEPDVQVPSGDIK(1)AGAK	-2.2298	0.97	1.131	1.1	0.607	0.745			1.229	1.12
map05010 Alzheimer disease	0.0544821	2.58	TGME49_219750-t26_1-p1	97	K	0.546	0.0492887	Down	cytochrome c, putative GN=TGME49_219750	--	K08738	1	0.0185658	86.205	2	MVFAGIK(1)K	-1.6946		1.095		0.624	0.827			1.353	1.306
map05010 Alzheimer disease	0.0544821	2.58	TGME49_269190-t26_1-p1	769	K	0.348	0.000520515	Down	glyceraldehyde-3-phosphate dehydrogenase GAPDH2 GN=TGME49_269190	--	K00134	1	5.71967e-130	195.73	3	HAIISAPAK(1)DETTPTLVVGVNAEQDYESSMK	-3.9581	0.795	0.906	0.824	0.543		0.476	1.385	1.454	1.556
map05010 Alzheimer disease	0.0544821	2.58	TGME49_289690-t26_1-p1	274	K	0.568	0.000110896	Down	glyceraldehyde-3-phosphate dehydrogenase GAPDH1 GN=TGME49_289690	--	K00134	1	3.5849e-111	200.1	3	VIMSAPPK(1)DDTPMFVMGVNNDQYK	-1.3891	0.39	0.368	0.322	0.97	0.964	0.963	1.579	1.74	1.784
map05010 Alzheimer disease	0.0544821	2.58	TGME49_289690-t26_1-p1	399	K	13.056	0.000886104	Up	glyceraldehyde-3-phosphate dehydrogenase GAPDH1 GN=TGME49_289690	--	K00134	1	6.31241e-24	134.13	2	VPVPDVSVVDLTCK(1)LAK	1.9107	0.979	1.313	1.136	0.933	1.997	1.522	0.108	0.152	0.081
map05012 Parkinson disease	0.0258866	3.15	TGME49_204400-t26_1-p1	250	K	0.405	0.00102804	Down	ATPase synthase subunit alpha, putative GN=TGME49_204400	--	K02132	1	0.000394222	106.11	2	K(1)LYCIYVAVGQK	-1.1631				0.466		0.552	1.195	1.29	1.285
map05012 Parkinson disease	0.0258866	3.15	TGME49_219750-t26_1-p1	16	K	0.576	0.0384886	Down	cytochrome c, putative GN=TGME49_219750	--	K08738	1	0.000915013	73.532	2	AEPDVQVPSGDIK(1)AGAK	-2.2298	0.97	1.131	1.1	0.607	0.745			1.229	1.12
map05012 Parkinson disease	0.0258866	3.15	TGME49_219750-t26_1-p1	97	K	0.546	0.0492887	Down	cytochrome c, putative GN=TGME49_219750	--	K08738	1	0.0185658	86.205	2	MVFAGIK(1)K	-1.6946		1.095		0.624	0.827			1.353	1.306
map05012 Parkinson disease	0.0258866	3.15	TGME49_221210-t26_1-p1	53	K	1.637	0.0349896	Up	cyclophilin GN=TGME49_221210	--	K09565	1	0.000629852	78.888	2	TVK(1)NFIGLFDK	-1.6849	0.868	0.937	0.765		1.438	1.366		0.778	0.935
map05012 Parkinson disease	0.0258866	3.15	TGME49_290290-t26_1-p1	977	K	1.508	0.000542165	Up	ubiquitin-activating enzyme E1 family protein GN=TGME49_290290	--	K03178	1	1.3004e-07	82.747	2	VVDK(1)DFDPVACGPIR	-1.9819			0.73	1.172	1.275	1.334	0.822	0.86	0.826
map05016 Huntington disease	0.154429	2.13	TGME49_204400-t26_1-p1	250	K	0.405	0.00102804	Down	ATPase synthase subunit alpha, putative GN=TGME49_204400	--	K02132	1	0.000394222	106.11	2	K(1)LYCIYVAVGQK	-1.1631				0.466		0.552	1.195	1.29	1.285
map05016 Huntington disease	0.154429	2.13	TGME49_219750-t26_1-p1	16	K	0.576	0.0384886	Down	cytochrome c, putative GN=TGME49_219750	--	K08738	1	0.000915013	73.532	2	AEPDVQVPSGDIK(1)AGAK	-2.2298	0.97	1.131	1.1	0.607	0.745			1.229	1.12
map05016 Huntington disease	0.154429	2.13	TGME49_219750-t26_1-p1	97	K	0.546	0.0492887	Down	cytochrome c, putative GN=TGME49_219750	--	K08738	1	0.0185658	86.205	2	MVFAGIK(1)K	-1.6946		1.095		0.624	0.827			1.353	1.306
map05016 Huntington disease	0.154429	2.13	TGME49_221210-t26_1-p1	53	K	1.637	0.0349896	Up	cyclophilin GN=TGME49_221210	--	K09565	1	0.000629852	78.888	2	TVK(1)NFIGLFDK	-1.6849	0.868	0.937	0.765		1.438	1.366		0.778	0.935
map05130 Pathogenic Escherichia coli infection	0.0339631	2.53	TGME49_214770-t26_1-p1	58	K	0.58	0.00118348	Down	small GTP binding protein rab1a, putative GN=TGME49_214770	--	K07874	1	2.93955e-08	100.98	2	TVK(1)LQIWDTAGQER	-2.121				0.735	0.782	0.704		1.312	1.24
map05130 Pathogenic Escherichia coli infection	0.0339631	2.53	TGME49_214770-t26_1-p1	137	K	1.881	0.00191067	Up	small GTP binding protein rab1a, putative GN=TGME49_214770	--	K07874	1	4.93951e-60	150.72	2	TVTYEEGK(1)EFADSCNMR	-0.68096	0.391	0.42		1.43	1.539	1.554	0.815	0.908	0.681
map05130 Pathogenic Escherichia coli infection	0.0339631	2.53	TGME49_219750-t26_1-p1	16	K	0.576	0.0384886	Down	cytochrome c, putative GN=TGME49_219750	--	K08738	1	0.000915013	73.532	2	AEPDVQVPSGDIK(1)AGAK	-2.2298	0.97	1.131	1.1	0.607	0.745			1.229	1.12
map05130 Pathogenic Escherichia coli infection	0.0339631	2.53	TGME49_219750-t26_1-p1	97	K	0.546	0.0492887	Down	cytochrome c, putative GN=TGME49_219750	--	K08738	1	0.0185658	86.205	2	MVFAGIK(1)K	-1.6946		1.095		0.624	0.827			1.353	1.306
map05130 Pathogenic Escherichia coli infection	0.0339631	2.53	TGME49_266960-t26_1-p1	252	K	1.538	0.000896761	Up	beta tubulin GN=TGME49_266960	--	K07375	1	6.91187e-59	211.84	2	K(1)LAVNLIPFPR	-2.197	0.883	0.808	0.764	1.371	1.368	1.259	0.802	0.918	0.879
map05130 Pathogenic Escherichia coli infection	0.0339631	2.53	TGME49_269190-t26_1-p1	769	K	0.348	0.000520515	Down	glyceraldehyde-3-phosphate dehydrogenase GAPDH2 GN=TGME49_269190	--	K00134	1	5.71967e-130	195.73	3	HAIISAPAK(1)DETTPTLVVGVNAEQDYESSMK	-3.9581	0.795	0.906	0.824	0.543		0.476	1.385	1.454	1.556
map05130 Pathogenic Escherichia coli infection	0.0339631	2.53	TGME49_289690-t26_1-p1	274	K	0.568	0.000110896	Down	glyceraldehyde-3-phosphate dehydrogenase GAPDH1 GN=TGME49_289690	--	K00134	1	3.5849e-111	200.1	3	VIMSAPPK(1)DDTPMFVMGVNNDQYK	-1.3891	0.39	0.368	0.322	0.97	0.964	0.963	1.579	1.74	1.784
map05130 Pathogenic Escherichia coli infection	0.0339631	2.53	TGME49_289690-t26_1-p1	399	K	13.056	0.000886104	Up	glyceraldehyde-3-phosphate dehydrogenase GAPDH1 GN=TGME49_289690	--	K00134	1	6.31241e-24	134.13	2	VPVPDVSVVDLTCK(1)LAK	1.9107	0.979	1.313	1.136	0.933	1.997	1.522	0.108	0.152	0.081
map05134 Legionellosis	0.0733077	2.36	TGME49_214770-t26_1-p1	58	K	0.58	0.00118348	Down	small GTP binding protein rab1a, putative GN=TGME49_214770	--	K07874	1	2.93955e-08	100.98	2	TVK(1)LQIWDTAGQER	-2.121				0.735	0.782	0.704		1.312	1.24
map05134 Legionellosis	0.0733077	2.36	TGME49_214770-t26_1-p1	137	K	1.881	0.00191067	Up	small GTP binding protein rab1a, putative GN=TGME49_214770	--	K07874	1	4.93951e-60	150.72	2	TVTYEEGK(1)EFADSCNMR	-0.68096	0.391	0.42		1.43	1.539	1.554	0.815	0.908	0.681
map05134 Legionellosis	0.0733077	2.36	TGME49_219750-t26_1-p1	16	K	0.576	0.0384886	Down	cytochrome c, putative GN=TGME49_219750	--	K08738	1	0.000915013	73.532	2	AEPDVQVPSGDIK(1)AGAK	-2.2298	0.97	1.131	1.1	0.607	0.745			1.229	1.12
map05134 Legionellosis	0.0733077	2.36	TGME49_219750-t26_1-p1	97	K	0.546	0.0492887	Down	cytochrome c, putative GN=TGME49_219750	--	K08738	1	0.0185658	86.205	2	MVFAGIK(1)K	-1.6946		1.095		0.624	0.827			1.353	1.306
map05134 Legionellosis	0.0733077	2.36	TGME49_240600-t26_1-p1	483	K	0.656	0.0323474	Down	chaperonin cpn60, putative GN=TGME49_240600	--	K04077	1	8.45198e-13	128.68	2	IMIGASTETEQK(1)EK	-1.4026	0.811	0.813		0.734	0.999	0.887	1.232	1.17	1.589
map05134 Legionellosis	0.0733077	2.36	TGME49_247550-t26_1-p1	299	K	1.828	0.0321901	Up	heat shock protein HSP60 GN=TGME49_247550	--	K04077	1	4.58902e-10	93.649	3	ICAVK(1)APGFGDHR	-1.2003	0.564	0.719	0.656	1.193	1.662	1.752	0.849		0.831
map05145 Toxoplasmosis	0.0533075	4.73	TGME49_219750-t26_1-p1	16	K	0.576	0.0384886	Down	cytochrome c, putative GN=TGME49_219750	--	K08738	1	0.000915013	73.532	2	AEPDVQVPSGDIK(1)AGAK	-2.2298	0.97	1.131	1.1	0.607	0.745			1.229	1.12
map05145 Toxoplasmosis	0.0533075	4.73	TGME49_219750-t26_1-p1	97	K	0.546	0.0492887	Down	cytochrome c, putative GN=TGME49_219750	--	K08738	1	0.0185658	86.205	2	MVFAGIK(1)K	-1.6946		1.095		0.624	0.827			1.353	1.306
map05145 Toxoplasmosis	0.0533075	4.73	TGME49_221210-t26_1-p1	53	K	1.637	0.0349896	Up	cyclophilin GN=TGME49_221210	--	K09565	1	0.000629852	78.888	2	TVK(1)NFIGLFDK	-1.6849	0.868	0.937	0.765		1.438	1.366		0.778	0.935
map05152 Tuberculosis	0.119701	2.36	TGME49_219750-t26_1-p1	16	K	0.576	0.0384886	Down	cytochrome c, putative GN=TGME49_219750	--	K08738	1	0.000915013	73.532	2	AEPDVQVPSGDIK(1)AGAK	-2.2298	0.97	1.131	1.1	0.607	0.745			1.229	1.12
map05152 Tuberculosis	0.119701	2.36	TGME49_219750-t26_1-p1	97	K	0.546	0.0492887	Down	cytochrome c, putative GN=TGME49_219750	--	K08738	1	0.0185658	86.205	2	MVFAGIK(1)K	-1.6946		1.095		0.624	0.827			1.353	1.306
map05152 Tuberculosis	0.119701	2.36	TGME49_240600-t26_1-p1	483	K	0.656	0.0323474	Down	chaperonin cpn60, putative GN=TGME49_240600	--	K04077	1	8.45198e-13	128.68	2	IMIGASTETEQK(1)EK	-1.4026	0.811	0.813		0.734	0.999	0.887	1.232	1.17	1.589
map05152 Tuberculosis	0.119701	2.36	TGME49_247550-t26_1-p1	299	K	1.828	0.0321901	Up	heat shock protein HSP60 GN=TGME49_247550	--	K04077	1	4.58902e-10	93.649	3	ICAVK(1)APGFGDHR	-1.2003	0.564	0.719	0.656	1.193	1.662	1.752	0.849		0.831
map05162 Measles	0.0612881	3.04	TGME49_216880-t26_1-p1	177	K	1.912	0.0122672	Up	guanine nucleotide-binding protein GN=TGME49_216880	--	K14753	1	6.98892e-30	116.28	3	FSPSANKPLIVSCGWDK(1)LVK	-3.3227	0.564	0.568		1.436	1.665	1.443	0.683		0.901
map05162 Measles	0.0612881	3.04	TGME49_216880-t26_1-p1	188	K	1.528	4.83795e-05	Up	guanine nucleotide-binding protein GN=TGME49_216880	--	K14753	1	1.59312e-07	128.57	2	VWNLSNCK(1)LR	-0.98118	0.638	0.728	0.628	1.47	1.474	1.39	0.926	0.966	0.944
map05162 Measles	0.0612881	3.04	TGME49_219750-t26_1-p1	16	K	0.576	0.0384886	Down	cytochrome c, putative GN=TGME49_219750	--	K08738	1	0.000915013	73.532	2	AEPDVQVPSGDIK(1)AGAK	-2.2298	0.97	1.131	1.1	0.607	0.745			1.229	1.12
map05162 Measles	0.0612881	3.04	TGME49_219750-t26_1-p1	97	K	0.546	0.0492887	Down	cytochrome c, putative GN=TGME49_219750	--	K08738	1	0.0185658	86.205	2	MVFAGIK(1)K	-1.6946		1.095		0.624	0.827			1.353	1.306
map05162 Measles	0.0612881	3.04	TGME49_263070-t26_1-p1	175	K	0.645	0.00437289	Down	CMGC kinase, CK2 family GN=TGME49_263070	--	K03097	1	0.000627189	79.795	2	GK(1)YSEVFEGLR	1.5011		0.824			0.789	0.826	1.188	1.356	1.211
map05168 Herpes simplex virus 1 infection	0.257662	2.03	TGME49_219750-t26_1-p1	16	K	0.576	0.0384886	Down	cytochrome c, putative GN=TGME49_219750	--	K08738	1	0.000915013	73.532	2	AEPDVQVPSGDIK(1)AGAK	-2.2298	0.97	1.131	1.1	0.607	0.745			1.229	1.12
map05168 Herpes simplex virus 1 infection	0.257662	2.03	TGME49_219750-t26_1-p1	97	K	0.546	0.0492887	Down	cytochrome c, putative GN=TGME49_219750	--	K08738	1	0.0185658	86.205	2	MVFAGIK(1)K	-1.6946		1.095		0.624	0.827			1.353	1.306
map05168 Herpes simplex virus 1 infection	0.257662	2.03	TGME49_310700-t26_1-p1	237	K	3.494	0.00098186	Up	serine/threonine phosophatase PP1 GN=TGME49_310700	--	K06269	1	0.000673223	67.548	2	K(1)HDLDLICR	-0.2427	0.45	0.578	0.469		2.522	2.311	0.792	0.646	0.637
map05170 Human immunodeficiency virus 1 infection	0.314073	1.77	TGME49_219750-t26_1-p1	16	K	0.576	0.0384886	Down	cytochrome c, putative GN=TGME49_219750	--	K08738	1	0.000915013	73.532	2	AEPDVQVPSGDIK(1)AGAK	-2.2298	0.97	1.131	1.1	0.607	0.745			1.229	1.12
map05170 Human immunodeficiency virus 1 infection	0.314073	1.77	TGME49_219750-t26_1-p1	97	K	0.546	0.0492887	Down	cytochrome c, putative GN=TGME49_219750	--	K08738	1	0.0185658	86.205	2	MVFAGIK(1)K	-1.6946		1.095		0.624	0.827			1.353	1.306
map05170 Human immunodeficiency virus 1 infection	0.314073	1.77	TGME49_220400-t26_1-p1	19	K	1.661	0.000162919	Up	actin depolymerizing factor ADF GN=TGME49_220400	--	K05765	1	0.0183455	127.94	2	FNELK(1)IR	1.1396	0.635	0.666	0.655	1.293	1.428	1.447	0.829	0.827	0.853
map05200 Pathways in cancer	0.369608	1.58	TGME49_219750-t26_1-p1	16	K	0.576	0.0384886	Down	cytochrome c, putative GN=TGME49_219750	--	K08738	1	0.000915013	73.532	2	AEPDVQVPSGDIK(1)AGAK	-2.2298	0.97	1.131	1.1	0.607	0.745			1.229	1.12
map05200 Pathways in cancer	0.369608	1.58	TGME49_219750-t26_1-p1	97	K	0.546	0.0492887	Down	cytochrome c, putative GN=TGME49_219750	--	K08738	1	0.0185658	86.205	2	MVFAGIK(1)K	-1.6946		1.095		0.624	0.827			1.353	1.306
map05200 Pathways in cancer	0.369608	1.58	TGME49_244560-t26_1-p1	408	K	1.518	0.0105378	Up	heat shock protein 90, putative GN=TGME49_244560	--	K09487	1	0.0283034	56.378	2	ALLYIPK(1)R	-0.9745		0.77			1.234	1.335	0.861		0.831
map05200 Pathways in cancer	0.369608	1.58	TGME49_244560-t26_1-p1	478	K	2.333	0.0114423	Up	heat shock protein 90, putative GN=TGME49_244560	--	K09487	1	0.018561	83.775	2	ILNVISK(1)K	-0.16521		0.672	0.78	1.198	1.705	1.628	0.607	0.688
