# Supplementary material for: Global profiling of protein lysine malonylation in Toxoplasma gondii strains of different virulence and genetic backgrounds
Source: PLoS Negl Trop Dis. 2022 May 16;16(5):e0010431. doi: 10.1371/journal.pntd.0010431 (PMC9135328; doi:10.1371/journal.pntd.0010431)
Supplement: S4 Table — (XLSX) [file pntd.0010431.s004.xlsx]

## Sheet: Up
GO Terms Level 1	GO Terms Description	GO Terms Level	GO Terms ID	Mapping	Background	All Mapping	All Background	Fold Enrichment	Fisher's exact test p value	-log10(p value)	Related proteins
Molecular Function	actin binding	5	GO:0003779	3	4	22	166	5.66	0.00750871	2.12	TGME49_209030-t26_1-p1 TGME49_294800-t26_1-p1 TGME49_310030-t26_1-p1
	glutamine-tRNA ligase activity	6	GO:0004819	2	2	22	166	7.55	0.0168675	1.77	TGME49_217460-t26_1-p1 TGME49_263870-t26_1-p1
	Rho GTPase binding	8	GO:0017048	2	2	22	166	7.55	0.0168675	1.77	TGME49_248880-t26_1-p1 TGME49_294800-t26_1-p1
	GTPase activity	8	GO:0003924	3	6	22	166	3.77	0.0312813	1.5	TGME49_205470-t26_1-p1 TGME49_248880-t26_1-p1 TGME49_294800-t26_1-p1
	translation factor activity, RNA binding	6	GO:0008135	4	11	22	166	2.74	0.0411778	1.39	TGME49_205470-t26_1-p1 TGME49_269180-t26_1-p1 TGME49_279330-t26_1-p1 TGME49_294800-t26_1-p1
	NAD binding	6	GO:0051287	2	3	22	166	5.03	0.0464884	1.33	TGME49_269190-t26_1-p1 TGME49_289690-t26_1-p1
Biological Process	nucleotide phosphorylation	7	GO:0046939	6	10	24	168	4.2	0.000662549	3.18	TGME49_236040-t26_1-p1 TGME49_268850-t26_1-p1 TGME49_269190-t26_1-p1 TGME49_289690-t26_1-p1 TGME49_297060-t26_1-p1 TGME49_318230-t26_1-p1
	carboxylic acid biosynthetic process	7	GO:0046394	6	11	24	168	3.82	0.00131709	2.88	TGME49_236040-t26_1-p1 TGME49_268850-t26_1-p1 TGME49_269190-t26_1-p1 TGME49_289690-t26_1-p1 TGME49_297060-t26_1-p1 TGME49_318230-t26_1-p1
	monocarboxylic acid metabolic process	7	GO:0032787	6	11	24	168	3.82	0.00131709	2.88	TGME49_236040-t26_1-p1 TGME49_268850-t26_1-p1 TGME49_269190-t26_1-p1 TGME49_289690-t26_1-p1 TGME49_297060-t26_1-p1 TGME49_318230-t26_1-p1
	hexose biosynthetic process	7	GO:0019319	4	6	24	168	4.67	0.00405385	2.39	TGME49_236040-t26_1-p1 TGME49_268850-t26_1-p1 TGME49_297060-t26_1-p1 TGME49_318230-t26_1-p1
	hexose metabolic process	6	GO:0019318	4	6	24	168	4.67	0.00405385	2.39	TGME49_236040-t26_1-p1 TGME49_268850-t26_1-p1 TGME49_297060-t26_1-p1 TGME49_318230-t26_1-p1
	glucose metabolic process	7	GO:0006006	4	6	24	168	4.67	0.00405385	2.39	TGME49_236040-t26_1-p1 TGME49_268850-t26_1-p1 TGME49_297060-t26_1-p1 TGME49_318230-t26_1-p1
	organophosphate catabolic process	6	GO:0046434	6	14	24	168	3	0.00630466	2.2	TGME49_236040-t26_1-p1 TGME49_268850-t26_1-p1 TGME49_269190-t26_1-p1 TGME49_289690-t26_1-p1 TGME49_297060-t26_1-p1 TGME49_318230-t26_1-p1
	coenzyme biosynthetic process	6	GO:0009108	6	14	24	168	3	0.00630466	2.2	TGME49_236040-t26_1-p1 TGME49_268850-t26_1-p1 TGME49_269190-t26_1-p1 TGME49_289690-t26_1-p1 TGME49_297060-t26_1-p1 TGME49_318230-t26_1-p1
	monosaccharide catabolic process	6	GO:0046365	3	4	24	168	5.25	0.00943449	2.03	TGME49_236040-t26_1-p1 TGME49_268850-t26_1-p1 TGME49_297060-t26_1-p1
	hexose catabolic process	7	GO:0019320	3	4	24	168	5.25	0.00943449	2.03	TGME49_236040-t26_1-p1 TGME49_268850-t26_1-p1 TGME49_297060-t26_1-p1
	purine-containing compound biosynthetic process	6	GO:0072522	6	16	24	168	2.62	0.0136909	1.86	TGME49_236040-t26_1-p1 TGME49_268850-t26_1-p1 TGME49_269190-t26_1-p1 TGME49_289690-t26_1-p1 TGME49_297060-t26_1-p1 TGME49_318230-t26_1-p1
	nucleobase-containing compound catabolic process	6	GO:0034655	7	21	24	168	2.33	0.0151513	1.82	TGME49_236040-t26_1-p1 TGME49_268850-t26_1-p1 TGME49_269190-t26_1-p1 TGME49_289690-t26_1-p1 TGME49_297060-t26_1-p1 TGME49_312990-t26_1-p1 TGME49_318230-t26_1-p1
	monosaccharide biosynthetic process	6	GO:0046364	4	8	24	168	3.5	0.015404	1.81	TGME49_236040-t26_1-p1 TGME49_268850-t26_1-p1 TGME49_297060-t26_1-p1 TGME49_318230-t26_1-p1
	ribose phosphate biosynthetic process	7	GO:0046390	6	19	24	168	2.21	0.0340205	1.47	TGME49_236040-t26_1-p1 TGME49_268850-t26_1-p1 TGME49_269190-t26_1-p1 TGME49_289690-t26_1-p1 TGME49_297060-t26_1-p1 TGME49_318230-t26_1-p1

## Sheet: Up GO2Protein
GO Terms Level 1	GO Terms ID	GO Terms Level	GO Terms Description	Fold Enrichment	Fisher's exact test p value	Protein accession	Position	Amino acid	VEG/PRU Ratio	VEG/PRU P value	Regulated Type	Protein description	Gene name	Localization probability	PEP	Score	Charge	Modified sequence	Mass error [ppm]	PRU_1	PRU_2	PRU_3	RH_1	RH_2	RH_3	VEG_1	VEG_2	VEG_3
Biological Process	GO:0016051	5	carbohydrate biosynthetic process	3.5	0.015404	TGME49_297060-t26_1-p1	337	K	1.542	0.0161987	Up	phosphoglycerate mutase PGMII GN=TGME49_297060	--	1	0.000455715	139.78	2	MEAVANQGK(1)AK	-3.1399	0.721		0.799	0.845	1.062	0.987	1.287	1.043	1.186
Biological Process	GO:0043436	5	oxoacid metabolic process	1.75	0.0570524	TGME49_236040-t26_1-p1	206	K	1.505	0.0479818	Up	fructose-1,6-bisphosphate aldolase GN=TGME49_236040	--	1	0.018317	126.29	2	K(1)YYEAGAR	0.5197	0.899	0.578	0.666		1.354	1.277	0.924	1.141	1.16
Biological Process	GO:0043436	5	oxoacid metabolic process	1.75	0.0570524	TGME49_225050-t26_1-p1	378	K	2.945	0.0311509	Up	adenosylhomocysteinase, putative GN=TGME49_225050	--	1	1.89696e-25	90.806	2	VVICGFGDVGK(1)GCAAAMK	3.7996	0.353	0.353		1.258	1.251	1.446	0.81	0.802	1.507
Biological Process	GO:0043436	5	oxoacid metabolic process	1.75	0.0570524	TGME49_217460-t26_1-p1	518	K	1.736	0.00362918	Up	glutaminyl-tRNA synthetase (GlnRS) GN=TGME49_217460	--	1	0.00645052	97.175	2	K(1)LLALVTEK	-0.90133	0.629	0.734	0.681	1.112	1.059	1.204	1.008	1.246	1.294
Biological Process	GO:0072521	5	purine-containing compound metabolic process	1.96	0.0567339	TGME49_318230-t26_1-p1	220	K	2.669	0.00296527	Up	phosphoglycerate kinase PGKI GN=TGME49_318230	--	1	2.22648e-06	139.94	2	DK(1)IQLIENMLDR	1.2486	0.773	0.682	0.534	0.617	0.661	0.592	1.415	1.923	1.971
Biological Process	GO:0072521	5	purine-containing compound metabolic process	1.96	0.0567339	TGME49_297060-t26_1-p1	337	K	1.542	0.0161987	Up	phosphoglycerate mutase PGMII GN=TGME49_297060	--	1	0.000455715	139.78	2	MEAVANQGK(1)AK	-3.1399	0.721		0.799	0.845	1.062	0.987	1.287	1.043	1.186
Biological Process	GO:0072521	5	purine-containing compound metabolic process	1.96	0.0567339	TGME49_297060-t26_1-p1	189	K	1.665	0.000574795	Up	phosphoglycerate mutase PGMII GN=TGME49_297060	--	1	1.23539e-19	116.06	3	HYGALQGLNK(1)AETAAK	-0.38658	0.634	0.743	0.721	0.995	1.179	1.164	1.189	1.126	1.179
Biological Process	GO:0072521	5	purine-containing compound metabolic process	1.96	0.0567339	TGME49_289690-t26_1-p1	366	K	1.524	2.62405e-05	Up	glyceraldehyde-3-phosphate dehydrogenase GAPDH1 GN=TGME49_289690	--	1	2.81104e-48	179.37	2	SAGVNIIPASTGAAK(1)AVGK	-2.2008	0.793	0.798	0.77	0.995	1.025	1.012	1.178	1.238	1.183
Biological Process	GO:0072521	5	purine-containing compound metabolic process	1.96	0.0567339	TGME49_289690-t26_1-p1	274	K	4.725	2.14913e-05	Up	glyceraldehyde-3-phosphate dehydrogenase GAPDH1 GN=TGME49_289690	--	1	3.5849e-111	200.1	3	VIMSAPPK(1)DDTPMFVMGVNNDQYK	-1.3891	0.39	0.368	0.322	0.97	0.964	0.963	1.579	1.74	1.784
Biological Process	GO:0072521	5	purine-containing compound metabolic process	1.96	0.0567339	TGME49_289690-t26_1-p1	255	K	1.723	0.00283756	Up	glyceraldehyde-3-phosphate dehydrogenase GAPDH1 GN=TGME49_289690	--	1	2.91022e-09	137.4	2	EK(1)AQAHLTNGAK	-0.94043	0.843	0.813	0.816		0.981	0.923	1.31	1.53
Biological Process	GO:0072521	5	purine-containing compound metabolic process	1.96	0.0567339	TGME49_269190-t26_1-p1	769	K	1.741	0.000423934	Up	glyceraldehyde-3-phosphate dehydrogenase GAPDH2 GN=TGME49_269190	--	1	5.71967e-130	195.73	3	HAIISAPAK(1)DETTPTLVVGVNAEQDYESSMK	-3.9581	0.795	0.906	0.824	0.543		0.476	1.385	1.454	1.556
Biological Process	GO:0072521	5	purine-containing compound metabolic process	1.96	0.0567339	TGME49_269190-t26_1-p1	861	K	2.228	0.00162209	Up	glyceraldehyde-3-phosphate dehydrogenase GAPDH2 GN=TGME49_269190	--	1	6.57159e-15	130	2	AAAGNIIPSATGAAK(1)AVAR	-2.1643		0.64	0.594		0.714		1.239	1.411	1.474
Biological Process	GO:0072521	5	purine-containing compound metabolic process	1.96	0.0567339	TGME49_268850-t26_1-p1	407	K	1.666	0.00216047	Up	enolase 2 GN=TGME49_268850	--	1	0.000707623	138.23	2	NK(1)WGVMVSHR	0.60308	0.834	0.828	0.689	0.965	0.921		1.304	1.221	1.391
Biological Process	GO:0072521	5	purine-containing compound metabolic process	1.96	0.0567339	TGME49_268850-t26_1-p1	141	K	2.142	0.00398177	Up	enolase 2 GN=TGME49_268850	--	1	2.13693e-35	189.61	2	SK(1)LGANAILAVSMACCR	-0.8657	0.53	0.592	0.572	1.278	1.192	1.283	0.96	1.208	1.46
Biological Process	GO:0072521	5	purine-containing compound metabolic process	1.96	0.0567339	TGME49_236040-t26_1-p1	206	K	1.505	0.0479818	Up	fructose-1,6-bisphosphate aldolase GN=TGME49_236040	--	1	0.018317	126.29	2	K(1)YYEAGAR	0.5197	0.899	0.578	0.666		1.354	1.277	0.924	1.141	1.16
Biological Process	GO:0072521	5	purine-containing compound metabolic process	1.96	0.0567339	TGME49_225050-t26_1-p1	378	K	2.945	0.0311509	Up	adenosylhomocysteinase, putative GN=TGME49_225050	--	1	1.89696e-25	90.806	2	VVICGFGDVGK(1)GCAAAMK	3.7996	0.353	0.353		1.258	1.251	1.446	0.81	0.802	1.507
Biological Process	GO:0016482	6	cytosolic transport	4.67	0.0538098	TGME49_252490-t26_1-p1	114	K	3.426	0.000268708	Up	vacuolar protein sorting 29, putative GN=TGME49_252490	--	1	1.73795e-05	63.025	3	K(1)LDCDILVYGHLHK	-0.86183	0.411	0.481	0.552		0.93	0.861	1.55	1.557	1.84
Biological Process	GO:0016482	6	cytosolic transport	4.67	0.0538098	TGME49_248880-t26_1-p1	253	K	2.057	0.0164131	Up	GTPase RAB7 GN=TGME49_248880	--	1	0.00135881	115.04	2	TSLMNQYVNK(1)K	-0.42689	0.872	0.611	0.754				1.397		1.67
Biological Process	GO:0051017	10	actin filament bundle assembly	4.67	0.0538098	TGME49_294800-t26_1-p1	321	K	1.711	0.000189359	Up	elongation factor 1-alpha (EF-1-ALPHA), putative GN=TGME49_294800	--	1	2.59e-81	230.97	3	NDPAK(1)GCATFLAQVIVLNHPGEIK	0.62901	0.716	0.768	0.731	1.028	0.991	0.965	1.311	1.177	1.302
Biological Process	GO:0051017	10	actin filament bundle assembly	4.67	0.0538098	TGME49_294800-t26_1-p1	425	K	1.939	0.0070717	Up	elongation factor 1-alpha (EF-1-ALPHA), putative GN=TGME49_294800	--	1	3.65075e-49	195.98	2	QTVAVGVIK(1)SVEK	-0.33317	0.584	0.716	0.701	1.039	1.005	1.053	1.225	1.079	1.575
Biological Process	GO:0043436	5	oxoacid metabolic process	1.75	0.0570524	TGME49_263870-t26_1-p1	551	K	1.617	0.00159029	Up	glutamate-tRNA ligase GN=TGME49_263870	--	1	0.000784952	83.214	2	LCFVK(1)TLLSK	-1.2015	0.84	0.839	0.797	0.799		0.812	1.222	1.494	1.288
Biological Process	GO:0051017	10	actin filament bundle assembly	4.67	0.0538098	TGME49_294800-t26_1-p1	416	K	1.794	0.00494652	Up	elongation factor 1-alpha (EF-1-ALPHA), putative GN=TGME49_294800	--	1	3.53575e-06	101.43	2	DMK(1)QTVAVGVIK	0.40156	0.765	0.739	0.816	0.631	0.67	1.282	1.343	1.173	1.645
Biological Process	GO:0043436	5	oxoacid metabolic process	1.75	0.0570524	TGME49_268850-t26_1-p1	141	K	2.142	0.00398177	Up	enolase 2 GN=TGME49_268850	--	1	2.13693e-35	189.61	2	SK(1)LGANAILAVSMACCR	-0.8657	0.53	0.592	0.572	1.278	1.192	1.283	0.96	1.208	1.46
Biological Process	GO:0043436	5	oxoacid metabolic process	1.75	0.0570524	TGME49_269190-t26_1-p1	861	K	2.228	0.00162209	Up	glyceraldehyde-3-phosphate dehydrogenase GAPDH2 GN=TGME49_269190	--	1	6.57159e-15	130	2	AAAGNIIPSATGAAK(1)AVAR	-2.1643		0.64	0.594		0.714		1.239	1.411	1.474
Biological Process	GO:0006082	4	organic acid metabolic process	1.75	0.0570524	TGME49_297060-t26_1-p1	189	K	1.665	0.000574795	Up	phosphoglycerate mutase PGMII GN=TGME49_297060	--	1	1.23539e-19	116.06	3	HYGALQGLNK(1)AETAAK	-0.38658	0.634	0.743	0.721	0.995	1.179	1.164	1.189	1.126	1.179
Biological Process	GO:0006082	4	organic acid metabolic process	1.75	0.0570524	TGME49_289690-t26_1-p1	366	K	1.524	2.62405e-05	Up	glyceraldehyde-3-phosphate dehydrogenase GAPDH1 GN=TGME49_289690	--	1	2.81104e-48	179.37	2	SAGVNIIPASTGAAK(1)AVGK	-2.2008	0.793	0.798	0.77	0.995	1.025	1.012	1.178	1.238	1.183
Biological Process	GO:0006082	4	organic acid metabolic process	1.75	0.0570524	TGME49_289690-t26_1-p1	274	K	4.725	2.14913e-05	Up	glyceraldehyde-3-phosphate dehydrogenase GAPDH1 GN=TGME49_289690	--	1	3.5849e-111	200.1	3	VIMSAPPK(1)DDTPMFVMGVNNDQYK	-1.3891	0.39	0.368	0.322	0.97	0.964	0.963	1.579	1.74	1.784
Biological Process	GO:0006082	4	organic acid metabolic process	1.75	0.0570524	TGME49_289690-t26_1-p1	255	K	1.723	0.00283756	Up	glyceraldehyde-3-phosphate dehydrogenase GAPDH1 GN=TGME49_289690	--	1	2.91022e-09	137.4	2	EK(1)AQAHLTNGAK	-0.94043	0.843	0.813	0.816		0.981	0.923	1.31	1.53
Biological Process	GO:0006082	4	organic acid metabolic process	1.75	0.0570524	TGME49_269190-t26_1-p1	769	K	1.741	0.000423934	Up	glyceraldehyde-3-phosphate dehydrogenase GAPDH2 GN=TGME49_269190	--	1	5.71967e-130	195.73	3	HAIISAPAK(1)DETTPTLVVGVNAEQDYESSMK	-3.9581	0.795	0.906	0.824	0.543		0.476	1.385	1.454	1.556
Biological Process	GO:0006082	4	organic acid metabolic process	1.75	0.0570524	TGME49_269190-t26_1-p1	861	K	2.228	0.00162209	Up	glyceraldehyde-3-phosphate dehydrogenase GAPDH2 GN=TGME49_269190	--	1	6.57159e-15	130	2	AAAGNIIPSATGAAK(1)AVAR	-2.1643		0.64	0.594		0.714		1.239	1.411	1.474
Biological Process	GO:0006082	4	organic acid metabolic process	1.75	0.0570524	TGME49_268850-t26_1-p1	407	K	1.666	0.00216047	Up	enolase 2 GN=TGME49_268850	--	1	0.000707623	138.23	2	NK(1)WGVMVSHR	0.60308	0.834	0.828	0.689	0.965	0.921		1.304	1.221	1.391
Biological Process	GO:0006082	4	organic acid metabolic process	1.75	0.0570524	TGME49_268850-t26_1-p1	141	K	2.142	0.00398177	Up	enolase 2 GN=TGME49_268850	--	1	2.13693e-35	189.61	2	SK(1)LGANAILAVSMACCR	-0.8657	0.53	0.592	0.572	1.278	1.192	1.283	0.96	1.208	1.46
Biological Process	GO:0006082	4	organic acid metabolic process	1.75	0.0570524	TGME49_263870-t26_1-p1	551	K	1.617	0.00159029	Up	glutamate-tRNA ligase GN=TGME49_263870	--	1	0.000784952	83.214	2	LCFVK(1)TLLSK	-1.2015	0.84	0.839	0.797	0.799		0.812	1.222	1.494	1.288
Biological Process	GO:0006082	4	organic acid metabolic process	1.75	0.0570524	TGME49_236040-t26_1-p1	206	K	1.505	0.0479818	Up	fructose-1,6-bisphosphate aldolase GN=TGME49_236040	--	1	0.018317	126.29	2	K(1)YYEAGAR	0.5197	0.899	0.578	0.666		1.354	1.277	0.924	1.141	1.16
Biological Process	GO:0006082	4	organic acid metabolic process	1.75	0.0570524	TGME49_225050-t26_1-p1	378	K	2.945	0.0311509	Up	adenosylhomocysteinase, putative GN=TGME49_225050	--	1	1.89696e-25	90.806	2	VVICGFGDVGK(1)GCAAAMK	3.7996	0.353	0.353		1.258	1.251	1.446	0.81	0.802	1.507
Biological Process	GO:0006082	4	organic acid metabolic process	1.75	0.0570524	TGME49_217460-t26_1-p1	518	K	1.736	0.00362918	Up	glutaminyl-tRNA synthetase (GlnRS) GN=TGME49_217460	--	1	0.00645052	97.175	2	K(1)LLALVTEK	-0.90133	0.629	0.734	0.681	1.112	1.059	1.204	1.008	1.246	1.294
Biological Process	GO:0043436	5	oxoacid metabolic process	1.75	0.0570524	TGME49_318230-t26_1-p1	220	K	2.669	0.00296527	Up	phosphoglycerate kinase PGKI GN=TGME49_318230	--	1	2.22648e-06	139.94	2	DK(1)IQLIENMLDR	1.2486	0.773	0.682	0.534	0.617	0.661	0.592	1.415	1.923	1.971
Biological Process	GO:0043436	5	oxoacid metabolic process	1.75	0.0570524	TGME49_297060-t26_1-p1	337	K	1.542	0.0161987	Up	phosphoglycerate mutase PGMII GN=TGME49_297060	--	1	0.000455715	139.78	2	MEAVANQGK(1)AK	-3.1399	0.721		0.799	0.845	1.062	0.987	1.287	1.043	1.186
Biological Process	GO:0043436	5	oxoacid metabolic process	1.75	0.0570524	TGME49_297060-t26_1-p1	189	K	1.665	0.000574795	Up	phosphoglycerate mutase PGMII GN=TGME49_297060	--	1	1.23539e-19	116.06	3	HYGALQGLNK(1)AETAAK	-0.38658	0.634	0.743	0.721	0.995	1.179	1.164	1.189	1.126	1.179
Biological Process	GO:0043436	5	oxoacid metabolic process	1.75	0.0570524	TGME49_289690-t26_1-p1	366	K	1.524	2.62405e-05	Up	glyceraldehyde-3-phosphate dehydrogenase GAPDH1 GN=TGME49_289690	--	1	2.81104e-48	179.37	2	SAGVNIIPASTGAAK(1)AVGK	-2.2008	0.793	0.798	0.77	0.995	1.025	1.012	1.178	1.238	1.183
Biological Process	GO:0043436	5	oxoacid metabolic process	1.75	0.0570524	TGME49_289690-t26_1-p1	274	K	4.725	2.14913e-05	Up	glyceraldehyde-3-phosphate dehydrogenase GAPDH1 GN=TGME49_289690	--	1	3.5849e-111	200.1	3	VIMSAPPK(1)DDTPMFVMGVNNDQYK	-1.3891	0.39	0.368	0.322	0.97	0.964	0.963	1.579	1.74	1.784
Biological Process	GO:0043436	5	oxoacid metabolic process	1.75	0.0570524	TGME49_289690-t26_1-p1	255	K	1.723	0.00283756	Up	glyceraldehyde-3-phosphate dehydrogenase GAPDH1 GN=TGME49_289690	--	1	2.91022e-09	137.4	2	EK(1)AQAHLTNGAK	-0.94043	0.843	0.813	0.816		0.981	0.923	1.31	1.53
Biological Process	GO:0043436	5	oxoacid metabolic process	1.75	0.0570524	TGME49_269190-t26_1-p1	769	K	1.741	0.000423934	Up	glyceraldehyde-3-phosphate dehydrogenase GAPDH2 GN=TGME49_269190	--	1	5.71967e-130	195.73	3	HAIISAPAK(1)DETTPTLVVGVNAEQDYESSMK	-3.9581	0.795	0.906	0.824	0.543		0.476	1.385	1.454	1.556
Biological Process	GO:0043436	5	oxoacid metabolic process	1.75	0.0570524	TGME49_268850-t26_1-p1	407	K	1.666	0.00216047	Up	enolase 2 GN=TGME49_268850	--	1	0.000707623	138.23	2	NK(1)WGVMVSHR	0.60308	0.834	0.828	0.689	0.965	0.921		1.304	1.221	1.391
Biological Process	GO:0051017	10	actin filament bundle assembly	4.67	0.0538098	TGME49_209030-t26_1-p1	316	K	2.74	0.00291057	Up	actin ACT1 GN=TGME49_209030	--	1	2.24146e-22	140.78	2	LTK(1)ELTSLAPSTMK	0.41233	0.457	0.508	0.417	1.246	1.292	1.305	0.933	1.45	1.404
Biological Process	GO:0051017	10	actin filament bundle assembly	4.67	0.0538098	TGME49_209030-t26_1-p1	327	K	1.682	0.00124078	Up	actin ACT1 GN=TGME49_209030	--	1	3.66409e-06	102.57	2	ELTSLAPSTMK(1)IK	-1.2095		0.805	0.732	0.82	0.93	0.852	1.243	1.32	1.314
Biological Process	GO:0061572	9	actin filament bundle organization	4.67	0.0538098	TGME49_294800-t26_1-p1	321	K	1.711	0.000189359	Up	elongation factor 1-alpha (EF-1-ALPHA), putative GN=TGME49_294800	--	1	2.59e-81	230.97	3	NDPAK(1)GCATFLAQVIVLNHPGEIK	0.62901	0.716	0.768	0.731	1.028	0.991	0.965	1.311	1.177	1.302
Biological Process	GO:0044249	4	cellular biosynthetic process	1.48	0.0447796	TGME49_217460-t26_1-p1	518	K	1.736	0.00362918	Up	glutaminyl-tRNA synthetase (GlnRS) GN=TGME49_217460	--	1	0.00645052	97.175	2	K(1)LLALVTEK	-0.90133	0.629	0.734	0.681	1.112	1.059	1.204	1.008	1.246	1.294
Biological Process	GO:0044249	4	cellular biosynthetic process	1.48	0.0447796	TGME49_205470-t26_1-p1	539	K	1.544	9.24159e-05	Up	translation elongation factor 2 family protein, putative GN=TGME49_205470	--	1	4.99372e-07	126.17	2	TDLYIK(1)SIQR	0.088318	0.784	0.827	0.814	0.964	0.916	0.908	1.251	1.198	1.294
Biological Process	GO:0044249	4	cellular biosynthetic process	1.48	0.0447796	TGME49_205470-t26_1-p1	924	K	1.901	0.00374237	Up	translation elongation factor 2 family protein, putative GN=TGME49_205470	--	1	1.36159e-05	88.42	2	GSK(1)MEELVHNIR	-0.84503	0.597	0.804	0.577	1.024	1.042	1.027	1.199	1.267	1.294
Biological Process	GO:0044271	5	cellular nitrogen compound biosynthetic process	1.53	0.0397628	TGME49_318230-t26_1-p1	220	K	2.669	0.00296527	Up	phosphoglycerate kinase PGKI GN=TGME49_318230	--	1	2.22648e-06	139.94	2	DK(1)IQLIENMLDR	1.2486	0.773	0.682	0.534	0.617	0.661	0.592	1.415	1.923	1.971
Biological Process	GO:0044271	5	cellular nitrogen compound biosynthetic process	1.53	0.0397628	TGME49_309120-t26_1-p1	291	K	3.243	0.00866129	Up	ribosomal protein RPL4 GN=TGME49_309120	--	1	0.00132712	80.623	2	FCLYTASAFK(1)R	-1.5169	0.554	0.444		0.94		0.976		1.627	1.61
Biological Process	GO:0044271	5	cellular nitrogen compound biosynthetic process	1.53	0.0397628	TGME49_297060-t26_1-p1	337	K	1.542	0.0161987	Up	phosphoglycerate mutase PGMII GN=TGME49_297060	--	1	0.000455715	139.78	2	MEAVANQGK(1)AK	-3.1399	0.721		0.799	0.845	1.062	0.987	1.287	1.043	1.186
Biological Process	GO:0044271	5	cellular nitrogen compound biosynthetic process	1.53	0.0397628	TGME49_297060-t26_1-p1	189	K	1.665	0.000574795	Up	phosphoglycerate mutase PGMII GN=TGME49_297060	--	1	1.23539e-19	116.06	3	HYGALQGLNK(1)AETAAK	-0.38658	0.634	0.743	0.721	0.995	1.179	1.164	1.189	1.126	1.179
Biological Process	GO:0044271	5	cellular nitrogen compound biosynthetic process	1.53	0.0397628	TGME49_289690-t26_1-p1	366	K	1.524	2.62405e-05	Up	glyceraldehyde-3-phosphate dehydrogenase GAPDH1 GN=TGME49_289690	--	1	2.81104e-48	179.37	2	SAGVNIIPASTGAAK(1)AVGK	-2.2008	0.793	0.798	0.77	0.995	1.025	1.012	1.178	1.238	1.183
Biological Process	GO:0044271	5	cellular nitrogen compound biosynthetic process	1.53	0.0397628	TGME49_289690-t26_1-p1	274	K	4.725	2.14913e-05	Up	glyceraldehyde-3-phosphate dehydrogenase GAPDH1 GN=TGME49_289690	--	1	3.5849e-111	200.1	3	VIMSAPPK(1)DDTPMFVMGVNNDQYK	-1.3891	0.39	0.368	0.322	0.97	0.964	0.963	1.579	1.74	1.784
Biological Process	GO:0044271	5	cellular nitrogen compound biosynthetic process	1.53	0.0397628	TGME49_289690-t26_1-p1	255	K	1.723	0.00283756	Up	glyceraldehyde-3-phosphate dehydrogenase GAPDH1 GN=TGME49_289690	--	1	2.91022e-09	137.4	2	EK(1)AQAHLTNGAK	-0.94043	0.843	0.813	0.816		0.981	0.923	1.31	1.53
Biological Process	GO:0044271	5	cellular nitrogen compound biosynthetic process	1.53	0.0397628	TGME49_294800-t26_1-p1	321	K	1.711	0.000189359	Up	elongation factor 1-alpha (EF-1-ALPHA), putative GN=TGME49_294800	--	1	2.59e-81	230.97	3	NDPAK(1)GCATFLAQVIVLNHPGEIK	0.62901	0.716	0.768	0.731	1.028	0.991	0.965	1.311	1.177	1.302
Biological Process	GO:0044271	5	cellular nitrogen compound biosynthetic process	1.53	0.0397628	TGME49_294800-t26_1-p1	425	K	1.939	0.0070717	Up	elongation factor 1-alpha (EF-1-ALPHA), putative GN=TGME49_294800	--	1	3.65075e-49	195.98	2	QTVAVGVIK(1)SVEK	-0.33317	0.584	0.716	0.701	1.039	1.005	1.053	1.225	1.079	1.575
Biological Process	GO:0044271	5	cellular nitrogen compound biosynthetic process	1.53	0.0397628	TGME49_294800-t26_1-p1	416	K	1.794	0.00494652	Up	elongation factor 1-alpha (EF-1-ALPHA), putative GN=TGME49_294800	--	1	3.53575e-06	101.43	2	DMK(1)QTVAVGVIK	0.40156	0.765	0.739	0.816	0.631	0.67	1.282	1.343	1.173	1.645
Biological Process	GO:0044271	5	cellular nitrogen compound biosynthetic process	1.53	0.0397628	TGME49_279330-t26_1-p1	325	K	2.225	0.000453839	Up	DEAD/DEAH box helicase family protein GN=TGME49_279330	--	1	1.17394e-26	206.73	4	HLGFQSVCLHGK(1)MTQPQR	-0.86413	0.566	0.731	0.636	0.943	1.18	1.306	1.393	1.425	1.483
Biological Process	GO:0044271	5	cellular nitrogen compound biosynthetic process	1.53	0.0397628	TGME49_269190-t26_1-p1	769	K	1.741	0.000423934	Up	glyceraldehyde-3-phosphate dehydrogenase GAPDH2 GN=TGME49_269190	--	1	5.71967e-130	195.73	3	HAIISAPAK(1)DETTPTLVVGVNAEQDYESSMK	-3.9581	0.795	0.906	0.824	0.543		0.476	1.385	1.454	1.556
Biological Process	GO:0044271	5	cellular nitrogen compound biosynthetic process	1.53	0.0397628	TGME49_269190-t26_1-p1	861	K	2.228	0.00162209	Up	glyceraldehyde-3-phosphate dehydrogenase GAPDH2 GN=TGME49_269190	--	1	6.57159e-15	130	2	AAAGNIIPSATGAAK(1)AVAR	-2.1643		0.64	0.594		0.714		1.239	1.411	1.474
Biological Process	GO:0044271	5	cellular nitrogen compound biosynthetic process	1.53	0.0397628	TGME49_269180-t26_1-p1	1334	K	1.86	0.00117731	Up	MIF4G domain-containing protein GN=TGME49_269180	--	1	1.54278e-24	118.09	3	VAETAGPQK(1)PAGCYAAVVAASQPAQAPR	-1.127	0.588	0.592	0.603	1.09	1.259	1.31		1.032	1.179
Biological Process	GO:0044271	5	cellular nitrogen compound biosynthetic process	1.53	0.0397628	TGME49_268850-t26_1-p1	407	K	1.666	0.00216047	Up	enolase 2 GN=TGME49_268850	--	1	0.000707623	138.23	2	NK(1)WGVMVSHR	0.60308	0.834	0.828	0.689	0.965	0.921		1.304	1.221	1.391
Biological Process	GO:0044271	5	cellular nitrogen compound biosynthetic process	1.53	0.0397628	TGME49_268850-t26_1-p1	141	K	2.142	0.00398177	Up	enolase 2 GN=TGME49_268850	--	1	2.13693e-35	189.61	2	SK(1)LGANAILAVSMACCR	-0.8657	0.53	0.592	0.572	1.278	1.192	1.283	0.96	1.208	1.46
Biological Process	GO:0044249	4	cellular biosynthetic process	1.48	0.0447796	TGME49_232230-t26_1-p1	43	K	2.059	0.0124426	Up	ribosomal protein RPL30 GN=TGME49_232230	--	1	1.65069e-08	71.912	2	AK(1)LIIISNNCPALR	-3.498	0.842	0.763	0.48	0.894	0.87	1.033	1.417	1.412	1.463
Biological Process	GO:0044249	4	cellular biosynthetic process	1.48	0.0447796	TGME49_232230-t26_1-p1	56	K	1.965	0.000382571	Up	ribosomal protein RPL30 GN=TGME49_232230	--	1	0.000588781	87.251	2	K(1)SEIEYYAMLSK	1.8723	0.73	0.772	0.701	1.018	1.043	1.055	1.421	1.465
Biological Process	GO:0044249	4	cellular biosynthetic process	1.48	0.0447796	TGME49_236040-t26_1-p1	206	K	1.505	0.0479818	Up	fructose-1,6-bisphosphate aldolase GN=TGME49_236040	--	1	0.018317	126.29	2	K(1)YYEAGAR	0.5197	0.899	0.578	0.666		1.354	1.277	0.924	1.141	1.16
Biological Process	GO:0044249	4	cellular biosynthetic process	1.48	0.0447796	TGME49_263870-t26_1-p1	551	K	1.617	0.00159029	Up	glutamate-tRNA ligase GN=TGME49_263870	--	1	0.000784952	83.214	2	LCFVK(1)TLLSK	-1.2015	0.84	0.839	0.797	0.799		0.812	1.222	1.494	1.288
Biological Process	GO:0061572	9	actin filament bundle organization	4.67	0.0538098	TGME49_294800-t26_1-p1	425	K	1.939	0.0070717	Up	elongation factor 1-alpha (EF-1-ALPHA), putative GN=TGME49_294800	--	1	3.65075e-49	195.98	2	QTVAVGVIK(1)SVEK	-0.33317	0.584	0.716	0.701	1.039	1.005	1.053	1.225	1.079	1.575
Biological Process	GO:0061572	9	actin filament bundle organization	4.67	0.0538098	TGME49_294800-t26_1-p1	416	K	1.794	0.00494652	Up	elongation factor 1-alpha (EF-1-ALPHA), putative GN=TGME49_294800	--	1	3.53575e-06	101.43	2	DMK(1)QTVAVGVIK	0.40156	0.765	0.739	0.816	0.631	0.67	1.282	1.343	1.173	1.645
Biological Process	GO:0061572	9	actin filament bundle organization	4.67	0.0538098	TGME49_209030-t26_1-p1	316	K	2.74	0.00291057	Up	actin ACT1 GN=TGME49_209030	--	1	2.24146e-22	140.78	2	LTK(1)ELTSLAPSTMK	0.41233	0.457	0.508	0.417	1.246	1.292	1.305	0.933	1.45	1.404
Biological Process	GO:0061572	9	actin filament bundle organization	4.67	0.0538098	TGME49_209030-t26_1-p1	327	K	1.682	0.00124078	Up	actin ACT1 GN=TGME49_209030	--	1	3.66409e-06	102.57	2	ELTSLAPSTMK(1)IK	-1.2095		0.805	0.732	0.82	0.93	0.852	1.243	1.32	1.314
Biological Process	GO:0044249	4	cellular biosynthetic process	1.48	0.0447796	TGME49_318230-t26_1-p1	220	K	2.669	0.00296527	Up	phosphoglycerate kinase PGKI GN=TGME49_318230	--	1	2.22648e-06	139.94	2	DK(1)IQLIENMLDR	1.2486	0.773	0.682	0.534	0.617	0.661	0.592	1.415	1.923	1.971
Biological Process	GO:0044249	4	cellular biosynthetic process	1.48	0.0447796	TGME49_309120-t26_1-p1	291	K	3.243	0.00866129	Up	ribosomal protein RPL4 GN=TGME49_309120	--	1	0.00132712	80.623	2	FCLYTASAFK(1)R	-1.5169	0.554	0.444		0.94		0.976		1.627	1.61
Biological Process	GO:0044249	4	cellular biosynthetic process	1.48	0.0447796	TGME49_297060-t26_1-p1	337	K	1.542	0.0161987	Up	phosphoglycerate mutase PGMII GN=TGME49_297060	--	1	0.000455715	139.78	2	MEAVANQGK(1)AK	-3.1399	0.721		0.799	0.845	1.062	0.987	1.287	1.043	1.186
Biological Process	GO:0044249	4	cellular biosynthetic process	1.48	0.0447796	TGME49_297060-t26_1-p1	189	K	1.665	0.000574795	Up	phosphoglycerate mutase PGMII GN=TGME49_297060	--	1	1.23539e-19	116.06	3	HYGALQGLNK(1)AETAAK	-0.38658	0.634	0.743	0.721	0.995	1.179	1.164	1.189	1.126	1.179
Biological Process	GO:0044249	4	cellular biosynthetic process	1.48	0.0447796	TGME49_289690-t26_1-p1	366	K	1.524	2.62405e-05	Up	glyceraldehyde-3-phosphate dehydrogenase GAPDH1 GN=TGME49_289690	--	1	2.81104e-48	179.37	2	SAGVNIIPASTGAAK(1)AVGK	-2.2008	0.793	0.798	0.77	0.995	1.025	1.012	1.178	1.238	1.183
Biological Process	GO:0006082	4	organic acid metabolic process	1.75	0.0570524	TGME49_297060-t26_1-p1	337	K	1.542	0.0161987	Up	phosphoglycerate mutase PGMII GN=TGME49_297060	--	1	0.000455715	139.78	2	MEAVANQGK(1)AK	-3.1399	0.721		0.799	0.845	1.062	0.987	1.287	1.043	1.186
Biological Process	GO:0044249	4	cellular biosynthetic process	1.48	0.0447796	TGME49_289690-t26_1-p1	274	K	4.725	2.14913e-05	Up	glyceraldehyde-3-phosphate dehydrogenase GAPDH1 GN=TGME49_289690	--	1	3.5849e-111	200.1	3	VIMSAPPK(1)DDTPMFVMGVNNDQYK	-1.3891	0.39	0.368	0.322	0.97	0.964	0.963	1.579	1.74	1.784
Biological Process	GO:0044249	4	cellular biosynthetic process	1.48	0.0447796	TGME49_294800-t26_1-p1	321	K	1.711	0.000189359	Up	elongation factor 1-alpha (EF-1-ALPHA), putative GN=TGME49_294800	--	1	2.59e-81	230.97	3	NDPAK(1)GCATFLAQVIVLNHPGEIK	0.62901	0.716	0.768	0.731	1.028	0.991	0.965	1.311	1.177	1.302
Biological Process	GO:0044249	4	cellular biosynthetic process	1.48	0.0447796	TGME49_294800-t26_1-p1	425	K	1.939	0.0070717	Up	elongation factor 1-alpha (EF-1-ALPHA), putative GN=TGME49_294800	--	1	3.65075e-49	195.98	2	QTVAVGVIK(1)SVEK	-0.33317	0.584	0.716	0.701	1.039	1.005	1.053	1.225	1.079	1.575
Biological Process	GO:0044249	4	cellular biosynthetic process	1.48	0.0447796	TGME49_294800-t26_1-p1	416	K	1.794	0.00494652	Up	elongation factor 1-alpha (EF-1-ALPHA), putative GN=TGME49_294800	--	1	3.53575e-06	101.43	2	DMK(1)QTVAVGVIK	0.40156	0.765	0.739	0.816	0.631	0.67	1.282	1.343	1.173	1.645
Biological Process	GO:0044249	4	cellular biosynthetic process	1.48	0.0447796	TGME49_279330-t26_1-p1	325	K	2.225	0.000453839	Up	DEAD/DEAH box helicase family protein GN=TGME49_279330	--	1	1.17394e-26	206.73	4	HLGFQSVCLHGK(1)MTQPQR	-0.86413	0.566	0.731	0.636	0.943	1.18	1.306	1.393	1.425	1.483
Biological Process	GO:0044249	4	cellular biosynthetic process	1.48	0.0447796	TGME49_269190-t26_1-p1	769	K	1.741	0.000423934	Up	glyceraldehyde-3-phosphate dehydrogenase GAPDH2 GN=TGME49_269190	--	1	5.71967e-130	195.73	3	HAIISAPAK(1)DETTPTLVVGVNAEQDYESSMK	-3.9581	0.795	0.906	0.824	0.543		0.476	1.385	1.454	1.556
Biological Process	GO:0044249	4	cellular biosynthetic process	1.48	0.0447796	TGME49_269190-t26_1-p1	861	K	2.228	0.00162209	Up	glyceraldehyde-3-phosphate dehydrogenase GAPDH2 GN=TGME49_269190	--	1	6.57159e-15	130	2	AAAGNIIPSATGAAK(1)AVAR	-2.1643		0.64	0.594		0.714		1.239	1.411	1.474
Biological Process	GO:0044249	4	cellular biosynthetic process	1.48	0.0447796	TGME49_269180-t26_1-p1	1334	K	1.86	0.00117731	Up	MIF4G domain-containing protein GN=TGME49_269180	--	1	1.54278e-24	118.09	3	VAETAGPQK(1)PAGCYAAVVAASQPAQAPR	-1.127	0.588	0.592	0.603	1.09	1.259	1.31		1.032	1.179
Biological Process	GO:0044249	4	cellular biosynthetic process	1.48	0.0447796	TGME49_268850-t26_1-p1	407	K	1.666	0.00216047	Up	enolase 2 GN=TGME49_268850	--	1	0.000707623	138.23	2	NK(1)WGVMVSHR	0.60308	0.834	0.828	0.689	0.965	0.921		1.304	1.221	1.391
Biological Process	GO:0044249	4	cellular biosynthetic process	1.48	0.0447796	TGME49_268850-t26_1-p1	141	K	2.142	0.00398177	Up	enolase 2 GN=TGME49_268850	--	1	2.13693e-35	189.61	2	SK(1)LGANAILAVSMACCR	-0.8657	0.53	0.592	0.572	1.278	1.192	1.283	0.96	1.208	1.46
Biological Process	GO:0044249	4	cellular biosynthetic process	1.48	0.0447796	TGME49_289690-t26_1-p1	255	K	1.723	0.00283756	Up	glyceraldehyde-3-phosphate dehydrogenase GAPDH1 GN=TGME49_289690	--	1	2.91022e-09	137.4	2	EK(1)AQAHLTNGAK	-0.94043	0.843	0.813	0.816		0.981	0.923	1.31	1.53
Biological Process	GO:0044271	5	cellular nitrogen compound biosynthetic process	1.53	0.0397628	TGME49_263870-t26_1-p1	551	K	1.617	0.00159029	Up	glutamate-tRNA ligase GN=TGME49_263870	--	1	0.000784952	83.214	2	LCFVK(1)TLLSK	-1.2015	0.84	0.839	0.797	0.799		0.812	1.222	1.494	1.288
Biological Process	GO:0006082	4	organic acid metabolic process	1.75	0.0570524	TGME49_318230-t26_1-p1	220	K	2.669	0.00296527	Up	phosphoglycerate kinase PGKI GN=TGME49_318230	--	1	2.22648e-06	139.94	2	DK(1)IQLIENMLDR	1.2486	0.773	0.682	0.534	0.617	0.661	0.592	1.415	1.923	1.971
Biological Process	GO:0019752	6	carboxylic acid metabolic process	1.75	0.0570524	TGME49_225050-t26_1-p1	378	K	2.945	0.0311509	Up	adenosylhomocysteinase, putative GN=TGME49_225050	--	1	1.89696e-25	90.806	2	VVICGFGDVGK(1)GCAAAMK	3.7996	0.353	0.353		1.258	1.251	1.446	0.81	0.802	1.507
Biological Process	GO:0009058	3	biosynthetic process	1.44	0.071945	TGME49_289690-t26_1-p1	366	K	1.524	2.62405e-05	Up	glyceraldehyde-3-phosphate dehydrogenase GAPDH1 GN=TGME49_289690	--	1	2.81104e-48	179.37	2	SAGVNIIPASTGAAK(1)AVGK	-2.2008	0.793	0.798	0.77	0.995	1.025	1.012	1.178	1.238	1.183
Biological Process	GO:0009058	3	biosynthetic process	1.44	0.071945	TGME49_289690-t26_1-p1	274	K	4.725	2.14913e-05	Up	glyceraldehyde-3-phosphate dehydrogenase GAPDH1 GN=TGME49_289690	--	1	3.5849e-111	200.1	3	VIMSAPPK(1)DDTPMFVMGVNNDQYK	-1.3891	0.39	0.368	0.322	0.97	0.964	0.963	1.579	1.74	1.784
Biological Process	GO:0009058	3	biosynthetic process	1.44	0.071945	TGME49_289690-t26_1-p1	255	K	1.723	0.00283756	Up	glyceraldehyde-3-phosphate dehydrogenase GAPDH1 GN=TGME49_289690	--	1	2.91022e-09	137.4	2	EK(1)AQAHLTNGAK	-0.94043	0.843	0.813	0.816		0.981	0.923	1.31	1.53
Biological Process	GO:0009058	3	biosynthetic process	1.44	0.071945	TGME49_294800-t26_1-p1	321	K	1.711	0.000189359	Up	elongation factor 1-alpha (EF-1-ALPHA), putative GN=TGME49_294800	--	1	2.59e-81	230.97	3	NDPAK(1)GCATFLAQVIVLNHPGEIK	0.62901	0.716	0.768	0.731	1.028	0.991	0.965	1.311	1.177	1.302
Biological Process	GO:0009058	3	biosynthetic process	1.44	0.071945	TGME49_294800-t26_1-p1	425	K	1.939	0.0070717	Up	elongation factor 1-alpha (EF-1-ALPHA), putative GN=TGME49_294800	--	1	3.65075e-49	195.98	2	QTVAVGVIK(1)SVEK	-0.33317	0.584	0.716	0.701	1.039	1.005	1.053	1.225	1.079	1.575
Biological Process	GO:0009058	3	biosynthetic process	1.44	0.071945	TGME49_294800-t26_1-p1	416	K	1.794	0.00494652	Up	elongation factor 1-alpha (EF-1-ALPHA), putative GN=TGME49_294800	--	1	3.53575e-06	101.43	2	DMK(1)QTVAVGVIK	0.40156	0.765	0.739	0.816	0.631	0.67	1.282	1.343	1.173	1.645
Biological Process	GO:0009058	3	biosynthetic process	1.44	0.071945	TGME49_279330-t26_1-p1	325	K	2.225	0.000453839	Up	DEAD/DEAH box helicase family protein GN=TGME49_279330	--	1	1.17394e-26	206.73	4	HLGFQSVCLHGK(1)MTQPQR	-0.86413	0.566	0.731	0.636	0.943	1.18	1.306	1.393	1.425	1.483
Biological Process	GO:0009058	3	biosynthetic process	1.44	0.071945	TGME49_269190-t26_1-p1	769	K	1.741	0.000423934	Up	glyceraldehyde-3-phosphate dehydrogenase GAPDH2 GN=TGME49_269190	--	1	5.71967e-130	195.73	3	HAIISAPAK(1)DETTPTLVVGVNAEQDYESSMK	-3.9581	0.795	0.906	0.824	0.543		0.476	1.385	1.454	1.556
Biological Process	GO:0009058	3	biosynthetic process	1.44	0.071945	TGME49_269190-t26_1-p1	861	K	2.228	0.00162209	Up	glyceraldehyde-3-phosphate dehydrogenase GAPDH2 GN=TGME49_269190	--	1	6.57159e-15	130	2	AAAGNIIPSATGAAK(1)AVAR	-2.1643		0.64	0.594		0.714		1.239	1.411	1.474
Biological Process	GO:0009058	3	biosynthetic process	1.44	0.071945	TGME49_269180-t26_1-p1	1334	K	1.86	0.00117731	Up	MIF4G domain-containing protein GN=TGME49_269180	--	1	1.54278e-24	118.09	3	VAETAGPQK(1)PAGCYAAVVAASQPAQAPR	-1.127	0.588	0.592	0.603	1.09	1.259	1.31		1.032	1.179
Biological Process	GO:0009058	3	biosynthetic process	1.44	0.071945	TGME49_268850-t26_1-p1	407	K	1.666	0.00216047	Up	enolase 2 GN=TGME49_268850	--	1	0.000707623	138.23	2	NK(1)WGVMVSHR	0.60308	0.834	0.828	0.689	0.965	0.921		1.304	1.221	1.391
Biological Process	GO:0009058	3	biosynthetic process	1.44	0.071945	TGME49_268850-t26_1-p1	141	K	2.142	0.00398177	Up	enolase 2 GN=TGME49_268850	--	1	2.13693e-35	189.61	2	SK(1)LGANAILAVSMACCR	-0.8657	0.53	0.592	0.572	1.278	1.192	1.283	0.96	1.208	1.46
Biological Process	GO:0009058	3	biosynthetic process	1.44	0.071945	TGME49_263870-t26_1-p1	551	K	1.617	0.00159029	Up	glutamate-tRNA ligase GN=TGME49_263870	--	1	0.000784952	83.214	2	LCFVK(1)TLLSK	-1.2015	0.84	0.839	0.797	0.799		0.812	1.222	1.494	1.288
Biological Process	GO:0009058	3	biosynthetic process	1.44	0.071945	TGME49_236040-t26_1-p1	206	K	1.505	0.0479818	Up	fructose-1,6-bisphosphate aldolase GN=TGME49_236040	--	1	0.018317	126.29	2	K(1)YYEAGAR	0.5197	0.899	0.578	0.666		1.354	1.277	0.924	1.141	1.16
Biological Process	GO:0009058	3	biosynthetic process	1.44	0.071945	TGME49_232230-t26_1-p1	56	K	1.965	0.000382571	Up	ribosomal protein RPL30 GN=TGME49_232230	--	1	0.000588781	87.251	2	K(1)SEIEYYAMLSK	1.8723	0.73	0.772	0.701	1.018	1.043	1.055	1.421	1.465
Biological Process	GO:0009058	3	biosynthetic process	1.44	0.071945	TGME49_232230-t26_1-p1	43	K	2.059	0.0124426	Up	ribosomal protein RPL30 GN=TGME49_232230	--	1	1.65069e-08	71.912	2	AK(1)LIIISNNCPALR	-3.498	0.842	0.763	0.48	0.894	0.87	1.033	1.417	1.412	1.463
Biological Process	GO:0009058	3	biosynthetic process	1.44	0.071945	TGME49_217460-t26_1-p1	518	K	1.736	0.00362918	Up	glutaminyl-tRNA synthetase (GlnRS) GN=TGME49_217460	--	1	0.00645052	97.175	2	K(1)LLALVTEK	-0.90133	0.629	0.734	0.681	1.112	1.059	1.204	1.008	1.246	1.294
Biological Process	GO:0009058	3	biosynthetic process	1.44	0.071945	TGME49_205470-t26_1-p1	539	K	1.544	9.24159e-05	Up	translation elongation factor 2 family protein, putative GN=TGME49_205470	--	1	4.99372e-07	126.17	2	TDLYIK(1)SIQR	0.088318	0.784	0.827	0.814	0.964	0.916	0.908	1.251	1.198	1.294
Biological Process	GO:0009058	3	biosynthetic process	1.44	0.071945	TGME49_205470-t26_1-p1	924	K	1.901	0.00374237	Up	translation elongation factor 2 family protein, putative GN=TGME49_205470	--	1	1.36159e-05	88.42	2	GSK(1)MEELVHNIR	-0.84503	0.597	0.804	0.577	1.024	1.042	1.027	1.199	1.267	1.294
Biological Process	GO:0009058	3	biosynthetic process	1.44	0.071945	TGME49_297060-t26_1-p1	189	K	1.665	0.000574795	Up	phosphoglycerate mutase PGMII GN=TGME49_297060	--	1	1.23539e-19	116.06	3	HYGALQGLNK(1)AETAAK	-0.38658	0.634	0.743	0.721	0.995	1.179	1.164	1.189	1.126	1.179
Biological Process	GO:1901576	4	organic substance biosynthetic process	1.44	0.071945	TGME49_318230-t26_1-p1	220	K	2.669	0.00296527	Up	phosphoglycerate kinase PGKI GN=TGME49_318230	--	1	2.22648e-06	139.94	2	DK(1)IQLIENMLDR	1.2486	0.773	0.682	0.534	0.617	0.661	0.592	1.415	1.923	1.971
Biological Process	GO:0009058	3	biosynthetic process	1.44	0.071945	TGME49_297060-t26_1-p1	337	K	1.542	0.0161987	Up	phosphoglycerate mutase PGMII GN=TGME49_297060	--	1	0.000455715	139.78	2	MEAVANQGK(1)AK	-3.1399	0.721		0.799	0.845	1.062	0.987	1.287	1.043	1.186
Biological Process	GO:0009058	3	biosynthetic process	1.44	0.071945	TGME49_318230-t26_1-p1	220	K	2.669	0.00296527	Up	phosphoglycerate kinase PGKI GN=TGME49_318230	--	1	2.22648e-06	139.94	2	DK(1)IQLIENMLDR	1.2486	0.773	0.682	0.534	0.617	0.661	0.592	1.415	1.923	1.971
Biological Process	GO:0006734	3	NADH metabolic process	2.62	0.0886685	TGME49_268850-t26_1-p1	407	K	1.666	0.00216047	Up	enolase 2 GN=TGME49_268850	--	1	0.000707623	138.23	2	NK(1)WGVMVSHR	0.60308	0.834	0.828	0.689	0.965	0.921		1.304	1.221	1.391
Biological Process	GO:0006734	3	NADH metabolic process	2.62	0.0886685	TGME49_268850-t26_1-p1	141	K	2.142	0.00398177	Up	enolase 2 GN=TGME49_268850	--	1	2.13693e-35	189.61	2	SK(1)LGANAILAVSMACCR	-0.8657	0.53	0.592	0.572	1.278	1.192	1.283	0.96	1.208	1.46
Biological Process	GO:0006734	3	NADH metabolic process	2.62	0.0886685	TGME49_236040-t26_1-p1	206	K	1.505	0.0479818	Up	fructose-1,6-bisphosphate aldolase GN=TGME49_236040	--	1	0.018317	126.29	2	K(1)YYEAGAR	0.5197	0.899	0.578	0.666		1.354	1.277	0.924	1.141	1.16
Biological Process	GO:0019674	3	NAD metabolic process	2.62	0.0886685	TGME49_297060-t26_1-p1	337	K	1.542	0.0161987	Up	phosphoglycerate mutase PGMII GN=TGME49_297060	--	1	0.000455715	139.78	2	MEAVANQGK(1)AK	-3.1399	0.721		0.799	0.845	1.062	0.987	1.287	1.043	1.186
Biological Process	GO:0019674	3	NAD metabolic process	2.62	0.0886685	TGME49_297060-t26_1-p1	189	K	1.665	0.000574795	Up	phosphoglycerate mutase PGMII GN=TGME49_297060	--	1	1.23539e-19	116.06	3	HYGALQGLNK(1)AETAAK	-0.38658	0.634	0.743	0.721	0.995	1.179	1.164	1.189	1.126	1.179
Biological Process	GO:0019674	3	NAD metabolic process	2.62	0.0886685	TGME49_268850-t26_1-p1	407	K	1.666	0.00216047	Up	enolase 2 GN=TGME49_268850	--	1	0.000707623	138.23	2	NK(1)WGVMVSHR	0.60308	0.834	0.828	0.689	0.965	0.921		1.304	1.221	1.391
Biological Process	GO:0019674	3	NAD metabolic process	2.62	0.0886685	TGME49_268850-t26_1-p1	141	K	2.142	0.00398177	Up	enolase 2 GN=TGME49_268850	--	1	2.13693e-35	189.61	2	SK(1)LGANAILAVSMACCR	-0.8657	0.53	0.592	0.572	1.278	1.192	1.283	0.96	1.208	1.46
Biological Process	GO:0019674	3	NAD metabolic process	2.62	0.0886685	TGME49_236040-t26_1-p1	206	K	1.505	0.0479818	Up	fructose-1,6-bisphosphate aldolase GN=TGME49_236040	--	1	0.018317	126.29	2	K(1)YYEAGAR	0.5197	0.899	0.578	0.666		1.354	1.277	0.924	1.141	1.16
Biological Process	GO:0044283	4	small molecule biosynthetic process	2	0.0865153	TGME49_318230-t26_1-p1	220	K	2.669	0.00296527	Up	phosphoglycerate kinase PGKI GN=TGME49_318230	--	1	2.22648e-06	139.94	2	DK(1)IQLIENMLDR	1.2486	0.773	0.682	0.534	0.617	0.661	0.592	1.415	1.923	1.971
Biological Process	GO:0044283	4	small molecule biosynthetic process	2	0.0865153	TGME49_297060-t26_1-p1	337	K	1.542	0.0161987	Up	phosphoglycerate mutase PGMII GN=TGME49_297060	--	1	0.000455715	139.78	2	MEAVANQGK(1)AK	-3.1399	0.721		0.799	0.845	1.062	0.987	1.287	1.043	1.186
Biological Process	GO:0044283	4	small molecule biosynthetic process	2	0.0865153	TGME49_297060-t26_1-p1	189	K	1.665	0.000574795	Up	phosphoglycerate mutase PGMII GN=TGME49_297060	--	1	1.23539e-19	116.06	3	HYGALQGLNK(1)AETAAK	-0.38658	0.634	0.743	0.721	0.995	1.179	1.164	1.189	1.126	1.179
Biological Process	GO:0044283	4	small molecule biosynthetic process	2	0.0865153	TGME49_289690-t26_1-p1	366	K	1.524	2.62405e-05	Up	glyceraldehyde-3-phosphate dehydrogenase GAPDH1 GN=TGME49_289690	--	1	2.81104e-48	179.37	2	SAGVNIIPASTGAAK(1)AVGK	-2.2008	0.793	0.798	0.77	0.995	1.025	1.012	1.178	1.238	1.183
Biological Process	GO:0044283	4	small molecule biosynthetic process	2	0.0865153	TGME49_289690-t26_1-p1	274	K	4.725	2.14913e-05	Up	glyceraldehyde-3-phosphate dehydrogenase GAPDH1 GN=TGME49_289690	--	1	3.5849e-111	200.1	3	VIMSAPPK(1)DDTPMFVMGVNNDQYK	-1.3891	0.39	0.368	0.322	0.97	0.964	0.963	1.579	1.74	1.784
Biological Process	GO:0044283	4	small molecule biosynthetic process	2	0.0865153	TGME49_289690-t26_1-p1	255	K	1.723	0.00283756	Up	glyceraldehyde-3-phosphate dehydrogenase GAPDH1 GN=TGME49_289690	--	1	2.91022e-09	137.4	2	EK(1)AQAHLTNGAK	-0.94043	0.843	0.813	0.816		0.981	0.923	1.31	1.53
Biological Process	GO:0044283	4	small molecule biosynthetic process	2	0.0865153	TGME49_269190-t26_1-p1	769	K	1.741	0.000423934	Up	glyceraldehyde-3-phosphate dehydrogenase GAPDH2 GN=TGME49_269190	--	1	5.71967e-130	195.73	3	HAIISAPAK(1)DETTPTLVVGVNAEQDYESSMK	-3.9581	0.795	0.906	0.824	0.543		0.476	1.385	1.454	1.556
Biological Process	GO:0044283	4	small molecule biosynthetic process	2	0.0865153	TGME49_269190-t26_1-p1	861	K	2.228	0.00162209	Up	glyceraldehyde-3-phosphate dehydrogenase GAPDH2 GN=TGME49_269190	--	1	6.57159e-15	130	2	AAAGNIIPSATGAAK(1)AVAR	-2.1643		0.64	0.594		0.714		1.239	1.411	1.474
Biological Process	GO:0044283	4	small molecule biosynthetic process	2	0.0865153	TGME49_268850-t26_1-p1	407	K	1.666	0.00216047	Up	enolase 2 GN=TGME49_268850	--	1	0.000707623	138.23	2	NK(1)WGVMVSHR	0.60308	0.834	0.828	0.689	0.965	0.921		1.304	1.221	1.391
Biological Process	GO:0044283	4	small molecule biosynthetic process	2	0.0865153	TGME49_268850-t26_1-p1	141	K	2.142	0.00398177	Up	enolase 2 GN=TGME49_268850	--	1	2.13693e-35	189.61	2	SK(1)LGANAILAVSMACCR	-0.8657	0.53	0.592	0.572	1.278	1.192	1.283	0.96	1.208	1.46
Biological Process	GO:0044283	4	small molecule biosynthetic process	2	0.0865153	TGME49_236040-t26_1-p1	206	K	1.505	0.0479818	Up	fructose-1,6-bisphosphate aldolase GN=TGME49_236040	--	1	0.018317	126.29	2	K(1)YYEAGAR	0.5197	0.899	0.578	0.666		1.354	1.277	0.924	1.141	1.16
Biological Process	GO:0009058	3	biosynthetic process	1.44	0.071945	TGME49_309120-t26_1-p1	291	K	3.243	0.00866129	Up	ribosomal protein RPL4 GN=TGME49_309120	--	1	0.00132712	80.623	2	FCLYTASAFK(1)R	-1.5169	0.554	0.444		0.94		0.976		1.627	1.61
Biological Process	GO:1901576	4	organic substance biosynthetic process	1.44	0.071945	TGME49_309120-t26_1-p1	291	K	3.243	0.00866129	Up	ribosomal protein RPL4 GN=TGME49_309120	--	1	0.00132712	80.623	2	FCLYTASAFK(1)R	-1.5169	0.554	0.444		0.94		0.976		1.627	1.61
Biological Process	GO:1901576	4	organic substance biosynthetic process	1.44	0.071945	TGME49_297060-t26_1-p1	337	K	1.542	0.0161987	Up	phosphoglycerate mutase PGMII GN=TGME49_297060	--	1	0.000455715	139.78	2	MEAVANQGK(1)AK	-3.1399	0.721		0.799	0.845	1.062	0.987	1.287	1.043	1.186
Biological Process	GO:1901576	4	organic substance biosynthetic process	1.44	0.071945	TGME49_297060-t26_1-p1	189	K	1.665	0.000574795	Up	phosphoglycerate mutase PGMII GN=TGME49_297060	--	1	1.23539e-19	116.06	3	HYGALQGLNK(1)AETAAK	-0.38658	0.634	0.743	0.721	0.995	1.179	1.164	1.189	1.126	1.179
Biological Process	GO:0006732	5	coenzyme metabolic process	1.88	0.063902	TGME49_289690-t26_1-p1	255	K	1.723	0.00283756	Up	glyceraldehyde-3-phosphate dehydrogenase GAPDH1 GN=TGME49_289690	--	1	2.91022e-09	137.4	2	EK(1)AQAHLTNGAK	-0.94043	0.843	0.813	0.816		0.981	0.923	1.31	1.53
Biological Process	GO:0006732	5	coenzyme metabolic process	1.88	0.063902	TGME49_269190-t26_1-p1	769	K	1.741	0.000423934	Up	glyceraldehyde-3-phosphate dehydrogenase GAPDH2 GN=TGME49_269190	--	1	5.71967e-130	195.73	3	HAIISAPAK(1)DETTPTLVVGVNAEQDYESSMK	-3.9581	0.795	0.906	0.824	0.543		0.476	1.385	1.454	1.556
Biological Process	GO:0006732	5	coenzyme metabolic process	1.88	0.063902	TGME49_269190-t26_1-p1	861	K	2.228	0.00162209	Up	glyceraldehyde-3-phosphate dehydrogenase GAPDH2 GN=TGME49_269190	--	1	6.57159e-15	130	2	AAAGNIIPSATGAAK(1)AVAR	-2.1643		0.64	0.594		0.714		1.239	1.411	1.474
Biological Process	GO:0006732	5	coenzyme metabolic process	1.88	0.063902	TGME49_268850-t26_1-p1	407	K	1.666	0.00216047	Up	enolase 2 GN=TGME49_268850	--	1	0.000707623	138.23	2	NK(1)WGVMVSHR	0.60308	0.834	0.828	0.689	0.965	0.921		1.304	1.221	1.391
Biological Process	GO:0006732	5	coenzyme metabolic process	1.88	0.063902	TGME49_268850-t26_1-p1	141	K	2.142	0.00398177	Up	enolase 2 GN=TGME49_268850	--	1	2.13693e-35	189.61	2	SK(1)LGANAILAVSMACCR	-0.8657	0.53	0.592	0.572	1.278	1.192	1.283	0.96	1.208	1.46
Biological Process	GO:0006732	5	coenzyme metabolic process	1.88	0.063902	TGME49_236040-t26_1-p1	206	K	1.505	0.0479818	Up	fructose-1,6-bisphosphate aldolase GN=TGME49_236040	--	1	0.018317	126.29	2	K(1)YYEAGAR	0.5197	0.899	0.578	0.666		1.354	1.277	0.924	1.141	1.16
Biological Process	GO:0006732	5	coenzyme metabolic process	1.88	0.063902	TGME49_225050-t26_1-p1	378	K	2.945	0.0311509	Up	adenosylhomocysteinase, putative GN=TGME49_225050	--	1	1.89696e-25	90.806	2	VVICGFGDVGK(1)GCAAAMK	3.7996	0.353	0.353		1.258	1.251	1.446	0.81	0.802	1.507
Biological Process	GO:0019752	6	carboxylic acid metabolic process	1.75	0.0570524	TGME49_318230-t26_1-p1	220	K	2.669	0.00296527	Up	phosphoglycerate kinase PGKI GN=TGME49_318230	--	1	2.22648e-06	139.94	2	DK(1)IQLIENMLDR	1.2486	0.773	0.682	0.534	0.617	0.661	0.592	1.415	1.923	1.971
Biological Process	GO:0019752	6	carboxylic acid metabolic process	1.75	0.0570524	TGME49_297060-t26_1-p1	337	K	1.542	0.0161987	Up	phosphoglycerate mutase PGMII GN=TGME49_297060	--	1	0.000455715	139.78	2	MEAVANQGK(1)AK	-3.1399	0.721		0.799	0.845	1.062	0.987	1.287	1.043	1.186
Biological Process	GO:0019752	6	carboxylic acid metabolic process	1.75	0.0570524	TGME49_297060-t26_1-p1	189	K	1.665	0.000574795	Up	phosphoglycerate mutase PGMII GN=TGME49_297060	--	1	1.23539e-19	116.06	3	HYGALQGLNK(1)AETAAK	-0.38658	0.634	0.743	0.721	0.995	1.179	1.164	1.189	1.126	1.179
Biological Process	GO:0019752	6	carboxylic acid metabolic process	1.75	0.0570524	TGME49_289690-t26_1-p1	366	K	1.524	2.62405e-05	Up	glyceraldehyde-3-phosphate dehydrogenase GAPDH1 GN=TGME49_289690	--	1	2.81104e-48	179.37	2	SAGVNIIPASTGAAK(1)AVGK	-2.2008	0.793	0.798	0.77	0.995	1.025	1.012	1.178	1.238	1.183
Biological Process	GO:0019752	6	carboxylic acid metabolic process	1.75	0.0570524	TGME49_289690-t26_1-p1	274	K	4.725	2.14913e-05	Up	glyceraldehyde-3-phosphate dehydrogenase GAPDH1 GN=TGME49_289690	--	1	3.5849e-111	200.1	3	VIMSAPPK(1)DDTPMFVMGVNNDQYK	-1.3891	0.39	0.368	0.322	0.97	0.964	0.963	1.579	1.74	1.784
Biological Process	GO:0019752	6	carboxylic acid metabolic process	1.75	0.0570524	TGME49_289690-t26_1-p1	255	K	1.723	0.00283756	Up	glyceraldehyde-3-phosphate dehydrogenase GAPDH1 GN=TGME49_289690	--	1	2.91022e-09	137.4	2	EK(1)AQAHLTNGAK	-0.94043	0.843	0.813	0.816		0.981	0.923	1.31	1.53
Biological Process	GO:0019752	6	carboxylic acid metabolic process	1.75	0.0570524	TGME49_269190-t26_1-p1	769	K	1.741	0.000423934	Up	glyceraldehyde-3-phosphate dehydrogenase GAPDH2 GN=TGME49_269190	--	1	5.71967e-130	195.73	3	HAIISAPAK(1)DETTPTLVVGVNAEQDYESSMK	-3.9581	0.795	0.906	0.824	0.543		0.476	1.385	1.454	1.556
Biological Process	GO:0019752	6	carboxylic acid metabolic process	1.75	0.0570524	TGME49_269190-t26_1-p1	861	K	2.228	0.00162209	Up	glyceraldehyde-3-phosphate dehydrogenase GAPDH2 GN=TGME49_269190	--	1	6.57159e-15	130	2	AAAGNIIPSATGAAK(1)AVAR	-2.1643		0.64	0.594		0.714		1.239	1.411	1.474
Biological Process	GO:0019752	6	carboxylic acid metabolic process	1.75	0.0570524	TGME49_268850-t26_1-p1	407	K	1.666	0.00216047	Up	enolase 2 GN=TGME49_268850	--	1	0.000707623	138.23	2	NK(1)WGVMVSHR	0.60308	0.834	0.828	0.689	0.965	0.921		1.304	1.221	1.391
Biological Process	GO:0019752	6	carboxylic acid metabolic process	1.75	0.0570524	TGME49_268850-t26_1-p1	141	K	2.142	0.00398177	Up	enolase 2 GN=TGME49_268850	--	1	2.13693e-35	189.61	2	SK(1)LGANAILAVSMACCR	-0.8657	0.53	0.592	0.572	1.278	1.192	1.283	0.96	1.208	1.46
Biological Process	GO:0019752	6	carboxylic acid metabolic process	1.75	0.0570524	TGME49_263870-t26_1-p1	551	K	1.617	0.00159029	Up	glutamate-tRNA ligase GN=TGME49_263870	--	1	0.000784952	83.214	2	LCFVK(1)TLLSK	-1.2015	0.84	0.839	0.797	0.799		0.812	1.222	1.494	1.288
Biological Process	GO:0019752	6	carboxylic acid metabolic process	1.75	0.0570524	TGME49_236040-t26_1-p1	206	K	1.505	0.0479818	Up	fructose-1,6-bisphosphate aldolase GN=TGME49_236040	--	1	0.018317	126.29	2	K(1)YYEAGAR	0.5197	0.899	0.578	0.666		1.354	1.277	0.924	1.141	1.16
Biological Process	GO:0006732	5	coenzyme metabolic process	1.88	0.063902	TGME49_289690-t26_1-p1	274	K	4.725	2.14913e-05	Up	glyceraldehyde-3-phosphate dehydrogenase GAPDH1 GN=TGME49_289690	--	1	3.5849e-111	200.1	3	VIMSAPPK(1)DDTPMFVMGVNNDQYK	-1.3891	0.39	0.368	0.322	0.97	0.964	0.963	1.579	1.74	1.784
Biological Process	GO:0006732	5	coenzyme metabolic process	1.88	0.063902	TGME49_289690-t26_1-p1	366	K	1.524	2.62405e-05	Up	glyceraldehyde-3-phosphate dehydrogenase GAPDH1 GN=TGME49_289690	--	1	2.81104e-48	179.37	2	SAGVNIIPASTGAAK(1)AVGK	-2.2008	0.793	0.798	0.77	0.995	1.025	1.012	1.178	1.238	1.183
Biological Process	GO:0006732	5	coenzyme metabolic process	1.88	0.063902	TGME49_297060-t26_1-p1	189	K	1.665	0.000574795	Up	phosphoglycerate mutase PGMII GN=TGME49_297060	--	1	1.23539e-19	116.06	3	HYGALQGLNK(1)AETAAK	-0.38658	0.634	0.743	0.721	0.995	1.179	1.164	1.189	1.126	1.179
Biological Process	GO:0006732	5	coenzyme metabolic process	1.88	0.063902	TGME49_297060-t26_1-p1	337	K	1.542	0.0161987	Up	phosphoglycerate mutase PGMII GN=TGME49_297060	--	1	0.000455715	139.78	2	MEAVANQGK(1)AK	-3.1399	0.721		0.799	0.845	1.062	0.987	1.287	1.043	1.186
Biological Process	GO:1901576	4	organic substance biosynthetic process	1.44	0.071945	TGME49_289690-t26_1-p1	366	K	1.524	2.62405e-05	Up	glyceraldehyde-3-phosphate dehydrogenase GAPDH1 GN=TGME49_289690	--	1	2.81104e-48	179.37	2	SAGVNIIPASTGAAK(1)AVGK	-2.2008	0.793	0.798	0.77	0.995	1.025	1.012	1.178	1.238	1.183
Biological Process	GO:1901576	4	organic substance biosynthetic process	1.44	0.071945	TGME49_289690-t26_1-p1	274	K	4.725	2.14913e-05	Up	glyceraldehyde-3-phosphate dehydrogenase GAPDH1 GN=TGME49_289690	--	1	3.5849e-111	200.1	3	VIMSAPPK(1)DDTPMFVMGVNNDQYK	-1.3891	0.39	0.368	0.322	0.97	0.964	0.963	1.579	1.74	1.784
Biological Process	GO:1901576	4	organic substance biosynthetic process	1.44	0.071945	TGME49_289690-t26_1-p1	255	K	1.723	0.00283756	Up	glyceraldehyde-3-phosphate dehydrogenase GAPDH1 GN=TGME49_289690	--	1	2.91022e-09	137.4	2	EK(1)AQAHLTNGAK	-0.94043	0.843	0.813	0.816		0.981	0.923	1.31	1.53
Biological Process	GO:1901576	4	organic substance biosynthetic process	1.44	0.071945	TGME49_294800-t26_1-p1	321	K	1.711	0.000189359	Up	elongation factor 1-alpha (EF-1-ALPHA), putative GN=TGME49_294800	--	1	2.59e-81	230.97	3	NDPAK(1)GCATFLAQVIVLNHPGEIK	0.62901	0.716	0.768	0.731	1.028	0.991	0.965	1.311	1.177	1.302
Biological Process	GO:1901576	4	organic substance biosynthetic process	1.44	0.071945	TGME49_294800-t26_1-p1	425	K	1.939	0.0070717	Up	elongation factor 1-alpha (EF-1-ALPHA), putative GN=TGME49_294800	--	1	3.65075e-49	195.98	2	QTVAVGVIK(1)SVEK	-0.33317	0.584	0.716	0.701	1.039	1.005	1.053	1.225	1.079	1.575
Biological Process	GO:1901576	4	organic substance biosynthetic process	1.44	0.071945	TGME49_294800-t26_1-p1	416	K	1.794	0.00494652	Up	elongation factor 1-alpha (EF-1-ALPHA), putative GN=TGME49_294800	--	1	3.53575e-06	101.43	2	DMK(1)QTVAVGVIK	0.40156	0.765	0.739	0.816	0.631	0.67	1.282	1.343	1.173	1.645
Biological Process	GO:1901576	4	organic substance biosynthetic process	1.44	0.071945	TGME49_279330-t26_1-p1	325	K	2.225	0.000453839	Up	DEAD/DEAH box helicase family protein GN=TGME49_279330	--	1	1.17394e-26	206.73	4	HLGFQSVCLHGK(1)MTQPQR	-0.86413	0.566	0.731	0.636	0.943	1.18	1.306	1.393	1.425	1.483
Biological Process	GO:1901576	4	organic substance biosynthetic process	1.44	0.071945	TGME49_269190-t26_1-p1	769	K	1.741	0.000423934	Up	glyceraldehyde-3-phosphate dehydrogenase GAPDH2 GN=TGME49_269190	--	1	5.71967e-130	195.73	3	HAIISAPAK(1)DETTPTLVVGVNAEQDYESSMK	-3.9581	0.795	0.906	0.824	0.543		0.476	1.385	1.454	1.556
Biological Process	GO:1901576	4	organic substance biosynthetic process	1.44	0.071945	TGME49_269190-t26_1-p1	861	K	2.228	0.00162209	Up	glyceraldehyde-3-phosphate dehydrogenase GAPDH2 GN=TGME49_269190	--	1	6.57159e-15	130	2	AAAGNIIPSATGAAK(1)AVAR	-2.1643		0.64	0.594		0.714		1.239	1.411	1.474
Biological Process	GO:0019752	6	carboxylic acid metabolic process	1.75	0.0570524	TGME49_217460-t26_1-p1	518	K	1.736	0.00362918	Up	glutaminyl-tRNA synthetase (GlnRS) GN=TGME49_217460	--	1	0.00645052	97.175	2	K(1)LLALVTEK	-0.90133	0.629	0.734	0.681	1.112	1.059	1.204	1.008	1.246	1.294
Biological Process	GO:1901576	4	organic substance biosynthetic process	1.44	0.071945	TGME49_269180-t26_1-p1	1334	K	1.86	0.00117731	Up	MIF4G domain-containing protein GN=TGME49_269180	--	1	1.54278e-24	118.09	3	VAETAGPQK(1)PAGCYAAVVAASQPAQAPR	-1.127	0.588	0.592	0.603	1.09	1.259	1.31		1.032	1.179
Biological Process	GO:1901576	4	organic substance biosynthetic process	1.44	0.071945	TGME49_268850-t26_1-p1	141	K	2.142	0.00398177	Up	enolase 2 GN=TGME49_268850	--	1	2.13693e-35	189.61	2	SK(1)LGANAILAVSMACCR	-0.8657	0.53	0.592	0.572	1.278	1.192	1.283	0.96	1.208	1.46
Biological Process	GO:1901576	4	organic substance biosynthetic process	1.44	0.071945	TGME49_263870-t26_1-p1	551	K	1.617	0.00159029	Up	glutamate-tRNA ligase GN=TGME49_263870	--	1	0.000784952	83.214	2	LCFVK(1)TLLSK	-1.2015	0.84	0.839	0.797	0.799		0.812	1.222	1.494	1.288
Biological Process	GO:1901576	4	organic substance biosynthetic process	1.44	0.071945	TGME49_236040-t26_1-p1	206	K	1.505	0.0479818	Up	fructose-1,6-bisphosphate aldolase GN=TGME49_236040	--	1	0.018317	126.29	2	K(1)YYEAGAR	0.5197	0.899	0.578	0.666		1.354	1.277	0.924	1.141	1.16
Biological Process	GO:1901576	4	organic substance biosynthetic process	1.44	0.071945	TGME49_232230-t26_1-p1	56	K	1.965	0.000382571	Up	ribosomal protein RPL30 GN=TGME49_232230	--	1	0.000588781	87.251	2	K(1)SEIEYYAMLSK	1.8723	0.73	0.772	0.701	1.018	1.043	1.055	1.421	1.465
Biological Process	GO:1901576	4	organic substance biosynthetic process	1.44	0.071945	TGME49_232230-t26_1-p1	43	K	2.059	0.0124426	Up	ribosomal protein RPL30 GN=TGME49_232230	--	1	1.65069e-08	71.912	2	AK(1)LIIISNNCPALR	-3.498	0.842	0.763	0.48	0.894	0.87	1.033	1.417	1.412	1.463
Biological Process	GO:1901576	4	organic substance biosynthetic process	1.44	0.071945	TGME49_217460-t26_1-p1	518	K	1.736	0.00362918	Up	glutaminyl-tRNA synthetase (GlnRS) GN=TGME49_217460	--	1	0.00645052	97.175	2	K(1)LLALVTEK	-0.90133	0.629	0.734	0.681	1.112	1.059	1.204	1.008	1.246	1.294
Biological Process	GO:1901576	4	organic substance biosynthetic process	1.44	0.071945	TGME49_205470-t26_1-p1	539	K	1.544	9.24159e-05	Up	translation elongation factor 2 family protein, putative GN=TGME49_205470	--	1	4.99372e-07	126.17	2	TDLYIK(1)SIQR	0.088318	0.784	0.827	0.814	0.964	0.916	0.908	1.251	1.198	1.294
Biological Process	GO:1901576	4	organic substance biosynthetic process	1.44	0.071945	TGME49_205470-t26_1-p1	924	K	1.901	0.00374237	Up	translation elongation factor 2 family protein, putative GN=TGME49_205470	--	1	1.36159e-05	88.42	2	GSK(1)MEELVHNIR	-0.84503	0.597	0.804	0.577	1.024	1.042	1.027	1.199	1.267	1.294
Biological Process	GO:0006732	5	coenzyme metabolic process	1.88	0.063902	TGME49_318230-t26_1-p1	220	K	2.669	0.00296527	Up	phosphoglycerate kinase PGKI GN=TGME49_318230	--	1	2.22648e-06	139.94	2	DK(1)IQLIENMLDR	1.2486	0.773	0.682	0.534	0.617	0.661	0.592	1.415	1.923	1.971
Biological Process	GO:1901576	4	organic substance biosynthetic process	1.44	0.071945	TGME49_268850-t26_1-p1	407	K	1.666	0.00216047	Up	enolase 2 GN=TGME49_268850	--	1	0.000707623	138.23	2	NK(1)WGVMVSHR	0.60308	0.834	0.828	0.689	0.965	0.921		1.304	1.221	1.391
Biological Process	GO:0044271	5	cellular nitrogen compound biosynthetic process	1.53	0.0397628	TGME49_236040-t26_1-p1	206	K	1.505	0.0479818	Up	fructose-1,6-bisphosphate aldolase GN=TGME49_236040	--	1	0.018317	126.29	2	K(1)YYEAGAR	0.5197	0.899	0.578	0.666		1.354	1.277	0.924	1.141	1.16
Biological Process	GO:0044271	5	cellular nitrogen compound biosynthetic process	1.53	0.0397628	TGME49_232230-t26_1-p1	56	K	1.965	0.000382571	Up	ribosomal protein RPL30 GN=TGME49_232230	--	1	0.000588781	87.251	2	K(1)SEIEYYAMLSK	1.8723	0.73	0.772	0.701	1.018	1.043	1.055	1.421	1.465
Biological Process	GO:0044271	5	cellular nitrogen compound biosynthetic process	1.53	0.0397628	TGME49_232230-t26_1-p1	43	K	2.059	0.0124426	Up	ribosomal protein RPL30 GN=TGME49_232230	--	1	1.65069e-08	71.912	2	AK(1)LIIISNNCPALR	-3.498	0.842	0.763	0.48	0.894	0.87	1.033	1.417	1.412	1.463
Biological Process	GO:0009161	9	ribonucleoside monophosphate metabolic process	2.33	0.0258179	TGME49_269190-t26_1-p1	769	K	1.741	0.000423934	Up	glyceraldehyde-3-phosphate dehydrogenase GAPDH2 GN=TGME49_269190	--	1	5.71967e-130	195.73	3	HAIISAPAK(1)DETTPTLVVGVNAEQDYESSMK	-3.9581	0.795	0.906	0.824	0.543		0.476	1.385	1.454	1.556
Biological Process	GO:0009161	9	ribonucleoside monophosphate metabolic process	2.33	0.0258179	TGME49_269190-t26_1-p1	861	K	2.228	0.00162209	Up	glyceraldehyde-3-phosphate dehydrogenase GAPDH2 GN=TGME49_269190	--	1	6.57159e-15	130	2	AAAGNIIPSATGAAK(1)AVAR	-2.1643		0.64	0.594		0.714		1.239	1.411	1.474
Biological Process	GO:0009161	9	ribonucleoside monophosphate metabolic process	2.33	0.0258179	TGME49_268850-t26_1-p1	407	K	1.666	0.00216047	Up	enolase 2 GN=TGME49_268850	--	1	0.000707623	138.23	2	NK(1)WGVMVSHR	0.60308	0.834	0.828	0.689	0.965	0.921		1.304	1.221	1.391
Biological Process	GO:0009161	9	ribonucleoside monophosphate metabolic process	2.33	0.0258179	TGME49_268850-t26_1-p1	141	K	2.142	0.00398177	Up	enolase 2 GN=TGME49_268850	--	1	2.13693e-35	189.61	2	SK(1)LGANAILAVSMACCR	-0.8657	0.53	0.592	0.572	1.278	1.192	1.283	0.96	1.208	1.46
Biological Process	GO:0009161	9	ribonucleoside monophosphate metabolic process	2.33	0.0258179	TGME49_236040-t26_1-p1	206	K	1.505	0.0479818	Up	fructose-1,6-bisphosphate aldolase GN=TGME49_236040	--	1	0.018317	126.29	2	K(1)YYEAGAR	0.5197	0.899	0.578	0.666		1.354	1.277	0.924	1.141	1.16
Biological Process	GO:0009165	9	nucleotide biosynthetic process	2.33	0.0258179	TGME49_318230-t26_1-p1	220	K	2.669	0.00296527	Up	phosphoglycerate kinase PGKI GN=TGME49_318230	--	1	2.22648e-06	139.94	2	DK(1)IQLIENMLDR	1.2486	0.773	0.682	0.534	0.617	0.661	0.592	1.415	1.923	1.971
Biological Process	GO:0009165	9	nucleotide biosynthetic process	2.33	0.0258179	TGME49_297060-t26_1-p1	337	K	1.542	0.0161987	Up	phosphoglycerate mutase PGMII GN=TGME49_297060	--	1	0.000455715	139.78	2	MEAVANQGK(1)AK	-3.1399	0.721		0.799	0.845	1.062	0.987	1.287	1.043	1.186
Biological Process	GO:0009165	9	nucleotide biosynthetic process	2.33	0.0258179	TGME49_297060-t26_1-p1	189	K	1.665	0.000574795	Up	phosphoglycerate mutase PGMII GN=TGME49_297060	--	1	1.23539e-19	116.06	3	HYGALQGLNK(1)AETAAK	-0.38658	0.634	0.743	0.721	0.995	1.179	1.164	1.189	1.126	1.179
Biological Process	GO:0009165	9	nucleotide biosynthetic process	2.33	0.0258179	TGME49_289690-t26_1-p1	366	K	1.524	2.62405e-05	Up	glyceraldehyde-3-phosphate dehydrogenase GAPDH1 GN=TGME49_289690	--	1	2.81104e-48	179.37	2	SAGVNIIPASTGAAK(1)AVGK	-2.2008	0.793	0.798	0.77	0.995	1.025	1.012	1.178	1.238	1.183
Biological Process	GO:0009165	9	nucleotide biosynthetic process	2.33	0.0258179	TGME49_289690-t26_1-p1	274	K	4.725	2.14913e-05	Up	glyceraldehyde-3-phosphate dehydrogenase GAPDH1 GN=TGME49_289690	--	1	3.5849e-111	200.1	3	VIMSAPPK(1)DDTPMFVMGVNNDQYK	-1.3891	0.39	0.368	0.322	0.97	0.964	0.963	1.579	1.74	1.784
Biological Process	GO:0009165	9	nucleotide biosynthetic process	2.33	0.0258179	TGME49_289690-t26_1-p1	255	K	1.723	0.00283756	Up	glyceraldehyde-3-phosphate dehydrogenase GAPDH1 GN=TGME49_289690	--	1	2.91022e-09	137.4	2	EK(1)AQAHLTNGAK	-0.94043	0.843	0.813	0.816		0.981	0.923	1.31	1.53
Biological Process	GO:0009165	9	nucleotide biosynthetic process	2.33	0.0258179	TGME49_269190-t26_1-p1	769	K	1.741	0.000423934	Up	glyceraldehyde-3-phosphate dehydrogenase GAPDH2 GN=TGME49_269190	--	1	5.71967e-130	195.73	3	HAIISAPAK(1)DETTPTLVVGVNAEQDYESSMK	-3.9581	0.795	0.906	0.824	0.543		0.476	1.385	1.454	1.556
Biological Process	GO:0009165	9	nucleotide biosynthetic process	2.33	0.0258179	TGME49_269190-t26_1-p1	861	K	2.228	0.00162209	Up	glyceraldehyde-3-phosphate dehydrogenase GAPDH2 GN=TGME49_269190	--	1	6.57159e-15	130	2	AAAGNIIPSATGAAK(1)AVAR	-2.1643		0.64	0.594		0.714		1.239	1.411	1.474
Biological Process	GO:0009165	9	nucleotide biosynthetic process	2.33	0.0258179	TGME49_268850-t26_1-p1	407	K	1.666	0.00216047	Up	enolase 2 GN=TGME49_268850	--	1	0.000707623	138.23	2	NK(1)WGVMVSHR	0.60308	0.834	0.828	0.689	0.965	0.921		1.304	1.221	1.391
Biological Process	GO:0009165	9	nucleotide biosynthetic process	2.33	0.0258179	TGME49_268850-t26_1-p1	141	K	2.142	0.00398177	Up	enolase 2 GN=TGME49_268850	--	1	2.13693e-35	189.61	2	SK(1)LGANAILAVSMACCR	-0.8657	0.53	0.592	0.572	1.278	1.192	1.283	0.96	1.208	1.46
Biological Process	GO:0009165	9	nucleotide biosynthetic process	2.33	0.0258179	TGME49_236040-t26_1-p1	206	K	1.505	0.0479818	Up	fructose-1,6-bisphosphate aldolase GN=TGME49_236040	--	1	0.018317	126.29	2	K(1)YYEAGAR	0.5197	0.899	0.578	0.666		1.354	1.277	0.924	1.141	1.16
Biological Process	GO:0006425	12	glutaminyl-tRNA aminoacylation	7	0.0196749	TGME49_263870-t26_1-p1	551	K	1.617	0.00159029	Up	glutamate-tRNA ligase GN=TGME49_263870	--	1	0.000784952	83.214	2	LCFVK(1)TLLSK	-1.2015	0.84	0.839	0.797	0.799		0.812	1.222	1.494	1.288
Biological Process	GO:0006425	12	glutaminyl-tRNA aminoacylation	7	0.0196749	TGME49_217460-t26_1-p1	518	K	1.736	0.00362918	Up	glutaminyl-tRNA synthetase (GlnRS) GN=TGME49_217460	--	1	0.00645052	97.175	2	K(1)LLALVTEK	-0.90133	0.629	0.734	0.681	1.112	1.059	1.204	1.008	1.246	1.294
Biological Process	GO:0008154	9	actin polymerization or depolymerization	7	0.0196749	TGME49_310030-t26_1-p1	126	K	1.602	0.0395933	Up	cyclase-associated protein, putative GN=TGME49_310030	--	1	1.94856e-08	107.46	3	FQVK(1)GTCHSIAIDK	-1.1502	1.18	0.711	0.752	0.824	0.72	0.717	1.38	1.334	1.521
Biological Process	GO:0009161	9	ribonucleoside monophosphate metabolic process	2.33	0.0258179	TGME49_289690-t26_1-p1	255	K	1.723	0.00283756	Up	glyceraldehyde-3-phosphate dehydrogenase GAPDH1 GN=TGME49_289690	--	1	2.91022e-09	137.4	2	EK(1)AQAHLTNGAK	-0.94043	0.843	0.813	0.816		0.981	0.923	1.31	1.53
Biological Process	GO:0008154	9	actin polymerization or depolymerization	7	0.0196749	TGME49_209030-t26_1-p1	316	K	2.74	0.00291057	Up	actin ACT1 GN=TGME49_209030	--	1	2.24146e-22	140.78	2	LTK(1)ELTSLAPSTMK	0.41233	0.457	0.508	0.417	1.246	1.292	1.305	0.933	1.45	1.404
Biological Process	GO:0009161	9	ribonucleoside monophosphate metabolic process	2.33	0.0258179	TGME49_289690-t26_1-p1	274	K	4.725	2.14913e-05	Up	glyceraldehyde-3-phosphate dehydrogenase GAPDH1 GN=TGME49_289690	--	1	3.5849e-111	200.1	3	VIMSAPPK(1)DDTPMFVMGVNNDQYK	-1.3891	0.39	0.368	0.322	0.97	0.964	0.963	1.579	1.74	1.784
Biological Process	GO:0009161	9	ribonucleoside monophosphate metabolic process	2.33	0.0258179	TGME49_297060-t26_1-p1	189	K	1.665	0.000574795	Up	phosphoglycerate mutase PGMII GN=TGME49_297060	--	1	1.23539e-19	116.06	3	HYGALQGLNK(1)AETAAK	-0.38658	0.634	0.743	0.721	0.995	1.179	1.164	1.189	1.126	1.179
Biological Process	GO:0072524	5	pyridine-containing compound metabolic process	2.21	0.0340205	TGME49_289690-t26_1-p1	255	K	1.723	0.00283756	Up	glyceraldehyde-3-phosphate dehydrogenase GAPDH1 GN=TGME49_289690	--	1	2.91022e-09	137.4	2	EK(1)AQAHLTNGAK	-0.94043	0.843	0.813	0.816		0.981	0.923	1.31	1.53
Biological Process	GO:0072524	5	pyridine-containing compound metabolic process	2.21	0.0340205	TGME49_269190-t26_1-p1	769	K	1.741	0.000423934	Up	glyceraldehyde-3-phosphate dehydrogenase GAPDH2 GN=TGME49_269190	--	1	5.71967e-130	195.73	3	HAIISAPAK(1)DETTPTLVVGVNAEQDYESSMK	-3.9581	0.795	0.906	0.824	0.543		0.476	1.385	1.454	1.556
Biological Process	GO:0072524	5	pyridine-containing compound metabolic process	2.21	0.0340205	TGME49_269190-t26_1-p1	861	K	2.228	0.00162209	Up	glyceraldehyde-3-phosphate dehydrogenase GAPDH2 GN=TGME49_269190	--	1	6.57159e-15	130	2	AAAGNIIPSATGAAK(1)AVAR	-2.1643		0.64	0.594		0.714		1.239	1.411	1.474
Biological Process	GO:0072524	5	pyridine-containing compound metabolic process	2.21	0.0340205	TGME49_268850-t26_1-p1	407	K	1.666	0.00216047	Up	enolase 2 GN=TGME49_268850	--	1	0.000707623	138.23	2	NK(1)WGVMVSHR	0.60308	0.834	0.828	0.689	0.965	0.921		1.304	1.221	1.391
Biological Process	GO:0072524	5	pyridine-containing compound metabolic process	2.21	0.0340205	TGME49_268850-t26_1-p1	141	K	2.142	0.00398177	Up	enolase 2 GN=TGME49_268850	--	1	2.13693e-35	189.61	2	SK(1)LGANAILAVSMACCR	-0.8657	0.53	0.592	0.572	1.278	1.192	1.283	0.96	1.208	1.46
Biological Process	GO:0072524	5	pyridine-containing compound metabolic process	2.21	0.0340205	TGME49_236040-t26_1-p1	206	K	1.505	0.0479818	Up	fructose-1,6-bisphosphate aldolase GN=TGME49_236040	--	1	0.018317	126.29	2	K(1)YYEAGAR	0.5197	0.899	0.578	0.666		1.354	1.277	0.924	1.141	1.16
Biological Process	GO:1901293	8	nucleoside phosphate biosynthetic process	2.33	0.0258179	TGME49_318230-t26_1-p1	220	K	2.669	0.00296527	Up	phosphoglycerate kinase PGKI GN=TGME49_318230	--	1	2.22648e-06	139.94	2	DK(1)IQLIENMLDR	1.2486	0.773	0.682	0.534	0.617	0.661	0.592	1.415	1.923	1.971
Biological Process	GO:1901293	8	nucleoside phosphate biosynthetic process	2.33	0.0258179	TGME49_297060-t26_1-p1	337	K	1.542	0.0161987	Up	phosphoglycerate mutase PGMII GN=TGME49_297060	--	1	0.000455715	139.78	2	MEAVANQGK(1)AK	-3.1399	0.721		0.799	0.845	1.062	0.987	1.287	1.043	1.186
Biological Process	GO:1901293	8	nucleoside phosphate biosynthetic process	2.33	0.0258179	TGME49_297060-t26_1-p1	189	K	1.665	0.000574795	Up	phosphoglycerate mutase PGMII GN=TGME49_297060	--	1	1.23539e-19	116.06	3	HYGALQGLNK(1)AETAAK	-0.38658	0.634	0.743	0.721	0.995	1.179	1.164	1.189	1.126	1.179
Biological Process	GO:1901293	8	nucleoside phosphate biosynthetic process	2.33	0.0258179	TGME49_289690-t26_1-p1	366	K	1.524	2.62405e-05	Up	glyceraldehyde-3-phosphate dehydrogenase GAPDH1 GN=TGME49_289690	--	1	2.81104e-48	179.37	2	SAGVNIIPASTGAAK(1)AVGK	-2.2008	0.793	0.798	0.77	0.995	1.025	1.012	1.178	1.238	1.183
Biological Process	GO:1901293	8	nucleoside phosphate biosynthetic process	2.33	0.0258179	TGME49_289690-t26_1-p1	274	K	4.725	2.14913e-05	Up	glyceraldehyde-3-phosphate dehydrogenase GAPDH1 GN=TGME49_289690	--	1	3.5849e-111	200.1	3	VIMSAPPK(1)DDTPMFVMGVNNDQYK	-1.3891	0.39	0.368	0.322	0.97	0.964	0.963	1.579	1.74	1.784
Biological Process	GO:1901293	8	nucleoside phosphate biosynthetic process	2.33	0.0258179	TGME49_289690-t26_1-p1	255	K	1.723	0.00283756	Up	glyceraldehyde-3-phosphate dehydrogenase GAPDH1 GN=TGME49_289690	--	1	2.91022e-09	137.4	2	EK(1)AQAHLTNGAK	-0.94043	0.843	0.813	0.816		0.981	0.923	1.31	1.53
Biological Process	GO:1901293	8	nucleoside phosphate biosynthetic process	2.33	0.0258179	TGME49_269190-t26_1-p1	769	K	1.741	0.000423934	Up	glyceraldehyde-3-phosphate dehydrogenase GAPDH2 GN=TGME49_269190	--	1	5.71967e-130	195.73	3	HAIISAPAK(1)DETTPTLVVGVNAEQDYESSMK	-3.9581	0.795	0.906	0.824	0.543		0.476	1.385	1.454	1.556
Biological Process	GO:1901293	8	nucleoside phosphate biosynthetic process	2.33	0.0258179	TGME49_269190-t26_1-p1	861	K	2.228	0.00162209	Up	glyceraldehyde-3-phosphate dehydrogenase GAPDH2 GN=TGME49_269190	--	1	6.57159e-15	130	2	AAAGNIIPSATGAAK(1)AVAR	-2.1643		0.64	0.594		0.714		1.239	1.411	1.474
Biological Process	GO:1901293	8	nucleoside phosphate biosynthetic process	2.33	0.0258179	TGME49_268850-t26_1-p1	407	K	1.666	0.00216047	Up	enolase 2 GN=TGME49_268850	--	1	0.000707623	138.23	2	NK(1)WGVMVSHR	0.60308	0.834	0.828	0.689	0.965	0.921		1.304	1.221	1.391
Biological Process	GO:1901293	8	nucleoside phosphate biosynthetic process	2.33	0.0258179	TGME49_268850-t26_1-p1	141	K	2.142	0.00398177	Up	enolase 2 GN=TGME49_268850	--	1	2.13693e-35	189.61	2	SK(1)LGANAILAVSMACCR	-0.8657	0.53	0.592	0.572	1.278	1.192	1.283	0.96	1.208	1.46
Biological Process	GO:1901293	8	nucleoside phosphate biosynthetic process	2.33	0.0258179	TGME49_236040-t26_1-p1	206	K	1.505	0.0479818	Up	fructose-1,6-bisphosphate aldolase GN=TGME49_236040	--	1	0.018317	126.29	2	K(1)YYEAGAR	0.5197	0.899	0.578	0.666		1.354	1.277	0.924	1.141	1.16
Biological Process	GO:0009161	9	ribonucleoside monophosphate metabolic process	2.33	0.0258179	TGME49_318230-t26_1-p1	220	K	2.669	0.00296527	Up	phosphoglycerate kinase PGKI GN=TGME49_318230	--	1	2.22648e-06	139.94	2	DK(1)IQLIENMLDR	1.2486	0.773	0.682	0.534	0.617	0.661	0.592	1.415	1.923	1.971
Biological Process	GO:0009161	9	ribonucleoside monophosphate metabolic process	2.33	0.0258179	TGME49_297060-t26_1-p1	337	K	1.542	0.0161987	Up	phosphoglycerate mutase PGMII GN=TGME49_297060	--	1	0.000455715	139.78	2	MEAVANQGK(1)AK	-3.1399	0.721		0.799	0.845	1.062	0.987	1.287	1.043	1.186
Biological Process	GO:0009161	9	ribonucleoside monophosphate metabolic process	2.33	0.0258179	TGME49_289690-t26_1-p1	366	K	1.524	2.62405e-05	Up	glyceraldehyde-3-phosphate dehydrogenase GAPDH1 GN=TGME49_289690	--	1	2.81104e-48	179.37	2	SAGVNIIPASTGAAK(1)AVGK	-2.2008	0.793	0.798	0.77	0.995	1.025	1.012	1.178	1.238	1.183
Biological Process	GO:0008154	9	actin polymerization or depolymerization	7	0.0196749	TGME49_209030-t26_1-p1	327	K	1.682	0.00124078	Up	actin ACT1 GN=TGME49_209030	--	1	3.66409e-06	102.57	2	ELTSLAPSTMK(1)IK	-1.2095		0.805	0.732	0.82	0.93	0.852	1.243	1.32	1.314
Biological Process	GO:0009260	10	ribonucleotide biosynthetic process	2.47	0.019086	TGME49_318230-t26_1-p1	220	K	2.669	0.00296527	Up	phosphoglycerate kinase PGKI GN=TGME49_318230	--	1	2.22648e-06	139.94	2	DK(1)IQLIENMLDR	1.2486	0.773	0.682	0.534	0.617	0.661	0.592	1.415	1.923	1.971
Biological Process	GO:0009260	10	ribonucleotide biosynthetic process	2.47	0.019086	TGME49_297060-t26_1-p1	337	K	1.542	0.0161987	Up	phosphoglycerate mutase PGMII GN=TGME49_297060	--	1	0.000455715	139.78	2	MEAVANQGK(1)AK	-3.1399	0.721		0.799	0.845	1.062	0.987	1.287	1.043	1.186
Biological Process	GO:0009141	8	nucleoside triphosphate metabolic process	2.47	0.019086	TGME49_289690-t26_1-p1	274	K	4.725	2.14913e-05	Up	glyceraldehyde-3-phosphate dehydrogenase GAPDH1 GN=TGME49_289690	--	1	3.5849e-111	200.1	3	VIMSAPPK(1)DDTPMFVMGVNNDQYK	-1.3891	0.39	0.368	0.322	0.97	0.964	0.963	1.579	1.74	1.784
Biological Process	GO:0009141	8	nucleoside triphosphate metabolic process	2.47	0.019086	TGME49_289690-t26_1-p1	255	K	1.723	0.00283756	Up	glyceraldehyde-3-phosphate dehydrogenase GAPDH1 GN=TGME49_289690	--	1	2.91022e-09	137.4	2	EK(1)AQAHLTNGAK	-0.94043	0.843	0.813	0.816		0.981	0.923	1.31	1.53
Biological Process	GO:0009141	8	nucleoside triphosphate metabolic process	2.47	0.019086	TGME49_269190-t26_1-p1	769	K	1.741	0.000423934	Up	glyceraldehyde-3-phosphate dehydrogenase GAPDH2 GN=TGME49_269190	--	1	5.71967e-130	195.73	3	HAIISAPAK(1)DETTPTLVVGVNAEQDYESSMK	-3.9581	0.795	0.906	0.824	0.543		0.476	1.385	1.454	1.556
Biological Process	GO:0009141	8	nucleoside triphosphate metabolic process	2.47	0.019086	TGME49_269190-t26_1-p1	861	K	2.228	0.00162209	Up	glyceraldehyde-3-phosphate dehydrogenase GAPDH2 GN=TGME49_269190	--	1	6.57159e-15	130	2	AAAGNIIPSATGAAK(1)AVAR	-2.1643		0.64	0.594		0.714		1.239	1.411	1.474
Biological Process	GO:0009141	8	nucleoside triphosphate metabolic process	2.47	0.019086	TGME49_268850-t26_1-p1	407	K	1.666	0.00216047	Up	enolase 2 GN=TGME49_268850	--	1	0.000707623	138.23	2	NK(1)WGVMVSHR	0.60308	0.834	0.828	0.689	0.965	0.921		1.304	1.221	1.391
Biological Process	GO:0009141	8	nucleoside triphosphate metabolic process	2.47	0.019086	TGME49_268850-t26_1-p1	141	K	2.142	0.00398177	Up	enolase 2 GN=TGME49_268850	--	1	2.13693e-35	189.61	2	SK(1)LGANAILAVSMACCR	-0.8657	0.53	0.592	0.572	1.278	1.192	1.283	0.96	1.208	1.46
Biological Process	GO:0009141	8	nucleoside triphosphate metabolic process	2.47	0.019086	TGME49_236040-t26_1-p1	206	K	1.505	0.0479818	Up	fructose-1,6-bisphosphate aldolase GN=TGME49_236040	--	1	0.018317	126.29	2	K(1)YYEAGAR	0.5197	0.899	0.578	0.666		1.354	1.277	0.924	1.141	1.16
Biological Process	GO:0046364	6	monosaccharide biosynthetic process	3.5	0.015404	TGME49_318230-t26_1-p1	220	K	2.669	0.00296527	Up	phosphoglycerate kinase PGKI GN=TGME49_318230	--	1	2.22648e-06	139.94	2	DK(1)IQLIENMLDR	1.2486	0.773	0.682	0.534	0.617	0.661	0.592	1.415	1.923	1.971
Biological Process	GO:0046364	6	monosaccharide biosynthetic process	3.5	0.015404	TGME49_297060-t26_1-p1	337	K	1.542	0.0161987	Up	phosphoglycerate mutase PGMII GN=TGME49_297060	--	1	0.000455715	139.78	2	MEAVANQGK(1)AK	-3.1399	0.721		0.799	0.845	1.062	0.987	1.287	1.043	1.186
Biological Process	GO:0046364	6	monosaccharide biosynthetic process	3.5	0.015404	TGME49_297060-t26_1-p1	189	K	1.665	0.000574795	Up	phosphoglycerate mutase PGMII GN=TGME49_297060	--	1	1.23539e-19	116.06	3	HYGALQGLNK(1)AETAAK	-0.38658	0.634	0.743	0.721	0.995	1.179	1.164	1.189	1.126	1.179
Biological Process	GO:0046364	6	monosaccharide biosynthetic process	3.5	0.015404	TGME49_268850-t26_1-p1	407	K	1.666	0.00216047	Up	enolase 2 GN=TGME49_268850	--	1	0.000707623	138.23	2	NK(1)WGVMVSHR	0.60308	0.834	0.828	0.689	0.965	0.921		1.304	1.221	1.391
Biological Process	GO:0046364	6	monosaccharide biosynthetic process	3.5	0.015404	TGME49_268850-t26_1-p1	141	K	2.142	0.00398177	Up	enolase 2 GN=TGME49_268850	--	1	2.13693e-35	189.61	2	SK(1)LGANAILAVSMACCR	-0.8657	0.53	0.592	0.572	1.278	1.192	1.283	0.96	1.208	1.46
Biological Process	GO:0046364	6	monosaccharide biosynthetic process	3.5	0.015404	TGME49_236040-t26_1-p1	206	K	1.505	0.0479818	Up	fructose-1,6-bisphosphate aldolase GN=TGME49_236040	--	1	0.018317	126.29	2	K(1)YYEAGAR	0.5197	0.899	0.578	0.666		1.354	1.277	0.924	1.141	1.16
Biological Process	GO:0005996	5	monosaccharide metabolic process	3.5	0.015404	TGME49_318230-t26_1-p1	220	K	2.669	0.00296527	Up	phosphoglycerate kinase PGKI GN=TGME49_318230	--	1	2.22648e-06	139.94	2	DK(1)IQLIENMLDR	1.2486	0.773	0.682	0.534	0.617	0.661	0.592	1.415	1.923	1.971
Biological Process	GO:0005996	5	monosaccharide metabolic process	3.5	0.015404	TGME49_297060-t26_1-p1	337	K	1.542	0.0161987	Up	phosphoglycerate mutase PGMII GN=TGME49_297060	--	1	0.000455715	139.78	2	MEAVANQGK(1)AK	-3.1399	0.721		0.799	0.845	1.062	0.987	1.287	1.043	1.186
Biological Process	GO:0005996	5	monosaccharide metabolic process	3.5	0.015404	TGME49_297060-t26_1-p1	189	K	1.665	0.000574795	Up	phosphoglycerate mutase PGMII GN=TGME49_297060	--	1	1.23539e-19	116.06	3	HYGALQGLNK(1)AETAAK	-0.38658	0.634	0.743	0.721	0.995	1.179	1.164	1.189	1.126	1.179
Biological Process	GO:0005996	5	monosaccharide metabolic process	3.5	0.015404	TGME49_268850-t26_1-p1	407	K	1.666	0.00216047	Up	enolase 2 GN=TGME49_268850	--	1	0.000707623	138.23	2	NK(1)WGVMVSHR	0.60308	0.834	0.828	0.689	0.965	0.921		1.304	1.221	1.391
Biological Process	GO:0005996	5	monosaccharide metabolic process	3.5	0.015404	TGME49_268850-t26_1-p1	141	K	2.142	0.00398177	Up	enolase 2 GN=TGME49_268850	--	1	2.13693e-35	189.61	2	SK(1)LGANAILAVSMACCR	-0.8657	0.53	0.592	0.572	1.278	1.192	1.283	0.96	1.208	1.46
Biological Process	GO:0005996	5	monosaccharide metabolic process	3.5	0.015404	TGME49_236040-t26_1-p1	206	K	1.505	0.0479818	Up	fructose-1,6-bisphosphate aldolase GN=TGME49_236040	--	1	0.018317	126.29	2	K(1)YYEAGAR	0.5197	0.899	0.578	0.666		1.354	1.277	0.924	1.141	1.16
Biological Process	GO:0009141	8	nucleoside triphosphate metabolic process	2.47	0.019086	TGME49_289690-t26_1-p1	366	K	1.524	2.62405e-05	Up	glyceraldehyde-3-phosphate dehydrogenase GAPDH1 GN=TGME49_289690	--	1	2.81104e-48	179.37	2	SAGVNIIPASTGAAK(1)AVGK	-2.2008	0.793	0.798	0.77	0.995	1.025	1.012	1.178	1.238	1.183
Biological Process	GO:0009141	8	nucleoside triphosphate metabolic process	2.47	0.019086	TGME49_297060-t26_1-p1	189	K	1.665	0.000574795	Up	phosphoglycerate mutase PGMII GN=TGME49_297060	--	1	1.23539e-19	116.06	3	HYGALQGLNK(1)AETAAK	-0.38658	0.634	0.743	0.721	0.995	1.179	1.164	1.189	1.126	1.179
Biological Process	GO:0009141	8	nucleoside triphosphate metabolic process	2.47	0.019086	TGME49_297060-t26_1-p1	337	K	1.542	0.0161987	Up	phosphoglycerate mutase PGMII GN=TGME49_297060	--	1	0.000455715	139.78	2	MEAVANQGK(1)AK	-3.1399	0.721		0.799	0.845	1.062	0.987	1.287	1.043	1.186
Biological Process	GO:0009141	8	nucleoside triphosphate metabolic process	2.47	0.019086	TGME49_318230-t26_1-p1	220	K	2.669	0.00296527	Up	phosphoglycerate kinase PGKI GN=TGME49_318230	--	1	2.22648e-06	139.94	2	DK(1)IQLIENMLDR	1.2486	0.773	0.682	0.534	0.617	0.661	0.592	1.415	1.923	1.971
Biological Process	GO:0009260	10	ribonucleotide biosynthetic process	2.47	0.019086	TGME49_297060-t26_1-p1	189	K	1.665	0.000574795	Up	phosphoglycerate mutase PGMII GN=TGME49_297060	--	1	1.23539e-19	116.06	3	HYGALQGLNK(1)AETAAK	-0.38658	0.634	0.743	0.721	0.995	1.179	1.164	1.189	1.126	1.179
Biological Process	GO:0009260	10	ribonucleotide biosynthetic process	2.47	0.019086	TGME49_289690-t26_1-p1	366	K	1.524	2.62405e-05	Up	glyceraldehyde-3-phosphate dehydrogenase GAPDH1 GN=TGME49_289690	--	1	2.81104e-48	179.37	2	SAGVNIIPASTGAAK(1)AVGK	-2.2008	0.793	0.798	0.77	0.995	1.025	1.012	1.178	1.238	1.183
Biological Process	GO:0009260	10	ribonucleotide biosynthetic process	2.47	0.019086	TGME49_289690-t26_1-p1	274	K	4.725	2.14913e-05	Up	glyceraldehyde-3-phosphate dehydrogenase GAPDH1 GN=TGME49_289690	--	1	3.5849e-111	200.1	3	VIMSAPPK(1)DDTPMFVMGVNNDQYK	-1.3891	0.39	0.368	0.322	0.97	0.964	0.963	1.579	1.74	1.784
Biological Process	GO:0009260	10	ribonucleotide biosynthetic process	2.47	0.019086	TGME49_289690-t26_1-p1	255	K	1.723	0.00283756	Up	glyceraldehyde-3-phosphate dehydrogenase GAPDH1 GN=TGME49_289690	--	1	2.91022e-09	137.4	2	EK(1)AQAHLTNGAK	-0.94043	0.843	0.813	0.816		0.981	0.923	1.31	1.53
Biological Process	GO:0009260	10	ribonucleotide biosynthetic process	2.47	0.019086	TGME49_269190-t26_1-p1	769	K	1.741	0.000423934	Up	glyceraldehyde-3-phosphate dehydrogenase GAPDH2 GN=TGME49_269190	--	1	5.71967e-130	195.73	3	HAIISAPAK(1)DETTPTLVVGVNAEQDYESSMK	-3.9581	0.795	0.906	0.824	0.543		0.476	1.385	1.454	1.556
Biological Process	GO:0009260	10	ribonucleotide biosynthetic process	2.47	0.019086	TGME49_269190-t26_1-p1	861	K	2.228	0.00162209	Up	glyceraldehyde-3-phosphate dehydrogenase GAPDH2 GN=TGME49_269190	--	1	6.57159e-15	130	2	AAAGNIIPSATGAAK(1)AVAR	-2.1643		0.64	0.594		0.714		1.239	1.411	1.474
Biological Process	GO:0009260	10	ribonucleotide biosynthetic process	2.47	0.019086	TGME49_268850-t26_1-p1	407	K	1.666	0.00216047	Up	enolase 2 GN=TGME49_268850	--	1	0.000707623	138.23	2	NK(1)WGVMVSHR	0.60308	0.834	0.828	0.689	0.965	0.921		1.304	1.221	1.391
Biological Process	GO:0009260	10	ribonucleotide biosynthetic process	2.47	0.019086	TGME49_268850-t26_1-p1	141	K	2.142	0.00398177	Up	enolase 2 GN=TGME49_268850	--	1	2.13693e-35	189.61	2	SK(1)LGANAILAVSMACCR	-0.8657	0.53	0.592	0.572	1.278	1.192	1.283	0.96	1.208	1.46
Biological Process	GO:0009260	10	ribonucleotide biosynthetic process	2.47	0.019086	TGME49_236040-t26_1-p1	206	K	1.505	0.0479818	Up	fructose-1,6-bisphosphate aldolase GN=TGME49_236040	--	1	0.018317	126.29	2	K(1)YYEAGAR	0.5197	0.899	0.578	0.666		1.354	1.277	0.924	1.141	1.16
Biological Process	GO:0072524	5	pyridine-containing compound metabolic process	2.21	0.0340205	TGME49_289690-t26_1-p1	274	K	4.725	2.14913e-05	Up	glyceraldehyde-3-phosphate dehydrogenase GAPDH1 GN=TGME49_289690	--	1	3.5849e-111	200.1	3	VIMSAPPK(1)DDTPMFVMGVNNDQYK	-1.3891	0.39	0.368	0.322	0.97	0.964	0.963	1.579	1.74	1.784
Biological Process	GO:0009199	9	ribonucleoside triphosphate metabolic process	2.47	0.019086	TGME49_318230-t26_1-p1	220	K	2.669	0.00296527	Up	phosphoglycerate kinase PGKI GN=TGME49_318230	--	1	2.22648e-06	139.94	2	DK(1)IQLIENMLDR	1.2486	0.773	0.682	0.534	0.617	0.661	0.592	1.415	1.923	1.971
Biological Process	GO:0009199	9	ribonucleoside triphosphate metabolic process	2.47	0.019086	TGME49_297060-t26_1-p1	189	K	1.665	0.000574795	Up	phosphoglycerate mutase PGMII GN=TGME49_297060	--	1	1.23539e-19	116.06	3	HYGALQGLNK(1)AETAAK	-0.38658	0.634	0.743	0.721	0.995	1.179	1.164	1.189	1.126	1.179
Biological Process	GO:0009199	9	ribonucleoside triphosphate metabolic process	2.47	0.019086	TGME49_289690-t26_1-p1	366	K	1.524	2.62405e-05	Up	glyceraldehyde-3-phosphate dehydrogenase GAPDH1 GN=TGME49_289690	--	1	2.81104e-48	179.37	2	SAGVNIIPASTGAAK(1)AVGK	-2.2008	0.793	0.798	0.77	0.995	1.025	1.012	1.178	1.238	1.183
Biological Process	GO:0009199	9	ribonucleoside triphosphate metabolic process	2.47	0.019086	TGME49_289690-t26_1-p1	274	K	4.725	2.14913e-05	Up	glyceraldehyde-3-phosphate dehydrogenase GAPDH1 GN=TGME49_289690	--	1	3.5849e-111	200.1	3	VIMSAPPK(1)DDTPMFVMGVNNDQYK	-1.3891	0.39	0.368	0.322	0.97	0.964	0.963	1.579	1.74	1.784
Biological Process	GO:0009199	9	ribonucleoside triphosphate metabolic process	2.47	0.019086	TGME49_289690-t26_1-p1	255	K	1.723	0.00283756	Up	glyceraldehyde-3-phosphate dehydrogenase GAPDH1 GN=TGME49_289690	--	1	2.91022e-09	137.4	2	EK(1)AQAHLTNGAK	-0.94043	0.843	0.813	0.816		0.981	0.923	1.31	1.53
Biological Process	GO:0009199	9	ribonucleoside triphosphate metabolic process	2.47	0.019086	TGME49_269190-t26_1-p1	769	K	1.741	0.000423934	Up	glyceraldehyde-3-phosphate dehydrogenase GAPDH2 GN=TGME49_269190	--	1	5.71967e-130	195.73	3	HAIISAPAK(1)DETTPTLVVGVNAEQDYESSMK	-3.9581	0.795	0.906	0.824	0.543		0.476	1.385	1.454	1.556
Biological Process	GO:0009199	9	ribonucleoside triphosphate metabolic process	2.47	0.019086	TGME49_269190-t26_1-p1	861	K	2.228	0.00162209	Up	glyceraldehyde-3-phosphate dehydrogenase GAPDH2 GN=TGME49_269190	--	1	6.57159e-15	130	2	AAAGNIIPSATGAAK(1)AVAR	-2.1643		0.64	0.594		0.714		1.239	1.411	1.474
Biological Process	GO:0009199	9	ribonucleoside triphosphate metabolic process	2.47	0.019086	TGME49_268850-t26_1-p1	407	K	1.666	0.00216047	Up	enolase 2 GN=TGME49_268850	--	1	0.000707623	138.23	2	NK(1)WGVMVSHR	0.60308	0.834	0.828	0.689	0.965	0.921		1.304	1.221	1.391
Biological Process	GO:0009199	9	ribonucleoside triphosphate metabolic process	2.47	0.019086	TGME49_268850-t26_1-p1	141	K	2.142	0.00398177	Up	enolase 2 GN=TGME49_268850	--	1	2.13693e-35	189.61	2	SK(1)LGANAILAVSMACCR	-0.8657	0.53	0.592	0.572	1.278	1.192	1.283	0.96	1.208	1.46
Biological Process	GO:0009199	9	ribonucleoside triphosphate metabolic process	2.47	0.019086	TGME49_236040-t26_1-p1	206	K	1.505	0.0479818	Up	fructose-1,6-bisphosphate aldolase GN=TGME49_236040	--	1	0.018317	126.29	2	K(1)YYEAGAR	0.5197	0.899	0.578	0.666		1.354	1.277	0.924	1.141	1.16
Biological Process	GO:0009199	9	ribonucleoside triphosphate metabolic process	2.47	0.019086	TGME49_297060-t26_1-p1	337	K	1.542	0.0161987	Up	phosphoglycerate mutase PGMII GN=TGME49_297060	--	1	0.000455715	139.78	2	MEAVANQGK(1)AK	-3.1399	0.721		0.799	0.845	1.062	0.987	1.287	1.043	1.186
Biological Process	GO:0072524	5	pyridine-containing compound metabolic process	2.21	0.0340205	TGME49_289690-t26_1-p1	366	K	1.524	2.62405e-05	Up	glyceraldehyde-3-phosphate dehydrogenase GAPDH1 GN=TGME49_289690	--	1	2.81104e-48	179.37	2	SAGVNIIPASTGAAK(1)AVGK	-2.2008	0.793	0.798	0.77	0.995	1.025	1.012	1.178	1.238	1.183
Biological Process	GO:0072524	5	pyridine-containing compound metabolic process	2.21	0.0340205	TGME49_297060-t26_1-p1	189	K	1.665	0.000574795	Up	phosphoglycerate mutase PGMII GN=TGME49_297060	--	1	1.23539e-19	116.06	3	HYGALQGLNK(1)AETAAK	-0.38658	0.634	0.743	0.721	0.995	1.179	1.164	1.189	1.126	1.179
Biological Process	GO:0072524	5	pyridine-containing compound metabolic process	2.21	0.0340205	TGME49_297060-t26_1-p1	337	K	1.542	0.0161987	Up	phosphoglycerate mutase PGMII GN=TGME49_297060	--	1	0.000455715	139.78	2	MEAVANQGK(1)AK	-3.1399	0.721		0.799	0.845	1.062	0.987	1.287	1.043	1.186
Biological Process	GO:0051186	4	cofactor metabolic process	1.93	0.0379884	TGME49_289690-t26_1-p1	366	K	1.524	2.62405e-05	Up	glyceraldehyde-3-phosphate dehydrogenase GAPDH1 GN=TGME49_289690	--	1	2.81104e-48	179.37	2	SAGVNIIPASTGAAK(1)AVGK	-2.2008	0.793	0.798	0.77	0.995	1.025	1.012	1.178	1.238	1.183
Biological Process	GO:0051186	4	cofactor metabolic process	1.93	0.0379884	TGME49_289690-t26_1-p1	274	K	4.725	2.14913e-05	Up	glyceraldehyde-3-phosphate dehydrogenase GAPDH1 GN=TGME49_289690	--	1	3.5849e-111	200.1	3	VIMSAPPK(1)DDTPMFVMGVNNDQYK	-1.3891	0.39	0.368	0.322	0.97	0.964	0.963	1.579	1.74	1.784
Biological Process	GO:0051186	4	cofactor metabolic process	1.93	0.0379884	TGME49_289690-t26_1-p1	255	K	1.723	0.00283756	Up	glyceraldehyde-3-phosphate dehydrogenase GAPDH1 GN=TGME49_289690	--	1	2.91022e-09	137.4	2	EK(1)AQAHLTNGAK	-0.94043	0.843	0.813	0.816		0.981	0.923	1.31	1.53
Biological Process	GO:0051186	4	cofactor metabolic process	1.93	0.0379884	TGME49_269190-t26_1-p1	769	K	1.741	0.000423934	Up	glyceraldehyde-3-phosphate dehydrogenase GAPDH2 GN=TGME49_269190	--	1	5.71967e-130	195.73	3	HAIISAPAK(1)DETTPTLVVGVNAEQDYESSMK	-3.9581	0.795	0.906	0.824	0.543		0.476	1.385	1.454	1.556
Biological Process	GO:0051186	4	cofactor metabolic process	1.93	0.0379884	TGME49_269190-t26_1-p1	861	K	2.228	0.00162209	Up	glyceraldehyde-3-phosphate dehydrogenase GAPDH2 GN=TGME49_269190	--	1	6.57159e-15	130	2	AAAGNIIPSATGAAK(1)AVAR	-2.1643		0.64	0.594		0.714		1.239	1.411	1.474
Biological Process	GO:0051186	4	cofactor metabolic process	1.93	0.0379884	TGME49_268850-t26_1-p1	407	K	1.666	0.00216047	Up	enolase 2 GN=TGME49_268850	--	1	0.000707623	138.23	2	NK(1)WGVMVSHR	0.60308	0.834	0.828	0.689	0.965	0.921		1.304	1.221	1.391
Biological Process	GO:0051186	4	cofactor metabolic process	1.93	0.0379884	TGME49_268850-t26_1-p1	141	K	2.142	0.00398177	Up	enolase 2 GN=TGME49_268850	--	1	2.13693e-35	189.61	2	SK(1)LGANAILAVSMACCR	-0.8657	0.53	0.592	0.572	1.278	1.192	1.283	0.96	1.208	1.46
Biological Process	GO:0051186	4	cofactor metabolic process	1.93	0.0379884	TGME49_238070-t26_1-p1	165	K	2.158	0.0151046	Up	glutaredoxin domain-containing protein GN=TGME49_238070	--	1	0.000203186	94.63	2	FSK(1)QLMGIFAEK	-1.9555	0.621	0.526		1.048	0.992	1.062	1.06	1.145	1.507
Biological Process	GO:0051186	4	cofactor metabolic process	1.93	0.0379884	TGME49_236040-t26_1-p1	206	K	1.505	0.0479818	Up	fructose-1,6-bisphosphate aldolase GN=TGME49_236040	--	1	0.018317	126.29	2	K(1)YYEAGAR	0.5197	0.899	0.578	0.666		1.354	1.277	0.924	1.141	1.16
Biological Process	GO:0051186	4	cofactor metabolic process	1.93	0.0379884	TGME49_225050-t26_1-p1	378	K	2.945	0.0311509	Up	adenosylhomocysteinase, putative GN=TGME49_225050	--	1	1.89696e-25	90.806	2	VVICGFGDVGK(1)GCAAAMK	3.7996	0.353	0.353		1.258	1.251	1.446	0.81	0.802	1.507
Biological Process	GO:0009123	8	nucleoside monophosphate metabolic process	2.21	0.0340205	TGME49_318230-t26_1-p1	220	K	2.669	0.00296527	Up	phosphoglycerate kinase PGKI GN=TGME49_318230	--	1	2.22648e-06	139.94	2	DK(1)IQLIENMLDR	1.2486	0.773	0.682	0.534	0.617	0.661	0.592	1.415	1.923	1.971
Biological Process	GO:0009123	8	nucleoside monophosphate metabolic process	2.21	0.0340205	TGME49_297060-t26_1-p1	337	K	1.542	0.0161987	Up	phosphoglycerate mutase PGMII GN=TGME49_297060	--	1	0.000455715	139.78	2	MEAVANQGK(1)AK	-3.1399	0.721		0.799	0.845	1.062	0.987	1.287	1.043	1.186
Biological Process	GO:0009123	8	nucleoside monophosphate metabolic process	2.21	0.0340205	TGME49_297060-t26_1-p1	189	K	1.665	0.000574795	Up	phosphoglycerate mutase PGMII GN=TGME49_297060	--	1	1.23539e-19	116.06	3	HYGALQGLNK(1)AETAAK	-0.38658	0.634	0.743	0.721	0.995	1.179	1.164	1.189	1.126	1.179
Biological Process	GO:0009123	8	nucleoside monophosphate metabolic process	2.21	0.0340205	TGME49_289690-t26_1-p1	366	K	1.524	2.62405e-05	Up	glyceraldehyde-3-phosphate dehydrogenase GAPDH1 GN=TGME49_289690	--	1	2.81104e-48	179.37	2	SAGVNIIPASTGAAK(1)AVGK	-2.2008	0.793	0.798	0.77	0.995	1.025	1.012	1.178	1.238	1.183
Biological Process	GO:0009123	8	nucleoside monophosphate metabolic process	2.21	0.0340205	TGME49_289690-t26_1-p1	274	K	4.725	2.14913e-05	Up	glyceraldehyde-3-phosphate dehydrogenase GAPDH1 GN=TGME49_289690	--	1	3.5849e-111	200.1	3	VIMSAPPK(1)DDTPMFVMGVNNDQYK	-1.3891	0.39	0.368	0.322	0.97	0.964	0.963	1.579	1.74	1.784
Biological Process	GO:0009123	8	nucleoside monophosphate metabolic process	2.21	0.0340205	TGME49_289690-t26_1-p1	255	K	1.723	0.00283756	Up	glyceraldehyde-3-phosphate dehydrogenase GAPDH1 GN=TGME49_289690	--	1	2.91022e-09	137.4	2	EK(1)AQAHLTNGAK	-0.94043	0.843	0.813	0.816		0.981	0.923	1.31	1.53
Biological Process	GO:0009123	8	nucleoside monophosphate metabolic process	2.21	0.0340205	TGME49_269190-t26_1-p1	769	K	1.741	0.000423934	Up	glyceraldehyde-3-phosphate dehydrogenase GAPDH2 GN=TGME49_269190	--	1	5.71967e-130	195.73	3	HAIISAPAK(1)DETTPTLVVGVNAEQDYESSMK	-3.9581	0.795	0.906	0.824	0.543		0.476	1.385	1.454	1.556
Biological Process	GO:0009123	8	nucleoside monophosphate metabolic process	2.21	0.0340205	TGME49_269190-t26_1-p1	861	K	2.228	0.00162209	Up	glyceraldehyde-3-phosphate dehydrogenase GAPDH2 GN=TGME49_269190	--	1	6.57159e-15	130	2	AAAGNIIPSATGAAK(1)AVAR	-2.1643		0.64	0.594		0.714		1.239	1.411	1.474
Biological Process	GO:0009123	8	nucleoside monophosphate metabolic process	2.21	0.0340205	TGME49_268850-t26_1-p1	407	K	1.666	0.00216047	Up	enolase 2 GN=TGME49_268850	--	1	0.000707623	138.23	2	NK(1)WGVMVSHR	0.60308	0.834	0.828	0.689	0.965	0.921		1.304	1.221	1.391
Biological Process	GO:0051186	4	cofactor metabolic process	1.93	0.0379884	TGME49_297060-t26_1-p1	189	K	1.665	0.000574795	Up	phosphoglycerate mutase PGMII GN=TGME49_297060	--	1	1.23539e-19	116.06	3	HYGALQGLNK(1)AETAAK	-0.38658	0.634	0.743	0.721	0.995	1.179	1.164	1.189	1.126	1.179
Biological Process	GO:0051186	4	cofactor metabolic process	1.93	0.0379884	TGME49_297060-t26_1-p1	337	K	1.542	0.0161987	Up	phosphoglycerate mutase PGMII GN=TGME49_297060	--	1	0.000455715	139.78	2	MEAVANQGK(1)AK	-3.1399	0.721		0.799	0.845	1.062	0.987	1.287	1.043	1.186
Biological Process	GO:0051186	4	cofactor metabolic process	1.93	0.0379884	TGME49_318230-t26_1-p1	220	K	2.669	0.00296527	Up	phosphoglycerate kinase PGKI GN=TGME49_318230	--	1	2.22648e-06	139.94	2	DK(1)IQLIENMLDR	1.2486	0.773	0.682	0.534	0.617	0.661	0.592	1.415	1.923	1.971
Biological Process	GO:0030036	7	actin cytoskeleton organization	3.5	0.0386262	TGME49_209030-t26_1-p1	327	K	1.682	0.00124078	Up	actin ACT1 GN=TGME49_209030	--	1	3.66409e-06	102.57	2	ELTSLAPSTMK(1)IK	-1.2095		0.805	0.732	0.82	0.93	0.852	1.243	1.32	1.314
Biological Process	GO:0044271	5	cellular nitrogen compound biosynthetic process	1.53	0.0397628	TGME49_217460-t26_1-p1	518	K	1.736	0.00362918	Up	glutaminyl-tRNA synthetase (GlnRS) GN=TGME49_217460	--	1	0.00645052	97.175	2	K(1)LLALVTEK	-0.90133	0.629	0.734	0.681	1.112	1.059	1.204	1.008	1.246	1.294
Biological Process	GO:0044271	5	cellular nitrogen compound biosynthetic process	1.53	0.0397628	TGME49_205470-t26_1-p1	539	K	1.544	9.24159e-05	Up	translation elongation factor 2 family protein, putative GN=TGME49_205470	--	1	4.99372e-07	126.17	2	TDLYIK(1)SIQR	0.088318	0.784	0.827	0.814	0.964	0.916	0.908	1.251	1.198	1.294
Biological Process	GO:0044271	5	cellular nitrogen compound biosynthetic process	1.53	0.0397628	TGME49_205470-t26_1-p1	924	K	1.901	0.00374237	Up	translation elongation factor 2 family protein, putative GN=TGME49_205470	--	1	1.36159e-05	88.42	2	GSK(1)MEELVHNIR	-0.84503	0.597	0.804	0.577	1.024	1.042	1.027	1.199	1.267	1.294
Biological Process	GO:0097435	5	supramolecular fiber organization	3.5	0.0386262	TGME49_310030-t26_1-p1	126	K	1.602	0.0395933	Up	cyclase-associated protein, putative GN=TGME49_310030	--	1	1.94856e-08	107.46	3	FQVK(1)GTCHSIAIDK	-1.1502	1.18	0.711	0.752	0.824	0.72	0.717	1.38	1.334	1.521
Biological Process	GO:0097435	5	supramolecular fiber organization	3.5	0.0386262	TGME49_294800-t26_1-p1	321	K	1.711	0.000189359	Up	elongation factor 1-alpha (EF-1-ALPHA), putative GN=TGME49_294800	--	1	2.59e-81	230.97	3	NDPAK(1)GCATFLAQVIVLNHPGEIK	0.62901	0.716	0.768	0.731	1.028	0.991	0.965	1.311	1.177	1.302
Biological Process	GO:0097435	5	supramolecular fiber organization	3.5	0.0386262	TGME49_294800-t26_1-p1	425	K	1.939	0.0070717	Up	elongation factor 1-alpha (EF-1-ALPHA), putative GN=TGME49_294800	--	1	3.65075e-49	195.98	2	QTVAVGVIK(1)SVEK	-0.33317	0.584	0.716	0.701	1.039	1.005	1.053	1.225	1.079	1.575
Biological Process	GO:0097435	5	supramolecular fiber organization	3.5	0.0386262	TGME49_294800-t26_1-p1	416	K	1.794	0.00494652	Up	elongation factor 1-alpha (EF-1-ALPHA), putative GN=TGME49_294800	--	1	3.53575e-06	101.43	2	DMK(1)QTVAVGVIK	0.40156	0.765	0.739	0.816	0.631	0.67	1.282	1.343	1.173	1.645
Biological Process	GO:0097435	5	supramolecular fiber organization	3.5	0.0386262	TGME49_209030-t26_1-p1	316	K	2.74	0.00291057	Up	actin ACT1 GN=TGME49_209030	--	1	2.24146e-22	140.78	2	LTK(1)ELTSLAPSTMK	0.41233	0.457	0.508	0.417	1.246	1.292	1.305	0.933	1.45	1.404
Biological Process	GO:0097435	5	supramolecular fiber organization	3.5	0.0386262	TGME49_209030-t26_1-p1	327	K	1.682	0.00124078	Up	actin ACT1 GN=TGME49_209030	--	1	3.66409e-06	102.57	2	ELTSLAPSTMK(1)IK	-1.2095		0.805	0.732	0.82	0.93	0.852	1.243	1.32	1.314
Biological Process	GO:0009123	8	nucleoside monophosphate metabolic process	2.21	0.0340205	TGME49_268850-t26_1-p1	141	K	2.142	0.00398177	Up	enolase 2 GN=TGME49_268850	--	1	2.13693e-35	189.61	2	SK(1)LGANAILAVSMACCR	-0.8657	0.53	0.592	0.572	1.278	1.192	1.283	0.96	1.208	1.46
Biological Process	GO:0030029	3	actin filament-based process	3.5	0.0386262	TGME49_310030-t26_1-p1	126	K	1.602	0.0395933	Up	cyclase-associated protein, putative GN=TGME49_310030	--	1	1.94856e-08	107.46	3	FQVK(1)GTCHSIAIDK	-1.1502	1.18	0.711	0.752	0.824	0.72	0.717	1.38	1.334	1.521
Biological Process	GO:0030029	3	actin filament-based process	3.5	0.0386262	TGME49_294800-t26_1-p1	425	K	1.939	0.0070717	Up	elongation factor 1-alpha (EF-1-ALPHA), putative GN=TGME49_294800	--	1	3.65075e-49	195.98	2	QTVAVGVIK(1)SVEK	-0.33317	0.584	0.716	0.701	1.039	1.005	1.053	1.225	1.079	1.575
Biological Process	GO:0030029	3	actin filament-based process	3.5	0.0386262	TGME49_294800-t26_1-p1	416	K	1.794	0.00494652	Up	elongation factor 1-alpha (EF-1-ALPHA), putative GN=TGME49_294800	--	1	3.53575e-06	101.43	2	DMK(1)QTVAVGVIK	0.40156	0.765	0.739	0.816	0.631	0.67	1.282	1.343	1.173	1.645
Biological Process	GO:0030029	3	actin filament-based process	3.5	0.0386262	TGME49_209030-t26_1-p1	316	K	2.74	0.00291057	Up	actin ACT1 GN=TGME49_209030	--	1	2.24146e-22	140.78	2	LTK(1)ELTSLAPSTMK	0.41233	0.457	0.508	0.417	1.246	1.292	1.305	0.933	1.45	1.404
Biological Process	GO:0030029	3	actin filament-based process	3.5	0.0386262	TGME49_209030-t26_1-p1	327	K	1.682	0.00124078	Up	actin ACT1 GN=TGME49_209030	--	1	3.66409e-06	102.57	2	ELTSLAPSTMK(1)IK	-1.2095		0.805	0.732	0.82	0.93	0.852	1.243	1.32	1.314
Biological Process	GO:0030036	7	actin cytoskeleton organization	3.5	0.0386262	TGME49_310030-t26_1-p1	126	K	1.602	0.0395933	Up	cyclase-associated protein, putative GN=TGME49_310030	--	1	1.94856e-08	107.46	3	FQVK(1)GTCHSIAIDK	-1.1502	1.18	0.711	0.752	0.824	0.72	0.717	1.38	1.334	1.521
Biological Process	GO:0030036	7	actin cytoskeleton organization	3.5	0.0386262	TGME49_294800-t26_1-p1	321	K	1.711	0.000189359	Up	elongation factor 1-alpha (EF-1-ALPHA), putative GN=TGME49_294800	--	1	2.59e-81	230.97	3	NDPAK(1)GCATFLAQVIVLNHPGEIK	0.62901	0.716	0.768	0.731	1.028	0.991	0.965	1.311	1.177	1.302
Biological Process	GO:0030036	7	actin cytoskeleton organization	3.5	0.0386262	TGME49_294800-t26_1-p1	425	K	1.939	0.0070717	Up	elongation factor 1-alpha (EF-1-ALPHA), putative GN=TGME49_294800	--	1	3.65075e-49	195.98	2	QTVAVGVIK(1)SVEK	-0.33317	0.584	0.716	0.701	1.039	1.005	1.053	1.225	1.079	1.575
Biological Process	GO:0030036	7	actin cytoskeleton organization	3.5	0.0386262	TGME49_294800-t26_1-p1	416	K	1.794	0.00494652	Up	elongation factor 1-alpha (EF-1-ALPHA), putative GN=TGME49_294800	--	1	3.53575e-06	101.43	2	DMK(1)QTVAVGVIK	0.40156	0.765	0.739	0.816	0.631	0.67	1.282	1.343	1.173	1.645
Biological Process	GO:0030036	7	actin cytoskeleton organization	3.5	0.0386262	TGME49_209030-t26_1-p1	316	K	2.74	0.00291057	Up	actin ACT1 GN=TGME49_209030	--	1	2.24146e-22	140.78	2	LTK(1)ELTSLAPSTMK	0.41233	0.457	0.508	0.417	1.246	1.292	1.305	0.933	1.45	1.404
Biological Process	GO:0030029	3	actin filament-based process	3.5	0.0386262	TGME49_294800-t26_1-p1	321	K	1.711	0.000189359	Up	elongation factor 1-alpha (EF-1-ALPHA), putative GN=TGME49_294800	--	1	2.59e-81	230.97	3	NDPAK(1)GCATFLAQVIVLNHPGEIK	0.62901	0.716	0.768	0.731	1.028	0.991	0.965	1.311	1.177	1.302
Biological Process	GO:0006734	3	NADH metabolic process	2.62	0.0886685	TGME49_297060-t26_1-p1	189	K	1.665	0.000574795	Up	phosphoglycerate mutase PGMII GN=TGME49_297060	--	1	1.23539e-19	116.06	3	HYGALQGLNK(1)AETAAK	-0.38658	0.634	0.743	0.721	0.995	1.179	1.164	1.189	1.126	1.179
Biological Process	GO:0009123	8	nucleoside monophosphate metabolic process	2.21	0.0340205	TGME49_236040-t26_1-p1	206	K	1.505	0.0479818	Up	fructose-1,6-bisphosphate aldolase GN=TGME49_236040	--	1	0.018317	126.29	2	K(1)YYEAGAR	0.5197	0.899	0.578	0.666		1.354	1.277	0.924	1.141	1.16
Biological Process	GO:0046496	10	nicotinamide nucleotide metabolic process	2.21	0.0340205	TGME49_297060-t26_1-p1	337	K	1.542	0.0161987	Up	phosphoglycerate mutase PGMII GN=TGME49_297060	--	1	0.000455715	139.78	2	MEAVANQGK(1)AK	-3.1399	0.721		0.799	0.845	1.062	0.987	1.287	1.043	1.186
Biological Process	GO:0046390	7	ribose phosphate biosynthetic process	2.21	0.0340205	TGME49_289690-t26_1-p1	274	K	4.725	2.14913e-05	Up	glyceraldehyde-3-phosphate dehydrogenase GAPDH1 GN=TGME49_289690	--	1	3.5849e-111	200.1	3	VIMSAPPK(1)DDTPMFVMGVNNDQYK	-1.3891	0.39	0.368	0.322	0.97	0.964	0.963	1.579	1.74	1.784
Biological Process	GO:0046390	7	ribose phosphate biosynthetic process	2.21	0.0340205	TGME49_289690-t26_1-p1	255	K	1.723	0.00283756	Up	glyceraldehyde-3-phosphate dehydrogenase GAPDH1 GN=TGME49_289690	--	1	2.91022e-09	137.4	2	EK(1)AQAHLTNGAK	-0.94043	0.843	0.813	0.816		0.981	0.923	1.31	1.53
Biological Process	GO:0046390	7	ribose phosphate biosynthetic process	2.21	0.0340205	TGME49_269190-t26_1-p1	769	K	1.741	0.000423934	Up	glyceraldehyde-3-phosphate dehydrogenase GAPDH2 GN=TGME49_269190	--	1	5.71967e-130	195.73	3	HAIISAPAK(1)DETTPTLVVGVNAEQDYESSMK	-3.9581	0.795	0.906	0.824	0.543		0.476	1.385	1.454	1.556
Biological Process	GO:0046390	7	ribose phosphate biosynthetic process	2.21	0.0340205	TGME49_269190-t26_1-p1	861	K	2.228	0.00162209	Up	glyceraldehyde-3-phosphate dehydrogenase GAPDH2 GN=TGME49_269190	--	1	6.57159e-15	130	2	AAAGNIIPSATGAAK(1)AVAR	-2.1643		0.64	0.594		0.714		1.239	1.411	1.474
Biological Process	GO:0046390	7	ribose phosphate biosynthetic process	2.21	0.0340205	TGME49_268850-t26_1-p1	407	K	1.666	0.00216047	Up	enolase 2 GN=TGME49_268850	--	1	0.000707623	138.23	2	NK(1)WGVMVSHR	0.60308	0.834	0.828	0.689	0.965	0.921		1.304	1.221	1.391
Biological Process	GO:0046390	7	ribose phosphate biosynthetic process	2.21	0.0340205	TGME49_268850-t26_1-p1	141	K	2.142	0.00398177	Up	enolase 2 GN=TGME49_268850	--	1	2.13693e-35	189.61	2	SK(1)LGANAILAVSMACCR	-0.8657	0.53	0.592	0.572	1.278	1.192	1.283	0.96	1.208	1.46
Biological Process	GO:0046390	7	ribose phosphate biosynthetic process	2.21	0.0340205	TGME49_236040-t26_1-p1	206	K	1.505	0.0479818	Up	fructose-1,6-bisphosphate aldolase GN=TGME49_236040	--	1	0.018317	126.29	2	K(1)YYEAGAR	0.5197	0.899	0.578	0.666		1.354	1.277	0.924	1.141	1.16
Biological Process	GO:0019362	9	pyridine nucleotide metabolic process	2.21	0.0340205	TGME49_318230-t26_1-p1	220	K	2.669	0.00296527	Up	phosphoglycerate kinase PGKI GN=TGME49_318230	--	1	2.22648e-06	139.94	2	DK(1)IQLIENMLDR	1.2486	0.773	0.682	0.534	0.617	0.661	0.592	1.415	1.923	1.971
Biological Process	GO:0019362	9	pyridine nucleotide metabolic process	2.21	0.0340205	TGME49_297060-t26_1-p1	337	K	1.542	0.0161987	Up	phosphoglycerate mutase PGMII GN=TGME49_297060	--	1	0.000455715	139.78	2	MEAVANQGK(1)AK	-3.1399	0.721		0.799	0.845	1.062	0.987	1.287	1.043	1.186
Biological Process	GO:0019362	9	pyridine nucleotide metabolic process	2.21	0.0340205	TGME49_297060-t26_1-p1	189	K	1.665	0.000574795	Up	phosphoglycerate mutase PGMII GN=TGME49_297060	--	1	1.23539e-19	116.06	3	HYGALQGLNK(1)AETAAK	-0.38658	0.634	0.743	0.721	0.995	1.179	1.164	1.189	1.126	1.179
Biological Process	GO:0019362	9	pyridine nucleotide metabolic process	2.21	0.0340205	TGME49_289690-t26_1-p1	366	K	1.524	2.62405e-05	Up	glyceraldehyde-3-phosphate dehydrogenase GAPDH1 GN=TGME49_289690	--	1	2.81104e-48	179.37	2	SAGVNIIPASTGAAK(1)AVGK	-2.2008	0.793	0.798	0.77	0.995	1.025	1.012	1.178	1.238	1.183
Biological Process	GO:0019362	9	pyridine nucleotide metabolic process	2.21	0.0340205	TGME49_289690-t26_1-p1	274	K	4.725	2.14913e-05	Up	glyceraldehyde-3-phosphate dehydrogenase GAPDH1 GN=TGME49_289690	--	1	3.5849e-111	200.1	3	VIMSAPPK(1)DDTPMFVMGVNNDQYK	-1.3891	0.39	0.368	0.322	0.97	0.964	0.963	1.579	1.74	1.784
Biological Process	GO:0019362	9	pyridine nucleotide metabolic process	2.21	0.0340205	TGME49_289690-t26_1-p1	255	K	1.723	0.00283756	Up	glyceraldehyde-3-phosphate dehydrogenase GAPDH1 GN=TGME49_289690	--	1	2.91022e-09	137.4	2	EK(1)AQAHLTNGAK	-0.94043	0.843	0.813	0.816		0.981	0.923	1.31	1.53
Biological Process	GO:0019362	9	pyridine nucleotide metabolic process	2.21	0.0340205	TGME49_269190-t26_1-p1	769	K	1.741	0.000423934	Up	glyceraldehyde-3-phosphate dehydrogenase GAPDH2 GN=TGME49_269190	--	1	5.71967e-130	195.73	3	HAIISAPAK(1)DETTPTLVVGVNAEQDYESSMK	-3.9581	0.795	0.906	0.824	0.543		0.476	1.385	1.454	1.556
Biological Process	GO:0019362	9	pyridine nucleotide metabolic process	2.21	0.0340205	TGME49_269190-t26_1-p1	861	K	2.228	0.00162209	Up	glyceraldehyde-3-phosphate dehydrogenase GAPDH2 GN=TGME49_269190	--	1	6.57159e-15	130	2	AAAGNIIPSATGAAK(1)AVAR	-2.1643		0.64	0.594		0.714		1.239	1.411	1.474
Biological Process	GO:0019362	9	pyridine nucleotide metabolic process	2.21	0.0340205	TGME49_268850-t26_1-p1	407	K	1.666	0.00216047	Up	enolase 2 GN=TGME49_268850	--	1	0.000707623	138.23	2	NK(1)WGVMVSHR	0.60308	0.834	0.828	0.689	0.965	0.921		1.304	1.221	1.391
Biological Process	GO:0019362	9	pyridine nucleotide metabolic process	2.21	0.0340205	TGME49_268850-t26_1-p1	141	K	2.142	0.00398177	Up	enolase 2 GN=TGME49_268850	--	1	2.13693e-35	189.61	2	SK(1)LGANAILAVSMACCR	-0.8657	0.53	0.592	0.572	1.278	1.192	1.283	0.96	1.208	1.46
Biological Process	GO:0019362	9	pyridine nucleotide metabolic process	2.21	0.0340205	TGME49_236040-t26_1-p1	206	K	1.505	0.0479818	Up	fructose-1,6-bisphosphate aldolase GN=TGME49_236040	--	1	0.018317	126.29	2	K(1)YYEAGAR	0.5197	0.899	0.578	0.666		1.354	1.277	0.924	1.141	1.16
Biological Process	GO:0072524	5	pyridine-containing compound metabolic process	2.21	0.0340205	TGME49_318230-t26_1-p1	220	K	2.669	0.00296527	Up	phosphoglycerate kinase PGKI GN=TGME49_318230	--	1	2.22648e-06	139.94	2	DK(1)IQLIENMLDR	1.2486	0.773	0.682	0.534	0.617	0.661	0.592	1.415	1.923	1.971
Biological Process	GO:0046390	7	ribose phosphate biosynthetic process	2.21	0.0340205	TGME49_289690-t26_1-p1	366	K	1.524	2.62405e-05	Up	glyceraldehyde-3-phosphate dehydrogenase GAPDH1 GN=TGME49_289690	--	1	2.81104e-48	179.37	2	SAGVNIIPASTGAAK(1)AVGK	-2.2008	0.793	0.798	0.77	0.995	1.025	1.012	1.178	1.238	1.183
Biological Process	GO:0046390	7	ribose phosphate biosynthetic process	2.21	0.0340205	TGME49_297060-t26_1-p1	189	K	1.665	0.000574795	Up	phosphoglycerate mutase PGMII GN=TGME49_297060	--	1	1.23539e-19	116.06	3	HYGALQGLNK(1)AETAAK	-0.38658	0.634	0.743	0.721	0.995	1.179	1.164	1.189	1.126	1.179
Biological Process	GO:0046390	7	ribose phosphate biosynthetic process	2.21	0.0340205	TGME49_297060-t26_1-p1	337	K	1.542	0.0161987	Up	phosphoglycerate mutase PGMII GN=TGME49_297060	--	1	0.000455715	139.78	2	MEAVANQGK(1)AK	-3.1399	0.721		0.799	0.845	1.062	0.987	1.287	1.043	1.186
Biological Process	GO:0046390	7	ribose phosphate biosynthetic process	2.21	0.0340205	TGME49_318230-t26_1-p1	220	K	2.669	0.00296527	Up	phosphoglycerate kinase PGKI GN=TGME49_318230	--	1	2.22648e-06	139.94	2	DK(1)IQLIENMLDR	1.2486	0.773	0.682	0.534	0.617	0.661	0.592	1.415	1.923	1.971
Biological Process	GO:0046496	10	nicotinamide nucleotide metabolic process	2.21	0.0340205	TGME49_297060-t26_1-p1	189	K	1.665	0.000574795	Up	phosphoglycerate mutase PGMII GN=TGME49_297060	--	1	1.23539e-19	116.06	3	HYGALQGLNK(1)AETAAK	-0.38658	0.634	0.743	0.721	0.995	1.179	1.164	1.189	1.126	1.179
Biological Process	GO:0046496	10	nicotinamide nucleotide metabolic process	2.21	0.0340205	TGME49_289690-t26_1-p1	366	K	1.524	2.62405e-05	Up	glyceraldehyde-3-phosphate dehydrogenase GAPDH1 GN=TGME49_289690	--	1	2.81104e-48	179.37	2	SAGVNIIPASTGAAK(1)AVGK	-2.2008	0.793	0.798	0.77	0.995	1.025	1.012	1.178	1.238	1.183
Biological Process	GO:0046496	10	nicotinamide nucleotide metabolic process	2.21	0.0340205	TGME49_289690-t26_1-p1	274	K	4.725	2.14913e-05	Up	glyceraldehyde-3-phosphate dehydrogenase GAPDH1 GN=TGME49_289690	--	1	3.5849e-111	200.1	3	VIMSAPPK(1)DDTPMFVMGVNNDQYK	-1.3891	0.39	0.368	0.322	0.97	0.964	0.963	1.579	1.74	1.784
Biological Process	GO:0046496	10	nicotinamide nucleotide metabolic process	2.21	0.0340205	TGME49_289690-t26_1-p1	255	K	1.723	0.00283756	Up	glyceraldehyde-3-phosphate dehydrogenase GAPDH1 GN=TGME49_289690	--	1	2.91022e-09	137.4	2	EK(1)AQAHLTNGAK	-0.94043	0.843	0.813	0.816		0.981	0.923	1.31	1.53
Biological Process	GO:0046496	10	nicotinamide nucleotide metabolic process	2.21	0.0340205	TGME49_269190-t26_1-p1	769	K	1.741	0.000423934	Up	glyceraldehyde-3-phosphate dehydrogenase GAPDH2 GN=TGME49_269190	--	1	5.71967e-130	195.73	3	HAIISAPAK(1)DETTPTLVVGVNAEQDYESSMK	-3.9581	0.795	0.906	0.824	0.543		0.476	1.385	1.454	1.556
Biological Process	GO:0046496	10	nicotinamide nucleotide metabolic process	2.21	0.0340205	TGME49_269190-t26_1-p1	861	K	2.228	0.00162209	Up	glyceraldehyde-3-phosphate dehydrogenase GAPDH2 GN=TGME49_269190	--	1	6.57159e-15	130	2	AAAGNIIPSATGAAK(1)AVAR	-2.1643		0.64	0.594		0.714		1.239	1.411	1.474
Biological Process	GO:0046496	10	nicotinamide nucleotide metabolic process	2.21	0.0340205	TGME49_268850-t26_1-p1	407	K	1.666	0.00216047	Up	enolase 2 GN=TGME49_268850	--	1	0.000707623	138.23	2	NK(1)WGVMVSHR	0.60308	0.834	0.828	0.689	0.965	0.921		1.304	1.221	1.391
Biological Process	GO:0046496	10	nicotinamide nucleotide metabolic process	2.21	0.0340205	TGME49_268850-t26_1-p1	141	K	2.142	0.00398177	Up	enolase 2 GN=TGME49_268850	--	1	2.13693e-35	189.61	2	SK(1)LGANAILAVSMACCR	-0.8657	0.53	0.592	0.572	1.278	1.192	1.283	0.96	1.208	1.46
Biological Process	GO:0046496	10	nicotinamide nucleotide metabolic process	2.21	0.0340205	TGME49_236040-t26_1-p1	206	K	1.505	0.0479818	Up	fructose-1,6-bisphosphate aldolase GN=TGME49_236040	--	1	0.018317	126.29	2	K(1)YYEAGAR	0.5197	0.899	0.578	0.666		1.354	1.277	0.924	1.141	1.16
Biological Process	GO:0046496	10	nicotinamide nucleotide metabolic process	2.21	0.0340205	TGME49_318230-t26_1-p1	220	K	2.669	0.00296527	Up	phosphoglycerate kinase PGKI GN=TGME49_318230	--	1	2.22648e-06	139.94	2	DK(1)IQLIENMLDR	1.2486	0.773	0.682	0.534	0.617	0.661	0.592	1.415	1.923	1.971
Biological Process	GO:0006733	6	oxidoreduction coenzyme metabolic process	2.21	0.0340205	TGME49_318230-t26_1-p1	220	K	2.669	0.00296527	Up	phosphoglycerate kinase PGKI GN=TGME49_318230	--	1	2.22648e-06	139.94	2	DK(1)IQLIENMLDR	1.2486	0.773	0.682	0.534	0.617	0.661	0.592	1.415	1.923	1.971
Biological Process	GO:0006733	6	oxidoreduction coenzyme metabolic process	2.21	0.0340205	TGME49_297060-t26_1-p1	189	K	1.665	0.000574795	Up	phosphoglycerate mutase PGMII GN=TGME49_297060	--	1	1.23539e-19	116.06	3	HYGALQGLNK(1)AETAAK	-0.38658	0.634	0.743	0.721	0.995	1.179	1.164	1.189	1.126	1.179
Biological Process	GO:0006733	6	oxidoreduction coenzyme metabolic process	2.21	0.0340205	TGME49_289690-t26_1-p1	366	K	1.524	2.62405e-05	Up	glyceraldehyde-3-phosphate dehydrogenase GAPDH1 GN=TGME49_289690	--	1	2.81104e-48	179.37	2	SAGVNIIPASTGAAK(1)AVGK	-2.2008	0.793	0.798	0.77	0.995	1.025	1.012	1.178	1.238	1.183
Biological Process	GO:0006733	6	oxidoreduction coenzyme metabolic process	2.21	0.0340205	TGME49_289690-t26_1-p1	274	K	4.725	2.14913e-05	Up	glyceraldehyde-3-phosphate dehydrogenase GAPDH1 GN=TGME49_289690	--	1	3.5849e-111	200.1	3	VIMSAPPK(1)DDTPMFVMGVNNDQYK	-1.3891	0.39	0.368	0.322	0.97	0.964	0.963	1.579	1.74	1.784
Biological Process	GO:0006733	6	oxidoreduction coenzyme metabolic process	2.21	0.0340205	TGME49_289690-t26_1-p1	255	K	1.723	0.00283756	Up	glyceraldehyde-3-phosphate dehydrogenase GAPDH1 GN=TGME49_289690	--	1	2.91022e-09	137.4	2	EK(1)AQAHLTNGAK	-0.94043	0.843	0.813	0.816		0.981	0.923	1.31	1.53
Biological Process	GO:0006733	6	oxidoreduction coenzyme metabolic process	2.21	0.0340205	TGME49_269190-t26_1-p1	769	K	1.741	0.000423934	Up	glyceraldehyde-3-phosphate dehydrogenase GAPDH2 GN=TGME49_269190	--	1	5.71967e-130	195.73	3	HAIISAPAK(1)DETTPTLVVGVNAEQDYESSMK	-3.9581	0.795	0.906	0.824	0.543		0.476	1.385	1.454	1.556
Biological Process	GO:0006733	6	oxidoreduction coenzyme metabolic process	2.21	0.0340205	TGME49_269190-t26_1-p1	861	K	2.228	0.00162209	Up	glyceraldehyde-3-phosphate dehydrogenase GAPDH2 GN=TGME49_269190	--	1	6.57159e-15	130	2	AAAGNIIPSATGAAK(1)AVAR	-2.1643		0.64	0.594		0.714		1.239	1.411	1.474
Biological Process	GO:0006733	6	oxidoreduction coenzyme metabolic process	2.21	0.0340205	TGME49_268850-t26_1-p1	407	K	1.666	0.00216047	Up	enolase 2 GN=TGME49_268850	--	1	0.000707623	138.23	2	NK(1)WGVMVSHR	0.60308	0.834	0.828	0.689	0.965	0.921		1.304	1.221	1.391
Biological Process	GO:0006733	6	oxidoreduction coenzyme metabolic process	2.21	0.0340205	TGME49_268850-t26_1-p1	141	K	2.142	0.00398177	Up	enolase 2 GN=TGME49_268850	--	1	2.13693e-35	189.61	2	SK(1)LGANAILAVSMACCR	-0.8657	0.53	0.592	0.572	1.278	1.192	1.283	0.96	1.208	1.46
Biological Process	GO:0006733	6	oxidoreduction coenzyme metabolic process	2.21	0.0340205	TGME49_236040-t26_1-p1	206	K	1.505	0.0479818	Up	fructose-1,6-bisphosphate aldolase GN=TGME49_236040	--	1	0.018317	126.29	2	K(1)YYEAGAR	0.5197	0.899	0.578	0.666		1.354	1.277	0.924	1.141	1.16
Biological Process	GO:0006733	6	oxidoreduction coenzyme metabolic process	2.21	0.0340205	TGME49_297060-t26_1-p1	337	K	1.542	0.0161987	Up	phosphoglycerate mutase PGMII GN=TGME49_297060	--	1	0.000455715	139.78	2	MEAVANQGK(1)AK	-3.1399	0.721		0.799	0.845	1.062	0.987	1.287	1.043	1.186
Biological Process	GO:0016051	5	carbohydrate biosynthetic process	3.5	0.015404	TGME49_318230-t26_1-p1	220	K	2.669	0.00296527	Up	phosphoglycerate kinase PGKI GN=TGME49_318230	--	1	2.22648e-06	139.94	2	DK(1)IQLIENMLDR	1.2486	0.773	0.682	0.534	0.617	0.661	0.592	1.415	1.923	1.971
Biological Process	GO:0006734	3	NADH metabolic process	2.62	0.0886685	TGME49_297060-t26_1-p1	337	K	1.542	0.0161987	Up	phosphoglycerate mutase PGMII GN=TGME49_297060	--	1	0.000455715	139.78	2	MEAVANQGK(1)AK	-3.1399	0.721		0.799	0.845	1.062	0.987	1.287	1.043	1.186
Biological Process	GO:0090407	6	organophosphate biosynthetic process	1.91	0.0946165	TGME49_268850-t26_1-p1	141	K	2.142	0.00398177	Up	enolase 2 GN=TGME49_268850	--	1	2.13693e-35	189.61	2	SK(1)LGANAILAVSMACCR	-0.8657	0.53	0.592	0.572	1.278	1.192	1.283	0.96	1.208	1.46
Biological Process	GO:1901564	4	organonitrogen compound metabolic process	1.15	0.357988	TGME49_232230-t26_1-p1	43	K	2.059	0.0124426	Up	ribosomal protein RPL30 GN=TGME49_232230	--	1	1.65069e-08	71.912	2	AK(1)LIIISNNCPALR	-3.498	0.842	0.763	0.48	0.894	0.87	1.033	1.417	1.412	1.463
Biological Process	GO:1901564	4	organonitrogen compound metabolic process	1.15	0.357988	TGME49_225050-t26_1-p1	378	K	2.945	0.0311509	Up	adenosylhomocysteinase, putative GN=TGME49_225050	--	1	1.89696e-25	90.806	2	VVICGFGDVGK(1)GCAAAMK	3.7996	0.353	0.353		1.258	1.251	1.446	0.81	0.802	1.507
Biological Process	GO:1901564	4	organonitrogen compound metabolic process	1.15	0.357988	TGME49_217460-t26_1-p1	518	K	1.736	0.00362918	Up	glutaminyl-tRNA synthetase (GlnRS) GN=TGME49_217460	--	1	0.00645052	97.175	2	K(1)LLALVTEK	-0.90133	0.629	0.734	0.681	1.112	1.059	1.204	1.008	1.246	1.294
Biological Process	GO:1901564	4	organonitrogen compound metabolic process	1.15	0.357988	TGME49_205700-t26_1-p1	314	K	2.079	0.00456187	Up	cyclophilin precursor GN=TGME49_205700	--	1	8.80847e-10	86.135	2	HVVFGK(1)VVAGQEVVK	-2.2236		0.776	0.618	0.898	0.774	0.72	1.439	1.368	1.541
Biological Process	GO:1901564	4	organonitrogen compound metabolic process	1.15	0.357988	TGME49_205700-t26_1-p1	220	K	1.58	0.00698845	Up	cyclophilin precursor GN=TGME49_205700	--	1	1.65149e-25	194.83	2	ALCTGEK(1)GTGR	-0.54838	0.752	0.746	0.724	1.126		1.204	1.069	1.059	1.383
Biological Process	GO:1901564	4	organonitrogen compound metabolic process	1.15	0.357988	TGME49_205470-t26_1-p1	539	K	1.544	9.24159e-05	Up	translation elongation factor 2 family protein, putative GN=TGME49_205470	--	1	4.99372e-07	126.17	2	TDLYIK(1)SIQR	0.088318	0.784	0.827	0.814	0.964	0.916	0.908	1.251	1.198	1.294
Biological Process	GO:1901564	4	organonitrogen compound metabolic process	1.15	0.357988	TGME49_205470-t26_1-p1	924	K	1.901	0.00374237	Up	translation elongation factor 2 family protein, putative GN=TGME49_205470	--	1	1.36159e-05	88.42	2	GSK(1)MEELVHNIR	-0.84503	0.597	0.804	0.577	1.024	1.042	1.027	1.199	1.267	1.294
Biological Process	GO:0006790	4	sulfur compound metabolic process	1.75	0.320118	TGME49_238070-t26_1-p1	165	K	2.158	0.0151046	Up	glutaredoxin domain-containing protein GN=TGME49_238070	--	1	0.000203186	94.63	2	FSK(1)QLMGIFAEK	-1.9555	0.621	0.526		1.048	0.992	1.062	1.06	1.145	1.507
Biological Process	GO:0006790	4	sulfur compound metabolic process	1.75	0.320118	TGME49_225050-t26_1-p1	378	K	2.945	0.0311509	Up	adenosylhomocysteinase, putative GN=TGME49_225050	--	1	1.89696e-25	90.806	2	VVICGFGDVGK(1)GCAAAMK	3.7996	0.353	0.353		1.258	1.251	1.446	0.81	0.802	1.507
Biological Process	GO:0034248	6	regulation of cellular amide metabolic process	1.87	0.235163	TGME49_312990-t26_1-p1	361	K	4.184	7.42988e-05	Up	DEAD/DEAH box ATP-dependent RNA helicase GN=TGME49_312990	--	1	5.67839e-58	196.14	3	FHDELFNYIDLPTTCIHGK(1)K	-1.5702	0.46	0.499	0.499	0.533	0.472	0.539	1.747	2.045	2.308
Biological Process	GO:0034248	6	regulation of cellular amide metabolic process	1.87	0.235163	TGME49_297060-t26_1-p1	337	K	1.542	0.0161987	Up	phosphoglycerate mutase PGMII GN=TGME49_297060	--	1	0.000455715	139.78	2	MEAVANQGK(1)AK	-3.1399	0.721		0.799	0.845	1.062	0.987	1.287	1.043	1.186
Biological Process	GO:0034248	6	regulation of cellular amide metabolic process	1.87	0.235163	TGME49_297060-t26_1-p1	189	K	1.665	0.000574795	Up	phosphoglycerate mutase PGMII GN=TGME49_297060	--	1	1.23539e-19	116.06	3	HYGALQGLNK(1)AETAAK	-0.38658	0.634	0.743	0.721	0.995	1.179	1.164	1.189	1.126	1.179
Biological Process	GO:0034248	6	regulation of cellular amide metabolic process	1.87	0.235163	TGME49_269180-t26_1-p1	1334	K	1.86	0.00117731	Up	MIF4G domain-containing protein GN=TGME49_269180	--	1	1.54278e-24	118.09	3	VAETAGPQK(1)PAGCYAAVVAASQPAQAPR	-1.127	0.588	0.592	0.603	1.09	1.259	1.31		1.032	1.179
Biological Process	GO:0034248	6	regulation of cellular amide metabolic process	1.87	0.235163	TGME49_205470-t26_1-p1	539	K	1.544	9.24159e-05	Up	translation elongation factor 2 family protein, putative GN=TGME49_205470	--	1	4.99372e-07	126.17	2	TDLYIK(1)SIQR	0.088318	0.784	0.827	0.814	0.964	0.916	0.908	1.251	1.198	1.294
Biological Process	GO:0034248	6	regulation of cellular amide metabolic process	1.87	0.235163	TGME49_205470-t26_1-p1	924	K	1.901	0.00374237	Up	translation elongation factor 2 family protein, putative GN=TGME49_205470	--	1	1.36159e-05	88.42	2	GSK(1)MEELVHNIR	-0.84503	0.597	0.804	0.577	1.024	1.042	1.027	1.199	1.267	1.294
Biological Process	GO:0019693	6	ribose phosphate metabolic process	1.56	0.229075	TGME49_318230-t26_1-p1	220	K	2.669	0.00296527	Up	phosphoglycerate kinase PGKI GN=TGME49_318230	--	1	2.22648e-06	139.94	2	DK(1)IQLIENMLDR	1.2486	0.773	0.682	0.534	0.617	0.661	0.592	1.415	1.923	1.971
Biological Process	GO:0019693	6	ribose phosphate metabolic process	1.56	0.229075	TGME49_297060-t26_1-p1	337	K	1.542	0.0161987	Up	phosphoglycerate mutase PGMII GN=TGME49_297060	--	1	0.000455715	139.78	2	MEAVANQGK(1)AK	-3.1399	0.721		0.799	0.845	1.062	0.987	1.287	1.043	1.186
Biological Process	GO:0019693	6	ribose phosphate metabolic process	1.56	0.229075	TGME49_297060-t26_1-p1	189	K	1.665	0.000574795	Up	phosphoglycerate mutase PGMII GN=TGME49_297060	--	1	1.23539e-19	116.06	3	HYGALQGLNK(1)AETAAK	-0.38658	0.634	0.743	0.721	0.995	1.179	1.164	1.189	1.126	1.179
Biological Process	GO:0019693	6	ribose phosphate metabolic process	1.56	0.229075	TGME49_289690-t26_1-p1	366	K	1.524	2.62405e-05	Up	glyceraldehyde-3-phosphate dehydrogenase GAPDH1 GN=TGME49_289690	--	1	2.81104e-48	179.37	2	SAGVNIIPASTGAAK(1)AVGK	-2.2008	0.793	0.798	0.77	0.995	1.025	1.012	1.178	1.238	1.183
Biological Process	GO:1901564	4	organonitrogen compound metabolic process	1.15	0.357988	TGME49_232230-t26_1-p1	56	K	1.965	0.000382571	Up	ribosomal protein RPL30 GN=TGME49_232230	--	1	0.000588781	87.251	2	K(1)SEIEYYAMLSK	1.8723	0.73	0.772	0.701	1.018	1.043	1.055	1.421	1.465
Biological Process	GO:0019693	6	ribose phosphate metabolic process	1.56	0.229075	TGME49_289690-t26_1-p1	274	K	4.725	2.14913e-05	Up	glyceraldehyde-3-phosphate dehydrogenase GAPDH1 GN=TGME49_289690	--	1	3.5849e-111	200.1	3	VIMSAPPK(1)DDTPMFVMGVNNDQYK	-1.3891	0.39	0.368	0.322	0.97	0.964	0.963	1.579	1.74	1.784
Biological Process	GO:1901564	4	organonitrogen compound metabolic process	1.15	0.357988	TGME49_236040-t26_1-p1	206	K	1.505	0.0479818	Up	fructose-1,6-bisphosphate aldolase GN=TGME49_236040	--	1	0.018317	126.29	2	K(1)YYEAGAR	0.5197	0.899	0.578	0.666		1.354	1.277	0.924	1.141	1.16
Biological Process	GO:1901564	4	organonitrogen compound metabolic process	1.15	0.357988	TGME49_263870-t26_1-p1	551	K	1.617	0.00159029	Up	glutamate-tRNA ligase GN=TGME49_263870	--	1	0.000784952	83.214	2	LCFVK(1)TLLSK	-1.2015	0.84	0.839	0.797	0.799		0.812	1.222	1.494	1.288
Biological Process	GO:0019438	5	aromatic compound biosynthetic process	1.45	0.379003	TGME49_268850-t26_1-p1	141	K	2.142	0.00398177	Up	enolase 2 GN=TGME49_268850	--	1	2.13693e-35	189.61	2	SK(1)LGANAILAVSMACCR	-0.8657	0.53	0.592	0.572	1.278	1.192	1.283	0.96	1.208	1.46
Biological Process	GO:0019438	5	aromatic compound biosynthetic process	1.45	0.379003	TGME49_236040-t26_1-p1	206	K	1.505	0.0479818	Up	fructose-1,6-bisphosphate aldolase GN=TGME49_236040	--	1	0.018317	126.29	2	K(1)YYEAGAR	0.5197	0.899	0.578	0.666		1.354	1.277	0.924	1.141	1.16
Biological Process	GO:1901564	4	organonitrogen compound metabolic process	1.15	0.357988	TGME49_318230-t26_1-p1	220	K	2.669	0.00296527	Up	phosphoglycerate kinase PGKI GN=TGME49_318230	--	1	2.22648e-06	139.94	2	DK(1)IQLIENMLDR	1.2486	0.773	0.682	0.534	0.617	0.661	0.592	1.415	1.923	1.971
Biological Process	GO:1901564	4	organonitrogen compound metabolic process	1.15	0.357988	TGME49_309120-t26_1-p1	291	K	3.243	0.00866129	Up	ribosomal protein RPL4 GN=TGME49_309120	--	1	0.00132712	80.623	2	FCLYTASAFK(1)R	-1.5169	0.554	0.444		0.94		0.976		1.627	1.61
Biological Process	GO:1901564	4	organonitrogen compound metabolic process	1.15	0.357988	TGME49_297060-t26_1-p1	337	K	1.542	0.0161987	Up	phosphoglycerate mutase PGMII GN=TGME49_297060	--	1	0.000455715	139.78	2	MEAVANQGK(1)AK	-3.1399	0.721		0.799	0.845	1.062	0.987	1.287	1.043	1.186
Biological Process	GO:1901564	4	organonitrogen compound metabolic process	1.15	0.357988	TGME49_297060-t26_1-p1	189	K	1.665	0.000574795	Up	phosphoglycerate mutase PGMII GN=TGME49_297060	--	1	1.23539e-19	116.06	3	HYGALQGLNK(1)AETAAK	-0.38658	0.634	0.743	0.721	0.995	1.179	1.164	1.189	1.126	1.179
Biological Process	GO:1901564	4	organonitrogen compound metabolic process	1.15	0.357988	TGME49_289690-t26_1-p1	366	K	1.524	2.62405e-05	Up	glyceraldehyde-3-phosphate dehydrogenase GAPDH1 GN=TGME49_289690	--	1	2.81104e-48	179.37	2	SAGVNIIPASTGAAK(1)AVGK	-2.2008	0.793	0.798	0.77	0.995	1.025	1.012	1.178	1.238	1.183
Biological Process	GO:1901564	4	organonitrogen compound metabolic process	1.15	0.357988	TGME49_289690-t26_1-p1	274	K	4.725	2.14913e-05	Up	glyceraldehyde-3-phosphate dehydrogenase GAPDH1 GN=TGME49_289690	--	1	3.5849e-111	200.1	3	VIMSAPPK(1)DDTPMFVMGVNNDQYK	-1.3891	0.39	0.368	0.322	0.97	0.964	0.963	1.579	1.74	1.784
Biological Process	GO:1901564	4	organonitrogen compound metabolic process	1.15	0.357988	TGME49_289690-t26_1-p1	255	K	1.723	0.00283756	Up	glyceraldehyde-3-phosphate dehydrogenase GAPDH1 GN=TGME49_289690	--	1	2.91022e-09	137.4	2	EK(1)AQAHLTNGAK	-0.94043	0.843	0.813	0.816		0.981	0.923	1.31	1.53
Biological Process	GO:1901564	4	organonitrogen compound metabolic process	1.15	0.357988	TGME49_294800-t26_1-p1	321	K	1.711	0.000189359	Up	elongation factor 1-alpha (EF-1-ALPHA), putative GN=TGME49_294800	--	1	2.59e-81	230.97	3	NDPAK(1)GCATFLAQVIVLNHPGEIK	0.62901	0.716	0.768	0.731	1.028	0.991	0.965	1.311	1.177	1.302
Biological Process	GO:1901564	4	organonitrogen compound metabolic process	1.15	0.357988	TGME49_294800-t26_1-p1	425	K	1.939	0.0070717	Up	elongation factor 1-alpha (EF-1-ALPHA), putative GN=TGME49_294800	--	1	3.65075e-49	195.98	2	QTVAVGVIK(1)SVEK	-0.33317	0.584	0.716	0.701	1.039	1.005	1.053	1.225	1.079	1.575
Biological Process	GO:1901564	4	organonitrogen compound metabolic process	1.15	0.357988	TGME49_294800-t26_1-p1	416	K	1.794	0.00494652	Up	elongation factor 1-alpha (EF-1-ALPHA), putative GN=TGME49_294800	--	1	3.53575e-06	101.43	2	DMK(1)QTVAVGVIK	0.40156	0.765	0.739	0.816	0.631	0.67	1.282	1.343	1.173	1.645
Biological Process	GO:1901564	4	organonitrogen compound metabolic process	1.15	0.357988	TGME49_279330-t26_1-p1	325	K	2.225	0.000453839	Up	DEAD/DEAH box helicase family protein GN=TGME49_279330	--	1	1.17394e-26	206.73	4	HLGFQSVCLHGK(1)MTQPQR	-0.86413	0.566	0.731	0.636	0.943	1.18	1.306	1.393	1.425	1.483
Biological Process	GO:1901564	4	organonitrogen compound metabolic process	1.15	0.357988	TGME49_278050-t26_1-p1	115	K	2.029	0.00770899	Up	proteasome subunit alpha type 1, putative GN=TGME49_278050	--	1	4.47174e-17	99.127	2	LVLMVADK(1)SQANTQR	-2.7263	0.855	0.748	0.547	0.636	0.933	0.949	1.531	1.547	1.285
Biological Process	GO:1901564	4	organonitrogen compound metabolic process	1.15	0.357988	TGME49_269190-t26_1-p1	769	K	1.741	0.000423934	Up	glyceraldehyde-3-phosphate dehydrogenase GAPDH2 GN=TGME49_269190	--	1	5.71967e-130	195.73	3	HAIISAPAK(1)DETTPTLVVGVNAEQDYESSMK	-3.9581	0.795	0.906	0.824	0.543		0.476	1.385	1.454	1.556
Biological Process	GO:1901564	4	organonitrogen compound metabolic process	1.15	0.357988	TGME49_269190-t26_1-p1	861	K	2.228	0.00162209	Up	glyceraldehyde-3-phosphate dehydrogenase GAPDH2 GN=TGME49_269190	--	1	6.57159e-15	130	2	AAAGNIIPSATGAAK(1)AVAR	-2.1643		0.64	0.594		0.714		1.239	1.411	1.474
Biological Process	GO:1901564	4	organonitrogen compound metabolic process	1.15	0.357988	TGME49_269180-t26_1-p1	1334	K	1.86	0.00117731	Up	MIF4G domain-containing protein GN=TGME49_269180	--	1	1.54278e-24	118.09	3	VAETAGPQK(1)PAGCYAAVVAASQPAQAPR	-1.127	0.588	0.592	0.603	1.09	1.259	1.31		1.032	1.179
Biological Process	GO:1901564	4	organonitrogen compound metabolic process	1.15	0.357988	TGME49_268850-t26_1-p1	407	K	1.666	0.00216047	Up	enolase 2 GN=TGME49_268850	--	1	0.000707623	138.23	2	NK(1)WGVMVSHR	0.60308	0.834	0.828	0.689	0.965	0.921		1.304	1.221	1.391
Biological Process	GO:1901564	4	organonitrogen compound metabolic process	1.15	0.357988	TGME49_268850-t26_1-p1	141	K	2.142	0.00398177	Up	enolase 2 GN=TGME49_268850	--	1	2.13693e-35	189.61	2	SK(1)LGANAILAVSMACCR	-0.8657	0.53	0.592	0.572	1.278	1.192	1.283	0.96	1.208	1.46
Biological Process	GO:1901564	4	organonitrogen compound metabolic process	1.15	0.357988	TGME49_238070-t26_1-p1	165	K	2.158	0.0151046	Up	glutaredoxin domain-containing protein GN=TGME49_238070	--	1	0.000203186	94.63	2	FSK(1)QLMGIFAEK	-1.9555	0.621	0.526		1.048	0.992	1.062	1.06	1.145	1.507
Biological Process	GO:0019693	6	ribose phosphate metabolic process	1.56	0.229075	TGME49_289690-t26_1-p1	255	K	1.723	0.00283756	Up	glyceraldehyde-3-phosphate dehydrogenase GAPDH1 GN=TGME49_289690	--	1	2.91022e-09	137.4	2	EK(1)AQAHLTNGAK	-0.94043	0.843	0.813	0.816		0.981	0.923	1.31	1.53
Biological Process	GO:0019693	6	ribose phosphate metabolic process	1.56	0.229075	TGME49_269190-t26_1-p1	769	K	1.741	0.000423934	Up	glyceraldehyde-3-phosphate dehydrogenase GAPDH2 GN=TGME49_269190	--	1	5.71967e-130	195.73	3	HAIISAPAK(1)DETTPTLVVGVNAEQDYESSMK	-3.9581	0.795	0.906	0.824	0.543		0.476	1.385	1.454	1.556
Biological Process	GO:0019693	6	ribose phosphate metabolic process	1.56	0.229075	TGME49_269190-t26_1-p1	861	K	2.228	0.00162209	Up	glyceraldehyde-3-phosphate dehydrogenase GAPDH2 GN=TGME49_269190	--	1	6.57159e-15	130	2	AAAGNIIPSATGAAK(1)AVAR	-2.1643		0.64	0.594		0.714		1.239	1.411	1.474
Biological Process	GO:0009056	3	catabolic process	1.43	0.210099	TGME49_278050-t26_1-p1	115	K	2.029	0.00770899	Up	proteasome subunit alpha type 1, putative GN=TGME49_278050	--	1	4.47174e-17	99.127	2	LVLMVADK(1)SQANTQR	-2.7263	0.855	0.748	0.547	0.636	0.933	0.949	1.531	1.547	1.285
Biological Process	GO:0009056	3	catabolic process	1.43	0.210099	TGME49_269190-t26_1-p1	769	K	1.741	0.000423934	Up	glyceraldehyde-3-phosphate dehydrogenase GAPDH2 GN=TGME49_269190	--	1	5.71967e-130	195.73	3	HAIISAPAK(1)DETTPTLVVGVNAEQDYESSMK	-3.9581	0.795	0.906	0.824	0.543		0.476	1.385	1.454	1.556
Biological Process	GO:0009056	3	catabolic process	1.43	0.210099	TGME49_269190-t26_1-p1	861	K	2.228	0.00162209	Up	glyceraldehyde-3-phosphate dehydrogenase GAPDH2 GN=TGME49_269190	--	1	6.57159e-15	130	2	AAAGNIIPSATGAAK(1)AVAR	-2.1643		0.64	0.594		0.714		1.239	1.411	1.474
Biological Process	GO:0009056	3	catabolic process	1.43	0.210099	TGME49_268850-t26_1-p1	407	K	1.666	0.00216047	Up	enolase 2 GN=TGME49_268850	--	1	0.000707623	138.23	2	NK(1)WGVMVSHR	0.60308	0.834	0.828	0.689	0.965	0.921		1.304	1.221	1.391
Biological Process	GO:0009056	3	catabolic process	1.43	0.210099	TGME49_268850-t26_1-p1	141	K	2.142	0.00398177	Up	enolase 2 GN=TGME49_268850	--	1	2.13693e-35	189.61	2	SK(1)LGANAILAVSMACCR	-0.8657	0.53	0.592	0.572	1.278	1.192	1.283	0.96	1.208	1.46
Biological Process	GO:0009056	3	catabolic process	1.43	0.210099	TGME49_248880-t26_1-p1	253	K	2.057	0.0164131	Up	GTPase RAB7 GN=TGME49_248880	--	1	0.00135881	115.04	2	TSLMNQYVNK(1)K	-0.42689	0.872	0.611	0.754				1.397		1.67
Biological Process	GO:0009056	3	catabolic process	1.43	0.210099	TGME49_236040-t26_1-p1	206	K	1.505	0.0479818	Up	fructose-1,6-bisphosphate aldolase GN=TGME49_236040	--	1	0.018317	126.29	2	K(1)YYEAGAR	0.5197	0.899	0.578	0.666		1.354	1.277	0.924	1.141	1.16
Biological Process	GO:0002181	9	cytoplasmic translation	2.33	0.204809	TGME49_309120-t26_1-p1	291	K	3.243	0.00866129	Up	ribosomal protein RPL4 GN=TGME49_309120	--	1	0.00132712	80.623	2	FCLYTASAFK(1)R	-1.5169	0.554	0.444		0.94		0.976		1.627	1.61
Biological Process	GO:0002181	9	cytoplasmic translation	2.33	0.204809	TGME49_232230-t26_1-p1	56	K	1.965	0.000382571	Up	ribosomal protein RPL30 GN=TGME49_232230	--	1	0.000588781	87.251	2	K(1)SEIEYYAMLSK	1.8723	0.73	0.772	0.701	1.018	1.043	1.055	1.421	1.465
Biological Process	GO:0002181	9	cytoplasmic translation	2.33	0.204809	TGME49_232230-t26_1-p1	43	K	2.059	0.0124426	Up	ribosomal protein RPL30 GN=TGME49_232230	--	1	1.65069e-08	71.912	2	AK(1)LIIISNNCPALR	-3.498	0.842	0.763	0.48	0.894	0.87	1.033	1.417	1.412	1.463
Biological Process	GO:0006518	6	peptide metabolic process	1.44	0.203	TGME49_309120-t26_1-p1	291	K	3.243	0.00866129	Up	ribosomal protein RPL4 GN=TGME49_309120	--	1	0.00132712	80.623	2	FCLYTASAFK(1)R	-1.5169	0.554	0.444		0.94		0.976		1.627	1.61
Biological Process	GO:0006518	6	peptide metabolic process	1.44	0.203	TGME49_294800-t26_1-p1	321	K	1.711	0.000189359	Up	elongation factor 1-alpha (EF-1-ALPHA), putative GN=TGME49_294800	--	1	2.59e-81	230.97	3	NDPAK(1)GCATFLAQVIVLNHPGEIK	0.62901	0.716	0.768	0.731	1.028	0.991	0.965	1.311	1.177	1.302
Biological Process	GO:0006518	6	peptide metabolic process	1.44	0.203	TGME49_294800-t26_1-p1	425	K	1.939	0.0070717	Up	elongation factor 1-alpha (EF-1-ALPHA), putative GN=TGME49_294800	--	1	3.65075e-49	195.98	2	QTVAVGVIK(1)SVEK	-0.33317	0.584	0.716	0.701	1.039	1.005	1.053	1.225	1.079	1.575
Biological Process	GO:0006518	6	peptide metabolic process	1.44	0.203	TGME49_294800-t26_1-p1	416	K	1.794	0.00494652	Up	elongation factor 1-alpha (EF-1-ALPHA), putative GN=TGME49_294800	--	1	3.53575e-06	101.43	2	DMK(1)QTVAVGVIK	0.40156	0.765	0.739	0.816	0.631	0.67	1.282	1.343	1.173	1.645
Biological Process	GO:0006518	6	peptide metabolic process	1.44	0.203	TGME49_279330-t26_1-p1	325	K	2.225	0.000453839	Up	DEAD/DEAH box helicase family protein GN=TGME49_279330	--	1	1.17394e-26	206.73	4	HLGFQSVCLHGK(1)MTQPQR	-0.86413	0.566	0.731	0.636	0.943	1.18	1.306	1.393	1.425	1.483
Biological Process	GO:0006518	6	peptide metabolic process	1.44	0.203	TGME49_269180-t26_1-p1	1334	K	1.86	0.00117731	Up	MIF4G domain-containing protein GN=TGME49_269180	--	1	1.54278e-24	118.09	3	VAETAGPQK(1)PAGCYAAVVAASQPAQAPR	-1.127	0.588	0.592	0.603	1.09	1.259	1.31		1.032	1.179
Biological Process	GO:0006518	6	peptide metabolic process	1.44	0.203	TGME49_263870-t26_1-p1	551	K	1.617	0.00159029	Up	glutamate-tRNA ligase GN=TGME49_263870	--	1	0.000784952	83.214	2	LCFVK(1)TLLSK	-1.2015	0.84	0.839	0.797	0.799		0.812	1.222	1.494	1.288
Biological Process	GO:0006518	6	peptide metabolic process	1.44	0.203	TGME49_232230-t26_1-p1	56	K	1.965	0.000382571	Up	ribosomal protein RPL30 GN=TGME49_232230	--	1	0.000588781	87.251	2	K(1)SEIEYYAMLSK	1.8723	0.73	0.772	0.701	1.018	1.043	1.055	1.421	1.465
Biological Process	GO:0006518	6	peptide metabolic process	1.44	0.203	TGME49_232230-t26_1-p1	43	K	2.059	0.0124426	Up	ribosomal protein RPL30 GN=TGME49_232230	--	1	1.65069e-08	71.912	2	AK(1)LIIISNNCPALR	-3.498	0.842	0.763	0.48	0.894	0.87	1.033	1.417	1.412	1.463
Biological Process	GO:0009056	3	catabolic process	1.43	0.210099	TGME49_289690-t26_1-p1	255	K	1.723	0.00283756	Up	glyceraldehyde-3-phosphate dehydrogenase GAPDH1 GN=TGME49_289690	--	1	2.91022e-09	137.4	2	EK(1)AQAHLTNGAK	-0.94043	0.843	0.813	0.816		0.981	0.923	1.31	1.53
Biological Process	GO:0009056	3	catabolic process	1.43	0.210099	TGME49_289690-t26_1-p1	274	K	4.725	2.14913e-05	Up	glyceraldehyde-3-phosphate dehydrogenase GAPDH1 GN=TGME49_289690	--	1	3.5849e-111	200.1	3	VIMSAPPK(1)DDTPMFVMGVNNDQYK	-1.3891	0.39	0.368	0.322	0.97	0.964	0.963	1.579	1.74	1.784
Biological Process	GO:0009056	3	catabolic process	1.43	0.210099	TGME49_289690-t26_1-p1	366	K	1.524	2.62405e-05	Up	glyceraldehyde-3-phosphate dehydrogenase GAPDH1 GN=TGME49_289690	--	1	2.81104e-48	179.37	2	SAGVNIIPASTGAAK(1)AVGK	-2.2008	0.793	0.798	0.77	0.995	1.025	1.012	1.178	1.238	1.183
Biological Process	GO:0009056	3	catabolic process	1.43	0.210099	TGME49_297060-t26_1-p1	189	K	1.665	0.000574795	Up	phosphoglycerate mutase PGMII GN=TGME49_297060	--	1	1.23539e-19	116.06	3	HYGALQGLNK(1)AETAAK	-0.38658	0.634	0.743	0.721	0.995	1.179	1.164	1.189	1.126	1.179
Biological Process	GO:0019693	6	ribose phosphate metabolic process	1.56	0.229075	TGME49_268850-t26_1-p1	407	K	1.666	0.00216047	Up	enolase 2 GN=TGME49_268850	--	1	0.000707623	138.23	2	NK(1)WGVMVSHR	0.60308	0.834	0.828	0.689	0.965	0.921		1.304	1.221	1.391
Biological Process	GO:0019693	6	ribose phosphate metabolic process	1.56	0.229075	TGME49_268850-t26_1-p1	141	K	2.142	0.00398177	Up	enolase 2 GN=TGME49_268850	--	1	2.13693e-35	189.61	2	SK(1)LGANAILAVSMACCR	-0.8657	0.53	0.592	0.572	1.278	1.192	1.283	0.96	1.208	1.46
Biological Process	GO:0019693	6	ribose phosphate metabolic process	1.56	0.229075	TGME49_236040-t26_1-p1	206	K	1.505	0.0479818	Up	fructose-1,6-bisphosphate aldolase GN=TGME49_236040	--	1	0.018317	126.29	2	K(1)YYEAGAR	0.5197	0.899	0.578	0.666		1.354	1.277	0.924	1.141	1.16
Biological Process	GO:0044248	4	cellular catabolic process	1.43	0.210099	TGME49_318230-t26_1-p1	220	K	2.669	0.00296527	Up	phosphoglycerate kinase PGKI GN=TGME49_318230	--	1	2.22648e-06	139.94	2	DK(1)IQLIENMLDR	1.2486	0.773	0.682	0.534	0.617	0.661	0.592	1.415	1.923	1.971
Biological Process	GO:0044248	4	cellular catabolic process	1.43	0.210099	TGME49_312990-t26_1-p1	361	K	4.184	7.42988e-05	Up	DEAD/DEAH box ATP-dependent RNA helicase GN=TGME49_312990	--	1	5.67839e-58	196.14	3	FHDELFNYIDLPTTCIHGK(1)K	-1.5702	0.46	0.499	0.499	0.533	0.472	0.539	1.747	2.045	2.308
Biological Process	GO:0044248	4	cellular catabolic process	1.43	0.210099	TGME49_297060-t26_1-p1	337	K	1.542	0.0161987	Up	phosphoglycerate mutase PGMII GN=TGME49_297060	--	1	0.000455715	139.78	2	MEAVANQGK(1)AK	-3.1399	0.721		0.799	0.845	1.062	0.987	1.287	1.043	1.186
Biological Process	GO:0044248	4	cellular catabolic process	1.43	0.210099	TGME49_297060-t26_1-p1	189	K	1.665	0.000574795	Up	phosphoglycerate mutase PGMII GN=TGME49_297060	--	1	1.23539e-19	116.06	3	HYGALQGLNK(1)AETAAK	-0.38658	0.634	0.743	0.721	0.995	1.179	1.164	1.189	1.126	1.179
Biological Process	GO:0044248	4	cellular catabolic process	1.43	0.210099	TGME49_289690-t26_1-p1	366	K	1.524	2.62405e-05	Up	glyceraldehyde-3-phosphate dehydrogenase GAPDH1 GN=TGME49_289690	--	1	2.81104e-48	179.37	2	SAGVNIIPASTGAAK(1)AVGK	-2.2008	0.793	0.798	0.77	0.995	1.025	1.012	1.178	1.238	1.183
Biological Process	GO:0044248	4	cellular catabolic process	1.43	0.210099	TGME49_289690-t26_1-p1	274	K	4.725	2.14913e-05	Up	glyceraldehyde-3-phosphate dehydrogenase GAPDH1 GN=TGME49_289690	--	1	3.5849e-111	200.1	3	VIMSAPPK(1)DDTPMFVMGVNNDQYK	-1.3891	0.39	0.368	0.322	0.97	0.964	0.963	1.579	1.74	1.784
Biological Process	GO:0019438	5	aromatic compound biosynthetic process	1.45	0.379003	TGME49_268850-t26_1-p1	407	K	1.666	0.00216047	Up	enolase 2 GN=TGME49_268850	--	1	0.000707623	138.23	2	NK(1)WGVMVSHR	0.60308	0.834	0.828	0.689	0.965	0.921		1.304	1.221	1.391
Biological Process	GO:0044248	4	cellular catabolic process	1.43	0.210099	TGME49_289690-t26_1-p1	255	K	1.723	0.00283756	Up	glyceraldehyde-3-phosphate dehydrogenase GAPDH1 GN=TGME49_289690	--	1	2.91022e-09	137.4	2	EK(1)AQAHLTNGAK	-0.94043	0.843	0.813	0.816		0.981	0.923	1.31	1.53
Biological Process	GO:0044248	4	cellular catabolic process	1.43	0.210099	TGME49_269190-t26_1-p1	769	K	1.741	0.000423934	Up	glyceraldehyde-3-phosphate dehydrogenase GAPDH2 GN=TGME49_269190	--	1	5.71967e-130	195.73	3	HAIISAPAK(1)DETTPTLVVGVNAEQDYESSMK	-3.9581	0.795	0.906	0.824	0.543		0.476	1.385	1.454	1.556
Biological Process	GO:0044248	4	cellular catabolic process	1.43	0.210099	TGME49_269190-t26_1-p1	861	K	2.228	0.00162209	Up	glyceraldehyde-3-phosphate dehydrogenase GAPDH2 GN=TGME49_269190	--	1	6.57159e-15	130	2	AAAGNIIPSATGAAK(1)AVAR	-2.1643		0.64	0.594		0.714		1.239	1.411	1.474
Biological Process	GO:0044248	4	cellular catabolic process	1.43	0.210099	TGME49_268850-t26_1-p1	407	K	1.666	0.00216047	Up	enolase 2 GN=TGME49_268850	--	1	0.000707623	138.23	2	NK(1)WGVMVSHR	0.60308	0.834	0.828	0.689	0.965	0.921		1.304	1.221	1.391
Biological Process	GO:0044248	4	cellular catabolic process	1.43	0.210099	TGME49_268850-t26_1-p1	141	K	2.142	0.00398177	Up	enolase 2 GN=TGME49_268850	--	1	2.13693e-35	189.61	2	SK(1)LGANAILAVSMACCR	-0.8657	0.53	0.592	0.572	1.278	1.192	1.283	0.96	1.208	1.46
Biological Process	GO:0044248	4	cellular catabolic process	1.43	0.210099	TGME49_248880-t26_1-p1	253	K	2.057	0.0164131	Up	GTPase RAB7 GN=TGME49_248880	--	1	0.00135881	115.04	2	TSLMNQYVNK(1)K	-0.42689	0.872	0.611	0.754				1.397		1.67
Biological Process	GO:0044248	4	cellular catabolic process	1.43	0.210099	TGME49_236040-t26_1-p1	206	K	1.505	0.0479818	Up	fructose-1,6-bisphosphate aldolase GN=TGME49_236040	--	1	0.018317	126.29	2	K(1)YYEAGAR	0.5197	0.899	0.578	0.666		1.354	1.277	0.924	1.141	1.16
Biological Process	GO:0009056	3	catabolic process	1.43	0.210099	TGME49_318230-t26_1-p1	220	K	2.669	0.00296527	Up	phosphoglycerate kinase PGKI GN=TGME49_318230	--	1	2.22648e-06	139.94	2	DK(1)IQLIENMLDR	1.2486	0.773	0.682	0.534	0.617	0.661	0.592	1.415	1.923	1.971
Biological Process	GO:0009056	3	catabolic process	1.43	0.210099	TGME49_312990-t26_1-p1	361	K	4.184	7.42988e-05	Up	DEAD/DEAH box ATP-dependent RNA helicase GN=TGME49_312990	--	1	5.67839e-58	196.14	3	FHDELFNYIDLPTTCIHGK(1)K	-1.5702	0.46	0.499	0.499	0.533	0.472	0.539	1.747	2.045	2.308
Biological Process	GO:0009056	3	catabolic process	1.43	0.210099	TGME49_297060-t26_1-p1	337	K	1.542	0.0161987	Up	phosphoglycerate mutase PGMII GN=TGME49_297060	--	1	0.000455715	139.78	2	MEAVANQGK(1)AK	-3.1399	0.721		0.799	0.845	1.062	0.987	1.287	1.043	1.186
Biological Process	GO:0044248	4	cellular catabolic process	1.43	0.210099	TGME49_278050-t26_1-p1	115	K	2.029	0.00770899	Up	proteasome subunit alpha type 1, putative GN=TGME49_278050	--	1	4.47174e-17	99.127	2	LVLMVADK(1)SQANTQR	-2.7263	0.855	0.748	0.547	0.636	0.933	0.949	1.531	1.547	1.285
Biological Process	GO:0006518	6	peptide metabolic process	1.44	0.203	TGME49_217460-t26_1-p1	518	K	1.736	0.00362918	Up	glutaminyl-tRNA synthetase (GlnRS) GN=TGME49_217460	--	1	0.00645052	97.175	2	K(1)LLALVTEK	-0.90133	0.629	0.734	0.681	1.112	1.059	1.204	1.008	1.246	1.294
Biological Process	GO:0019438	5	aromatic compound biosynthetic process	1.45	0.379003	TGME49_269190-t26_1-p1	861	K	2.228	0.00162209	Up	glyceraldehyde-3-phosphate dehydrogenase GAPDH2 GN=TGME49_269190	--	1	6.57159e-15	130	2	AAAGNIIPSATGAAK(1)AVAR	-2.1643		0.64	0.594		0.714		1.239	1.411	1.474
Biological Process	GO:0019438	5	aromatic compound biosynthetic process	1.45	0.379003	TGME49_289690-t26_1-p1	255	K	1.723	0.00283756	Up	glyceraldehyde-3-phosphate dehydrogenase GAPDH1 GN=TGME49_289690	--	1	2.91022e-09	137.4	2	EK(1)AQAHLTNGAK	-0.94043	0.843	0.813	0.816		0.981	0.923	1.31	1.53
Biological Process	GO:0034645	6	cellular macromolecule biosynthetic process	1.22	0.468246	TGME49_309120-t26_1-p1	291	K	3.243	0.00866129	Up	ribosomal protein RPL4 GN=TGME49_309120	--	1	0.00132712	80.623	2	FCLYTASAFK(1)R	-1.5169	0.554	0.444		0.94		0.976		1.627	1.61
Biological Process	GO:0034645	6	cellular macromolecule biosynthetic process	1.22	0.468246	TGME49_294800-t26_1-p1	321	K	1.711	0.000189359	Up	elongation factor 1-alpha (EF-1-ALPHA), putative GN=TGME49_294800	--	1	2.59e-81	230.97	3	NDPAK(1)GCATFLAQVIVLNHPGEIK	0.62901	0.716	0.768	0.731	1.028	0.991	0.965	1.311	1.177	1.302
Biological Process	GO:0034645	6	cellular macromolecule biosynthetic process	1.22	0.468246	TGME49_294800-t26_1-p1	425	K	1.939	0.0070717	Up	elongation factor 1-alpha (EF-1-ALPHA), putative GN=TGME49_294800	--	1	3.65075e-49	195.98	2	QTVAVGVIK(1)SVEK	-0.33317	0.584	0.716	0.701	1.039	1.005	1.053	1.225	1.079	1.575
Biological Process	GO:0034645	6	cellular macromolecule biosynthetic process	1.22	0.468246	TGME49_294800-t26_1-p1	416	K	1.794	0.00494652	Up	elongation factor 1-alpha (EF-1-ALPHA), putative GN=TGME49_294800	--	1	3.53575e-06	101.43	2	DMK(1)QTVAVGVIK	0.40156	0.765	0.739	0.816	0.631	0.67	1.282	1.343	1.173	1.645
Biological Process	GO:0034645	6	cellular macromolecule biosynthetic process	1.22	0.468246	TGME49_279330-t26_1-p1	325	K	2.225	0.000453839	Up	DEAD/DEAH box helicase family protein GN=TGME49_279330	--	1	1.17394e-26	206.73	4	HLGFQSVCLHGK(1)MTQPQR	-0.86413	0.566	0.731	0.636	0.943	1.18	1.306	1.393	1.425	1.483
Biological Process	GO:0034645	6	cellular macromolecule biosynthetic process	1.22	0.468246	TGME49_269180-t26_1-p1	1334	K	1.86	0.00117731	Up	MIF4G domain-containing protein GN=TGME49_269180	--	1	1.54278e-24	118.09	3	VAETAGPQK(1)PAGCYAAVVAASQPAQAPR	-1.127	0.588	0.592	0.603	1.09	1.259	1.31		1.032	1.179
Biological Process	GO:0034645	6	cellular macromolecule biosynthetic process	1.22	0.468246	TGME49_263870-t26_1-p1	551	K	1.617	0.00159029	Up	glutamate-tRNA ligase GN=TGME49_263870	--	1	0.000784952	83.214	2	LCFVK(1)TLLSK	-1.2015	0.84	0.839	0.797	0.799		0.812	1.222	1.494	1.288
Biological Process	GO:0034645	6	cellular macromolecule biosynthetic process	1.22	0.468246	TGME49_232230-t26_1-p1	56	K	1.965	0.000382571	Up	ribosomal protein RPL30 GN=TGME49_232230	--	1	0.000588781	87.251	2	K(1)SEIEYYAMLSK	1.8723	0.73	0.772	0.701	1.018	1.043	1.055	1.421	1.465
Biological Process	GO:0034645	6	cellular macromolecule biosynthetic process	1.22	0.468246	TGME49_232230-t26_1-p1	43	K	2.059	0.0124426	Up	ribosomal protein RPL30 GN=TGME49_232230	--	1	1.65069e-08	71.912	2	AK(1)LIIISNNCPALR	-3.498	0.842	0.763	0.48	0.894	0.87	1.033	1.417	1.412	1.463
Biological Process	GO:0034645	6	cellular macromolecule biosynthetic process	1.22	0.468246	TGME49_217460-t26_1-p1	518	K	1.736	0.00362918	Up	glutaminyl-tRNA synthetase (GlnRS) GN=TGME49_217460	--	1	0.00645052	97.175	2	K(1)LLALVTEK	-0.90133	0.629	0.734	0.681	1.112	1.059	1.204	1.008	1.246	1.294
Biological Process	GO:0034645	6	cellular macromolecule biosynthetic process	1.22	0.468246	TGME49_205470-t26_1-p1	539	K	1.544	9.24159e-05	Up	translation elongation factor 2 family protein, putative GN=TGME49_205470	--	1	4.99372e-07	126.17	2	TDLYIK(1)SIQR	0.088318	0.784	0.827	0.814	0.964	0.916	0.908	1.251	1.198	1.294
Biological Process	GO:0034645	6	cellular macromolecule biosynthetic process	1.22	0.468246	TGME49_205470-t26_1-p1	924	K	1.901	0.00374237	Up	translation elongation factor 2 family protein, putative GN=TGME49_205470	--	1	1.36159e-05	88.42	2	GSK(1)MEELVHNIR	-0.84503	0.597	0.804	0.577	1.024	1.042	1.027	1.199	1.267	1.294
Biological Process	GO:0043603	5	cellular amide metabolic process	1.27	0.45264	TGME49_309120-t26_1-p1	291	K	3.243	0.00866129	Up	ribosomal protein RPL4 GN=TGME49_309120	--	1	0.00132712	80.623	2	FCLYTASAFK(1)R	-1.5169	0.554	0.444		0.94		0.976		1.627	1.61
Biological Process	GO:0043603	5	cellular amide metabolic process	1.27	0.45264	TGME49_294800-t26_1-p1	321	K	1.711	0.000189359	Up	elongation factor 1-alpha (EF-1-ALPHA), putative GN=TGME49_294800	--	1	2.59e-81	230.97	3	NDPAK(1)GCATFLAQVIVLNHPGEIK	0.62901	0.716	0.768	0.731	1.028	0.991	0.965	1.311	1.177	1.302
Biological Process	GO:0043603	5	cellular amide metabolic process	1.27	0.45264	TGME49_294800-t26_1-p1	425	K	1.939	0.0070717	Up	elongation factor 1-alpha (EF-1-ALPHA), putative GN=TGME49_294800	--	1	3.65075e-49	195.98	2	QTVAVGVIK(1)SVEK	-0.33317	0.584	0.716	0.701	1.039	1.005	1.053	1.225	1.079	1.575
Biological Process	GO:0043603	5	cellular amide metabolic process	1.27	0.45264	TGME49_294800-t26_1-p1	416	K	1.794	0.00494652	Up	elongation factor 1-alpha (EF-1-ALPHA), putative GN=TGME49_294800	--	1	3.53575e-06	101.43	2	DMK(1)QTVAVGVIK	0.40156	0.765	0.739	0.816	0.631	0.67	1.282	1.343	1.173	1.645
Biological Process	GO:0043603	5	cellular amide metabolic process	1.27	0.45264	TGME49_279330-t26_1-p1	325	K	2.225	0.000453839	Up	DEAD/DEAH box helicase family protein GN=TGME49_279330	--	1	1.17394e-26	206.73	4	HLGFQSVCLHGK(1)MTQPQR	-0.86413	0.566	0.731	0.636	0.943	1.18	1.306	1.393	1.425	1.483
Biological Process	GO:0043603	5	cellular amide metabolic process	1.27	0.45264	TGME49_269180-t26_1-p1	1334	K	1.86	0.00117731	Up	MIF4G domain-containing protein GN=TGME49_269180	--	1	1.54278e-24	118.09	3	VAETAGPQK(1)PAGCYAAVVAASQPAQAPR	-1.127	0.588	0.592	0.603	1.09	1.259	1.31		1.032	1.179
Biological Process	GO:0043603	5	cellular amide metabolic process	1.27	0.45264	TGME49_263870-t26_1-p1	551	K	1.617	0.00159029	Up	glutamate-tRNA ligase GN=TGME49_263870	--	1	0.000784952	83.214	2	LCFVK(1)TLLSK	-1.2015	0.84	0.839	0.797	0.799		0.812	1.222	1.494	1.288
Biological Process	GO:0009059	5	macromolecule biosynthetic process	1.22	0.468246	TGME49_205470-t26_1-p1	924	K	1.901	0.00374237	Up	translation elongation factor 2 family protein, putative GN=TGME49_205470	--	1	1.36159e-05	88.42	2	GSK(1)MEELVHNIR	-0.84503	0.597	0.804	0.577	1.024	1.042	1.027	1.199	1.267	1.294
Biological Process	GO:0043603	5	cellular amide metabolic process	1.27	0.45264	TGME49_232230-t26_1-p1	56	K	1.965	0.000382571	Up	ribosomal protein RPL30 GN=TGME49_232230	--	1	0.000588781	87.251	2	K(1)SEIEYYAMLSK	1.8723	0.73	0.772	0.701	1.018	1.043	1.055	1.421	1.465
Biological Process	GO:0009059	5	macromolecule biosynthetic process	1.22	0.468246	TGME49_205470-t26_1-p1	539	K	1.544	9.24159e-05	Up	translation elongation factor 2 family protein, putative GN=TGME49_205470	--	1	4.99372e-07	126.17	2	TDLYIK(1)SIQR	0.088318	0.784	0.827	0.814	0.964	0.916	0.908	1.251	1.198	1.294
Biological Process	GO:0009059	5	macromolecule biosynthetic process	1.22	0.468246	TGME49_232230-t26_1-p1	43	K	2.059	0.0124426	Up	ribosomal protein RPL30 GN=TGME49_232230	--	1	1.65069e-08	71.912	2	AK(1)LIIISNNCPALR	-3.498	0.842	0.763	0.48	0.894	0.87	1.033	1.417	1.412	1.463
Biological Process	GO:0010467	5	gene expression	1.24	0.473381	TGME49_294800-t26_1-p1	425	K	1.939	0.0070717	Up	elongation factor 1-alpha (EF-1-ALPHA), putative GN=TGME49_294800	--	1	3.65075e-49	195.98	2	QTVAVGVIK(1)SVEK	-0.33317	0.584	0.716	0.701	1.039	1.005	1.053	1.225	1.079	1.575
Biological Process	GO:0010467	5	gene expression	1.24	0.473381	TGME49_294800-t26_1-p1	416	K	1.794	0.00494652	Up	elongation factor 1-alpha (EF-1-ALPHA), putative GN=TGME49_294800	--	1	3.53575e-06	101.43	2	DMK(1)QTVAVGVIK	0.40156	0.765	0.739	0.816	0.631	0.67	1.282	1.343	1.173	1.645
Biological Process	GO:0010467	5	gene expression	1.24	0.473381	TGME49_279330-t26_1-p1	325	K	2.225	0.000453839	Up	DEAD/DEAH box helicase family protein GN=TGME49_279330	--	1	1.17394e-26	206.73	4	HLGFQSVCLHGK(1)MTQPQR	-0.86413	0.566	0.731	0.636	0.943	1.18	1.306	1.393	1.425	1.483
Biological Process	GO:0010467	5	gene expression	1.24	0.473381	TGME49_269180-t26_1-p1	1334	K	1.86	0.00117731	Up	MIF4G domain-containing protein GN=TGME49_269180	--	1	1.54278e-24	118.09	3	VAETAGPQK(1)PAGCYAAVVAASQPAQAPR	-1.127	0.588	0.592	0.603	1.09	1.259	1.31		1.032	1.179
Biological Process	GO:0010467	5	gene expression	1.24	0.473381	TGME49_263870-t26_1-p1	551	K	1.617	0.00159029	Up	glutamate-tRNA ligase GN=TGME49_263870	--	1	0.000784952	83.214	2	LCFVK(1)TLLSK	-1.2015	0.84	0.839	0.797	0.799		0.812	1.222	1.494	1.288
Biological Process	GO:0010467	5	gene expression	1.24	0.473381	TGME49_238070-t26_1-p1	165	K	2.158	0.0151046	Up	glutaredoxin domain-containing protein GN=TGME49_238070	--	1	0.000203186	94.63	2	FSK(1)QLMGIFAEK	-1.9555	0.621	0.526		1.048	0.992	1.062	1.06	1.145	1.507
Biological Process	GO:0010467	5	gene expression	1.24	0.473381	TGME49_232230-t26_1-p1	56	K	1.965	0.000382571	Up	ribosomal protein RPL30 GN=TGME49_232230	--	1	0.000588781	87.251	2	K(1)SEIEYYAMLSK	1.8723	0.73	0.772	0.701	1.018	1.043	1.055	1.421	1.465
Biological Process	GO:0010467	5	gene expression	1.24	0.473381	TGME49_232230-t26_1-p1	43	K	2.059	0.0124426	Up	ribosomal protein RPL30 GN=TGME49_232230	--	1	1.65069e-08	71.912	2	AK(1)LIIISNNCPALR	-3.498	0.842	0.763	0.48	0.894	0.87	1.033	1.417	1.412	1.463
Biological Process	GO:0010467	5	gene expression	1.24	0.473381	TGME49_217460-t26_1-p1	518	K	1.736	0.00362918	Up	glutaminyl-tRNA synthetase (GlnRS) GN=TGME49_217460	--	1	0.00645052	97.175	2	K(1)LLALVTEK	-0.90133	0.629	0.734	0.681	1.112	1.059	1.204	1.008	1.246	1.294
Biological Process	GO:0010467	5	gene expression	1.24	0.473381	TGME49_205470-t26_1-p1	539	K	1.544	9.24159e-05	Up	translation elongation factor 2 family protein, putative GN=TGME49_205470	--	1	4.99372e-07	126.17	2	TDLYIK(1)SIQR	0.088318	0.784	0.827	0.814	0.964	0.916	0.908	1.251	1.198	1.294
Biological Process	GO:0010467	5	gene expression	1.24	0.473381	TGME49_205470-t26_1-p1	924	K	1.901	0.00374237	Up	translation elongation factor 2 family protein, putative GN=TGME49_205470	--	1	1.36159e-05	88.42	2	GSK(1)MEELVHNIR	-0.84503	0.597	0.804	0.577	1.024	1.042	1.027	1.199	1.267	1.294
Biological Process	GO:0009059	5	macromolecule biosynthetic process	1.22	0.468246	TGME49_309120-t26_1-p1	291	K	3.243	0.00866129	Up	ribosomal protein RPL4 GN=TGME49_309120	--	1	0.00132712	80.623	2	FCLYTASAFK(1)R	-1.5169	0.554	0.444		0.94		0.976		1.627	1.61
Biological Process	GO:0009059	5	macromolecule biosynthetic process	1.22	0.468246	TGME49_294800-t26_1-p1	321	K	1.711	0.000189359	Up	elongation factor 1-alpha (EF-1-ALPHA), putative GN=TGME49_294800	--	1	2.59e-81	230.97	3	NDPAK(1)GCATFLAQVIVLNHPGEIK	0.62901	0.716	0.768	0.731	1.028	0.991	0.965	1.311	1.177	1.302
Biological Process	GO:0009059	5	macromolecule biosynthetic process	1.22	0.468246	TGME49_294800-t26_1-p1	425	K	1.939	0.0070717	Up	elongation factor 1-alpha (EF-1-ALPHA), putative GN=TGME49_294800	--	1	3.65075e-49	195.98	2	QTVAVGVIK(1)SVEK	-0.33317	0.584	0.716	0.701	1.039	1.005	1.053	1.225	1.079	1.575
Biological Process	GO:0009059	5	macromolecule biosynthetic process	1.22	0.468246	TGME49_294800-t26_1-p1	416	K	1.794	0.00494652	Up	elongation factor 1-alpha (EF-1-ALPHA), putative GN=TGME49_294800	--	1	3.53575e-06	101.43	2	DMK(1)QTVAVGVIK	0.40156	0.765	0.739	0.816	0.631	0.67	1.282	1.343	1.173	1.645
Biological Process	GO:0009059	5	macromolecule biosynthetic process	1.22	0.468246	TGME49_279330-t26_1-p1	325	K	2.225	0.000453839	Up	DEAD/DEAH box helicase family protein GN=TGME49_279330	--	1	1.17394e-26	206.73	4	HLGFQSVCLHGK(1)MTQPQR	-0.86413	0.566	0.731	0.636	0.943	1.18	1.306	1.393	1.425	1.483
Biological Process	GO:0009059	5	macromolecule biosynthetic process	1.22	0.468246	TGME49_269180-t26_1-p1	1334	K	1.86	0.00117731	Up	MIF4G domain-containing protein GN=TGME49_269180	--	1	1.54278e-24	118.09	3	VAETAGPQK(1)PAGCYAAVVAASQPAQAPR	-1.127	0.588	0.592	0.603	1.09	1.259	1.31		1.032	1.179
Biological Process	GO:0009059	5	macromolecule biosynthetic process	1.22	0.468246	TGME49_263870-t26_1-p1	551	K	1.617	0.00159029	Up	glutamate-tRNA ligase GN=TGME49_263870	--	1	0.000784952	83.214	2	LCFVK(1)TLLSK	-1.2015	0.84	0.839	0.797	0.799		0.812	1.222	1.494	1.288
Biological Process	GO:0009059	5	macromolecule biosynthetic process	1.22	0.468246	TGME49_232230-t26_1-p1	56	K	1.965	0.000382571	Up	ribosomal protein RPL30 GN=TGME49_232230	--	1	0.000588781	87.251	2	K(1)SEIEYYAMLSK	1.8723	0.73	0.772	0.701	1.018	1.043	1.055	1.421	1.465
Biological Process	GO:0009059	5	macromolecule biosynthetic process	1.22	0.468246	TGME49_217460-t26_1-p1	518	K	1.736	0.00362918	Up	glutaminyl-tRNA synthetase (GlnRS) GN=TGME49_217460	--	1	0.00645052	97.175	2	K(1)LLALVTEK	-0.90133	0.629	0.734	0.681	1.112	1.059	1.204	1.008	1.246	1.294
Biological Process	GO:0043603	5	cellular amide metabolic process	1.27	0.45264	TGME49_232230-t26_1-p1	43	K	2.059	0.0124426	Up	ribosomal protein RPL30 GN=TGME49_232230	--	1	1.65069e-08	71.912	2	AK(1)LIIISNNCPALR	-3.498	0.842	0.763	0.48	0.894	0.87	1.033	1.417	1.412	1.463
Biological Process	GO:0043603	5	cellular amide metabolic process	1.27	0.45264	TGME49_217460-t26_1-p1	518	K	1.736	0.00362918	Up	glutaminyl-tRNA synthetase (GlnRS) GN=TGME49_217460	--	1	0.00645052	97.175	2	K(1)LLALVTEK	-0.90133	0.629	0.734	0.681	1.112	1.059	1.204	1.008	1.246	1.294
Biological Process	GO:0043603	5	cellular amide metabolic process	1.27	0.45264	TGME49_205470-t26_1-p1	539	K	1.544	9.24159e-05	Up	translation elongation factor 2 family protein, putative GN=TGME49_205470	--	1	4.99372e-07	126.17	2	TDLYIK(1)SIQR	0.088318	0.784	0.827	0.814	0.964	0.916	0.908	1.251	1.198	1.294
Biological Process	GO:0009117	8	nucleotide metabolic process	1.35	0.396413	TGME49_268850-t26_1-p1	407	K	1.666	0.00216047	Up	enolase 2 GN=TGME49_268850	--	1	0.000707623	138.23	2	NK(1)WGVMVSHR	0.60308	0.834	0.828	0.689	0.965	0.921		1.304	1.221	1.391
Biological Process	GO:0009117	8	nucleotide metabolic process	1.35	0.396413	TGME49_268850-t26_1-p1	141	K	2.142	0.00398177	Up	enolase 2 GN=TGME49_268850	--	1	2.13693e-35	189.61	2	SK(1)LGANAILAVSMACCR	-0.8657	0.53	0.592	0.572	1.278	1.192	1.283	0.96	1.208	1.46
Biological Process	GO:0009117	8	nucleotide metabolic process	1.35	0.396413	TGME49_236040-t26_1-p1	206	K	1.505	0.0479818	Up	fructose-1,6-bisphosphate aldolase GN=TGME49_236040	--	1	0.018317	126.29	2	K(1)YYEAGAR	0.5197	0.899	0.578	0.666		1.354	1.277	0.924	1.141	1.16
Biological Process	GO:0006753	7	nucleoside phosphate metabolic process	1.35	0.396413	TGME49_318230-t26_1-p1	220	K	2.669	0.00296527	Up	phosphoglycerate kinase PGKI GN=TGME49_318230	--	1	2.22648e-06	139.94	2	DK(1)IQLIENMLDR	1.2486	0.773	0.682	0.534	0.617	0.661	0.592	1.415	1.923	1.971
Biological Process	GO:0006753	7	nucleoside phosphate metabolic process	1.35	0.396413	TGME49_297060-t26_1-p1	337	K	1.542	0.0161987	Up	phosphoglycerate mutase PGMII GN=TGME49_297060	--	1	0.000455715	139.78	2	MEAVANQGK(1)AK	-3.1399	0.721		0.799	0.845	1.062	0.987	1.287	1.043	1.186
Biological Process	GO:0006753	7	nucleoside phosphate metabolic process	1.35	0.396413	TGME49_297060-t26_1-p1	189	K	1.665	0.000574795	Up	phosphoglycerate mutase PGMII GN=TGME49_297060	--	1	1.23539e-19	116.06	3	HYGALQGLNK(1)AETAAK	-0.38658	0.634	0.743	0.721	0.995	1.179	1.164	1.189	1.126	1.179
Biological Process	GO:0006753	7	nucleoside phosphate metabolic process	1.35	0.396413	TGME49_289690-t26_1-p1	366	K	1.524	2.62405e-05	Up	glyceraldehyde-3-phosphate dehydrogenase GAPDH1 GN=TGME49_289690	--	1	2.81104e-48	179.37	2	SAGVNIIPASTGAAK(1)AVGK	-2.2008	0.793	0.798	0.77	0.995	1.025	1.012	1.178	1.238	1.183
Biological Process	GO:0006753	7	nucleoside phosphate metabolic process	1.35	0.396413	TGME49_289690-t26_1-p1	274	K	4.725	2.14913e-05	Up	glyceraldehyde-3-phosphate dehydrogenase GAPDH1 GN=TGME49_289690	--	1	3.5849e-111	200.1	3	VIMSAPPK(1)DDTPMFVMGVNNDQYK	-1.3891	0.39	0.368	0.322	0.97	0.964	0.963	1.579	1.74	1.784
Biological Process	GO:0006753	7	nucleoside phosphate metabolic process	1.35	0.396413	TGME49_289690-t26_1-p1	255	K	1.723	0.00283756	Up	glyceraldehyde-3-phosphate dehydrogenase GAPDH1 GN=TGME49_289690	--	1	2.91022e-09	137.4	2	EK(1)AQAHLTNGAK	-0.94043	0.843	0.813	0.816		0.981	0.923	1.31	1.53
Biological Process	GO:0006753	7	nucleoside phosphate metabolic process	1.35	0.396413	TGME49_269190-t26_1-p1	769	K	1.741	0.000423934	Up	glyceraldehyde-3-phosphate dehydrogenase GAPDH2 GN=TGME49_269190	--	1	5.71967e-130	195.73	3	HAIISAPAK(1)DETTPTLVVGVNAEQDYESSMK	-3.9581	0.795	0.906	0.824	0.543		0.476	1.385	1.454	1.556
Biological Process	GO:0006753	7	nucleoside phosphate metabolic process	1.35	0.396413	TGME49_269190-t26_1-p1	861	K	2.228	0.00162209	Up	glyceraldehyde-3-phosphate dehydrogenase GAPDH2 GN=TGME49_269190	--	1	6.57159e-15	130	2	AAAGNIIPSATGAAK(1)AVAR	-2.1643		0.64	0.594		0.714		1.239	1.411	1.474
Biological Process	GO:0006753	7	nucleoside phosphate metabolic process	1.35	0.396413	TGME49_268850-t26_1-p1	407	K	1.666	0.00216047	Up	enolase 2 GN=TGME49_268850	--	1	0.000707623	138.23	2	NK(1)WGVMVSHR	0.60308	0.834	0.828	0.689	0.965	0.921		1.304	1.221	1.391
Biological Process	GO:0006753	7	nucleoside phosphate metabolic process	1.35	0.396413	TGME49_268850-t26_1-p1	141	K	2.142	0.00398177	Up	enolase 2 GN=TGME49_268850	--	1	2.13693e-35	189.61	2	SK(1)LGANAILAVSMACCR	-0.8657	0.53	0.592	0.572	1.278	1.192	1.283	0.96	1.208	1.46
Biological Process	GO:0006753	7	nucleoside phosphate metabolic process	1.35	0.396413	TGME49_236040-t26_1-p1	206	K	1.505	0.0479818	Up	fructose-1,6-bisphosphate aldolase GN=TGME49_236040	--	1	0.018317	126.29	2	K(1)YYEAGAR	0.5197	0.899	0.578	0.666		1.354	1.277	0.924	1.141	1.16
Biological Process	GO:0019438	5	aromatic compound biosynthetic process	1.45	0.379003	TGME49_318230-t26_1-p1	220	K	2.669	0.00296527	Up	phosphoglycerate kinase PGKI GN=TGME49_318230	--	1	2.22648e-06	139.94	2	DK(1)IQLIENMLDR	1.2486	0.773	0.682	0.534	0.617	0.661	0.592	1.415	1.923	1.971
Biological Process	GO:0019438	5	aromatic compound biosynthetic process	1.45	0.379003	TGME49_297060-t26_1-p1	337	K	1.542	0.0161987	Up	phosphoglycerate mutase PGMII GN=TGME49_297060	--	1	0.000455715	139.78	2	MEAVANQGK(1)AK	-3.1399	0.721		0.799	0.845	1.062	0.987	1.287	1.043	1.186
Biological Process	GO:0019438	5	aromatic compound biosynthetic process	1.45	0.379003	TGME49_297060-t26_1-p1	189	K	1.665	0.000574795	Up	phosphoglycerate mutase PGMII GN=TGME49_297060	--	1	1.23539e-19	116.06	3	HYGALQGLNK(1)AETAAK	-0.38658	0.634	0.743	0.721	0.995	1.179	1.164	1.189	1.126	1.179
Biological Process	GO:0019438	5	aromatic compound biosynthetic process	1.45	0.379003	TGME49_289690-t26_1-p1	366	K	1.524	2.62405e-05	Up	glyceraldehyde-3-phosphate dehydrogenase GAPDH1 GN=TGME49_289690	--	1	2.81104e-48	179.37	2	SAGVNIIPASTGAAK(1)AVGK	-2.2008	0.793	0.798	0.77	0.995	1.025	1.012	1.178	1.238	1.183
Biological Process	GO:0019438	5	aromatic compound biosynthetic process	1.45	0.379003	TGME49_289690-t26_1-p1	274	K	4.725	2.14913e-05	Up	glyceraldehyde-3-phosphate dehydrogenase GAPDH1 GN=TGME49_289690	--	1	3.5849e-111	200.1	3	VIMSAPPK(1)DDTPMFVMGVNNDQYK	-1.3891	0.39	0.368	0.322	0.97	0.964	0.963	1.579	1.74	1.784
Biological Process	GO:0009117	8	nucleotide metabolic process	1.35	0.396413	TGME49_269190-t26_1-p1	861	K	2.228	0.00162209	Up	glyceraldehyde-3-phosphate dehydrogenase GAPDH2 GN=TGME49_269190	--	1	6.57159e-15	130	2	AAAGNIIPSATGAAK(1)AVAR	-2.1643		0.64	0.594		0.714		1.239	1.411	1.474
Biological Process	GO:0009117	8	nucleotide metabolic process	1.35	0.396413	TGME49_269190-t26_1-p1	769	K	1.741	0.000423934	Up	glyceraldehyde-3-phosphate dehydrogenase GAPDH2 GN=TGME49_269190	--	1	5.71967e-130	195.73	3	HAIISAPAK(1)DETTPTLVVGVNAEQDYESSMK	-3.9581	0.795	0.906	0.824	0.543		0.476	1.385	1.454	1.556
Biological Process	GO:0009117	8	nucleotide metabolic process	1.35	0.396413	TGME49_289690-t26_1-p1	255	K	1.723	0.00283756	Up	glyceraldehyde-3-phosphate dehydrogenase GAPDH1 GN=TGME49_289690	--	1	2.91022e-09	137.4	2	EK(1)AQAHLTNGAK	-0.94043	0.843	0.813	0.816		0.981	0.923	1.31	1.53
Biological Process	GO:0009117	8	nucleotide metabolic process	1.35	0.396413	TGME49_289690-t26_1-p1	274	K	4.725	2.14913e-05	Up	glyceraldehyde-3-phosphate dehydrogenase GAPDH1 GN=TGME49_289690	--	1	3.5849e-111	200.1	3	VIMSAPPK(1)DDTPMFVMGVNNDQYK	-1.3891	0.39	0.368	0.322	0.97	0.964	0.963	1.579	1.74	1.784
Biological Process	GO:0043603	5	cellular amide metabolic process	1.27	0.45264	TGME49_205470-t26_1-p1	924	K	1.901	0.00374237	Up	translation elongation factor 2 family protein, putative GN=TGME49_205470	--	1	1.36159e-05	88.42	2	GSK(1)MEELVHNIR	-0.84503	0.597	0.804	0.577	1.024	1.042	1.027	1.199	1.267	1.294
Biological Process	GO:0006417	8	regulation of translation	1.5	0.425784	TGME49_312990-t26_1-p1	361	K	4.184	7.42988e-05	Up	DEAD/DEAH box ATP-dependent RNA helicase GN=TGME49_312990	--	1	5.67839e-58	196.14	3	FHDELFNYIDLPTTCIHGK(1)K	-1.5702	0.46	0.499	0.499	0.533	0.472	0.539	1.747	2.045	2.308
Biological Process	GO:0006417	8	regulation of translation	1.5	0.425784	TGME49_269180-t26_1-p1	1334	K	1.86	0.00117731	Up	MIF4G domain-containing protein GN=TGME49_269180	--	1	1.54278e-24	118.09	3	VAETAGPQK(1)PAGCYAAVVAASQPAQAPR	-1.127	0.588	0.592	0.603	1.09	1.259	1.31		1.032	1.179
Biological Process	GO:0006417	8	regulation of translation	1.5	0.425784	TGME49_205470-t26_1-p1	539	K	1.544	9.24159e-05	Up	translation elongation factor 2 family protein, putative GN=TGME49_205470	--	1	4.99372e-07	126.17	2	TDLYIK(1)SIQR	0.088318	0.784	0.827	0.814	0.964	0.916	0.908	1.251	1.198	1.294
Biological Process	GO:0006417	8	regulation of translation	1.5	0.425784	TGME49_205470-t26_1-p1	924	K	1.901	0.00374237	Up	translation elongation factor 2 family protein, putative GN=TGME49_205470	--	1	1.36159e-05	88.42	2	GSK(1)MEELVHNIR	-0.84503	0.597	0.804	0.577	1.024	1.042	1.027	1.199	1.267	1.294
Biological Process	GO:0018130	5	heterocycle biosynthetic process	1.35	0.396413	TGME49_318230-t26_1-p1	220	K	2.669	0.00296527	Up	phosphoglycerate kinase PGKI GN=TGME49_318230	--	1	2.22648e-06	139.94	2	DK(1)IQLIENMLDR	1.2486	0.773	0.682	0.534	0.617	0.661	0.592	1.415	1.923	1.971
Biological Process	GO:0018130	5	heterocycle biosynthetic process	1.35	0.396413	TGME49_297060-t26_1-p1	337	K	1.542	0.0161987	Up	phosphoglycerate mutase PGMII GN=TGME49_297060	--	1	0.000455715	139.78	2	MEAVANQGK(1)AK	-3.1399	0.721		0.799	0.845	1.062	0.987	1.287	1.043	1.186
Biological Process	GO:0018130	5	heterocycle biosynthetic process	1.35	0.396413	TGME49_297060-t26_1-p1	189	K	1.665	0.000574795	Up	phosphoglycerate mutase PGMII GN=TGME49_297060	--	1	1.23539e-19	116.06	3	HYGALQGLNK(1)AETAAK	-0.38658	0.634	0.743	0.721	0.995	1.179	1.164	1.189	1.126	1.179
Biological Process	GO:0018130	5	heterocycle biosynthetic process	1.35	0.396413	TGME49_289690-t26_1-p1	366	K	1.524	2.62405e-05	Up	glyceraldehyde-3-phosphate dehydrogenase GAPDH1 GN=TGME49_289690	--	1	2.81104e-48	179.37	2	SAGVNIIPASTGAAK(1)AVGK	-2.2008	0.793	0.798	0.77	0.995	1.025	1.012	1.178	1.238	1.183
Biological Process	GO:0019438	5	aromatic compound biosynthetic process	1.45	0.379003	TGME49_269190-t26_1-p1	769	K	1.741	0.000423934	Up	glyceraldehyde-3-phosphate dehydrogenase GAPDH2 GN=TGME49_269190	--	1	5.71967e-130	195.73	3	HAIISAPAK(1)DETTPTLVVGVNAEQDYESSMK	-3.9581	0.795	0.906	0.824	0.543		0.476	1.385	1.454	1.556
Biological Process	GO:0018130	5	heterocycle biosynthetic process	1.35	0.396413	TGME49_289690-t26_1-p1	274	K	4.725	2.14913e-05	Up	glyceraldehyde-3-phosphate dehydrogenase GAPDH1 GN=TGME49_289690	--	1	3.5849e-111	200.1	3	VIMSAPPK(1)DDTPMFVMGVNNDQYK	-1.3891	0.39	0.368	0.322	0.97	0.964	0.963	1.579	1.74	1.784
Biological Process	GO:0018130	5	heterocycle biosynthetic process	1.35	0.396413	TGME49_269190-t26_1-p1	769	K	1.741	0.000423934	Up	glyceraldehyde-3-phosphate dehydrogenase GAPDH2 GN=TGME49_269190	--	1	5.71967e-130	195.73	3	HAIISAPAK(1)DETTPTLVVGVNAEQDYESSMK	-3.9581	0.795	0.906	0.824	0.543		0.476	1.385	1.454	1.556
Biological Process	GO:0018130	5	heterocycle biosynthetic process	1.35	0.396413	TGME49_269190-t26_1-p1	861	K	2.228	0.00162209	Up	glyceraldehyde-3-phosphate dehydrogenase GAPDH2 GN=TGME49_269190	--	1	6.57159e-15	130	2	AAAGNIIPSATGAAK(1)AVAR	-2.1643		0.64	0.594		0.714		1.239	1.411	1.474
Biological Process	GO:0018130	5	heterocycle biosynthetic process	1.35	0.396413	TGME49_268850-t26_1-p1	407	K	1.666	0.00216047	Up	enolase 2 GN=TGME49_268850	--	1	0.000707623	138.23	2	NK(1)WGVMVSHR	0.60308	0.834	0.828	0.689	0.965	0.921		1.304	1.221	1.391
Biological Process	GO:0018130	5	heterocycle biosynthetic process	1.35	0.396413	TGME49_268850-t26_1-p1	141	K	2.142	0.00398177	Up	enolase 2 GN=TGME49_268850	--	1	2.13693e-35	189.61	2	SK(1)LGANAILAVSMACCR	-0.8657	0.53	0.592	0.572	1.278	1.192	1.283	0.96	1.208	1.46
Biological Process	GO:0018130	5	heterocycle biosynthetic process	1.35	0.396413	TGME49_236040-t26_1-p1	206	K	1.505	0.0479818	Up	fructose-1,6-bisphosphate aldolase GN=TGME49_236040	--	1	0.018317	126.29	2	K(1)YYEAGAR	0.5197	0.899	0.578	0.666		1.354	1.277	0.924	1.141	1.16
Biological Process	GO:0009117	8	nucleotide metabolic process	1.35	0.396413	TGME49_318230-t26_1-p1	220	K	2.669	0.00296527	Up	phosphoglycerate kinase PGKI GN=TGME49_318230	--	1	2.22648e-06	139.94	2	DK(1)IQLIENMLDR	1.2486	0.773	0.682	0.534	0.617	0.661	0.592	1.415	1.923	1.971
Biological Process	GO:0009117	8	nucleotide metabolic process	1.35	0.396413	TGME49_297060-t26_1-p1	337	K	1.542	0.0161987	Up	phosphoglycerate mutase PGMII GN=TGME49_297060	--	1	0.000455715	139.78	2	MEAVANQGK(1)AK	-3.1399	0.721		0.799	0.845	1.062	0.987	1.287	1.043	1.186
Biological Process	GO:0009117	8	nucleotide metabolic process	1.35	0.396413	TGME49_297060-t26_1-p1	189	K	1.665	0.000574795	Up	phosphoglycerate mutase PGMII GN=TGME49_297060	--	1	1.23539e-19	116.06	3	HYGALQGLNK(1)AETAAK	-0.38658	0.634	0.743	0.721	0.995	1.179	1.164	1.189	1.126	1.179
Biological Process	GO:0009117	8	nucleotide metabolic process	1.35	0.396413	TGME49_289690-t26_1-p1	366	K	1.524	2.62405e-05	Up	glyceraldehyde-3-phosphate dehydrogenase GAPDH1 GN=TGME49_289690	--	1	2.81104e-48	179.37	2	SAGVNIIPASTGAAK(1)AVGK	-2.2008	0.793	0.798	0.77	0.995	1.025	1.012	1.178	1.238	1.183
Biological Process	GO:0018130	5	heterocycle biosynthetic process	1.35	0.396413	TGME49_289690-t26_1-p1	255	K	1.723	0.00283756	Up	glyceraldehyde-3-phosphate dehydrogenase GAPDH1 GN=TGME49_289690	--	1	2.91022e-09	137.4	2	EK(1)AQAHLTNGAK	-0.94043	0.843	0.813	0.816		0.981	0.923	1.31	1.53
Biological Process	GO:0006518	6	peptide metabolic process	1.44	0.203	TGME49_205470-t26_1-p1	539	K	1.544	9.24159e-05	Up	translation elongation factor 2 family protein, putative GN=TGME49_205470	--	1	4.99372e-07	126.17	2	TDLYIK(1)SIQR	0.088318	0.784	0.827	0.814	0.964	0.916	0.908	1.251	1.198	1.294
Biological Process	GO:0006518	6	peptide metabolic process	1.44	0.203	TGME49_205470-t26_1-p1	924	K	1.901	0.00374237	Up	translation elongation factor 2 family protein, putative GN=TGME49_205470	--	1	1.36159e-05	88.42	2	GSK(1)MEELVHNIR	-0.84503	0.597	0.804	0.577	1.024	1.042	1.027	1.199	1.267	1.294
Biological Process	GO:1901575	4	organic substance catabolic process	1.44	0.203	TGME49_318230-t26_1-p1	220	K	2.669	0.00296527	Up	phosphoglycerate kinase PGKI GN=TGME49_318230	--	1	2.22648e-06	139.94	2	DK(1)IQLIENMLDR	1.2486	0.773	0.682	0.534	0.617	0.661	0.592	1.415	1.923	1.971
Biological Process	GO:0009259	9	ribonucleotide metabolic process	1.75	0.118446	TGME49_269190-t26_1-p1	861	K	2.228	0.00162209	Up	glyceraldehyde-3-phosphate dehydrogenase GAPDH2 GN=TGME49_269190	--	1	6.57159e-15	130	2	AAAGNIIPSATGAAK(1)AVAR	-2.1643		0.64	0.594		0.714		1.239	1.411	1.474
Biological Process	GO:0009259	9	ribonucleotide metabolic process	1.75	0.118446	TGME49_268850-t26_1-p1	407	K	1.666	0.00216047	Up	enolase 2 GN=TGME49_268850	--	1	0.000707623	138.23	2	NK(1)WGVMVSHR	0.60308	0.834	0.828	0.689	0.965	0.921		1.304	1.221	1.391
Biological Process	GO:0009259	9	ribonucleotide metabolic process	1.75	0.118446	TGME49_268850-t26_1-p1	141	K	2.142	0.00398177	Up	enolase 2 GN=TGME49_268850	--	1	2.13693e-35	189.61	2	SK(1)LGANAILAVSMACCR	-0.8657	0.53	0.592	0.572	1.278	1.192	1.283	0.96	1.208	1.46
Biological Process	GO:0009259	9	ribonucleotide metabolic process	1.75	0.118446	TGME49_236040-t26_1-p1	206	K	1.505	0.0479818	Up	fructose-1,6-bisphosphate aldolase GN=TGME49_236040	--	1	0.018317	126.29	2	K(1)YYEAGAR	0.5197	0.899	0.578	0.666		1.354	1.277	0.924	1.141	1.16
Biological Process	GO:0006412	8	translation	1.6	0.11058	TGME49_309120-t26_1-p1	291	K	3.243	0.00866129	Up	ribosomal protein RPL4 GN=TGME49_309120	--	1	0.00132712	80.623	2	FCLYTASAFK(1)R	-1.5169	0.554	0.444		0.94		0.976		1.627	1.61
Biological Process	GO:0006412	8	translation	1.6	0.11058	TGME49_294800-t26_1-p1	321	K	1.711	0.000189359	Up	elongation factor 1-alpha (EF-1-ALPHA), putative GN=TGME49_294800	--	1	2.59e-81	230.97	3	NDPAK(1)GCATFLAQVIVLNHPGEIK	0.62901	0.716	0.768	0.731	1.028	0.991	0.965	1.311	1.177	1.302
Biological Process	GO:0006412	8	translation	1.6	0.11058	TGME49_294800-t26_1-p1	425	K	1.939	0.0070717	Up	elongation factor 1-alpha (EF-1-ALPHA), putative GN=TGME49_294800	--	1	3.65075e-49	195.98	2	QTVAVGVIK(1)SVEK	-0.33317	0.584	0.716	0.701	1.039	1.005	1.053	1.225	1.079	1.575
Biological Process	GO:0006412	8	translation	1.6	0.11058	TGME49_294800-t26_1-p1	416	K	1.794	0.00494652	Up	elongation factor 1-alpha (EF-1-ALPHA), putative GN=TGME49_294800	--	1	3.53575e-06	101.43	2	DMK(1)QTVAVGVIK	0.40156	0.765	0.739	0.816	0.631	0.67	1.282	1.343	1.173	1.645
Biological Process	GO:0006412	8	translation	1.6	0.11058	TGME49_279330-t26_1-p1	325	K	2.225	0.000453839	Up	DEAD/DEAH box helicase family protein GN=TGME49_279330	--	1	1.17394e-26	206.73	4	HLGFQSVCLHGK(1)MTQPQR	-0.86413	0.566	0.731	0.636	0.943	1.18	1.306	1.393	1.425	1.483
Biological Process	GO:0006412	8	translation	1.6	0.11058	TGME49_269180-t26_1-p1	1334	K	1.86	0.00117731	Up	MIF4G domain-containing protein GN=TGME49_269180	--	1	1.54278e-24	118.09	3	VAETAGPQK(1)PAGCYAAVVAASQPAQAPR	-1.127	0.588	0.592	0.603	1.09	1.259	1.31		1.032	1.179
Biological Process	GO:0006412	8	translation	1.6	0.11058	TGME49_263870-t26_1-p1	551	K	1.617	0.00159029	Up	glutamate-tRNA ligase GN=TGME49_263870	--	1	0.000784952	83.214	2	LCFVK(1)TLLSK	-1.2015	0.84	0.839	0.797	0.799		0.812	1.222	1.494	1.288
Biological Process	GO:0006412	8	translation	1.6	0.11058	TGME49_232230-t26_1-p1	56	K	1.965	0.000382571	Up	ribosomal protein RPL30 GN=TGME49_232230	--	1	0.000588781	87.251	2	K(1)SEIEYYAMLSK	1.8723	0.73	0.772	0.701	1.018	1.043	1.055	1.421	1.465
Biological Process	GO:0006412	8	translation	1.6	0.11058	TGME49_232230-t26_1-p1	43	K	2.059	0.0124426	Up	ribosomal protein RPL30 GN=TGME49_232230	--	1	1.65069e-08	71.912	2	AK(1)LIIISNNCPALR	-3.498	0.842	0.763	0.48	0.894	0.87	1.033	1.417	1.412	1.463
Biological Process	GO:0006412	8	translation	1.6	0.11058	TGME49_217460-t26_1-p1	518	K	1.736	0.00362918	Up	glutaminyl-tRNA synthetase (GlnRS) GN=TGME49_217460	--	1	0.00645052	97.175	2	K(1)LLALVTEK	-0.90133	0.629	0.734	0.681	1.112	1.059	1.204	1.008	1.246	1.294
Biological Process	GO:0006412	8	translation	1.6	0.11058	TGME49_205470-t26_1-p1	539	K	1.544	9.24159e-05	Up	translation elongation factor 2 family protein, putative GN=TGME49_205470	--	1	4.99372e-07	126.17	2	TDLYIK(1)SIQR	0.088318	0.784	0.827	0.814	0.964	0.916	0.908	1.251	1.198	1.294
Biological Process	GO:0006412	8	translation	1.6	0.11058	TGME49_205470-t26_1-p1	924	K	1.901	0.00374237	Up	translation elongation factor 2 family protein, putative GN=TGME49_205470	--	1	1.36159e-05	88.42	2	GSK(1)MEELVHNIR	-0.84503	0.597	0.804	0.577	1.024	1.042	1.027	1.199	1.267	1.294
Biological Process	GO:0043043	7	peptide biosynthetic process	1.6	0.11058	TGME49_309120-t26_1-p1	291	K	3.243	0.00866129	Up	ribosomal protein RPL4 GN=TGME49_309120	--	1	0.00132712	80.623	2	FCLYTASAFK(1)R	-1.5169	0.554	0.444		0.94		0.976		1.627	1.61
Biological Process	GO:0043043	7	peptide biosynthetic process	1.6	0.11058	TGME49_294800-t26_1-p1	321	K	1.711	0.000189359	Up	elongation factor 1-alpha (EF-1-ALPHA), putative GN=TGME49_294800	--	1	2.59e-81	230.97	3	NDPAK(1)GCATFLAQVIVLNHPGEIK	0.62901	0.716	0.768	0.731	1.028	0.991	0.965	1.311	1.177	1.302
Biological Process	GO:0043043	7	peptide biosynthetic process	1.6	0.11058	TGME49_294800-t26_1-p1	425	K	1.939	0.0070717	Up	elongation factor 1-alpha (EF-1-ALPHA), putative GN=TGME49_294800	--	1	3.65075e-49	195.98	2	QTVAVGVIK(1)SVEK	-0.33317	0.584	0.716	0.701	1.039	1.005	1.053	1.225	1.079	1.575
Biological Process	GO:0009259	9	ribonucleotide metabolic process	1.75	0.118446	TGME49_269190-t26_1-p1	769	K	1.741	0.000423934	Up	glyceraldehyde-3-phosphate dehydrogenase GAPDH2 GN=TGME49_269190	--	1	5.71967e-130	195.73	3	HAIISAPAK(1)DETTPTLVVGVNAEQDYESSMK	-3.9581	0.795	0.906	0.824	0.543		0.476	1.385	1.454	1.556
Biological Process	GO:0043043	7	peptide biosynthetic process	1.6	0.11058	TGME49_294800-t26_1-p1	416	K	1.794	0.00494652	Up	elongation factor 1-alpha (EF-1-ALPHA), putative GN=TGME49_294800	--	1	3.53575e-06	101.43	2	DMK(1)QTVAVGVIK	0.40156	0.765	0.739	0.816	0.631	0.67	1.282	1.343	1.173	1.645
Biological Process	GO:0009259	9	ribonucleotide metabolic process	1.75	0.118446	TGME49_289690-t26_1-p1	255	K	1.723	0.00283756	Up	glyceraldehyde-3-phosphate dehydrogenase GAPDH1 GN=TGME49_289690	--	1	2.91022e-09	137.4	2	EK(1)AQAHLTNGAK	-0.94043	0.843	0.813	0.816		0.981	0.923	1.31	1.53
Biological Process	GO:0009259	9	ribonucleotide metabolic process	1.75	0.118446	TGME49_289690-t26_1-p1	366	K	1.524	2.62405e-05	Up	glyceraldehyde-3-phosphate dehydrogenase GAPDH1 GN=TGME49_289690	--	1	2.81104e-48	179.37	2	SAGVNIIPASTGAAK(1)AVGK	-2.2008	0.793	0.798	0.77	0.995	1.025	1.012	1.178	1.238	1.183
Biological Process	GO:0006163	9	purine nucleotide metabolic process	1.75	0.118446	TGME49_269190-t26_1-p1	769	K	1.741	0.000423934	Up	glyceraldehyde-3-phosphate dehydrogenase GAPDH2 GN=TGME49_269190	--	1	5.71967e-130	195.73	3	HAIISAPAK(1)DETTPTLVVGVNAEQDYESSMK	-3.9581	0.795	0.906	0.824	0.543		0.476	1.385	1.454	1.556
Biological Process	GO:0006163	9	purine nucleotide metabolic process	1.75	0.118446	TGME49_269190-t26_1-p1	861	K	2.228	0.00162209	Up	glyceraldehyde-3-phosphate dehydrogenase GAPDH2 GN=TGME49_269190	--	1	6.57159e-15	130	2	AAAGNIIPSATGAAK(1)AVAR	-2.1643		0.64	0.594		0.714		1.239	1.411	1.474
Biological Process	GO:0006163	9	purine nucleotide metabolic process	1.75	0.118446	TGME49_268850-t26_1-p1	407	K	1.666	0.00216047	Up	enolase 2 GN=TGME49_268850	--	1	0.000707623	138.23	2	NK(1)WGVMVSHR	0.60308	0.834	0.828	0.689	0.965	0.921		1.304	1.221	1.391
Biological Process	GO:0006163	9	purine nucleotide metabolic process	1.75	0.118446	TGME49_268850-t26_1-p1	141	K	2.142	0.00398177	Up	enolase 2 GN=TGME49_268850	--	1	2.13693e-35	189.61	2	SK(1)LGANAILAVSMACCR	-0.8657	0.53	0.592	0.572	1.278	1.192	1.283	0.96	1.208	1.46
Biological Process	GO:0006163	9	purine nucleotide metabolic process	1.75	0.118446	TGME49_236040-t26_1-p1	206	K	1.505	0.0479818	Up	fructose-1,6-bisphosphate aldolase GN=TGME49_236040	--	1	0.018317	126.29	2	K(1)YYEAGAR	0.5197	0.899	0.578	0.666		1.354	1.277	0.924	1.141	1.16
Biological Process	GO:1901137	5	carbohydrate derivative biosynthetic process	1.75	0.118446	TGME49_318230-t26_1-p1	220	K	2.669	0.00296527	Up	phosphoglycerate kinase PGKI GN=TGME49_318230	--	1	2.22648e-06	139.94	2	DK(1)IQLIENMLDR	1.2486	0.773	0.682	0.534	0.617	0.661	0.592	1.415	1.923	1.971
Biological Process	GO:1901137	5	carbohydrate derivative biosynthetic process	1.75	0.118446	TGME49_297060-t26_1-p1	337	K	1.542	0.0161987	Up	phosphoglycerate mutase PGMII GN=TGME49_297060	--	1	0.000455715	139.78	2	MEAVANQGK(1)AK	-3.1399	0.721		0.799	0.845	1.062	0.987	1.287	1.043	1.186
Biological Process	GO:1901137	5	carbohydrate derivative biosynthetic process	1.75	0.118446	TGME49_297060-t26_1-p1	189	K	1.665	0.000574795	Up	phosphoglycerate mutase PGMII GN=TGME49_297060	--	1	1.23539e-19	116.06	3	HYGALQGLNK(1)AETAAK	-0.38658	0.634	0.743	0.721	0.995	1.179	1.164	1.189	1.126	1.179
Biological Process	GO:1901137	5	carbohydrate derivative biosynthetic process	1.75	0.118446	TGME49_289690-t26_1-p1	366	K	1.524	2.62405e-05	Up	glyceraldehyde-3-phosphate dehydrogenase GAPDH1 GN=TGME49_289690	--	1	2.81104e-48	179.37	2	SAGVNIIPASTGAAK(1)AVGK	-2.2008	0.793	0.798	0.77	0.995	1.025	1.012	1.178	1.238	1.183
Biological Process	GO:1901137	5	carbohydrate derivative biosynthetic process	1.75	0.118446	TGME49_289690-t26_1-p1	274	K	4.725	2.14913e-05	Up	glyceraldehyde-3-phosphate dehydrogenase GAPDH1 GN=TGME49_289690	--	1	3.5849e-111	200.1	3	VIMSAPPK(1)DDTPMFVMGVNNDQYK	-1.3891	0.39	0.368	0.322	0.97	0.964	0.963	1.579	1.74	1.784
Biological Process	GO:1901137	5	carbohydrate derivative biosynthetic process	1.75	0.118446	TGME49_289690-t26_1-p1	255	K	1.723	0.00283756	Up	glyceraldehyde-3-phosphate dehydrogenase GAPDH1 GN=TGME49_289690	--	1	2.91022e-09	137.4	2	EK(1)AQAHLTNGAK	-0.94043	0.843	0.813	0.816		0.981	0.923	1.31	1.53
Biological Process	GO:1901137	5	carbohydrate derivative biosynthetic process	1.75	0.118446	TGME49_269190-t26_1-p1	769	K	1.741	0.000423934	Up	glyceraldehyde-3-phosphate dehydrogenase GAPDH2 GN=TGME49_269190	--	1	5.71967e-130	195.73	3	HAIISAPAK(1)DETTPTLVVGVNAEQDYESSMK	-3.9581	0.795	0.906	0.824	0.543		0.476	1.385	1.454	1.556
Biological Process	GO:1901137	5	carbohydrate derivative biosynthetic process	1.75	0.118446	TGME49_269190-t26_1-p1	861	K	2.228	0.00162209	Up	glyceraldehyde-3-phosphate dehydrogenase GAPDH2 GN=TGME49_269190	--	1	6.57159e-15	130	2	AAAGNIIPSATGAAK(1)AVAR	-2.1643		0.64	0.594		0.714		1.239	1.411	1.474
Biological Process	GO:1901137	5	carbohydrate derivative biosynthetic process	1.75	0.118446	TGME49_268850-t26_1-p1	407	K	1.666	0.00216047	Up	enolase 2 GN=TGME49_268850	--	1	0.000707623	138.23	2	NK(1)WGVMVSHR	0.60308	0.834	0.828	0.689	0.965	0.921		1.304	1.221	1.391
Biological Process	GO:1901137	5	carbohydrate derivative biosynthetic process	1.75	0.118446	TGME49_268850-t26_1-p1	141	K	2.142	0.00398177	Up	enolase 2 GN=TGME49_268850	--	1	2.13693e-35	189.61	2	SK(1)LGANAILAVSMACCR	-0.8657	0.53	0.592	0.572	1.278	1.192	1.283	0.96	1.208	1.46
Biological Process	GO:1901137	5	carbohydrate derivative biosynthetic process	1.75	0.118446	TGME49_236040-t26_1-p1	206	K	1.505	0.0479818	Up	fructose-1,6-bisphosphate aldolase GN=TGME49_236040	--	1	0.018317	126.29	2	K(1)YYEAGAR	0.5197	0.899	0.578	0.666		1.354	1.277	0.924	1.141	1.16
Biological Process	GO:0009259	9	ribonucleotide metabolic process	1.75	0.118446	TGME49_318230-t26_1-p1	220	K	2.669	0.00296527	Up	phosphoglycerate kinase PGKI GN=TGME49_318230	--	1	2.22648e-06	139.94	2	DK(1)IQLIENMLDR	1.2486	0.773	0.682	0.534	0.617	0.661	0.592	1.415	1.923	1.971
Biological Process	GO:0009259	9	ribonucleotide metabolic process	1.75	0.118446	TGME49_297060-t26_1-p1	337	K	1.542	0.0161987	Up	phosphoglycerate mutase PGMII GN=TGME49_297060	--	1	0.000455715	139.78	2	MEAVANQGK(1)AK	-3.1399	0.721		0.799	0.845	1.062	0.987	1.287	1.043	1.186
Biological Process	GO:0009259	9	ribonucleotide metabolic process	1.75	0.118446	TGME49_297060-t26_1-p1	189	K	1.665	0.000574795	Up	phosphoglycerate mutase PGMII GN=TGME49_297060	--	1	1.23539e-19	116.06	3	HYGALQGLNK(1)AETAAK	-0.38658	0.634	0.743	0.721	0.995	1.179	1.164	1.189	1.126	1.179
Biological Process	GO:0009259	9	ribonucleotide metabolic process	1.75	0.118446	TGME49_289690-t26_1-p1	274	K	4.725	2.14913e-05	Up	glyceraldehyde-3-phosphate dehydrogenase GAPDH1 GN=TGME49_289690	--	1	3.5849e-111	200.1	3	VIMSAPPK(1)DDTPMFVMGVNNDQYK	-1.3891	0.39	0.368	0.322	0.97	0.964	0.963	1.579	1.74	1.784
Biological Process	GO:0043043	7	peptide biosynthetic process	1.6	0.11058	TGME49_279330-t26_1-p1	325	K	2.225	0.000453839	Up	DEAD/DEAH box helicase family protein GN=TGME49_279330	--	1	1.17394e-26	206.73	4	HLGFQSVCLHGK(1)MTQPQR	-0.86413	0.566	0.731	0.636	0.943	1.18	1.306	1.393	1.425	1.483
Biological Process	GO:0043043	7	peptide biosynthetic process	1.6	0.11058	TGME49_269180-t26_1-p1	1334	K	1.86	0.00117731	Up	MIF4G domain-containing protein GN=TGME49_269180	--	1	1.54278e-24	118.09	3	VAETAGPQK(1)PAGCYAAVVAASQPAQAPR	-1.127	0.588	0.592	0.603	1.09	1.259	1.31		1.032	1.179
Biological Process	GO:0043043	7	peptide biosynthetic process	1.6	0.11058	TGME49_263870-t26_1-p1	551	K	1.617	0.00159029	Up	glutamate-tRNA ligase GN=TGME49_263870	--	1	0.000784952	83.214	2	LCFVK(1)TLLSK	-1.2015	0.84	0.839	0.797	0.799		0.812	1.222	1.494	1.288
Biological Process	GO:0016310	6	phosphorylation	1.91	0.0946165	TGME49_297060-t26_1-p1	337	K	1.542	0.0161987	Up	phosphoglycerate mutase PGMII GN=TGME49_297060	--	1	0.000455715	139.78	2	MEAVANQGK(1)AK	-3.1399	0.721		0.799	0.845	1.062	0.987	1.287	1.043	1.186
Biological Process	GO:0016310	6	phosphorylation	1.91	0.0946165	TGME49_297060-t26_1-p1	189	K	1.665	0.000574795	Up	phosphoglycerate mutase PGMII GN=TGME49_297060	--	1	1.23539e-19	116.06	3	HYGALQGLNK(1)AETAAK	-0.38658	0.634	0.743	0.721	0.995	1.179	1.164	1.189	1.126	1.179
Biological Process	GO:0016310	6	phosphorylation	1.91	0.0946165	TGME49_289690-t26_1-p1	366	K	1.524	2.62405e-05	Up	glyceraldehyde-3-phosphate dehydrogenase GAPDH1 GN=TGME49_289690	--	1	2.81104e-48	179.37	2	SAGVNIIPASTGAAK(1)AVGK	-2.2008	0.793	0.798	0.77	0.995	1.025	1.012	1.178	1.238	1.183
Biological Process	GO:0016310	6	phosphorylation	1.91	0.0946165	TGME49_289690-t26_1-p1	274	K	4.725	2.14913e-05	Up	glyceraldehyde-3-phosphate dehydrogenase GAPDH1 GN=TGME49_289690	--	1	3.5849e-111	200.1	3	VIMSAPPK(1)DDTPMFVMGVNNDQYK	-1.3891	0.39	0.368	0.322	0.97	0.964	0.963	1.579	1.74	1.784
Biological Process	GO:0016310	6	phosphorylation	1.91	0.0946165	TGME49_289690-t26_1-p1	255	K	1.723	0.00283756	Up	glyceraldehyde-3-phosphate dehydrogenase GAPDH1 GN=TGME49_289690	--	1	2.91022e-09	137.4	2	EK(1)AQAHLTNGAK	-0.94043	0.843	0.813	0.816		0.981	0.923	1.31	1.53
Biological Process	GO:0016310	6	phosphorylation	1.91	0.0946165	TGME49_269190-t26_1-p1	769	K	1.741	0.000423934	Up	glyceraldehyde-3-phosphate dehydrogenase GAPDH2 GN=TGME49_269190	--	1	5.71967e-130	195.73	3	HAIISAPAK(1)DETTPTLVVGVNAEQDYESSMK	-3.9581	0.795	0.906	0.824	0.543		0.476	1.385	1.454	1.556
Biological Process	GO:0016310	6	phosphorylation	1.91	0.0946165	TGME49_269190-t26_1-p1	861	K	2.228	0.00162209	Up	glyceraldehyde-3-phosphate dehydrogenase GAPDH2 GN=TGME49_269190	--	1	6.57159e-15	130	2	AAAGNIIPSATGAAK(1)AVAR	-2.1643		0.64	0.594		0.714		1.239	1.411	1.474
Biological Process	GO:0016310	6	phosphorylation	1.91	0.0946165	TGME49_268850-t26_1-p1	407	K	1.666	0.00216047	Up	enolase 2 GN=TGME49_268850	--	1	0.000707623	138.23	2	NK(1)WGVMVSHR	0.60308	0.834	0.828	0.689	0.965	0.921		1.304	1.221	1.391
Biological Process	GO:0016310	6	phosphorylation	1.91	0.0946165	TGME49_268850-t26_1-p1	141	K	2.142	0.00398177	Up	enolase 2 GN=TGME49_268850	--	1	2.13693e-35	189.61	2	SK(1)LGANAILAVSMACCR	-0.8657	0.53	0.592	0.572	1.278	1.192	1.283	0.96	1.208	1.46
Biological Process	GO:0016310	6	phosphorylation	1.91	0.0946165	TGME49_236040-t26_1-p1	206	K	1.505	0.0479818	Up	fructose-1,6-bisphosphate aldolase GN=TGME49_236040	--	1	0.018317	126.29	2	K(1)YYEAGAR	0.5197	0.899	0.578	0.666		1.354	1.277	0.924	1.141	1.16
Biological Process	GO:0090407	6	organophosphate biosynthetic process	1.91	0.0946165	TGME49_318230-t26_1-p1	220	K	2.669	0.00296527	Up	phosphoglycerate kinase PGKI GN=TGME49_318230	--	1	2.22648e-06	139.94	2	DK(1)IQLIENMLDR	1.2486	0.773	0.682	0.534	0.617	0.661	0.592	1.415	1.923	1.971
Biological Process	GO:0090407	6	organophosphate biosynthetic process	1.91	0.0946165	TGME49_297060-t26_1-p1	337	K	1.542	0.0161987	Up	phosphoglycerate mutase PGMII GN=TGME49_297060	--	1	0.000455715	139.78	2	MEAVANQGK(1)AK	-3.1399	0.721		0.799	0.845	1.062	0.987	1.287	1.043	1.186
Biological Process	GO:0090407	6	organophosphate biosynthetic process	1.91	0.0946165	TGME49_297060-t26_1-p1	189	K	1.665	0.000574795	Up	phosphoglycerate mutase PGMII GN=TGME49_297060	--	1	1.23539e-19	116.06	3	HYGALQGLNK(1)AETAAK	-0.38658	0.634	0.743	0.721	0.995	1.179	1.164	1.189	1.126	1.179
Biological Process	GO:0090407	6	organophosphate biosynthetic process	1.91	0.0946165	TGME49_289690-t26_1-p1	366	K	1.524	2.62405e-05	Up	glyceraldehyde-3-phosphate dehydrogenase GAPDH1 GN=TGME49_289690	--	1	2.81104e-48	179.37	2	SAGVNIIPASTGAAK(1)AVGK	-2.2008	0.793	0.798	0.77	0.995	1.025	1.012	1.178	1.238	1.183
Biological Process	GO:0090407	6	organophosphate biosynthetic process	1.91	0.0946165	TGME49_289690-t26_1-p1	274	K	4.725	2.14913e-05	Up	glyceraldehyde-3-phosphate dehydrogenase GAPDH1 GN=TGME49_289690	--	1	3.5849e-111	200.1	3	VIMSAPPK(1)DDTPMFVMGVNNDQYK	-1.3891	0.39	0.368	0.322	0.97	0.964	0.963	1.579	1.74	1.784
Biological Process	GO:0090407	6	organophosphate biosynthetic process	1.91	0.0946165	TGME49_289690-t26_1-p1	255	K	1.723	0.00283756	Up	glyceraldehyde-3-phosphate dehydrogenase GAPDH1 GN=TGME49_289690	--	1	2.91022e-09	137.4	2	EK(1)AQAHLTNGAK	-0.94043	0.843	0.813	0.816		0.981	0.923	1.31	1.53
Biological Process	GO:0090407	6	organophosphate biosynthetic process	1.91	0.0946165	TGME49_269190-t26_1-p1	769	K	1.741	0.000423934	Up	glyceraldehyde-3-phosphate dehydrogenase GAPDH2 GN=TGME49_269190	--	1	5.71967e-130	195.73	3	HAIISAPAK(1)DETTPTLVVGVNAEQDYESSMK	-3.9581	0.795	0.906	0.824	0.543		0.476	1.385	1.454	1.556
Biological Process	GO:0090407	6	organophosphate biosynthetic process	1.91	0.0946165	TGME49_269190-t26_1-p1	861	K	2.228	0.00162209	Up	glyceraldehyde-3-phosphate dehydrogenase GAPDH2 GN=TGME49_269190	--	1	6.57159e-15	130	2	AAAGNIIPSATGAAK(1)AVAR	-2.1643		0.64	0.594		0.714		1.239	1.411	1.474
Biological Process	GO:0090407	6	organophosphate biosynthetic process	1.91	0.0946165	TGME49_268850-t26_1-p1	407	K	1.666	0.00216047	Up	enolase 2 GN=TGME49_268850	--	1	0.000707623	138.23	2	NK(1)WGVMVSHR	0.60308	0.834	0.828	0.689	0.965	0.921		1.304	1.221	1.391
Biological Process	GO:0016310	6	phosphorylation	1.91	0.0946165	TGME49_318230-t26_1-p1	220	K	2.669	0.00296527	Up	phosphoglycerate kinase PGKI GN=TGME49_318230	--	1	2.22648e-06	139.94	2	DK(1)IQLIENMLDR	1.2486	0.773	0.682	0.534	0.617	0.661	0.592	1.415	1.923	1.971
Biological Process	GO:0006414	9	translational elongation	3.5	0.098185	TGME49_205470-t26_1-p1	924	K	1.901	0.00374237	Up	translation elongation factor 2 family protein, putative GN=TGME49_205470	--	1	1.36159e-05	88.42	2	GSK(1)MEELVHNIR	-0.84503	0.597	0.804	0.577	1.024	1.042	1.027	1.199	1.267	1.294
Biological Process	GO:0006414	9	translational elongation	3.5	0.098185	TGME49_205470-t26_1-p1	539	K	1.544	9.24159e-05	Up	translation elongation factor 2 family protein, putative GN=TGME49_205470	--	1	4.99372e-07	126.17	2	TDLYIK(1)SIQR	0.088318	0.784	0.827	0.814	0.964	0.916	0.908	1.251	1.198	1.294
Biological Process	GO:0006414	9	translational elongation	3.5	0.098185	TGME49_294800-t26_1-p1	416	K	1.794	0.00494652	Up	elongation factor 1-alpha (EF-1-ALPHA), putative GN=TGME49_294800	--	1	3.53575e-06	101.43	2	DMK(1)QTVAVGVIK	0.40156	0.765	0.739	0.816	0.631	0.67	1.282	1.343	1.173	1.645
Biological Process	GO:0043043	7	peptide biosynthetic process	1.6	0.11058	TGME49_232230-t26_1-p1	56	K	1.965	0.000382571	Up	ribosomal protein RPL30 GN=TGME49_232230	--	1	0.000588781	87.251	2	K(1)SEIEYYAMLSK	1.8723	0.73	0.772	0.701	1.018	1.043	1.055	1.421	1.465
Biological Process	GO:0043043	7	peptide biosynthetic process	1.6	0.11058	TGME49_232230-t26_1-p1	43	K	2.059	0.0124426	Up	ribosomal protein RPL30 GN=TGME49_232230	--	1	1.65069e-08	71.912	2	AK(1)LIIISNNCPALR	-3.498	0.842	0.763	0.48	0.894	0.87	1.033	1.417	1.412	1.463
Biological Process	GO:0043043	7	peptide biosynthetic process	1.6	0.11058	TGME49_217460-t26_1-p1	518	K	1.736	0.00362918	Up	glutaminyl-tRNA synthetase (GlnRS) GN=TGME49_217460	--	1	0.00645052	97.175	2	K(1)LLALVTEK	-0.90133	0.629	0.734	0.681	1.112	1.059	1.204	1.008	1.246	1.294
Biological Process	GO:0043043	7	peptide biosynthetic process	1.6	0.11058	TGME49_205470-t26_1-p1	539	K	1.544	9.24159e-05	Up	translation elongation factor 2 family protein, putative GN=TGME49_205470	--	1	4.99372e-07	126.17	2	TDLYIK(1)SIQR	0.088318	0.784	0.827	0.814	0.964	0.916	0.908	1.251	1.198	1.294
Biological Process	GO:0043043	7	peptide biosynthetic process	1.6	0.11058	TGME49_205470-t26_1-p1	924	K	1.901	0.00374237	Up	translation elongation factor 2 family protein, putative GN=TGME49_205470	--	1	1.36159e-05	88.42	2	GSK(1)MEELVHNIR	-0.84503	0.597	0.804	0.577	1.024	1.042	1.027	1.199	1.267	1.294
Biological Process	GO:0009150	10	purine ribonucleotide metabolic process	1.83	0.105298	TGME49_318230-t26_1-p1	220	K	2.669	0.00296527	Up	phosphoglycerate kinase PGKI GN=TGME49_318230	--	1	2.22648e-06	139.94	2	DK(1)IQLIENMLDR	1.2486	0.773	0.682	0.534	0.617	0.661	0.592	1.415	1.923	1.971
Biological Process	GO:0009150	10	purine ribonucleotide metabolic process	1.83	0.105298	TGME49_297060-t26_1-p1	337	K	1.542	0.0161987	Up	phosphoglycerate mutase PGMII GN=TGME49_297060	--	1	0.000455715	139.78	2	MEAVANQGK(1)AK	-3.1399	0.721		0.799	0.845	1.062	0.987	1.287	1.043	1.186
Biological Process	GO:0009150	10	purine ribonucleotide metabolic process	1.83	0.105298	TGME49_297060-t26_1-p1	189	K	1.665	0.000574795	Up	phosphoglycerate mutase PGMII GN=TGME49_297060	--	1	1.23539e-19	116.06	3	HYGALQGLNK(1)AETAAK	-0.38658	0.634	0.743	0.721	0.995	1.179	1.164	1.189	1.126	1.179
Biological Process	GO:0009150	10	purine ribonucleotide metabolic process	1.83	0.105298	TGME49_289690-t26_1-p1	366	K	1.524	2.62405e-05	Up	glyceraldehyde-3-phosphate dehydrogenase GAPDH1 GN=TGME49_289690	--	1	2.81104e-48	179.37	2	SAGVNIIPASTGAAK(1)AVGK	-2.2008	0.793	0.798	0.77	0.995	1.025	1.012	1.178	1.238	1.183
Biological Process	GO:0006163	9	purine nucleotide metabolic process	1.75	0.118446	TGME49_289690-t26_1-p1	255	K	1.723	0.00283756	Up	glyceraldehyde-3-phosphate dehydrogenase GAPDH1 GN=TGME49_289690	--	1	2.91022e-09	137.4	2	EK(1)AQAHLTNGAK	-0.94043	0.843	0.813	0.816		0.981	0.923	1.31	1.53
Biological Process	GO:0009150	10	purine ribonucleotide metabolic process	1.83	0.105298	TGME49_289690-t26_1-p1	274	K	4.725	2.14913e-05	Up	glyceraldehyde-3-phosphate dehydrogenase GAPDH1 GN=TGME49_289690	--	1	3.5849e-111	200.1	3	VIMSAPPK(1)DDTPMFVMGVNNDQYK	-1.3891	0.39	0.368	0.322	0.97	0.964	0.963	1.579	1.74	1.784
Biological Process	GO:0009150	10	purine ribonucleotide metabolic process	1.83	0.105298	TGME49_269190-t26_1-p1	769	K	1.741	0.000423934	Up	glyceraldehyde-3-phosphate dehydrogenase GAPDH2 GN=TGME49_269190	--	1	5.71967e-130	195.73	3	HAIISAPAK(1)DETTPTLVVGVNAEQDYESSMK	-3.9581	0.795	0.906	0.824	0.543		0.476	1.385	1.454	1.556
Biological Process	GO:0009150	10	purine ribonucleotide metabolic process	1.83	0.105298	TGME49_269190-t26_1-p1	861	K	2.228	0.00162209	Up	glyceraldehyde-3-phosphate dehydrogenase GAPDH2 GN=TGME49_269190	--	1	6.57159e-15	130	2	AAAGNIIPSATGAAK(1)AVAR	-2.1643		0.64	0.594		0.714		1.239	1.411	1.474
Biological Process	GO:0009150	10	purine ribonucleotide metabolic process	1.83	0.105298	TGME49_268850-t26_1-p1	407	K	1.666	0.00216047	Up	enolase 2 GN=TGME49_268850	--	1	0.000707623	138.23	2	NK(1)WGVMVSHR	0.60308	0.834	0.828	0.689	0.965	0.921		1.304	1.221	1.391
Biological Process	GO:0009150	10	purine ribonucleotide metabolic process	1.83	0.105298	TGME49_268850-t26_1-p1	141	K	2.142	0.00398177	Up	enolase 2 GN=TGME49_268850	--	1	2.13693e-35	189.61	2	SK(1)LGANAILAVSMACCR	-0.8657	0.53	0.592	0.572	1.278	1.192	1.283	0.96	1.208	1.46
Biological Process	GO:0009150	10	purine ribonucleotide metabolic process	1.83	0.105298	TGME49_236040-t26_1-p1	206	K	1.505	0.0479818	Up	fructose-1,6-bisphosphate aldolase GN=TGME49_236040	--	1	0.018317	126.29	2	K(1)YYEAGAR	0.5197	0.899	0.578	0.666		1.354	1.277	0.924	1.141	1.16
Biological Process	GO:0010501	8	RNA secondary structure unwinding	3.5	0.098185	TGME49_312990-t26_1-p1	361	K	4.184	7.42988e-05	Up	DEAD/DEAH box ATP-dependent RNA helicase GN=TGME49_312990	--	1	5.67839e-58	196.14	3	FHDELFNYIDLPTTCIHGK(1)K	-1.5702	0.46	0.499	0.499	0.533	0.472	0.539	1.747	2.045	2.308
Biological Process	GO:0010501	8	RNA secondary structure unwinding	3.5	0.098185	TGME49_279330-t26_1-p1	325	K	2.225	0.000453839	Up	DEAD/DEAH box helicase family protein GN=TGME49_279330	--	1	1.17394e-26	206.73	4	HLGFQSVCLHGK(1)MTQPQR	-0.86413	0.566	0.731	0.636	0.943	1.18	1.306	1.393	1.425	1.483
Biological Process	GO:0006414	9	translational elongation	3.5	0.098185	TGME49_294800-t26_1-p1	321	K	1.711	0.000189359	Up	elongation factor 1-alpha (EF-1-ALPHA), putative GN=TGME49_294800	--	1	2.59e-81	230.97	3	NDPAK(1)GCATFLAQVIVLNHPGEIK	0.62901	0.716	0.768	0.731	1.028	0.991	0.965	1.311	1.177	1.302
Biological Process	GO:0006414	9	translational elongation	3.5	0.098185	TGME49_294800-t26_1-p1	425	K	1.939	0.0070717	Up	elongation factor 1-alpha (EF-1-ALPHA), putative GN=TGME49_294800	--	1	3.65075e-49	195.98	2	QTVAVGVIK(1)SVEK	-0.33317	0.584	0.716	0.701	1.039	1.005	1.053	1.225	1.079	1.575
Biological Process	GO:0009150	10	purine ribonucleotide metabolic process	1.83	0.105298	TGME49_289690-t26_1-p1	255	K	1.723	0.00283756	Up	glyceraldehyde-3-phosphate dehydrogenase GAPDH1 GN=TGME49_289690	--	1	2.91022e-09	137.4	2	EK(1)AQAHLTNGAK	-0.94043	0.843	0.813	0.816		0.981	0.923	1.31	1.53
Biological Process	GO:0006163	9	purine nucleotide metabolic process	1.75	0.118446	TGME49_289690-t26_1-p1	274	K	4.725	2.14913e-05	Up	glyceraldehyde-3-phosphate dehydrogenase GAPDH1 GN=TGME49_289690	--	1	3.5849e-111	200.1	3	VIMSAPPK(1)DDTPMFVMGVNNDQYK	-1.3891	0.39	0.368	0.322	0.97	0.964	0.963	1.579	1.74	1.784
Biological Process	GO:0006163	9	purine nucleotide metabolic process	1.75	0.118446	TGME49_289690-t26_1-p1	366	K	1.524	2.62405e-05	Up	glyceraldehyde-3-phosphate dehydrogenase GAPDH1 GN=TGME49_289690	--	1	2.81104e-48	179.37	2	SAGVNIIPASTGAAK(1)AVGK	-2.2008	0.793	0.798	0.77	0.995	1.025	1.012	1.178	1.238	1.183
Biological Process	GO:0006163	9	purine nucleotide metabolic process	1.75	0.118446	TGME49_297060-t26_1-p1	189	K	1.665	0.000574795	Up	phosphoglycerate mutase PGMII GN=TGME49_297060	--	1	1.23539e-19	116.06	3	HYGALQGLNK(1)AETAAK	-0.38658	0.634	0.743	0.721	0.995	1.179	1.164	1.189	1.126	1.179
Biological Process	GO:0034641	4	cellular nitrogen compound metabolic process	1.24	0.189766	TGME49_318230-t26_1-p1	220	K	2.669	0.00296527	Up	phosphoglycerate kinase PGKI GN=TGME49_318230	--	1	2.22648e-06	139.94	2	DK(1)IQLIENMLDR	1.2486	0.773	0.682	0.534	0.617	0.661	0.592	1.415	1.923	1.971
Biological Process	GO:0034641	4	cellular nitrogen compound metabolic process	1.24	0.189766	TGME49_312990-t26_1-p1	361	K	4.184	7.42988e-05	Up	DEAD/DEAH box ATP-dependent RNA helicase GN=TGME49_312990	--	1	5.67839e-58	196.14	3	FHDELFNYIDLPTTCIHGK(1)K	-1.5702	0.46	0.499	0.499	0.533	0.472	0.539	1.747	2.045	2.308
Biological Process	GO:0034641	4	cellular nitrogen compound metabolic process	1.24	0.189766	TGME49_309120-t26_1-p1	291	K	3.243	0.00866129	Up	ribosomal protein RPL4 GN=TGME49_309120	--	1	0.00132712	80.623	2	FCLYTASAFK(1)R	-1.5169	0.554	0.444		0.94		0.976		1.627	1.61
Biological Process	GO:0034641	4	cellular nitrogen compound metabolic process	1.24	0.189766	TGME49_297060-t26_1-p1	337	K	1.542	0.0161987	Up	phosphoglycerate mutase PGMII GN=TGME49_297060	--	1	0.000455715	139.78	2	MEAVANQGK(1)AK	-3.1399	0.721		0.799	0.845	1.062	0.987	1.287	1.043	1.186
Biological Process	GO:0034641	4	cellular nitrogen compound metabolic process	1.24	0.189766	TGME49_297060-t26_1-p1	189	K	1.665	0.000574795	Up	phosphoglycerate mutase PGMII GN=TGME49_297060	--	1	1.23539e-19	116.06	3	HYGALQGLNK(1)AETAAK	-0.38658	0.634	0.743	0.721	0.995	1.179	1.164	1.189	1.126	1.179
Biological Process	GO:0034641	4	cellular nitrogen compound metabolic process	1.24	0.189766	TGME49_289690-t26_1-p1	366	K	1.524	2.62405e-05	Up	glyceraldehyde-3-phosphate dehydrogenase GAPDH1 GN=TGME49_289690	--	1	2.81104e-48	179.37	2	SAGVNIIPASTGAAK(1)AVGK	-2.2008	0.793	0.798	0.77	0.995	1.025	1.012	1.178	1.238	1.183
Biological Process	GO:0034641	4	cellular nitrogen compound metabolic process	1.24	0.189766	TGME49_289690-t26_1-p1	274	K	4.725	2.14913e-05	Up	glyceraldehyde-3-phosphate dehydrogenase GAPDH1 GN=TGME49_289690	--	1	3.5849e-111	200.1	3	VIMSAPPK(1)DDTPMFVMGVNNDQYK	-1.3891	0.39	0.368	0.322	0.97	0.964	0.963	1.579	1.74	1.784
Biological Process	GO:0034641	4	cellular nitrogen compound metabolic process	1.24	0.189766	TGME49_289690-t26_1-p1	255	K	1.723	0.00283756	Up	glyceraldehyde-3-phosphate dehydrogenase GAPDH1 GN=TGME49_289690	--	1	2.91022e-09	137.4	2	EK(1)AQAHLTNGAK	-0.94043	0.843	0.813	0.816		0.981	0.923	1.31	1.53
Biological Process	GO:0034641	4	cellular nitrogen compound metabolic process	1.24	0.189766	TGME49_294800-t26_1-p1	321	K	1.711	0.000189359	Up	elongation factor 1-alpha (EF-1-ALPHA), putative GN=TGME49_294800	--	1	2.59e-81	230.97	3	NDPAK(1)GCATFLAQVIVLNHPGEIK	0.62901	0.716	0.768	0.731	1.028	0.991	0.965	1.311	1.177	1.302
Biological Process	GO:0034641	4	cellular nitrogen compound metabolic process	1.24	0.189766	TGME49_294800-t26_1-p1	425	K	1.939	0.0070717	Up	elongation factor 1-alpha (EF-1-ALPHA), putative GN=TGME49_294800	--	1	3.65075e-49	195.98	2	QTVAVGVIK(1)SVEK	-0.33317	0.584	0.716	0.701	1.039	1.005	1.053	1.225	1.079	1.575
Biological Process	GO:0034641	4	cellular nitrogen compound metabolic process	1.24	0.189766	TGME49_294800-t26_1-p1	416	K	1.794	0.00494652	Up	elongation factor 1-alpha (EF-1-ALPHA), putative GN=TGME49_294800	--	1	3.53575e-06	101.43	2	DMK(1)QTVAVGVIK	0.40156	0.765	0.739	0.816	0.631	0.67	1.282	1.343	1.173	1.645
Biological Process	GO:0034641	4	cellular nitrogen compound metabolic process	1.24	0.189766	TGME49_279330-t26_1-p1	325	K	2.225	0.000453839	Up	DEAD/DEAH box helicase family protein GN=TGME49_279330	--	1	1.17394e-26	206.73	4	HLGFQSVCLHGK(1)MTQPQR	-0.86413	0.566	0.731	0.636	0.943	1.18	1.306	1.393	1.425	1.483
Biological Process	GO:0034641	4	cellular nitrogen compound metabolic process	1.24	0.189766	TGME49_269190-t26_1-p1	769	K	1.741	0.000423934	Up	glyceraldehyde-3-phosphate dehydrogenase GAPDH2 GN=TGME49_269190	--	1	5.71967e-130	195.73	3	HAIISAPAK(1)DETTPTLVVGVNAEQDYESSMK	-3.9581	0.795	0.906	0.824	0.543		0.476	1.385	1.454	1.556
Biological Process	GO:0034641	4	cellular nitrogen compound metabolic process	1.24	0.189766	TGME49_269190-t26_1-p1	861	K	2.228	0.00162209	Up	glyceraldehyde-3-phosphate dehydrogenase GAPDH2 GN=TGME49_269190	--	1	6.57159e-15	130	2	AAAGNIIPSATGAAK(1)AVAR	-2.1643		0.64	0.594		0.714		1.239	1.411	1.474
Biological Process	GO:0034641	4	cellular nitrogen compound metabolic process	1.24	0.189766	TGME49_269180-t26_1-p1	1334	K	1.86	0.00117731	Up	MIF4G domain-containing protein GN=TGME49_269180	--	1	1.54278e-24	118.09	3	VAETAGPQK(1)PAGCYAAVVAASQPAQAPR	-1.127	0.588	0.592	0.603	1.09	1.259	1.31		1.032	1.179
Biological Process	GO:0034641	4	cellular nitrogen compound metabolic process	1.24	0.189766	TGME49_268850-t26_1-p1	407	K	1.666	0.00216047	Up	enolase 2 GN=TGME49_268850	--	1	0.000707623	138.23	2	NK(1)WGVMVSHR	0.60308	0.834	0.828	0.689	0.965	0.921		1.304	1.221	1.391
Biological Process	GO:0034641	4	cellular nitrogen compound metabolic process	1.24	0.189766	TGME49_268850-t26_1-p1	141	K	2.142	0.00398177	Up	enolase 2 GN=TGME49_268850	--	1	2.13693e-35	189.61	2	SK(1)LGANAILAVSMACCR	-0.8657	0.53	0.592	0.572	1.278	1.192	1.283	0.96	1.208	1.46
Biological Process	GO:0034641	4	cellular nitrogen compound metabolic process	1.24	0.189766	TGME49_263870-t26_1-p1	551	K	1.617	0.00159029	Up	glutamate-tRNA ligase GN=TGME49_263870	--	1	0.000784952	83.214	2	LCFVK(1)TLLSK	-1.2015	0.84	0.839	0.797	0.799		0.812	1.222	1.494	1.288
Biological Process	GO:0034641	4	cellular nitrogen compound metabolic process	1.24	0.189766	TGME49_236040-t26_1-p1	206	K	1.505	0.0479818	Up	fructose-1,6-bisphosphate aldolase GN=TGME49_236040	--	1	0.018317	126.29	2	K(1)YYEAGAR	0.5197	0.899	0.578	0.666		1.354	1.277	0.924	1.141	1.16
Biological Process	GO:0043604	6	amide biosynthetic process	1.47	0.191711	TGME49_205470-t26_1-p1	924	K	1.901	0.00374237	Up	translation elongation factor 2 family protein, putative GN=TGME49_205470	--	1	1.36159e-05	88.42	2	GSK(1)MEELVHNIR	-0.84503	0.597	0.804	0.577	1.024	1.042	1.027	1.199	1.267	1.294
Biological Process	GO:0043604	6	amide biosynthetic process	1.47	0.191711	TGME49_205470-t26_1-p1	539	K	1.544	9.24159e-05	Up	translation elongation factor 2 family protein, putative GN=TGME49_205470	--	1	4.99372e-07	126.17	2	TDLYIK(1)SIQR	0.088318	0.784	0.827	0.814	0.964	0.916	0.908	1.251	1.198	1.294
Biological Process	GO:0043604	6	amide biosynthetic process	1.47	0.191711	TGME49_217460-t26_1-p1	518	K	1.736	0.00362918	Up	glutaminyl-tRNA synthetase (GlnRS) GN=TGME49_217460	--	1	0.00645052	97.175	2	K(1)LLALVTEK	-0.90133	0.629	0.734	0.681	1.112	1.059	1.204	1.008	1.246	1.294
Biological Process	GO:0043604	6	amide biosynthetic process	1.47	0.191711	TGME49_232230-t26_1-p1	43	K	2.059	0.0124426	Up	ribosomal protein RPL30 GN=TGME49_232230	--	1	1.65069e-08	71.912	2	AK(1)LIIISNNCPALR	-3.498	0.842	0.763	0.48	0.894	0.87	1.033	1.417	1.412	1.463
Biological Process	GO:1901575	4	organic substance catabolic process	1.44	0.203	TGME49_312990-t26_1-p1	361	K	4.184	7.42988e-05	Up	DEAD/DEAH box ATP-dependent RNA helicase GN=TGME49_312990	--	1	5.67839e-58	196.14	3	FHDELFNYIDLPTTCIHGK(1)K	-1.5702	0.46	0.499	0.499	0.533	0.472	0.539	1.747	2.045	2.308
Biological Process	GO:1901575	4	organic substance catabolic process	1.44	0.203	TGME49_297060-t26_1-p1	337	K	1.542	0.0161987	Up	phosphoglycerate mutase PGMII GN=TGME49_297060	--	1	0.000455715	139.78	2	MEAVANQGK(1)AK	-3.1399	0.721		0.799	0.845	1.062	0.987	1.287	1.043	1.186
Biological Process	GO:1901575	4	organic substance catabolic process	1.44	0.203	TGME49_297060-t26_1-p1	189	K	1.665	0.000574795	Up	phosphoglycerate mutase PGMII GN=TGME49_297060	--	1	1.23539e-19	116.06	3	HYGALQGLNK(1)AETAAK	-0.38658	0.634	0.743	0.721	0.995	1.179	1.164	1.189	1.126	1.179
Biological Process	GO:1901575	4	organic substance catabolic process	1.44	0.203	TGME49_289690-t26_1-p1	366	K	1.524	2.62405e-05	Up	glyceraldehyde-3-phosphate dehydrogenase GAPDH1 GN=TGME49_289690	--	1	2.81104e-48	179.37	2	SAGVNIIPASTGAAK(1)AVGK	-2.2008	0.793	0.798	0.77	0.995	1.025	1.012	1.178	1.238	1.183
Biological Process	GO:1901575	4	organic substance catabolic process	1.44	0.203	TGME49_289690-t26_1-p1	274	K	4.725	2.14913e-05	Up	glyceraldehyde-3-phosphate dehydrogenase GAPDH1 GN=TGME49_289690	--	1	3.5849e-111	200.1	3	VIMSAPPK(1)DDTPMFVMGVNNDQYK	-1.3891	0.39	0.368	0.322	0.97	0.964	0.963	1.579	1.74	1.784
Biological Process	GO:1901575	4	organic substance catabolic process	1.44	0.203	TGME49_289690-t26_1-p1	255	K	1.723	0.00283756	Up	glyceraldehyde-3-phosphate dehydrogenase GAPDH1 GN=TGME49_289690	--	1	2.91022e-09	137.4	2	EK(1)AQAHLTNGAK	-0.94043	0.843	0.813	0.816		0.981	0.923	1.31	1.53
Biological Process	GO:1901575	4	organic substance catabolic process	1.44	0.203	TGME49_278050-t26_1-p1	115	K	2.029	0.00770899	Up	proteasome subunit alpha type 1, putative GN=TGME49_278050	--	1	4.47174e-17	99.127	2	LVLMVADK(1)SQANTQR	-2.7263	0.855	0.748	0.547	0.636	0.933	0.949	1.531	1.547	1.285
Biological Process	GO:1901575	4	organic substance catabolic process	1.44	0.203	TGME49_269190-t26_1-p1	769	K	1.741	0.000423934	Up	glyceraldehyde-3-phosphate dehydrogenase GAPDH2 GN=TGME49_269190	--	1	5.71967e-130	195.73	3	HAIISAPAK(1)DETTPTLVVGVNAEQDYESSMK	-3.9581	0.795	0.906	0.824	0.543		0.476	1.385	1.454	1.556
Biological Process	GO:1901575	4	organic substance catabolic process	1.44	0.203	TGME49_269190-t26_1-p1	861	K	2.228	0.00162209	Up	glyceraldehyde-3-phosphate dehydrogenase GAPDH2 GN=TGME49_269190	--	1	6.57159e-15	130	2	AAAGNIIPSATGAAK(1)AVAR	-2.1643		0.64	0.594		0.714		1.239	1.411	1.474
Biological Process	GO:0034641	4	cellular nitrogen compound metabolic process	1.24	0.189766	TGME49_232230-t26_1-p1	56	K	1.965	0.000382571	Up	ribosomal protein RPL30 GN=TGME49_232230	--	1	0.000588781	87.251	2	K(1)SEIEYYAMLSK	1.8723	0.73	0.772	0.701	1.018	1.043	1.055	1.421	1.465
Biological Process	GO:1901575	4	organic substance catabolic process	1.44	0.203	TGME49_268850-t26_1-p1	407	K	1.666	0.00216047	Up	enolase 2 GN=TGME49_268850	--	1	0.000707623	138.23	2	NK(1)WGVMVSHR	0.60308	0.834	0.828	0.689	0.965	0.921		1.304	1.221	1.391
Biological Process	GO:1901575	4	organic substance catabolic process	1.44	0.203	TGME49_236040-t26_1-p1	206	K	1.505	0.0479818	Up	fructose-1,6-bisphosphate aldolase GN=TGME49_236040	--	1	0.018317	126.29	2	K(1)YYEAGAR	0.5197	0.899	0.578	0.666		1.354	1.277	0.924	1.141	1.16
Biological Process	GO:0043604	6	amide biosynthetic process	1.47	0.191711	TGME49_309120-t26_1-p1	291	K	3.243	0.00866129	Up	ribosomal protein RPL4 GN=TGME49_309120	--	1	0.00132712	80.623	2	FCLYTASAFK(1)R	-1.5169	0.554	0.444		0.94		0.976		1.627	1.61
Biological Process	GO:0043604	6	amide biosynthetic process	1.47	0.191711	TGME49_294800-t26_1-p1	321	K	1.711	0.000189359	Up	elongation factor 1-alpha (EF-1-ALPHA), putative GN=TGME49_294800	--	1	2.59e-81	230.97	3	NDPAK(1)GCATFLAQVIVLNHPGEIK	0.62901	0.716	0.768	0.731	1.028	0.991	0.965	1.311	1.177	1.302
Biological Process	GO:0043604	6	amide biosynthetic process	1.47	0.191711	TGME49_294800-t26_1-p1	425	K	1.939	0.0070717	Up	elongation factor 1-alpha (EF-1-ALPHA), putative GN=TGME49_294800	--	1	3.65075e-49	195.98	2	QTVAVGVIK(1)SVEK	-0.33317	0.584	0.716	0.701	1.039	1.005	1.053	1.225	1.079	1.575
Biological Process	GO:0043604	6	amide biosynthetic process	1.47	0.191711	TGME49_294800-t26_1-p1	416	K	1.794	0.00494652	Up	elongation factor 1-alpha (EF-1-ALPHA), putative GN=TGME49_294800	--	1	3.53575e-06	101.43	2	DMK(1)QTVAVGVIK	0.40156	0.765	0.739	0.816	0.631	0.67	1.282	1.343	1.173	1.645
Biological Process	GO:0043604	6	amide biosynthetic process	1.47	0.191711	TGME49_279330-t26_1-p1	325	K	2.225	0.000453839	Up	DEAD/DEAH box helicase family protein GN=TGME49_279330	--	1	1.17394e-26	206.73	4	HLGFQSVCLHGK(1)MTQPQR	-0.86413	0.566	0.731	0.636	0.943	1.18	1.306	1.393	1.425	1.483
Biological Process	GO:0043604	6	amide biosynthetic process	1.47	0.191711	TGME49_269180-t26_1-p1	1334	K	1.86	0.00117731	Up	MIF4G domain-containing protein GN=TGME49_269180	--	1	1.54278e-24	118.09	3	VAETAGPQK(1)PAGCYAAVVAASQPAQAPR	-1.127	0.588	0.592	0.603	1.09	1.259	1.31		1.032	1.179
Biological Process	GO:0043604	6	amide biosynthetic process	1.47	0.191711	TGME49_263870-t26_1-p1	551	K	1.617	0.00159029	Up	glutamate-tRNA ligase GN=TGME49_263870	--	1	0.000784952	83.214	2	LCFVK(1)TLLSK	-1.2015	0.84	0.839	0.797	0.799		0.812	1.222	1.494	1.288
Biological Process	GO:0043604	6	amide biosynthetic process	1.47	0.191711	TGME49_232230-t26_1-p1	56	K	1.965	0.000382571	Up	ribosomal protein RPL30 GN=TGME49_232230	--	1	0.000588781	87.251	2	K(1)SEIEYYAMLSK	1.8723	0.73	0.772	0.701	1.018	1.043	1.055	1.421	1.465
Biological Process	GO:1901575	4	organic substance catabolic process	1.44	0.203	TGME49_268850-t26_1-p1	141	K	2.142	0.00398177	Up	enolase 2 GN=TGME49_268850	--	1	2.13693e-35	189.61	2	SK(1)LGANAILAVSMACCR	-0.8657	0.53	0.592	0.572	1.278	1.192	1.283	0.96	1.208	1.46
Biological Process	GO:0090407	6	organophosphate biosynthetic process	1.91	0.0946165	TGME49_236040-t26_1-p1	206	K	1.505	0.0479818	Up	fructose-1,6-bisphosphate aldolase GN=TGME49_236040	--	1	0.018317	126.29	2	K(1)YYEAGAR	0.5197	0.899	0.578	0.666		1.354	1.277	0.924	1.141	1.16
Biological Process	GO:0034641	4	cellular nitrogen compound metabolic process	1.24	0.189766	TGME49_232230-t26_1-p1	43	K	2.059	0.0124426	Up	ribosomal protein RPL30 GN=TGME49_232230	--	1	1.65069e-08	71.912	2	AK(1)LIIISNNCPALR	-3.498	0.842	0.763	0.48	0.894	0.87	1.033	1.417	1.412	1.463
Biological Process	GO:0034641	4	cellular nitrogen compound metabolic process	1.24	0.189766	TGME49_217460-t26_1-p1	518	K	1.736	0.00362918	Up	glutaminyl-tRNA synthetase (GlnRS) GN=TGME49_217460	--	1	0.00645052	97.175	2	K(1)LLALVTEK	-0.90133	0.629	0.734	0.681	1.112	1.059	1.204	1.008	1.246	1.294
Biological Process	GO:1901135	4	carbohydrate derivative metabolic process	1.63	0.147964	TGME49_318230-t26_1-p1	220	K	2.669	0.00296527	Up	phosphoglycerate kinase PGKI GN=TGME49_318230	--	1	2.22648e-06	139.94	2	DK(1)IQLIENMLDR	1.2486	0.773	0.682	0.534	0.617	0.661	0.592	1.415	1.923	1.971
Biological Process	GO:1901135	4	carbohydrate derivative metabolic process	1.63	0.147964	TGME49_297060-t26_1-p1	337	K	1.542	0.0161987	Up	phosphoglycerate mutase PGMII GN=TGME49_297060	--	1	0.000455715	139.78	2	MEAVANQGK(1)AK	-3.1399	0.721		0.799	0.845	1.062	0.987	1.287	1.043	1.186
Biological Process	GO:1901135	4	carbohydrate derivative metabolic process	1.63	0.147964	TGME49_297060-t26_1-p1	189	K	1.665	0.000574795	Up	phosphoglycerate mutase PGMII GN=TGME49_297060	--	1	1.23539e-19	116.06	3	HYGALQGLNK(1)AETAAK	-0.38658	0.634	0.743	0.721	0.995	1.179	1.164	1.189	1.126	1.179
Biological Process	GO:1901135	4	carbohydrate derivative metabolic process	1.63	0.147964	TGME49_289690-t26_1-p1	366	K	1.524	2.62405e-05	Up	glyceraldehyde-3-phosphate dehydrogenase GAPDH1 GN=TGME49_289690	--	1	2.81104e-48	179.37	2	SAGVNIIPASTGAAK(1)AVGK	-2.2008	0.793	0.798	0.77	0.995	1.025	1.012	1.178	1.238	1.183
Biological Process	GO:1901135	4	carbohydrate derivative metabolic process	1.63	0.147964	TGME49_289690-t26_1-p1	274	K	4.725	2.14913e-05	Up	glyceraldehyde-3-phosphate dehydrogenase GAPDH1 GN=TGME49_289690	--	1	3.5849e-111	200.1	3	VIMSAPPK(1)DDTPMFVMGVNNDQYK	-1.3891	0.39	0.368	0.322	0.97	0.964	0.963	1.579	1.74	1.784
Biological Process	GO:1901135	4	carbohydrate derivative metabolic process	1.63	0.147964	TGME49_289690-t26_1-p1	255	K	1.723	0.00283756	Up	glyceraldehyde-3-phosphate dehydrogenase GAPDH1 GN=TGME49_289690	--	1	2.91022e-09	137.4	2	EK(1)AQAHLTNGAK	-0.94043	0.843	0.813	0.816		0.981	0.923	1.31	1.53
Biological Process	GO:1901135	4	carbohydrate derivative metabolic process	1.63	0.147964	TGME49_269190-t26_1-p1	769	K	1.741	0.000423934	Up	glyceraldehyde-3-phosphate dehydrogenase GAPDH2 GN=TGME49_269190	--	1	5.71967e-130	195.73	3	HAIISAPAK(1)DETTPTLVVGVNAEQDYESSMK	-3.9581	0.795	0.906	0.824	0.543		0.476	1.385	1.454	1.556
Biological Process	GO:1901135	4	carbohydrate derivative metabolic process	1.63	0.147964	TGME49_269190-t26_1-p1	861	K	2.228	0.00162209	Up	glyceraldehyde-3-phosphate dehydrogenase GAPDH2 GN=TGME49_269190	--	1	6.57159e-15	130	2	AAAGNIIPSATGAAK(1)AVAR	-2.1643		0.64	0.594		0.714		1.239	1.411	1.474
Biological Process	GO:1901135	4	carbohydrate derivative metabolic process	1.63	0.147964	TGME49_268850-t26_1-p1	407	K	1.666	0.00216047	Up	enolase 2 GN=TGME49_268850	--	1	0.000707623	138.23	2	NK(1)WGVMVSHR	0.60308	0.834	0.828	0.689	0.965	0.921		1.304	1.221	1.391
Biological Process	GO:1901135	4	carbohydrate derivative metabolic process	1.63	0.147964	TGME49_268850-t26_1-p1	141	K	2.142	0.00398177	Up	enolase 2 GN=TGME49_268850	--	1	2.13693e-35	189.61	2	SK(1)LGANAILAVSMACCR	-0.8657	0.53	0.592	0.572	1.278	1.192	1.283	0.96	1.208	1.46
Biological Process	GO:1901135	4	carbohydrate derivative metabolic process	1.63	0.147964	TGME49_236040-t26_1-p1	206	K	1.505	0.0479818	Up	fructose-1,6-bisphosphate aldolase GN=TGME49_236040	--	1	0.018317	126.29	2	K(1)YYEAGAR	0.5197	0.899	0.578	0.666		1.354	1.277	0.924	1.141	1.16
Biological Process	GO:1901135	4	carbohydrate derivative metabolic process	1.63	0.147964	TGME49_225050-t26_1-p1	378	K	2.945	0.0311509	Up	adenosylhomocysteinase, putative GN=TGME49_225050	--	1	1.89696e-25	90.806	2	VVICGFGDVGK(1)GCAAAMK	3.7996	0.353	0.353		1.258	1.251	1.446	0.81	0.802	1.507
Biological Process	GO:0044282	4	small molecule catabolic process	2.33	0.120493	TGME49_297060-t26_1-p1	337	K	1.542	0.0161987	Up	phosphoglycerate mutase PGMII GN=TGME49_297060	--	1	0.000455715	139.78	2	MEAVANQGK(1)AK	-3.1399	0.721		0.799	0.845	1.062	0.987	1.287	1.043	1.186
Biological Process	GO:0044282	4	small molecule catabolic process	2.33	0.120493	TGME49_297060-t26_1-p1	189	K	1.665	0.000574795	Up	phosphoglycerate mutase PGMII GN=TGME49_297060	--	1	1.23539e-19	116.06	3	HYGALQGLNK(1)AETAAK	-0.38658	0.634	0.743	0.721	0.995	1.179	1.164	1.189	1.126	1.179
Biological Process	GO:0044282	4	small molecule catabolic process	2.33	0.120493	TGME49_268850-t26_1-p1	407	K	1.666	0.00216047	Up	enolase 2 GN=TGME49_268850	--	1	0.000707623	138.23	2	NK(1)WGVMVSHR	0.60308	0.834	0.828	0.689	0.965	0.921		1.304	1.221	1.391
Biological Process	GO:0044282	4	small molecule catabolic process	2.33	0.120493	TGME49_268850-t26_1-p1	141	K	2.142	0.00398177	Up	enolase 2 GN=TGME49_268850	--	1	2.13693e-35	189.61	2	SK(1)LGANAILAVSMACCR	-0.8657	0.53	0.592	0.572	1.278	1.192	1.283	0.96	1.208	1.46
Biological Process	GO:0044282	4	small molecule catabolic process	2.33	0.120493	TGME49_236040-t26_1-p1	206	K	1.505	0.0479818	Up	fructose-1,6-bisphosphate aldolase GN=TGME49_236040	--	1	0.018317	126.29	2	K(1)YYEAGAR	0.5197	0.899	0.578	0.666		1.354	1.277	0.924	1.141	1.16
Biological Process	GO:0006163	9	purine nucleotide metabolic process	1.75	0.118446	TGME49_318230-t26_1-p1	220	K	2.669	0.00296527	Up	phosphoglycerate kinase PGKI GN=TGME49_318230	--	1	2.22648e-06	139.94	2	DK(1)IQLIENMLDR	1.2486	0.773	0.682	0.534	0.617	0.661	0.592	1.415	1.923	1.971
Biological Process	GO:0006163	9	purine nucleotide metabolic process	1.75	0.118446	TGME49_297060-t26_1-p1	337	K	1.542	0.0161987	Up	phosphoglycerate mutase PGMII GN=TGME49_297060	--	1	0.000455715	139.78	2	MEAVANQGK(1)AK	-3.1399	0.721		0.799	0.845	1.062	0.987	1.287	1.043	1.186
Biological Process	GO:0009653	4	anatomical structure morphogenesis	2.8	0.149415	TGME49_209030-t26_1-p1	327	K	1.682	0.00124078	Up	actin ACT1 GN=TGME49_209030	--	1	3.66409e-06	102.57	2	ELTSLAPSTMK(1)IK	-1.2095		0.805	0.732	0.82	0.93	0.852	1.243	1.32	1.314
Biological Process	GO:0009653	4	anatomical structure morphogenesis	2.8	0.149415	TGME49_209030-t26_1-p1	316	K	2.74	0.00291057	Up	actin ACT1 GN=TGME49_209030	--	1	2.24146e-22	140.78	2	LTK(1)ELTSLAPSTMK	0.41233	0.457	0.508	0.417	1.246	1.292	1.305	0.933	1.45	1.404
Biological Process	GO:0009653	4	anatomical structure morphogenesis	2.8	0.149415	TGME49_310030-t26_1-p1	126	K	1.602	0.0395933	Up	cyclase-associated protein, putative GN=TGME49_310030	--	1	1.94856e-08	107.46	3	FQVK(1)GTCHSIAIDK	-1.1502	1.18	0.711	0.752	0.824	0.72	0.717	1.38	1.334	1.521
Biological Process	GO:0043462	6	regulation of ATPase activity	2.8	0.149415	TGME49_209030-t26_1-p1	327	K	1.682	0.00124078	Up	actin ACT1 GN=TGME49_209030	--	1	3.66409e-06	102.57	2	ELTSLAPSTMK(1)IK	-1.2095		0.805	0.732	0.82	0.93	0.852	1.243	1.32	1.314
Biological Process	GO:0034641	4	cellular nitrogen compound metabolic process	1.24	0.189766	TGME49_205470-t26_1-p1	539	K	1.544	9.24159e-05	Up	translation elongation factor 2 family protein, putative GN=TGME49_205470	--	1	4.99372e-07	126.17	2	TDLYIK(1)SIQR	0.088318	0.784	0.827	0.814	0.964	0.916	0.908	1.251	1.198	1.294
Biological Process	GO:0034641	4	cellular nitrogen compound metabolic process	1.24	0.189766	TGME49_205470-t26_1-p1	924	K	1.901	0.00374237	Up	translation elongation factor 2 family protein, putative GN=TGME49_205470	--	1	1.36159e-05	88.42	2	GSK(1)MEELVHNIR	-0.84503	0.597	0.804	0.577	1.024	1.042	1.027	1.199	1.267	1.294
Biological Process	GO:0007010	6	cytoskeleton organization	2.1	0.156006	TGME49_310030-t26_1-p1	126	K	1.602	0.0395933	Up	cyclase-associated protein, putative GN=TGME49_310030	--	1	1.94856e-08	107.46	3	FQVK(1)GTCHSIAIDK	-1.1502	1.18	0.711	0.752	0.824	0.72	0.717	1.38	1.334	1.521
Biological Process	GO:0007010	6	cytoskeleton organization	2.1	0.156006	TGME49_294800-t26_1-p1	321	K	1.711	0.000189359	Up	elongation factor 1-alpha (EF-1-ALPHA), putative GN=TGME49_294800	--	1	2.59e-81	230.97	3	NDPAK(1)GCATFLAQVIVLNHPGEIK	0.62901	0.716	0.768	0.731	1.028	0.991	0.965	1.311	1.177	1.302
Biological Process	GO:0007010	6	cytoskeleton organization	2.1	0.156006	TGME49_294800-t26_1-p1	425	K	1.939	0.0070717	Up	elongation factor 1-alpha (EF-1-ALPHA), putative GN=TGME49_294800	--	1	3.65075e-49	195.98	2	QTVAVGVIK(1)SVEK	-0.33317	0.584	0.716	0.701	1.039	1.005	1.053	1.225	1.079	1.575
Biological Process	GO:0007010	6	cytoskeleton organization	2.1	0.156006	TGME49_294800-t26_1-p1	416	K	1.794	0.00494652	Up	elongation factor 1-alpha (EF-1-ALPHA), putative GN=TGME49_294800	--	1	3.53575e-06	101.43	2	DMK(1)QTVAVGVIK	0.40156	0.765	0.739	0.816	0.631	0.67	1.282	1.343	1.173	1.645
Biological Process	GO:0007010	6	cytoskeleton organization	2.1	0.156006	TGME49_209030-t26_1-p1	316	K	2.74	0.00291057	Up	actin ACT1 GN=TGME49_209030	--	1	2.24146e-22	140.78	2	LTK(1)ELTSLAPSTMK	0.41233	0.457	0.508	0.417	1.246	1.292	1.305	0.933	1.45	1.404
Biological Process	GO:0007010	6	cytoskeleton organization	2.1	0.156006	TGME49_209030-t26_1-p1	327	K	1.682	0.00124078	Up	actin ACT1 GN=TGME49_209030	--	1	3.66409e-06	102.57	2	ELTSLAPSTMK(1)IK	-1.2095		0.805	0.732	0.82	0.93	0.852	1.243	1.32	1.314
Biological Process	GO:0070925	6	organelle assembly	2.1	0.156006	TGME49_312990-t26_1-p1	361	K	4.184	7.42988e-05	Up	DEAD/DEAH box ATP-dependent RNA helicase GN=TGME49_312990	--	1	5.67839e-58	196.14	3	FHDELFNYIDLPTTCIHGK(1)K	-1.5702	0.46	0.499	0.499	0.533	0.472	0.539	1.747	2.045	2.308
Biological Process	GO:0034641	4	cellular nitrogen compound metabolic process	1.24	0.189766	TGME49_225050-t26_1-p1	378	K	2.945	0.0311509	Up	adenosylhomocysteinase, putative GN=TGME49_225050	--	1	1.89696e-25	90.806	2	VVICGFGDVGK(1)GCAAAMK	3.7996	0.353	0.353		1.258	1.251	1.446	0.81	0.802	1.507
Biological Process	GO:0070925	6	organelle assembly	2.1	0.156006	TGME49_248880-t26_1-p1	253	K	2.057	0.0164131	Up	GTPase RAB7 GN=TGME49_248880	--	1	0.00135881	115.04	2	TSLMNQYVNK(1)K	-0.42689	0.872	0.611	0.754				1.397		1.67
Biological Process	GO:0070925	6	organelle assembly	2.1	0.156006	TGME49_209030-t26_1-p1	327	K	1.682	0.00124078	Up	actin ACT1 GN=TGME49_209030	--	1	3.66409e-06	102.57	2	ELTSLAPSTMK(1)IK	-1.2095		0.805	0.732	0.82	0.93	0.852	1.243	1.32	1.314
Biological Process	GO:0032781	7	positive regulation of ATPase activity	2.8	0.149415	TGME49_236040-t26_1-p1	206	K	1.505	0.0479818	Up	fructose-1,6-bisphosphate aldolase GN=TGME49_236040	--	1	0.018317	126.29	2	K(1)YYEAGAR	0.5197	0.899	0.578	0.666		1.354	1.277	0.924	1.141	1.16
Biological Process	GO:0032781	7	positive regulation of ATPase activity	2.8	0.149415	TGME49_209030-t26_1-p1	316	K	2.74	0.00291057	Up	actin ACT1 GN=TGME49_209030	--	1	2.24146e-22	140.78	2	LTK(1)ELTSLAPSTMK	0.41233	0.457	0.508	0.417	1.246	1.292	1.305	0.933	1.45	1.404
Biological Process	GO:0032781	7	positive regulation of ATPase activity	2.8	0.149415	TGME49_209030-t26_1-p1	327	K	1.682	0.00124078	Up	actin ACT1 GN=TGME49_209030	--	1	3.66409e-06	102.57	2	ELTSLAPSTMK(1)IK	-1.2095		0.805	0.732	0.82	0.93	0.852	1.243	1.32	1.314
Biological Process	GO:0032989	5	cellular component morphogenesis	2.8	0.149415	TGME49_310030-t26_1-p1	126	K	1.602	0.0395933	Up	cyclase-associated protein, putative GN=TGME49_310030	--	1	1.94856e-08	107.46	3	FQVK(1)GTCHSIAIDK	-1.1502	1.18	0.711	0.752	0.824	0.72	0.717	1.38	1.334	1.521
Biological Process	GO:0032989	5	cellular component morphogenesis	2.8	0.149415	TGME49_209030-t26_1-p1	316	K	2.74	0.00291057	Up	actin ACT1 GN=TGME49_209030	--	1	2.24146e-22	140.78	2	LTK(1)ELTSLAPSTMK	0.41233	0.457	0.508	0.417	1.246	1.292	1.305	0.933	1.45	1.404
Biological Process	GO:0032989	5	cellular component morphogenesis	2.8	0.149415	TGME49_209030-t26_1-p1	327	K	1.682	0.00124078	Up	actin ACT1 GN=TGME49_209030	--	1	3.66409e-06	102.57	2	ELTSLAPSTMK(1)IK	-1.2095		0.805	0.732	0.82	0.93	0.852	1.243	1.32	1.314
Biological Process	GO:0043462	6	regulation of ATPase activity	2.8	0.149415	TGME49_236040-t26_1-p1	206	K	1.505	0.0479818	Up	fructose-1,6-bisphosphate aldolase GN=TGME49_236040	--	1	0.018317	126.29	2	K(1)YYEAGAR	0.5197	0.899	0.578	0.666		1.354	1.277	0.924	1.141	1.16
Biological Process	GO:0043462	6	regulation of ATPase activity	2.8	0.149415	TGME49_209030-t26_1-p1	316	K	2.74	0.00291057	Up	actin ACT1 GN=TGME49_209030	--	1	2.24146e-22	140.78	2	LTK(1)ELTSLAPSTMK	0.41233	0.457	0.508	0.417	1.246	1.292	1.305	0.933	1.45	1.404
Biological Process	GO:0070925	6	organelle assembly	2.1	0.156006	TGME49_209030-t26_1-p1	316	K	2.74	0.00291057	Up	actin ACT1 GN=TGME49_209030	--	1	2.24146e-22	140.78	2	LTK(1)ELTSLAPSTMK	0.41233	0.457	0.508	0.417	1.246	1.292	1.305	0.933	1.45	1.404
Biological Process	GO:0010467	5	gene expression	1.24	0.473381	TGME49_294800-t26_1-p1	321	K	1.711	0.000189359	Up	elongation factor 1-alpha (EF-1-ALPHA), putative GN=TGME49_294800	--	1	2.59e-81	230.97	3	NDPAK(1)GCATFLAQVIVLNHPGEIK	0.62901	0.716	0.768	0.731	1.028	0.991	0.965	1.311	1.177	1.302
Biological Process	GO:0010467	5	gene expression	1.24	0.473381	TGME49_309120-t26_1-p1	291	K	3.243	0.00866129	Up	ribosomal protein RPL4 GN=TGME49_309120	--	1	0.00132712	80.623	2	FCLYTASAFK(1)R	-1.5169	0.554	0.444		0.94		0.976		1.627	1.61
Biological Process	GO:0016051	5	carbohydrate biosynthetic process	3.5	0.015404	TGME49_268850-t26_1-p1	407	K	1.666	0.00216047	Up	enolase 2 GN=TGME49_268850	--	1	0.000707623	138.23	2	NK(1)WGVMVSHR	0.60308	0.834	0.828	0.689	0.965	0.921		1.304	1.221	1.391
Biological Process	GO:0009132	8	nucleoside diphosphate metabolic process	3.82	0.00131709	TGME49_269190-t26_1-p1	769	K	1.741	0.000423934	Up	glyceraldehyde-3-phosphate dehydrogenase GAPDH2 GN=TGME49_269190	--	1	5.71967e-130	195.73	3	HAIISAPAK(1)DETTPTLVVGVNAEQDYESSMK	-3.9581	0.795	0.906	0.824	0.543		0.476	1.385	1.454	1.556
Biological Process	GO:0009132	8	nucleoside diphosphate metabolic process	3.82	0.00131709	TGME49_289690-t26_1-p1	255	K	1.723	0.00283756	Up	glyceraldehyde-3-phosphate dehydrogenase GAPDH1 GN=TGME49_289690	--	1	2.91022e-09	137.4	2	EK(1)AQAHLTNGAK	-0.94043	0.843	0.813	0.816		0.981	0.923	1.31	1.53
Biological Process	GO:0009132	8	nucleoside diphosphate metabolic process	3.82	0.00131709	TGME49_289690-t26_1-p1	274	K	4.725	2.14913e-05	Up	glyceraldehyde-3-phosphate dehydrogenase GAPDH1 GN=TGME49_289690	--	1	3.5849e-111	200.1	3	VIMSAPPK(1)DDTPMFVMGVNNDQYK	-1.3891	0.39	0.368	0.322	0.97	0.964	0.963	1.579	1.74	1.784
Biological Process	GO:0009132	8	nucleoside diphosphate metabolic process	3.82	0.00131709	TGME49_289690-t26_1-p1	366	K	1.524	2.62405e-05	Up	glyceraldehyde-3-phosphate dehydrogenase GAPDH1 GN=TGME49_289690	--	1	2.81104e-48	179.37	2	SAGVNIIPASTGAAK(1)AVGK	-2.2008	0.793	0.798	0.77	0.995	1.025	1.012	1.178	1.238	1.183
Biological Process	GO:0009132	8	nucleoside diphosphate metabolic process	3.82	0.00131709	TGME49_297060-t26_1-p1	189	K	1.665	0.000574795	Up	phosphoglycerate mutase PGMII GN=TGME49_297060	--	1	1.23539e-19	116.06	3	HYGALQGLNK(1)AETAAK	-0.38658	0.634	0.743	0.721	0.995	1.179	1.164	1.189	1.126	1.179
Biological Process	GO:0009132	8	nucleoside diphosphate metabolic process	3.82	0.00131709	TGME49_297060-t26_1-p1	337	K	1.542	0.0161987	Up	phosphoglycerate mutase PGMII GN=TGME49_297060	--	1	0.000455715	139.78	2	MEAVANQGK(1)AK	-3.1399	0.721		0.799	0.845	1.062	0.987	1.287	1.043	1.186
Biological Process	GO:0009132	8	nucleoside diphosphate metabolic process	3.82	0.00131709	TGME49_318230-t26_1-p1	220	K	2.669	0.00296527	Up	phosphoglycerate kinase PGKI GN=TGME49_318230	--	1	2.22648e-06	139.94	2	DK(1)IQLIENMLDR	1.2486	0.773	0.682	0.534	0.617	0.661	0.592	1.415	1.923	1.971
Biological Process	GO:0046394	7	carboxylic acid biosynthetic process	3.82	0.00131709	TGME49_236040-t26_1-p1	206	K	1.505	0.0479818	Up	fructose-1,6-bisphosphate aldolase GN=TGME49_236040	--	1	0.018317	126.29	2	K(1)YYEAGAR	0.5197	0.899	0.578	0.666		1.354	1.277	0.924	1.141	1.16
Biological Process	GO:0046394	7	carboxylic acid biosynthetic process	3.82	0.00131709	TGME49_268850-t26_1-p1	141	K	2.142	0.00398177	Up	enolase 2 GN=TGME49_268850	--	1	2.13693e-35	189.61	2	SK(1)LGANAILAVSMACCR	-0.8657	0.53	0.592	0.572	1.278	1.192	1.283	0.96	1.208	1.46
Biological Process	GO:0046394	7	carboxylic acid biosynthetic process	3.82	0.00131709	TGME49_268850-t26_1-p1	407	K	1.666	0.00216047	Up	enolase 2 GN=TGME49_268850	--	1	0.000707623	138.23	2	NK(1)WGVMVSHR	0.60308	0.834	0.828	0.689	0.965	0.921		1.304	1.221	1.391
Biological Process	GO:0046394	7	carboxylic acid biosynthetic process	3.82	0.00131709	TGME49_269190-t26_1-p1	861	K	2.228	0.00162209	Up	glyceraldehyde-3-phosphate dehydrogenase GAPDH2 GN=TGME49_269190	--	1	6.57159e-15	130	2	AAAGNIIPSATGAAK(1)AVAR	-2.1643		0.64	0.594		0.714		1.239	1.411	1.474
Biological Process	GO:0046394	7	carboxylic acid biosynthetic process	3.82	0.00131709	TGME49_269190-t26_1-p1	769	K	1.741	0.000423934	Up	glyceraldehyde-3-phosphate dehydrogenase GAPDH2 GN=TGME49_269190	--	1	5.71967e-130	195.73	3	HAIISAPAK(1)DETTPTLVVGVNAEQDYESSMK	-3.9581	0.795	0.906	0.824	0.543		0.476	1.385	1.454	1.556
Biological Process	GO:0046394	7	carboxylic acid biosynthetic process	3.82	0.00131709	TGME49_289690-t26_1-p1	255	K	1.723	0.00283756	Up	glyceraldehyde-3-phosphate dehydrogenase GAPDH1 GN=TGME49_289690	--	1	2.91022e-09	137.4	2	EK(1)AQAHLTNGAK	-0.94043	0.843	0.813	0.816		0.981	0.923	1.31	1.53
Biological Process	GO:0046394	7	carboxylic acid biosynthetic process	3.82	0.00131709	TGME49_289690-t26_1-p1	274	K	4.725	2.14913e-05	Up	glyceraldehyde-3-phosphate dehydrogenase GAPDH1 GN=TGME49_289690	--	1	3.5849e-111	200.1	3	VIMSAPPK(1)DDTPMFVMGVNNDQYK	-1.3891	0.39	0.368	0.322	0.97	0.964	0.963	1.579	1.74	1.784
Biological Process	GO:0046394	7	carboxylic acid biosynthetic process	3.82	0.00131709	TGME49_289690-t26_1-p1	366	K	1.524	2.62405e-05	Up	glyceraldehyde-3-phosphate dehydrogenase GAPDH1 GN=TGME49_289690	--	1	2.81104e-48	179.37	2	SAGVNIIPASTGAAK(1)AVGK	-2.2008	0.793	0.798	0.77	0.995	1.025	1.012	1.178	1.238	1.183
Biological Process	GO:0046394	7	carboxylic acid biosynthetic process	3.82	0.00131709	TGME49_297060-t26_1-p1	189	K	1.665	0.000574795	Up	phosphoglycerate mutase PGMII GN=TGME49_297060	--	1	1.23539e-19	116.06	3	HYGALQGLNK(1)AETAAK	-0.38658	0.634	0.743	0.721	0.995	1.179	1.164	1.189	1.126	1.179
Biological Process	GO:0046394	7	carboxylic acid biosynthetic process	3.82	0.00131709	TGME49_297060-t26_1-p1	337	K	1.542	0.0161987	Up	phosphoglycerate mutase PGMII GN=TGME49_297060	--	1	0.000455715	139.78	2	MEAVANQGK(1)AK	-3.1399	0.721		0.799	0.845	1.062	0.987	1.287	1.043	1.186
Biological Process	GO:0046394	7	carboxylic acid biosynthetic process	3.82	0.00131709	TGME49_318230-t26_1-p1	220	K	2.669	0.00296527	Up	phosphoglycerate kinase PGKI GN=TGME49_318230	--	1	2.22648e-06	139.94	2	DK(1)IQLIENMLDR	1.2486	0.773	0.682	0.534	0.617	0.661	0.592	1.415	1.923	1.971
Biological Process	GO:0016053	5	organic acid biosynthetic process	3.82	0.00131709	TGME49_236040-t26_1-p1	206	K	1.505	0.0479818	Up	fructose-1,6-bisphosphate aldolase GN=TGME49_236040	--	1	0.018317	126.29	2	K(1)YYEAGAR	0.5197	0.899	0.578	0.666		1.354	1.277	0.924	1.141	1.16
Biological Process	GO:0016053	5	organic acid biosynthetic process	3.82	0.00131709	TGME49_268850-t26_1-p1	141	K	2.142	0.00398177	Up	enolase 2 GN=TGME49_268850	--	1	2.13693e-35	189.61	2	SK(1)LGANAILAVSMACCR	-0.8657	0.53	0.592	0.572	1.278	1.192	1.283	0.96	1.208	1.46
Biological Process	GO:0016053	5	organic acid biosynthetic process	3.82	0.00131709	TGME49_268850-t26_1-p1	407	K	1.666	0.00216047	Up	enolase 2 GN=TGME49_268850	--	1	0.000707623	138.23	2	NK(1)WGVMVSHR	0.60308	0.834	0.828	0.689	0.965	0.921		1.304	1.221	1.391
Biological Process	GO:0016053	5	organic acid biosynthetic process	3.82	0.00131709	TGME49_269190-t26_1-p1	861	K	2.228	0.00162209	Up	glyceraldehyde-3-phosphate dehydrogenase GAPDH2 GN=TGME49_269190	--	1	6.57159e-15	130	2	AAAGNIIPSATGAAK(1)AVAR	-2.1643		0.64	0.594		0.714		1.239	1.411	1.474
Biological Process	GO:0016053	5	organic acid biosynthetic process	3.82	0.00131709	TGME49_269190-t26_1-p1	769	K	1.741	0.000423934	Up	glyceraldehyde-3-phosphate dehydrogenase GAPDH2 GN=TGME49_269190	--	1	5.71967e-130	195.73	3	HAIISAPAK(1)DETTPTLVVGVNAEQDYESSMK	-3.9581	0.795	0.906	0.824	0.543		0.476	1.385	1.454	1.556
Biological Process	GO:0016053	5	organic acid biosynthetic process	3.82	0.00131709	TGME49_289690-t26_1-p1	255	K	1.723	0.00283756	Up	glyceraldehyde-3-phosphate dehydrogenase GAPDH1 GN=TGME49_289690	--	1	2.91022e-09	137.4	2	EK(1)AQAHLTNGAK	-0.94043	0.843	0.813	0.816		0.981	0.923	1.31	1.53
Biological Process	GO:0016053	5	organic acid biosynthetic process	3.82	0.00131709	TGME49_289690-t26_1-p1	274	K	4.725	2.14913e-05	Up	glyceraldehyde-3-phosphate dehydrogenase GAPDH1 GN=TGME49_289690	--	1	3.5849e-111	200.1	3	VIMSAPPK(1)DDTPMFVMGVNNDQYK	-1.3891	0.39	0.368	0.322	0.97	0.964	0.963	1.579	1.74	1.784
Biological Process	GO:0016053	5	organic acid biosynthetic process	3.82	0.00131709	TGME49_289690-t26_1-p1	366	K	1.524	2.62405e-05	Up	glyceraldehyde-3-phosphate dehydrogenase GAPDH1 GN=TGME49_289690	--	1	2.81104e-48	179.37	2	SAGVNIIPASTGAAK(1)AVGK	-2.2008	0.793	0.798	0.77	0.995	1.025	1.012	1.178	1.238	1.183
Biological Process	GO:0016053	5	organic acid biosynthetic process	3.82	0.00131709	TGME49_297060-t26_1-p1	189	K	1.665	0.000574795	Up	phosphoglycerate mutase PGMII GN=TGME49_297060	--	1	1.23539e-19	116.06	3	HYGALQGLNK(1)AETAAK	-0.38658	0.634	0.743	0.721	0.995	1.179	1.164	1.189	1.126	1.179
Biological Process	GO:0016053	5	organic acid biosynthetic process	3.82	0.00131709	TGME49_297060-t26_1-p1	337	K	1.542	0.0161987	Up	phosphoglycerate mutase PGMII GN=TGME49_297060	--	1	0.000455715	139.78	2	MEAVANQGK(1)AK	-3.1399	0.721		0.799	0.845	1.062	0.987	1.287	1.043	1.186
Biological Process	GO:0016053	5	organic acid biosynthetic process	3.82	0.00131709	TGME49_318230-t26_1-p1	220	K	2.669	0.00296527	Up	phosphoglycerate kinase PGKI GN=TGME49_318230	--	1	2.22648e-06	139.94	2	DK(1)IQLIENMLDR	1.2486	0.773	0.682	0.534	0.617	0.661	0.592	1.415	1.923	1.971
Biological Process	GO:0009132	8	nucleoside diphosphate metabolic process	3.82	0.00131709	TGME49_269190-t26_1-p1	861	K	2.228	0.00162209	Up	glyceraldehyde-3-phosphate dehydrogenase GAPDH2 GN=TGME49_269190	--	1	6.57159e-15	130	2	AAAGNIIPSATGAAK(1)AVAR	-2.1643		0.64	0.594		0.714		1.239	1.411	1.474
Biological Process	GO:0009132	8	nucleoside diphosphate metabolic process	3.82	0.00131709	TGME49_268850-t26_1-p1	407	K	1.666	0.00216047	Up	enolase 2 GN=TGME49_268850	--	1	0.000707623	138.23	2	NK(1)WGVMVSHR	0.60308	0.834	0.828	0.689	0.965	0.921		1.304	1.221	1.391
Biological Process	GO:0009132	8	nucleoside diphosphate metabolic process	3.82	0.00131709	TGME49_268850-t26_1-p1	141	K	2.142	0.00398177	Up	enolase 2 GN=TGME49_268850	--	1	2.13693e-35	189.61	2	SK(1)LGANAILAVSMACCR	-0.8657	0.53	0.592	0.572	1.278	1.192	1.283	0.96	1.208	1.46
Biological Process	GO:0009132	8	nucleoside diphosphate metabolic process	3.82	0.00131709	TGME49_236040-t26_1-p1	206	K	1.505	0.0479818	Up	fructose-1,6-bisphosphate aldolase GN=TGME49_236040	--	1	0.018317	126.29	2	K(1)YYEAGAR	0.5197	0.899	0.578	0.666		1.354	1.277	0.924	1.141	1.16
Biological Process	GO:0072330	8	monocarboxylic acid biosynthetic process	4.2	0.000662549	TGME49_269190-t26_1-p1	861	K	2.228	0.00162209	Up	glyceraldehyde-3-phosphate dehydrogenase GAPDH2 GN=TGME49_269190	--	1	6.57159e-15	130	2	AAAGNIIPSATGAAK(1)AVAR	-2.1643		0.64	0.594		0.714		1.239	1.411	1.474
Biological Process	GO:0072330	8	monocarboxylic acid biosynthetic process	4.2	0.000662549	TGME49_269190-t26_1-p1	769	K	1.741	0.000423934	Up	glyceraldehyde-3-phosphate dehydrogenase GAPDH2 GN=TGME49_269190	--	1	5.71967e-130	195.73	3	HAIISAPAK(1)DETTPTLVVGVNAEQDYESSMK	-3.9581	0.795	0.906	0.824	0.543		0.476	1.385	1.454	1.556
Biological Process	GO:0072330	8	monocarboxylic acid biosynthetic process	4.2	0.000662549	TGME49_289690-t26_1-p1	255	K	1.723	0.00283756	Up	glyceraldehyde-3-phosphate dehydrogenase GAPDH1 GN=TGME49_289690	--	1	2.91022e-09	137.4	2	EK(1)AQAHLTNGAK	-0.94043	0.843	0.813	0.816		0.981	0.923	1.31	1.53
Biological Process	GO:0072330	8	monocarboxylic acid biosynthetic process	4.2	0.000662549	TGME49_289690-t26_1-p1	274	K	4.725	2.14913e-05	Up	glyceraldehyde-3-phosphate dehydrogenase GAPDH1 GN=TGME49_289690	--	1	3.5849e-111	200.1	3	VIMSAPPK(1)DDTPMFVMGVNNDQYK	-1.3891	0.39	0.368	0.322	0.97	0.964	0.963	1.579	1.74	1.784
Biological Process	GO:0072330	8	monocarboxylic acid biosynthetic process	4.2	0.000662549	TGME49_289690-t26_1-p1	366	K	1.524	2.62405e-05	Up	glyceraldehyde-3-phosphate dehydrogenase GAPDH1 GN=TGME49_289690	--	1	2.81104e-48	179.37	2	SAGVNIIPASTGAAK(1)AVGK	-2.2008	0.793	0.798	0.77	0.995	1.025	1.012	1.178	1.238	1.183
Biological Process	GO:0072330	8	monocarboxylic acid biosynthetic process	4.2	0.000662549	TGME49_297060-t26_1-p1	189	K	1.665	0.000574795	Up	phosphoglycerate mutase PGMII GN=TGME49_297060	--	1	1.23539e-19	116.06	3	HYGALQGLNK(1)AETAAK	-0.38658	0.634	0.743	0.721	0.995	1.179	1.164	1.189	1.126	1.179
Biological Process	GO:0072330	8	monocarboxylic acid biosynthetic process	4.2	0.000662549	TGME49_297060-t26_1-p1	337	K	1.542	0.0161987	Up	phosphoglycerate mutase PGMII GN=TGME49_297060	--	1	0.000455715	139.78	2	MEAVANQGK(1)AK	-3.1399	0.721		0.799	0.845	1.062	0.987	1.287	1.043	1.186
Biological Process	GO:0072330	8	monocarboxylic acid biosynthetic process	4.2	0.000662549	TGME49_318230-t26_1-p1	220	K	2.669	0.00296527	Up	phosphoglycerate kinase PGKI GN=TGME49_318230	--	1	2.22648e-06	139.94	2	DK(1)IQLIENMLDR	1.2486	0.773	0.682	0.534	0.617	0.661	0.592	1.415	1.923	1.971
Biological Process	GO:0016052	5	carbohydrate catabolic process	4.2	0.000662549	TGME49_236040-t26_1-p1	206	K	1.505	0.0479818	Up	fructose-1,6-bisphosphate aldolase GN=TGME49_236040	--	1	0.018317	126.29	2	K(1)YYEAGAR	0.5197	0.899	0.578	0.666		1.354	1.277	0.924	1.141	1.16
Biological Process	GO:0016052	5	carbohydrate catabolic process	4.2	0.000662549	TGME49_268850-t26_1-p1	141	K	2.142	0.00398177	Up	enolase 2 GN=TGME49_268850	--	1	2.13693e-35	189.61	2	SK(1)LGANAILAVSMACCR	-0.8657	0.53	0.592	0.572	1.278	1.192	1.283	0.96	1.208	1.46
Biological Process	GO:0016052	5	carbohydrate catabolic process	4.2	0.000662549	TGME49_268850-t26_1-p1	407	K	1.666	0.00216047	Up	enolase 2 GN=TGME49_268850	--	1	0.000707623	138.23	2	NK(1)WGVMVSHR	0.60308	0.834	0.828	0.689	0.965	0.921		1.304	1.221	1.391
Biological Process	GO:0016052	5	carbohydrate catabolic process	4.2	0.000662549	TGME49_269190-t26_1-p1	861	K	2.228	0.00162209	Up	glyceraldehyde-3-phosphate dehydrogenase GAPDH2 GN=TGME49_269190	--	1	6.57159e-15	130	2	AAAGNIIPSATGAAK(1)AVAR	-2.1643		0.64	0.594		0.714		1.239	1.411	1.474
Biological Process	GO:0016052	5	carbohydrate catabolic process	4.2	0.000662549	TGME49_269190-t26_1-p1	769	K	1.741	0.000423934	Up	glyceraldehyde-3-phosphate dehydrogenase GAPDH2 GN=TGME49_269190	--	1	5.71967e-130	195.73	3	HAIISAPAK(1)DETTPTLVVGVNAEQDYESSMK	-3.9581	0.795	0.906	0.824	0.543		0.476	1.385	1.454	1.556
Biological Process	GO:0016052	5	carbohydrate catabolic process	4.2	0.000662549	TGME49_289690-t26_1-p1	255	K	1.723	0.00283756	Up	glyceraldehyde-3-phosphate dehydrogenase GAPDH1 GN=TGME49_289690	--	1	2.91022e-09	137.4	2	EK(1)AQAHLTNGAK	-0.94043	0.843	0.813	0.816		0.981	0.923	1.31	1.53
Biological Process	GO:0009142	9	nucleoside triphosphate biosynthetic process	3.82	0.00131709	TGME49_236040-t26_1-p1	206	K	1.505	0.0479818	Up	fructose-1,6-bisphosphate aldolase GN=TGME49_236040	--	1	0.018317	126.29	2	K(1)YYEAGAR	0.5197	0.899	0.578	0.666		1.354	1.277	0.924	1.141	1.16
Biological Process	GO:0016052	5	carbohydrate catabolic process	4.2	0.000662549	TGME49_289690-t26_1-p1	274	K	4.725	2.14913e-05	Up	glyceraldehyde-3-phosphate dehydrogenase GAPDH1 GN=TGME49_289690	--	1	3.5849e-111	200.1	3	VIMSAPPK(1)DDTPMFVMGVNNDQYK	-1.3891	0.39	0.368	0.322	0.97	0.964	0.963	1.579	1.74	1.784
Biological Process	GO:0016052	5	carbohydrate catabolic process	4.2	0.000662549	TGME49_297060-t26_1-p1	189	K	1.665	0.000574795	Up	phosphoglycerate mutase PGMII GN=TGME49_297060	--	1	1.23539e-19	116.06	3	HYGALQGLNK(1)AETAAK	-0.38658	0.634	0.743	0.721	0.995	1.179	1.164	1.189	1.126	1.179
Biological Process	GO:0016052	5	carbohydrate catabolic process	4.2	0.000662549	TGME49_297060-t26_1-p1	337	K	1.542	0.0161987	Up	phosphoglycerate mutase PGMII GN=TGME49_297060	--	1	0.000455715	139.78	2	MEAVANQGK(1)AK	-3.1399	0.721		0.799	0.845	1.062	0.987	1.287	1.043	1.186
Biological Process	GO:0016052	5	carbohydrate catabolic process	4.2	0.000662549	TGME49_318230-t26_1-p1	220	K	2.669	0.00296527	Up	phosphoglycerate kinase PGKI GN=TGME49_318230	--	1	2.22648e-06	139.94	2	DK(1)IQLIENMLDR	1.2486	0.773	0.682	0.534	0.617	0.661	0.592	1.415	1.923	1.971
Biological Process	GO:0009201	10	ribonucleoside triphosphate biosynthetic process	3.82	0.00131709	TGME49_236040-t26_1-p1	206	K	1.505	0.0479818	Up	fructose-1,6-bisphosphate aldolase GN=TGME49_236040	--	1	0.018317	126.29	2	K(1)YYEAGAR	0.5197	0.899	0.578	0.666		1.354	1.277	0.924	1.141	1.16
Biological Process	GO:0009201	10	ribonucleoside triphosphate biosynthetic process	3.82	0.00131709	TGME49_268850-t26_1-p1	141	K	2.142	0.00398177	Up	enolase 2 GN=TGME49_268850	--	1	2.13693e-35	189.61	2	SK(1)LGANAILAVSMACCR	-0.8657	0.53	0.592	0.572	1.278	1.192	1.283	0.96	1.208	1.46
Biological Process	GO:0009201	10	ribonucleoside triphosphate biosynthetic process	3.82	0.00131709	TGME49_268850-t26_1-p1	407	K	1.666	0.00216047	Up	enolase 2 GN=TGME49_268850	--	1	0.000707623	138.23	2	NK(1)WGVMVSHR	0.60308	0.834	0.828	0.689	0.965	0.921		1.304	1.221	1.391
Biological Process	GO:0009201	10	ribonucleoside triphosphate biosynthetic process	3.82	0.00131709	TGME49_269190-t26_1-p1	861	K	2.228	0.00162209	Up	glyceraldehyde-3-phosphate dehydrogenase GAPDH2 GN=TGME49_269190	--	1	6.57159e-15	130	2	AAAGNIIPSATGAAK(1)AVAR	-2.1643		0.64	0.594		0.714		1.239	1.411	1.474
Biological Process	GO:0009201	10	ribonucleoside triphosphate biosynthetic process	3.82	0.00131709	TGME49_269190-t26_1-p1	769	K	1.741	0.000423934	Up	glyceraldehyde-3-phosphate dehydrogenase GAPDH2 GN=TGME49_269190	--	1	5.71967e-130	195.73	3	HAIISAPAK(1)DETTPTLVVGVNAEQDYESSMK	-3.9581	0.795	0.906	0.824	0.543		0.476	1.385	1.454	1.556
Biological Process	GO:0009201	10	ribonucleoside triphosphate biosynthetic process	3.82	0.00131709	TGME49_289690-t26_1-p1	255	K	1.723	0.00283756	Up	glyceraldehyde-3-phosphate dehydrogenase GAPDH1 GN=TGME49_289690	--	1	2.91022e-09	137.4	2	EK(1)AQAHLTNGAK	-0.94043	0.843	0.813	0.816		0.981	0.923	1.31	1.53
Biological Process	GO:0009201	10	ribonucleoside triphosphate biosynthetic process	3.82	0.00131709	TGME49_289690-t26_1-p1	274	K	4.725	2.14913e-05	Up	glyceraldehyde-3-phosphate dehydrogenase GAPDH1 GN=TGME49_289690	--	1	3.5849e-111	200.1	3	VIMSAPPK(1)DDTPMFVMGVNNDQYK	-1.3891	0.39	0.368	0.322	0.97	0.964	0.963	1.579	1.74	1.784
Biological Process	GO:0009201	10	ribonucleoside triphosphate biosynthetic process	3.82	0.00131709	TGME49_289690-t26_1-p1	366	K	1.524	2.62405e-05	Up	glyceraldehyde-3-phosphate dehydrogenase GAPDH1 GN=TGME49_289690	--	1	2.81104e-48	179.37	2	SAGVNIIPASTGAAK(1)AVGK	-2.2008	0.793	0.798	0.77	0.995	1.025	1.012	1.178	1.238	1.183
Biological Process	GO:0009201	10	ribonucleoside triphosphate biosynthetic process	3.82	0.00131709	TGME49_297060-t26_1-p1	189	K	1.665	0.000574795	Up	phosphoglycerate mutase PGMII GN=TGME49_297060	--	1	1.23539e-19	116.06	3	HYGALQGLNK(1)AETAAK	-0.38658	0.634	0.743	0.721	0.995	1.179	1.164	1.189	1.126	1.179
Biological Process	GO:0016051	5	carbohydrate biosynthetic process	3.5	0.015404	TGME49_297060-t26_1-p1	189	K	1.665	0.000574795	Up	phosphoglycerate mutase PGMII GN=TGME49_297060	--	1	1.23539e-19	116.06	3	HYGALQGLNK(1)AETAAK	-0.38658	0.634	0.743	0.721	0.995	1.179	1.164	1.189	1.126	1.179
Biological Process	GO:0009201	10	ribonucleoside triphosphate biosynthetic process	3.82	0.00131709	TGME49_318230-t26_1-p1	220	K	2.669	0.00296527	Up	phosphoglycerate kinase PGKI GN=TGME49_318230	--	1	2.22648e-06	139.94	2	DK(1)IQLIENMLDR	1.2486	0.773	0.682	0.534	0.617	0.661	0.592	1.415	1.923	1.971
Biological Process	GO:0016052	5	carbohydrate catabolic process	4.2	0.000662549	TGME49_289690-t26_1-p1	366	K	1.524	2.62405e-05	Up	glyceraldehyde-3-phosphate dehydrogenase GAPDH1 GN=TGME49_289690	--	1	2.81104e-48	179.37	2	SAGVNIIPASTGAAK(1)AVGK	-2.2008	0.793	0.798	0.77	0.995	1.025	1.012	1.178	1.238	1.183
Biological Process	GO:0072330	8	monocarboxylic acid biosynthetic process	4.2	0.000662549	TGME49_268850-t26_1-p1	407	K	1.666	0.00216047	Up	enolase 2 GN=TGME49_268850	--	1	0.000707623	138.23	2	NK(1)WGVMVSHR	0.60308	0.834	0.828	0.689	0.965	0.921		1.304	1.221	1.391
Biological Process	GO:0009142	9	nucleoside triphosphate biosynthetic process	3.82	0.00131709	TGME49_268850-t26_1-p1	141	K	2.142	0.00398177	Up	enolase 2 GN=TGME49_268850	--	1	2.13693e-35	189.61	2	SK(1)LGANAILAVSMACCR	-0.8657	0.53	0.592	0.572	1.278	1.192	1.283	0.96	1.208	1.46
Biological Process	GO:0009142	9	nucleoside triphosphate biosynthetic process	3.82	0.00131709	TGME49_269190-t26_1-p1	861	K	2.228	0.00162209	Up	glyceraldehyde-3-phosphate dehydrogenase GAPDH2 GN=TGME49_269190	--	1	6.57159e-15	130	2	AAAGNIIPSATGAAK(1)AVAR	-2.1643		0.64	0.594		0.714		1.239	1.411	1.474
Biological Process	GO:0019319	7	hexose biosynthetic process	4.67	0.00405385	TGME49_318230-t26_1-p1	220	K	2.669	0.00296527	Up	phosphoglycerate kinase PGKI GN=TGME49_318230	--	1	2.22648e-06	139.94	2	DK(1)IQLIENMLDR	1.2486	0.773	0.682	0.534	0.617	0.661	0.592	1.415	1.923	1.971
Biological Process	GO:0019318	6	hexose metabolic process	4.67	0.00405385	TGME49_236040-t26_1-p1	206	K	1.505	0.0479818	Up	fructose-1,6-bisphosphate aldolase GN=TGME49_236040	--	1	0.018317	126.29	2	K(1)YYEAGAR	0.5197	0.899	0.578	0.666		1.354	1.277	0.924	1.141	1.16
Biological Process	GO:0019318	6	hexose metabolic process	4.67	0.00405385	TGME49_268850-t26_1-p1	141	K	2.142	0.00398177	Up	enolase 2 GN=TGME49_268850	--	1	2.13693e-35	189.61	2	SK(1)LGANAILAVSMACCR	-0.8657	0.53	0.592	0.572	1.278	1.192	1.283	0.96	1.208	1.46
Biological Process	GO:0019318	6	hexose metabolic process	4.67	0.00405385	TGME49_268850-t26_1-p1	407	K	1.666	0.00216047	Up	enolase 2 GN=TGME49_268850	--	1	0.000707623	138.23	2	NK(1)WGVMVSHR	0.60308	0.834	0.828	0.689	0.965	0.921		1.304	1.221	1.391
Biological Process	GO:0019318	6	hexose metabolic process	4.67	0.00405385	TGME49_297060-t26_1-p1	189	K	1.665	0.000574795	Up	phosphoglycerate mutase PGMII GN=TGME49_297060	--	1	1.23539e-19	116.06	3	HYGALQGLNK(1)AETAAK	-0.38658	0.634	0.743	0.721	0.995	1.179	1.164	1.189	1.126	1.179
Biological Process	GO:0019318	6	hexose metabolic process	4.67	0.00405385	TGME49_297060-t26_1-p1	337	K	1.542	0.0161987	Up	phosphoglycerate mutase PGMII GN=TGME49_297060	--	1	0.000455715	139.78	2	MEAVANQGK(1)AK	-3.1399	0.721		0.799	0.845	1.062	0.987	1.287	1.043	1.186
Biological Process	GO:0019318	6	hexose metabolic process	4.67	0.00405385	TGME49_318230-t26_1-p1	220	K	2.669	0.00296527	Up	phosphoglycerate kinase PGKI GN=TGME49_318230	--	1	2.22648e-06	139.94	2	DK(1)IQLIENMLDR	1.2486	0.773	0.682	0.534	0.617	0.661	0.592	1.415	1.923	1.971
Biological Process	GO:0006094	8	gluconeogenesis	4.67	0.00405385	TGME49_236040-t26_1-p1	206	K	1.505	0.0479818	Up	fructose-1,6-bisphosphate aldolase GN=TGME49_236040	--	1	0.018317	126.29	2	K(1)YYEAGAR	0.5197	0.899	0.578	0.666		1.354	1.277	0.924	1.141	1.16
Biological Process	GO:0006094	8	gluconeogenesis	4.67	0.00405385	TGME49_268850-t26_1-p1	141	K	2.142	0.00398177	Up	enolase 2 GN=TGME49_268850	--	1	2.13693e-35	189.61	2	SK(1)LGANAILAVSMACCR	-0.8657	0.53	0.592	0.572	1.278	1.192	1.283	0.96	1.208	1.46
Biological Process	GO:0006094	8	gluconeogenesis	4.67	0.00405385	TGME49_268850-t26_1-p1	407	K	1.666	0.00216047	Up	enolase 2 GN=TGME49_268850	--	1	0.000707623	138.23	2	NK(1)WGVMVSHR	0.60308	0.834	0.828	0.689	0.965	0.921		1.304	1.221	1.391
Biological Process	GO:0006094	8	gluconeogenesis	4.67	0.00405385	TGME49_297060-t26_1-p1	189	K	1.665	0.000574795	Up	phosphoglycerate mutase PGMII GN=TGME49_297060	--	1	1.23539e-19	116.06	3	HYGALQGLNK(1)AETAAK	-0.38658	0.634	0.743	0.721	0.995	1.179	1.164	1.189	1.126	1.179
Biological Process	GO:0006094	8	gluconeogenesis	4.67	0.00405385	TGME49_297060-t26_1-p1	337	K	1.542	0.0161987	Up	phosphoglycerate mutase PGMII GN=TGME49_297060	--	1	0.000455715	139.78	2	MEAVANQGK(1)AK	-3.1399	0.721		0.799	0.845	1.062	0.987	1.287	1.043	1.186
Biological Process	GO:0006094	8	gluconeogenesis	4.67	0.00405385	TGME49_318230-t26_1-p1	220	K	2.669	0.00296527	Up	phosphoglycerate kinase PGKI GN=TGME49_318230	--	1	2.22648e-06	139.94	2	DK(1)IQLIENMLDR	1.2486	0.773	0.682	0.534	0.617	0.661	0.592	1.415	1.923	1.971
Biological Process	GO:0006006	7	glucose metabolic process	4.67	0.00405385	TGME49_236040-t26_1-p1	206	K	1.505	0.0479818	Up	fructose-1,6-bisphosphate aldolase GN=TGME49_236040	--	1	0.018317	126.29	2	K(1)YYEAGAR	0.5197	0.899	0.578	0.666		1.354	1.277	0.924	1.141	1.16
Biological Process	GO:0006006	7	glucose metabolic process	4.67	0.00405385	TGME49_268850-t26_1-p1	141	K	2.142	0.00398177	Up	enolase 2 GN=TGME49_268850	--	1	2.13693e-35	189.61	2	SK(1)LGANAILAVSMACCR	-0.8657	0.53	0.592	0.572	1.278	1.192	1.283	0.96	1.208	1.46
Biological Process	GO:0006006	7	glucose metabolic process	4.67	0.00405385	TGME49_268850-t26_1-p1	407	K	1.666	0.00216047	Up	enolase 2 GN=TGME49_268850	--	1	0.000707623	138.23	2	NK(1)WGVMVSHR	0.60308	0.834	0.828	0.689	0.965	0.921		1.304	1.221	1.391
Biological Process	GO:0006006	7	glucose metabolic process	4.67	0.00405385	TGME49_297060-t26_1-p1	189	K	1.665	0.000574795	Up	phosphoglycerate mutase PGMII GN=TGME49_297060	--	1	1.23539e-19	116.06	3	HYGALQGLNK(1)AETAAK	-0.38658	0.634	0.743	0.721	0.995	1.179	1.164	1.189	1.126	1.179
Biological Process	GO:0006006	7	glucose metabolic process	4.67	0.00405385	TGME49_297060-t26_1-p1	337	K	1.542	0.0161987	Up	phosphoglycerate mutase PGMII GN=TGME49_297060	--	1	0.000455715	139.78	2	MEAVANQGK(1)AK	-3.1399	0.721		0.799	0.845	1.062	0.987	1.287	1.043	1.186
Biological Process	GO:0006006	7	glucose metabolic process	4.67	0.00405385	TGME49_318230-t26_1-p1	220	K	2.669	0.00296527	Up	phosphoglycerate kinase PGKI GN=TGME49_318230	--	1	2.22648e-06	139.94	2	DK(1)IQLIENMLDR	1.2486	0.773	0.682	0.534	0.617	0.661	0.592	1.415	1.923	1.971
Biological Process	GO:1901292	8	nucleoside phosphate catabolic process	3	0.00630466	TGME49_236040-t26_1-p1	206	K	1.505	0.0479818	Up	fructose-1,6-bisphosphate aldolase GN=TGME49_236040	--	1	0.018317	126.29	2	K(1)YYEAGAR	0.5197	0.899	0.578	0.666		1.354	1.277	0.924	1.141	1.16
Biological Process	GO:1901292	8	nucleoside phosphate catabolic process	3	0.00630466	TGME49_268850-t26_1-p1	141	K	2.142	0.00398177	Up	enolase 2 GN=TGME49_268850	--	1	2.13693e-35	189.61	2	SK(1)LGANAILAVSMACCR	-0.8657	0.53	0.592	0.572	1.278	1.192	1.283	0.96	1.208	1.46
Biological Process	GO:1901292	8	nucleoside phosphate catabolic process	3	0.00630466	TGME49_268850-t26_1-p1	407	K	1.666	0.00216047	Up	enolase 2 GN=TGME49_268850	--	1	0.000707623	138.23	2	NK(1)WGVMVSHR	0.60308	0.834	0.828	0.689	0.965	0.921		1.304	1.221	1.391
Biological Process	GO:1901292	8	nucleoside phosphate catabolic process	3	0.00630466	TGME49_269190-t26_1-p1	861	K	2.228	0.00162209	Up	glyceraldehyde-3-phosphate dehydrogenase GAPDH2 GN=TGME49_269190	--	1	6.57159e-15	130	2	AAAGNIIPSATGAAK(1)AVAR	-2.1643		0.64	0.594		0.714		1.239	1.411	1.474
Biological Process	GO:1901292	8	nucleoside phosphate catabolic process	3	0.00630466	TGME49_269190-t26_1-p1	769	K	1.741	0.000423934	Up	glyceraldehyde-3-phosphate dehydrogenase GAPDH2 GN=TGME49_269190	--	1	5.71967e-130	195.73	3	HAIISAPAK(1)DETTPTLVVGVNAEQDYESSMK	-3.9581	0.795	0.906	0.824	0.543		0.476	1.385	1.454	1.556
Biological Process	GO:1901292	8	nucleoside phosphate catabolic process	3	0.00630466	TGME49_289690-t26_1-p1	255	K	1.723	0.00283756	Up	glyceraldehyde-3-phosphate dehydrogenase GAPDH1 GN=TGME49_289690	--	1	2.91022e-09	137.4	2	EK(1)AQAHLTNGAK	-0.94043	0.843	0.813	0.816		0.981	0.923	1.31	1.53
Biological Process	GO:1901292	8	nucleoside phosphate catabolic process	3	0.00630466	TGME49_289690-t26_1-p1	274	K	4.725	2.14913e-05	Up	glyceraldehyde-3-phosphate dehydrogenase GAPDH1 GN=TGME49_289690	--	1	3.5849e-111	200.1	3	VIMSAPPK(1)DDTPMFVMGVNNDQYK	-1.3891	0.39	0.368	0.322	0.97	0.964	0.963	1.579	1.74	1.784
Biological Process	GO:1901292	8	nucleoside phosphate catabolic process	3	0.00630466	TGME49_289690-t26_1-p1	366	K	1.524	2.62405e-05	Up	glyceraldehyde-3-phosphate dehydrogenase GAPDH1 GN=TGME49_289690	--	1	2.81104e-48	179.37	2	SAGVNIIPASTGAAK(1)AVGK	-2.2008	0.793	0.798	0.77	0.995	1.025	1.012	1.178	1.238	1.183
Biological Process	GO:1901292	8	nucleoside phosphate catabolic process	3	0.00630466	TGME49_297060-t26_1-p1	189	K	1.665	0.000574795	Up	phosphoglycerate mutase PGMII GN=TGME49_297060	--	1	1.23539e-19	116.06	3	HYGALQGLNK(1)AETAAK	-0.38658	0.634	0.743	0.721	0.995	1.179	1.164	1.189	1.126	1.179
Biological Process	GO:1901292	8	nucleoside phosphate catabolic process	3	0.00630466	TGME49_297060-t26_1-p1	337	K	1.542	0.0161987	Up	phosphoglycerate mutase PGMII GN=TGME49_297060	--	1	0.000455715	139.78	2	MEAVANQGK(1)AK	-3.1399	0.721		0.799	0.845	1.062	0.987	1.287	1.043	1.186
Biological Process	GO:0019319	7	hexose biosynthetic process	4.67	0.00405385	TGME49_297060-t26_1-p1	337	K	1.542	0.0161987	Up	phosphoglycerate mutase PGMII GN=TGME49_297060	--	1	0.000455715	139.78	2	MEAVANQGK(1)AK	-3.1399	0.721		0.799	0.845	1.062	0.987	1.287	1.043	1.186
Biological Process	GO:0019319	7	hexose biosynthetic process	4.67	0.00405385	TGME49_297060-t26_1-p1	189	K	1.665	0.000574795	Up	phosphoglycerate mutase PGMII GN=TGME49_297060	--	1	1.23539e-19	116.06	3	HYGALQGLNK(1)AETAAK	-0.38658	0.634	0.743	0.721	0.995	1.179	1.164	1.189	1.126	1.179
Biological Process	GO:0019319	7	hexose biosynthetic process	4.67	0.00405385	TGME49_268850-t26_1-p1	407	K	1.666	0.00216047	Up	enolase 2 GN=TGME49_268850	--	1	0.000707623	138.23	2	NK(1)WGVMVSHR	0.60308	0.834	0.828	0.689	0.965	0.921		1.304	1.221	1.391
Biological Process	GO:0019319	7	hexose biosynthetic process	4.67	0.00405385	TGME49_268850-t26_1-p1	141	K	2.142	0.00398177	Up	enolase 2 GN=TGME49_268850	--	1	2.13693e-35	189.61	2	SK(1)LGANAILAVSMACCR	-0.8657	0.53	0.592	0.572	1.278	1.192	1.283	0.96	1.208	1.46
Biological Process	GO:0009142	9	nucleoside triphosphate biosynthetic process	3.82	0.00131709	TGME49_269190-t26_1-p1	769	K	1.741	0.000423934	Up	glyceraldehyde-3-phosphate dehydrogenase GAPDH2 GN=TGME49_269190	--	1	5.71967e-130	195.73	3	HAIISAPAK(1)DETTPTLVVGVNAEQDYESSMK	-3.9581	0.795	0.906	0.824	0.543		0.476	1.385	1.454	1.556
Biological Process	GO:0009142	9	nucleoside triphosphate biosynthetic process	3.82	0.00131709	TGME49_289690-t26_1-p1	255	K	1.723	0.00283756	Up	glyceraldehyde-3-phosphate dehydrogenase GAPDH1 GN=TGME49_289690	--	1	2.91022e-09	137.4	2	EK(1)AQAHLTNGAK	-0.94043	0.843	0.813	0.816		0.981	0.923	1.31	1.53
Biological Process	GO:0009142	9	nucleoside triphosphate biosynthetic process	3.82	0.00131709	TGME49_289690-t26_1-p1	274	K	4.725	2.14913e-05	Up	glyceraldehyde-3-phosphate dehydrogenase GAPDH1 GN=TGME49_289690	--	1	3.5849e-111	200.1	3	VIMSAPPK(1)DDTPMFVMGVNNDQYK	-1.3891	0.39	0.368	0.322	0.97	0.964	0.963	1.579	1.74	1.784
Biological Process	GO:0009142	9	nucleoside triphosphate biosynthetic process	3.82	0.00131709	TGME49_289690-t26_1-p1	366	K	1.524	2.62405e-05	Up	glyceraldehyde-3-phosphate dehydrogenase GAPDH1 GN=TGME49_289690	--	1	2.81104e-48	179.37	2	SAGVNIIPASTGAAK(1)AVGK	-2.2008	0.793	0.798	0.77	0.995	1.025	1.012	1.178	1.238	1.183
Biological Process	GO:0009142	9	nucleoside triphosphate biosynthetic process	3.82	0.00131709	TGME49_297060-t26_1-p1	189	K	1.665	0.000574795	Up	phosphoglycerate mutase PGMII GN=TGME49_297060	--	1	1.23539e-19	116.06	3	HYGALQGLNK(1)AETAAK	-0.38658	0.634	0.743	0.721	0.995	1.179	1.164	1.189	1.126	1.179
Biological Process	GO:0009142	9	nucleoside triphosphate biosynthetic process	3.82	0.00131709	TGME49_297060-t26_1-p1	337	K	1.542	0.0161987	Up	phosphoglycerate mutase PGMII GN=TGME49_297060	--	1	0.000455715	139.78	2	MEAVANQGK(1)AK	-3.1399	0.721		0.799	0.845	1.062	0.987	1.287	1.043	1.186
Biological Process	GO:0009142	9	nucleoside triphosphate biosynthetic process	3.82	0.00131709	TGME49_318230-t26_1-p1	220	K	2.669	0.00296527	Up	phosphoglycerate kinase PGKI GN=TGME49_318230	--	1	2.22648e-06	139.94	2	DK(1)IQLIENMLDR	1.2486	0.773	0.682	0.534	0.617	0.661	0.592	1.415	1.923	1.971
Biological Process	GO:0032787	7	monocarboxylic acid metabolic process	3.82	0.00131709	TGME49_236040-t26_1-p1	206	K	1.505	0.0479818	Up	fructose-1,6-bisphosphate aldolase GN=TGME49_236040	--	1	0.018317	126.29	2	K(1)YYEAGAR	0.5197	0.899	0.578	0.666		1.354	1.277	0.924	1.141	1.16
Biological Process	GO:0032787	7	monocarboxylic acid metabolic process	3.82	0.00131709	TGME49_268850-t26_1-p1	141	K	2.142	0.00398177	Up	enolase 2 GN=TGME49_268850	--	1	2.13693e-35	189.61	2	SK(1)LGANAILAVSMACCR	-0.8657	0.53	0.592	0.572	1.278	1.192	1.283	0.96	1.208	1.46
Biological Process	GO:0032787	7	monocarboxylic acid metabolic process	3.82	0.00131709	TGME49_268850-t26_1-p1	407	K	1.666	0.00216047	Up	enolase 2 GN=TGME49_268850	--	1	0.000707623	138.23	2	NK(1)WGVMVSHR	0.60308	0.834	0.828	0.689	0.965	0.921		1.304	1.221	1.391
Biological Process	GO:0032787	7	monocarboxylic acid metabolic process	3.82	0.00131709	TGME49_269190-t26_1-p1	861	K	2.228	0.00162209	Up	glyceraldehyde-3-phosphate dehydrogenase GAPDH2 GN=TGME49_269190	--	1	6.57159e-15	130	2	AAAGNIIPSATGAAK(1)AVAR	-2.1643		0.64	0.594		0.714		1.239	1.411	1.474
Biological Process	GO:0032787	7	monocarboxylic acid metabolic process	3.82	0.00131709	TGME49_269190-t26_1-p1	769	K	1.741	0.000423934	Up	glyceraldehyde-3-phosphate dehydrogenase GAPDH2 GN=TGME49_269190	--	1	5.71967e-130	195.73	3	HAIISAPAK(1)DETTPTLVVGVNAEQDYESSMK	-3.9581	0.795	0.906	0.824	0.543		0.476	1.385	1.454	1.556
Biological Process	GO:0032787	7	monocarboxylic acid metabolic process	3.82	0.00131709	TGME49_289690-t26_1-p1	255	K	1.723	0.00283756	Up	glyceraldehyde-3-phosphate dehydrogenase GAPDH1 GN=TGME49_289690	--	1	2.91022e-09	137.4	2	EK(1)AQAHLTNGAK	-0.94043	0.843	0.813	0.816		0.981	0.923	1.31	1.53
Biological Process	GO:0032787	7	monocarboxylic acid metabolic process	3.82	0.00131709	TGME49_289690-t26_1-p1	274	K	4.725	2.14913e-05	Up	glyceraldehyde-3-phosphate dehydrogenase GAPDH1 GN=TGME49_289690	--	1	3.5849e-111	200.1	3	VIMSAPPK(1)DDTPMFVMGVNNDQYK	-1.3891	0.39	0.368	0.322	0.97	0.964	0.963	1.579	1.74	1.784
Biological Process	GO:0009142	9	nucleoside triphosphate biosynthetic process	3.82	0.00131709	TGME49_268850-t26_1-p1	407	K	1.666	0.00216047	Up	enolase 2 GN=TGME49_268850	--	1	0.000707623	138.23	2	NK(1)WGVMVSHR	0.60308	0.834	0.828	0.689	0.965	0.921		1.304	1.221	1.391
Biological Process	GO:0032787	7	monocarboxylic acid metabolic process	3.82	0.00131709	TGME49_289690-t26_1-p1	366	K	1.524	2.62405e-05	Up	glyceraldehyde-3-phosphate dehydrogenase GAPDH1 GN=TGME49_289690	--	1	2.81104e-48	179.37	2	SAGVNIIPASTGAAK(1)AVGK	-2.2008	0.793	0.798	0.77	0.995	1.025	1.012	1.178	1.238	1.183
Biological Process	GO:0032787	7	monocarboxylic acid metabolic process	3.82	0.00131709	TGME49_297060-t26_1-p1	337	K	1.542	0.0161987	Up	phosphoglycerate mutase PGMII GN=TGME49_297060	--	1	0.000455715	139.78	2	MEAVANQGK(1)AK	-3.1399	0.721		0.799	0.845	1.062	0.987	1.287	1.043	1.186
Biological Process	GO:0032787	7	monocarboxylic acid metabolic process	3.82	0.00131709	TGME49_318230-t26_1-p1	220	K	2.669	0.00296527	Up	phosphoglycerate kinase PGKI GN=TGME49_318230	--	1	2.22648e-06	139.94	2	DK(1)IQLIENMLDR	1.2486	0.773	0.682	0.534	0.617	0.661	0.592	1.415	1.923	1.971
Biological Process	GO:0009124	9	nucleoside monophosphate biosynthetic process	3.23	0.00399062	TGME49_236040-t26_1-p1	206	K	1.505	0.0479818	Up	fructose-1,6-bisphosphate aldolase GN=TGME49_236040	--	1	0.018317	126.29	2	K(1)YYEAGAR	0.5197	0.899	0.578	0.666		1.354	1.277	0.924	1.141	1.16
Biological Process	GO:0009124	9	nucleoside monophosphate biosynthetic process	3.23	0.00399062	TGME49_268850-t26_1-p1	141	K	2.142	0.00398177	Up	enolase 2 GN=TGME49_268850	--	1	2.13693e-35	189.61	2	SK(1)LGANAILAVSMACCR	-0.8657	0.53	0.592	0.572	1.278	1.192	1.283	0.96	1.208	1.46
Biological Process	GO:0009124	9	nucleoside monophosphate biosynthetic process	3.23	0.00399062	TGME49_268850-t26_1-p1	407	K	1.666	0.00216047	Up	enolase 2 GN=TGME49_268850	--	1	0.000707623	138.23	2	NK(1)WGVMVSHR	0.60308	0.834	0.828	0.689	0.965	0.921		1.304	1.221	1.391
Biological Process	GO:0009124	9	nucleoside monophosphate biosynthetic process	3.23	0.00399062	TGME49_269190-t26_1-p1	861	K	2.228	0.00162209	Up	glyceraldehyde-3-phosphate dehydrogenase GAPDH2 GN=TGME49_269190	--	1	6.57159e-15	130	2	AAAGNIIPSATGAAK(1)AVAR	-2.1643		0.64	0.594		0.714		1.239	1.411	1.474
Biological Process	GO:0009124	9	nucleoside monophosphate biosynthetic process	3.23	0.00399062	TGME49_269190-t26_1-p1	769	K	1.741	0.000423934	Up	glyceraldehyde-3-phosphate dehydrogenase GAPDH2 GN=TGME49_269190	--	1	5.71967e-130	195.73	3	HAIISAPAK(1)DETTPTLVVGVNAEQDYESSMK	-3.9581	0.795	0.906	0.824	0.543		0.476	1.385	1.454	1.556
Biological Process	GO:0009124	9	nucleoside monophosphate biosynthetic process	3.23	0.00399062	TGME49_289690-t26_1-p1	255	K	1.723	0.00283756	Up	glyceraldehyde-3-phosphate dehydrogenase GAPDH1 GN=TGME49_289690	--	1	2.91022e-09	137.4	2	EK(1)AQAHLTNGAK	-0.94043	0.843	0.813	0.816		0.981	0.923	1.31	1.53
Biological Process	GO:0009124	9	nucleoside monophosphate biosynthetic process	3.23	0.00399062	TGME49_289690-t26_1-p1	274	K	4.725	2.14913e-05	Up	glyceraldehyde-3-phosphate dehydrogenase GAPDH1 GN=TGME49_289690	--	1	3.5849e-111	200.1	3	VIMSAPPK(1)DDTPMFVMGVNNDQYK	-1.3891	0.39	0.368	0.322	0.97	0.964	0.963	1.579	1.74	1.784
Biological Process	GO:0009124	9	nucleoside monophosphate biosynthetic process	3.23	0.00399062	TGME49_289690-t26_1-p1	366	K	1.524	2.62405e-05	Up	glyceraldehyde-3-phosphate dehydrogenase GAPDH1 GN=TGME49_289690	--	1	2.81104e-48	179.37	2	SAGVNIIPASTGAAK(1)AVGK	-2.2008	0.793	0.798	0.77	0.995	1.025	1.012	1.178	1.238	1.183
Biological Process	GO:0009124	9	nucleoside monophosphate biosynthetic process	3.23	0.00399062	TGME49_297060-t26_1-p1	189	K	1.665	0.000574795	Up	phosphoglycerate mutase PGMII GN=TGME49_297060	--	1	1.23539e-19	116.06	3	HYGALQGLNK(1)AETAAK	-0.38658	0.634	0.743	0.721	0.995	1.179	1.164	1.189	1.126	1.179
Biological Process	GO:0009124	9	nucleoside monophosphate biosynthetic process	3.23	0.00399062	TGME49_297060-t26_1-p1	337	K	1.542	0.0161987	Up	phosphoglycerate mutase PGMII GN=TGME49_297060	--	1	0.000455715	139.78	2	MEAVANQGK(1)AK	-3.1399	0.721		0.799	0.845	1.062	0.987	1.287	1.043	1.186
Biological Process	GO:0009124	9	nucleoside monophosphate biosynthetic process	3.23	0.00399062	TGME49_318230-t26_1-p1	220	K	2.669	0.00296527	Up	phosphoglycerate kinase PGKI GN=TGME49_318230	--	1	2.22648e-06	139.94	2	DK(1)IQLIENMLDR	1.2486	0.773	0.682	0.534	0.617	0.661	0.592	1.415	1.923	1.971
Biological Process	GO:0019319	7	hexose biosynthetic process	4.67	0.00405385	TGME49_236040-t26_1-p1	206	K	1.505	0.0479818	Up	fructose-1,6-bisphosphate aldolase GN=TGME49_236040	--	1	0.018317	126.29	2	K(1)YYEAGAR	0.5197	0.899	0.578	0.666		1.354	1.277	0.924	1.141	1.16
Biological Process	GO:0032787	7	monocarboxylic acid metabolic process	3.82	0.00131709	TGME49_297060-t26_1-p1	189	K	1.665	0.000574795	Up	phosphoglycerate mutase PGMII GN=TGME49_297060	--	1	1.23539e-19	116.06	3	HYGALQGLNK(1)AETAAK	-0.38658	0.634	0.743	0.721	0.995	1.179	1.164	1.189	1.126	1.179
Biological Process	GO:0072330	8	monocarboxylic acid biosynthetic process	4.2	0.000662549	TGME49_268850-t26_1-p1	141	K	2.142	0.00398177	Up	enolase 2 GN=TGME49_268850	--	1	2.13693e-35	189.61	2	SK(1)LGANAILAVSMACCR	-0.8657	0.53	0.592	0.572	1.278	1.192	1.283	0.96	1.208	1.46
Biological Process	GO:0072330	8	monocarboxylic acid biosynthetic process	4.2	0.000662549	TGME49_236040-t26_1-p1	206	K	1.505	0.0479818	Up	fructose-1,6-bisphosphate aldolase GN=TGME49_236040	--	1	0.018317	126.29	2	K(1)YYEAGAR	0.5197	0.899	0.578	0.666		1.354	1.277	0.924	1.141	1.16
Biological Process	GO:0046939	7	nucleotide phosphorylation	4.2	0.000662549	TGME49_318230-t26_1-p1	220	K	2.669	0.00296527	Up	phosphoglycerate kinase PGKI GN=TGME49_318230	--	1	2.22648e-06	139.94	2	DK(1)IQLIENMLDR	1.2486	0.773	0.682	0.534	0.617	0.661	0.592	1.415	1.923	1.971
Biological Process	GO:0006757	12	ATP generation from ADP	4.67	0.000293203	TGME49_268850-t26_1-p1	141	K	2.142	0.00398177	Up	enolase 2 GN=TGME49_268850	--	1	2.13693e-35	189.61	2	SK(1)LGANAILAVSMACCR	-0.8657	0.53	0.592	0.572	1.278	1.192	1.283	0.96	1.208	1.46
Biological Process	GO:0006757	12	ATP generation from ADP	4.67	0.000293203	TGME49_268850-t26_1-p1	407	K	1.666	0.00216047	Up	enolase 2 GN=TGME49_268850	--	1	0.000707623	138.23	2	NK(1)WGVMVSHR	0.60308	0.834	0.828	0.689	0.965	0.921		1.304	1.221	1.391
Biological Process	GO:0006757	12	ATP generation from ADP	4.67	0.000293203	TGME49_269190-t26_1-p1	861	K	2.228	0.00162209	Up	glyceraldehyde-3-phosphate dehydrogenase GAPDH2 GN=TGME49_269190	--	1	6.57159e-15	130	2	AAAGNIIPSATGAAK(1)AVAR	-2.1643		0.64	0.594		0.714		1.239	1.411	1.474
Biological Process	GO:0006757	12	ATP generation from ADP	4.67	0.000293203	TGME49_269190-t26_1-p1	769	K	1.741	0.000423934	Up	glyceraldehyde-3-phosphate dehydrogenase GAPDH2 GN=TGME49_269190	--	1	5.71967e-130	195.73	3	HAIISAPAK(1)DETTPTLVVGVNAEQDYESSMK	-3.9581	0.795	0.906	0.824	0.543		0.476	1.385	1.454	1.556
Biological Process	GO:0006757	12	ATP generation from ADP	4.67	0.000293203	TGME49_289690-t26_1-p1	255	K	1.723	0.00283756	Up	glyceraldehyde-3-phosphate dehydrogenase GAPDH1 GN=TGME49_289690	--	1	2.91022e-09	137.4	2	EK(1)AQAHLTNGAK	-0.94043	0.843	0.813	0.816		0.981	0.923	1.31	1.53
Biological Process	GO:0006757	12	ATP generation from ADP	4.67	0.000293203	TGME49_289690-t26_1-p1	274	K	4.725	2.14913e-05	Up	glyceraldehyde-3-phosphate dehydrogenase GAPDH1 GN=TGME49_289690	--	1	3.5849e-111	200.1	3	VIMSAPPK(1)DDTPMFVMGVNNDQYK	-1.3891	0.39	0.368	0.322	0.97	0.964	0.963	1.579	1.74	1.784
Biological Process	GO:0006757	12	ATP generation from ADP	4.67	0.000293203	TGME49_289690-t26_1-p1	366	K	1.524	2.62405e-05	Up	glyceraldehyde-3-phosphate dehydrogenase GAPDH1 GN=TGME49_289690	--	1	2.81104e-48	179.37	2	SAGVNIIPASTGAAK(1)AVGK	-2.2008	0.793	0.798	0.77	0.995	1.025	1.012	1.178	1.238	1.183
Biological Process	GO:0006757	12	ATP generation from ADP	4.67	0.000293203	TGME49_297060-t26_1-p1	189	K	1.665	0.000574795	Up	phosphoglycerate mutase PGMII GN=TGME49_297060	--	1	1.23539e-19	116.06	3	HYGALQGLNK(1)AETAAK	-0.38658	0.634	0.743	0.721	0.995	1.179	1.164	1.189	1.126	1.179
Biological Process	GO:0006757	12	ATP generation from ADP	4.67	0.000293203	TGME49_297060-t26_1-p1	337	K	1.542	0.0161987	Up	phosphoglycerate mutase PGMII GN=TGME49_297060	--	1	0.000455715	139.78	2	MEAVANQGK(1)AK	-3.1399	0.721		0.799	0.845	1.062	0.987	1.287	1.043	1.186
Biological Process	GO:0006757	12	ATP generation from ADP	4.67	0.000293203	TGME49_318230-t26_1-p1	220	K	2.669	0.00296527	Up	phosphoglycerate kinase PGKI GN=TGME49_318230	--	1	2.22648e-06	139.94	2	DK(1)IQLIENMLDR	1.2486	0.773	0.682	0.534	0.617	0.661	0.592	1.415	1.923	1.971
Biological Process	GO:0006096	13	glycolytic process	4.67	0.000293203	TGME49_236040-t26_1-p1	206	K	1.505	0.0479818	Up	fructose-1,6-bisphosphate aldolase GN=TGME49_236040	--	1	0.018317	126.29	2	K(1)YYEAGAR	0.5197	0.899	0.578	0.666		1.354	1.277	0.924	1.141	1.16
Biological Process	GO:0006096	13	glycolytic process	4.67	0.000293203	TGME49_268850-t26_1-p1	141	K	2.142	0.00398177	Up	enolase 2 GN=TGME49_268850	--	1	2.13693e-35	189.61	2	SK(1)LGANAILAVSMACCR	-0.8657	0.53	0.592	0.572	1.278	1.192	1.283	0.96	1.208	1.46
Biological Process	GO:0006096	13	glycolytic process	4.67	0.000293203	TGME49_268850-t26_1-p1	407	K	1.666	0.00216047	Up	enolase 2 GN=TGME49_268850	--	1	0.000707623	138.23	2	NK(1)WGVMVSHR	0.60308	0.834	0.828	0.689	0.965	0.921		1.304	1.221	1.391
Biological Process	GO:0006096	13	glycolytic process	4.67	0.000293203	TGME49_269190-t26_1-p1	861	K	2.228	0.00162209	Up	glyceraldehyde-3-phosphate dehydrogenase GAPDH2 GN=TGME49_269190	--	1	6.57159e-15	130	2	AAAGNIIPSATGAAK(1)AVAR	-2.1643		0.64	0.594		0.714		1.239	1.411	1.474
Biological Process	GO:0006096	13	glycolytic process	4.67	0.000293203	TGME49_269190-t26_1-p1	769	K	1.741	0.000423934	Up	glyceraldehyde-3-phosphate dehydrogenase GAPDH2 GN=TGME49_269190	--	1	5.71967e-130	195.73	3	HAIISAPAK(1)DETTPTLVVGVNAEQDYESSMK	-3.9581	0.795	0.906	0.824	0.543		0.476	1.385	1.454	1.556
Biological Process	GO:0006096	13	glycolytic process	4.67	0.000293203	TGME49_289690-t26_1-p1	255	K	1.723	0.00283756	Up	glyceraldehyde-3-phosphate dehydrogenase GAPDH1 GN=TGME49_289690	--	1	2.91022e-09	137.4	2	EK(1)AQAHLTNGAK	-0.94043	0.843	0.813	0.816		0.981	0.923	1.31	1.53
Biological Process	GO:0006096	13	glycolytic process	4.67	0.000293203	TGME49_289690-t26_1-p1	274	K	4.725	2.14913e-05	Up	glyceraldehyde-3-phosphate dehydrogenase GAPDH1 GN=TGME49_289690	--	1	3.5849e-111	200.1	3	VIMSAPPK(1)DDTPMFVMGVNNDQYK	-1.3891	0.39	0.368	0.322	0.97	0.964	0.963	1.579	1.74	1.784
Biological Process	GO:0006096	13	glycolytic process	4.67	0.000293203	TGME49_289690-t26_1-p1	366	K	1.524	2.62405e-05	Up	glyceraldehyde-3-phosphate dehydrogenase GAPDH1 GN=TGME49_289690	--	1	2.81104e-48	179.37	2	SAGVNIIPASTGAAK(1)AVGK	-2.2008	0.793	0.798	0.77	0.995	1.025	1.012	1.178	1.238	1.183
Biological Process	GO:0006096	13	glycolytic process	4.67	0.000293203	TGME49_297060-t26_1-p1	189	K	1.665	0.000574795	Up	phosphoglycerate mutase PGMII GN=TGME49_297060	--	1	1.23539e-19	116.06	3	HYGALQGLNK(1)AETAAK	-0.38658	0.634	0.743	0.721	0.995	1.179	1.164	1.189	1.126	1.179
Biological Process	GO:0006096	13	glycolytic process	4.67	0.000293203	TGME49_297060-t26_1-p1	337	K	1.542	0.0161987	Up	phosphoglycerate mutase PGMII GN=TGME49_297060	--	1	0.000455715	139.78	2	MEAVANQGK(1)AK	-3.1399	0.721		0.799	0.845	1.062	0.987	1.287	1.043	1.186
Biological Process	GO:0006096	13	glycolytic process	4.67	0.000293203	TGME49_318230-t26_1-p1	220	K	2.669	0.00296527	Up	phosphoglycerate kinase PGKI GN=TGME49_318230	--	1	2.22648e-06	139.94	2	DK(1)IQLIENMLDR	1.2486	0.773	0.682	0.534	0.617	0.661	0.592	1.415	1.923	1.971
Biological Process	GO:0019359	11	nicotinamide nucleotide biosynthetic process	4.67	0.000293203	TGME49_236040-t26_1-p1	206	K	1.505	0.0479818	Up	fructose-1,6-bisphosphate aldolase GN=TGME49_236040	--	1	0.018317	126.29	2	K(1)YYEAGAR	0.5197	0.899	0.578	0.666		1.354	1.277	0.924	1.141	1.16
Biological Process	GO:0019359	11	nicotinamide nucleotide biosynthetic process	4.67	0.000293203	TGME49_268850-t26_1-p1	141	K	2.142	0.00398177	Up	enolase 2 GN=TGME49_268850	--	1	2.13693e-35	189.61	2	SK(1)LGANAILAVSMACCR	-0.8657	0.53	0.592	0.572	1.278	1.192	1.283	0.96	1.208	1.46
Biological Process	GO:0019359	11	nicotinamide nucleotide biosynthetic process	4.67	0.000293203	TGME49_268850-t26_1-p1	407	K	1.666	0.00216047	Up	enolase 2 GN=TGME49_268850	--	1	0.000707623	138.23	2	NK(1)WGVMVSHR	0.60308	0.834	0.828	0.689	0.965	0.921		1.304	1.221	1.391
Biological Process	GO:0019359	11	nicotinamide nucleotide biosynthetic process	4.67	0.000293203	TGME49_269190-t26_1-p1	861	K	2.228	0.00162209	Up	glyceraldehyde-3-phosphate dehydrogenase GAPDH2 GN=TGME49_269190	--	1	6.57159e-15	130	2	AAAGNIIPSATGAAK(1)AVAR	-2.1643		0.64	0.594		0.714		1.239	1.411	1.474
Biological Process	GO:0019359	11	nicotinamide nucleotide biosynthetic process	4.67	0.000293203	TGME49_269190-t26_1-p1	769	K	1.741	0.000423934	Up	glyceraldehyde-3-phosphate dehydrogenase GAPDH2 GN=TGME49_269190	--	1	5.71967e-130	195.73	3	HAIISAPAK(1)DETTPTLVVGVNAEQDYESSMK	-3.9581	0.795	0.906	0.824	0.543		0.476	1.385	1.454	1.556
Biological Process	GO:0019359	11	nicotinamide nucleotide biosynthetic process	4.67	0.000293203	TGME49_289690-t26_1-p1	255	K	1.723	0.00283756	Up	glyceraldehyde-3-phosphate dehydrogenase GAPDH1 GN=TGME49_289690	--	1	2.91022e-09	137.4	2	EK(1)AQAHLTNGAK	-0.94043	0.843	0.813	0.816		0.981	0.923	1.31	1.53
Biological Process	GO:0019359	11	nicotinamide nucleotide biosynthetic process	4.67	0.000293203	TGME49_289690-t26_1-p1	274	K	4.725	2.14913e-05	Up	glyceraldehyde-3-phosphate dehydrogenase GAPDH1 GN=TGME49_289690	--	1	3.5849e-111	200.1	3	VIMSAPPK(1)DDTPMFVMGVNNDQYK	-1.3891	0.39	0.368	0.322	0.97	0.964	0.963	1.579	1.74	1.784
Biological Process	GO:0019359	11	nicotinamide nucleotide biosynthetic process	4.67	0.000293203	TGME49_289690-t26_1-p1	366	K	1.524	2.62405e-05	Up	glyceraldehyde-3-phosphate dehydrogenase GAPDH1 GN=TGME49_289690	--	1	2.81104e-48	179.37	2	SAGVNIIPASTGAAK(1)AVGK	-2.2008	0.793	0.798	0.77	0.995	1.025	1.012	1.178	1.238	1.183
Biological Process	GO:0006757	12	ATP generation from ADP	4.67	0.000293203	TGME49_236040-t26_1-p1	206	K	1.505	0.0479818	Up	fructose-1,6-bisphosphate aldolase GN=TGME49_236040	--	1	0.018317	126.29	2	K(1)YYEAGAR	0.5197	0.899	0.578	0.666		1.354	1.277	0.924	1.141	1.16
Biological Process	GO:0006754	12	ATP biosynthetic process	4.67	0.000293203	TGME49_318230-t26_1-p1	220	K	2.669	0.00296527	Up	phosphoglycerate kinase PGKI GN=TGME49_318230	--	1	2.22648e-06	139.94	2	DK(1)IQLIENMLDR	1.2486	0.773	0.682	0.534	0.617	0.661	0.592	1.415	1.923	1.971
Biological Process	GO:0006754	12	ATP biosynthetic process	4.67	0.000293203	TGME49_297060-t26_1-p1	337	K	1.542	0.0161987	Up	phosphoglycerate mutase PGMII GN=TGME49_297060	--	1	0.000455715	139.78	2	MEAVANQGK(1)AK	-3.1399	0.721		0.799	0.845	1.062	0.987	1.287	1.043	1.186
Biological Process	GO:0006754	12	ATP biosynthetic process	4.67	0.000293203	TGME49_297060-t26_1-p1	189	K	1.665	0.000574795	Up	phosphoglycerate mutase PGMII GN=TGME49_297060	--	1	1.23539e-19	116.06	3	HYGALQGLNK(1)AETAAK	-0.38658	0.634	0.743	0.721	0.995	1.179	1.164	1.189	1.126	1.179
Biological Process	GO:0019363	10	pyridine nucleotide biosynthetic process	4.67	0.000293203	TGME49_236040-t26_1-p1	206	K	1.505	0.0479818	Up	fructose-1,6-bisphosphate aldolase GN=TGME49_236040	--	1	0.018317	126.29	2	K(1)YYEAGAR	0.5197	0.899	0.578	0.666		1.354	1.277	0.924	1.141	1.16
Biological Process	GO:0019363	10	pyridine nucleotide biosynthetic process	4.67	0.000293203	TGME49_268850-t26_1-p1	141	K	2.142	0.00398177	Up	enolase 2 GN=TGME49_268850	--	1	2.13693e-35	189.61	2	SK(1)LGANAILAVSMACCR	-0.8657	0.53	0.592	0.572	1.278	1.192	1.283	0.96	1.208	1.46
Biological Process	GO:0019363	10	pyridine nucleotide biosynthetic process	4.67	0.000293203	TGME49_268850-t26_1-p1	407	K	1.666	0.00216047	Up	enolase 2 GN=TGME49_268850	--	1	0.000707623	138.23	2	NK(1)WGVMVSHR	0.60308	0.834	0.828	0.689	0.965	0.921		1.304	1.221	1.391
Biological Process	GO:0019363	10	pyridine nucleotide biosynthetic process	4.67	0.000293203	TGME49_269190-t26_1-p1	861	K	2.228	0.00162209	Up	glyceraldehyde-3-phosphate dehydrogenase GAPDH2 GN=TGME49_269190	--	1	6.57159e-15	130	2	AAAGNIIPSATGAAK(1)AVAR	-2.1643		0.64	0.594		0.714		1.239	1.411	1.474
Biological Process	GO:0019363	10	pyridine nucleotide biosynthetic process	4.67	0.000293203	TGME49_269190-t26_1-p1	769	K	1.741	0.000423934	Up	glyceraldehyde-3-phosphate dehydrogenase GAPDH2 GN=TGME49_269190	--	1	5.71967e-130	195.73	3	HAIISAPAK(1)DETTPTLVVGVNAEQDYESSMK	-3.9581	0.795	0.906	0.824	0.543		0.476	1.385	1.454	1.556
Biological Process	GO:0019363	10	pyridine nucleotide biosynthetic process	4.67	0.000293203	TGME49_289690-t26_1-p1	255	K	1.723	0.00283756	Up	glyceraldehyde-3-phosphate dehydrogenase GAPDH1 GN=TGME49_289690	--	1	2.91022e-09	137.4	2	EK(1)AQAHLTNGAK	-0.94043	0.843	0.813	0.816		0.981	0.923	1.31	1.53
Biological Process	GO:0019363	10	pyridine nucleotide biosynthetic process	4.67	0.000293203	TGME49_289690-t26_1-p1	274	K	4.725	2.14913e-05	Up	glyceraldehyde-3-phosphate dehydrogenase GAPDH1 GN=TGME49_289690	--	1	3.5849e-111	200.1	3	VIMSAPPK(1)DDTPMFVMGVNNDQYK	-1.3891	0.39	0.368	0.322	0.97	0.964	0.963	1.579	1.74	1.784
Biological Process	GO:0019363	10	pyridine nucleotide biosynthetic process	4.67	0.000293203	TGME49_289690-t26_1-p1	366	K	1.524	2.62405e-05	Up	glyceraldehyde-3-phosphate dehydrogenase GAPDH1 GN=TGME49_289690	--	1	2.81104e-48	179.37	2	SAGVNIIPASTGAAK(1)AVGK	-2.2008	0.793	0.798	0.77	0.995	1.025	1.012	1.178	1.238	1.183
Biological Process	GO:0019363	10	pyridine nucleotide biosynthetic process	4.67	0.000293203	TGME49_297060-t26_1-p1	189	K	1.665	0.000574795	Up	phosphoglycerate mutase PGMII GN=TGME49_297060	--	1	1.23539e-19	116.06	3	HYGALQGLNK(1)AETAAK	-0.38658	0.634	0.743	0.721	0.995	1.179	1.164	1.189	1.126	1.179
Biological Process	GO:0019363	10	pyridine nucleotide biosynthetic process	4.67	0.000293203	TGME49_297060-t26_1-p1	337	K	1.542	0.0161987	Up	phosphoglycerate mutase PGMII GN=TGME49_297060	--	1	0.000455715	139.78	2	MEAVANQGK(1)AK	-3.1399	0.721		0.799	0.845	1.062	0.987	1.287	1.043	1.186
Biological Process	GO:0019363	10	pyridine nucleotide biosynthetic process	4.67	0.000293203	TGME49_318230-t26_1-p1	220	K	2.669	0.00296527	Up	phosphoglycerate kinase PGKI GN=TGME49_318230	--	1	2.22648e-06	139.94	2	DK(1)IQLIENMLDR	1.2486	0.773	0.682	0.534	0.617	0.661	0.592	1.415	1.923	1.971
Biological Process	GO:0042866	9	pyruvate biosynthetic process	4.67	0.000293203	TGME49_236040-t26_1-p1	206	K	1.505	0.0479818	Up	fructose-1,6-bisphosphate aldolase GN=TGME49_236040	--	1	0.018317	126.29	2	K(1)YYEAGAR	0.5197	0.899	0.578	0.666		1.354	1.277	0.924	1.141	1.16
Biological Process	GO:0042866	9	pyruvate biosynthetic process	4.67	0.000293203	TGME49_268850-t26_1-p1	141	K	2.142	0.00398177	Up	enolase 2 GN=TGME49_268850	--	1	2.13693e-35	189.61	2	SK(1)LGANAILAVSMACCR	-0.8657	0.53	0.592	0.572	1.278	1.192	1.283	0.96	1.208	1.46
Biological Process	GO:0042866	9	pyruvate biosynthetic process	4.67	0.000293203	TGME49_268850-t26_1-p1	407	K	1.666	0.00216047	Up	enolase 2 GN=TGME49_268850	--	1	0.000707623	138.23	2	NK(1)WGVMVSHR	0.60308	0.834	0.828	0.689	0.965	0.921		1.304	1.221	1.391
Biological Process	GO:0019359	11	nicotinamide nucleotide biosynthetic process	4.67	0.000293203	TGME49_297060-t26_1-p1	189	K	1.665	0.000574795	Up	phosphoglycerate mutase PGMII GN=TGME49_297060	--	1	1.23539e-19	116.06	3	HYGALQGLNK(1)AETAAK	-0.38658	0.634	0.743	0.721	0.995	1.179	1.164	1.189	1.126	1.179
Biological Process	GO:0042866	9	pyruvate biosynthetic process	4.67	0.000293203	TGME49_269190-t26_1-p1	861	K	2.228	0.00162209	Up	glyceraldehyde-3-phosphate dehydrogenase GAPDH2 GN=TGME49_269190	--	1	6.57159e-15	130	2	AAAGNIIPSATGAAK(1)AVAR	-2.1643		0.64	0.594		0.714		1.239	1.411	1.474
Biological Process	GO:0042866	9	pyruvate biosynthetic process	4.67	0.000293203	TGME49_289690-t26_1-p1	255	K	1.723	0.00283756	Up	glyceraldehyde-3-phosphate dehydrogenase GAPDH1 GN=TGME49_289690	--	1	2.91022e-09	137.4	2	EK(1)AQAHLTNGAK	-0.94043	0.843	0.813	0.816		0.981	0.923	1.31	1.53
Biological Process	GO:0042866	9	pyruvate biosynthetic process	4.67	0.000293203	TGME49_289690-t26_1-p1	274	K	4.725	2.14913e-05	Up	glyceraldehyde-3-phosphate dehydrogenase GAPDH1 GN=TGME49_289690	--	1	3.5849e-111	200.1	3	VIMSAPPK(1)DDTPMFVMGVNNDQYK	-1.3891	0.39	0.368	0.322	0.97	0.964	0.963	1.579	1.74	1.784
Biological Process	GO:0042866	9	pyruvate biosynthetic process	4.67	0.000293203	TGME49_289690-t26_1-p1	366	K	1.524	2.62405e-05	Up	glyceraldehyde-3-phosphate dehydrogenase GAPDH1 GN=TGME49_289690	--	1	2.81104e-48	179.37	2	SAGVNIIPASTGAAK(1)AVGK	-2.2008	0.793	0.798	0.77	0.995	1.025	1.012	1.178	1.238	1.183
Biological Process	GO:0042866	9	pyruvate biosynthetic process	4.67	0.000293203	TGME49_297060-t26_1-p1	189	K	1.665	0.000574795	Up	phosphoglycerate mutase PGMII GN=TGME49_297060	--	1	1.23539e-19	116.06	3	HYGALQGLNK(1)AETAAK	-0.38658	0.634	0.743	0.721	0.995	1.179	1.164	1.189	1.126	1.179
Biological Process	GO:0042866	9	pyruvate biosynthetic process	4.67	0.000293203	TGME49_297060-t26_1-p1	337	K	1.542	0.0161987	Up	phosphoglycerate mutase PGMII GN=TGME49_297060	--	1	0.000455715	139.78	2	MEAVANQGK(1)AK	-3.1399	0.721		0.799	0.845	1.062	0.987	1.287	1.043	1.186
Biological Process	GO:0042866	9	pyruvate biosynthetic process	4.67	0.000293203	TGME49_318230-t26_1-p1	220	K	2.669	0.00296527	Up	phosphoglycerate kinase PGKI GN=TGME49_318230	--	1	2.22648e-06	139.94	2	DK(1)IQLIENMLDR	1.2486	0.773	0.682	0.534	0.617	0.661	0.592	1.415	1.923	1.971
Biological Process	GO:0006754	12	ATP biosynthetic process	4.67	0.000293203	TGME49_236040-t26_1-p1	206	K	1.505	0.0479818	Up	fructose-1,6-bisphosphate aldolase GN=TGME49_236040	--	1	0.018317	126.29	2	K(1)YYEAGAR	0.5197	0.899	0.578	0.666		1.354	1.277	0.924	1.141	1.16
Biological Process	GO:0006754	12	ATP biosynthetic process	4.67	0.000293203	TGME49_268850-t26_1-p1	141	K	2.142	0.00398177	Up	enolase 2 GN=TGME49_268850	--	1	2.13693e-35	189.61	2	SK(1)LGANAILAVSMACCR	-0.8657	0.53	0.592	0.572	1.278	1.192	1.283	0.96	1.208	1.46
Biological Process	GO:0006754	12	ATP biosynthetic process	4.67	0.000293203	TGME49_268850-t26_1-p1	407	K	1.666	0.00216047	Up	enolase 2 GN=TGME49_268850	--	1	0.000707623	138.23	2	NK(1)WGVMVSHR	0.60308	0.834	0.828	0.689	0.965	0.921		1.304	1.221	1.391
Biological Process	GO:0006754	12	ATP biosynthetic process	4.67	0.000293203	TGME49_269190-t26_1-p1	861	K	2.228	0.00162209	Up	glyceraldehyde-3-phosphate dehydrogenase GAPDH2 GN=TGME49_269190	--	1	6.57159e-15	130	2	AAAGNIIPSATGAAK(1)AVAR	-2.1643		0.64	0.594		0.714		1.239	1.411	1.474
Biological Process	GO:0006754	12	ATP biosynthetic process	4.67	0.000293203	TGME49_269190-t26_1-p1	769	K	1.741	0.000423934	Up	glyceraldehyde-3-phosphate dehydrogenase GAPDH2 GN=TGME49_269190	--	1	5.71967e-130	195.73	3	HAIISAPAK(1)DETTPTLVVGVNAEQDYESSMK	-3.9581	0.795	0.906	0.824	0.543		0.476	1.385	1.454	1.556
Biological Process	GO:0006754	12	ATP biosynthetic process	4.67	0.000293203	TGME49_289690-t26_1-p1	255	K	1.723	0.00283756	Up	glyceraldehyde-3-phosphate dehydrogenase GAPDH1 GN=TGME49_289690	--	1	2.91022e-09	137.4	2	EK(1)AQAHLTNGAK	-0.94043	0.843	0.813	0.816		0.981	0.923	1.31	1.53
Biological Process	GO:0006754	12	ATP biosynthetic process	4.67	0.000293203	TGME49_289690-t26_1-p1	274	K	4.725	2.14913e-05	Up	glyceraldehyde-3-phosphate dehydrogenase GAPDH1 GN=TGME49_289690	--	1	3.5849e-111	200.1	3	VIMSAPPK(1)DDTPMFVMGVNNDQYK	-1.3891	0.39	0.368	0.322	0.97	0.964	0.963	1.579	1.74	1.784
Biological Process	GO:0006754	12	ATP biosynthetic process	4.67	0.000293203	TGME49_289690-t26_1-p1	366	K	1.524	2.62405e-05	Up	glyceraldehyde-3-phosphate dehydrogenase GAPDH1 GN=TGME49_289690	--	1	2.81104e-48	179.37	2	SAGVNIIPASTGAAK(1)AVGK	-2.2008	0.793	0.798	0.77	0.995	1.025	1.012	1.178	1.238	1.183
Biological Process	GO:0042866	9	pyruvate biosynthetic process	4.67	0.000293203	TGME49_269190-t26_1-p1	769	K	1.741	0.000423934	Up	glyceraldehyde-3-phosphate dehydrogenase GAPDH2 GN=TGME49_269190	--	1	5.71967e-130	195.73	3	HAIISAPAK(1)DETTPTLVVGVNAEQDYESSMK	-3.9581	0.795	0.906	0.824	0.543		0.476	1.385	1.454	1.556
Biological Process	GO:0019359	11	nicotinamide nucleotide biosynthetic process	4.67	0.000293203	TGME49_297060-t26_1-p1	337	K	1.542	0.0161987	Up	phosphoglycerate mutase PGMII GN=TGME49_297060	--	1	0.000455715	139.78	2	MEAVANQGK(1)AK	-3.1399	0.721		0.799	0.845	1.062	0.987	1.287	1.043	1.186
Biological Process	GO:0019359	11	nicotinamide nucleotide biosynthetic process	4.67	0.000293203	TGME49_318230-t26_1-p1	220	K	2.669	0.00296527	Up	phosphoglycerate kinase PGKI GN=TGME49_318230	--	1	2.22648e-06	139.94	2	DK(1)IQLIENMLDR	1.2486	0.773	0.682	0.534	0.617	0.661	0.592	1.415	1.923	1.971
Biological Process	GO:0046031	11	ADP metabolic process	4.2	0.000662549	TGME49_236040-t26_1-p1	206	K	1.505	0.0479818	Up	fructose-1,6-bisphosphate aldolase GN=TGME49_236040	--	1	0.018317	126.29	2	K(1)YYEAGAR	0.5197	0.899	0.578	0.666		1.354	1.277	0.924	1.141	1.16
Biological Process	GO:0009185	9	ribonucleoside diphosphate metabolic process	4.2	0.000662549	TGME49_268850-t26_1-p1	407	K	1.666	0.00216047	Up	enolase 2 GN=TGME49_268850	--	1	0.000707623	138.23	2	NK(1)WGVMVSHR	0.60308	0.834	0.828	0.689	0.965	0.921		1.304	1.221	1.391
Biological Process	GO:0009185	9	ribonucleoside diphosphate metabolic process	4.2	0.000662549	TGME49_269190-t26_1-p1	861	K	2.228	0.00162209	Up	glyceraldehyde-3-phosphate dehydrogenase GAPDH2 GN=TGME49_269190	--	1	6.57159e-15	130	2	AAAGNIIPSATGAAK(1)AVAR	-2.1643		0.64	0.594		0.714		1.239	1.411	1.474
Biological Process	GO:0009185	9	ribonucleoside diphosphate metabolic process	4.2	0.000662549	TGME49_269190-t26_1-p1	769	K	1.741	0.000423934	Up	glyceraldehyde-3-phosphate dehydrogenase GAPDH2 GN=TGME49_269190	--	1	5.71967e-130	195.73	3	HAIISAPAK(1)DETTPTLVVGVNAEQDYESSMK	-3.9581	0.795	0.906	0.824	0.543		0.476	1.385	1.454	1.556
Biological Process	GO:0009185	9	ribonucleoside diphosphate metabolic process	4.2	0.000662549	TGME49_289690-t26_1-p1	255	K	1.723	0.00283756	Up	glyceraldehyde-3-phosphate dehydrogenase GAPDH1 GN=TGME49_289690	--	1	2.91022e-09	137.4	2	EK(1)AQAHLTNGAK	-0.94043	0.843	0.813	0.816		0.981	0.923	1.31	1.53
Biological Process	GO:0009185	9	ribonucleoside diphosphate metabolic process	4.2	0.000662549	TGME49_289690-t26_1-p1	274	K	4.725	2.14913e-05	Up	glyceraldehyde-3-phosphate dehydrogenase GAPDH1 GN=TGME49_289690	--	1	3.5849e-111	200.1	3	VIMSAPPK(1)DDTPMFVMGVNNDQYK	-1.3891	0.39	0.368	0.322	0.97	0.964	0.963	1.579	1.74	1.784
Biological Process	GO:0009185	9	ribonucleoside diphosphate metabolic process	4.2	0.000662549	TGME49_289690-t26_1-p1	366	K	1.524	2.62405e-05	Up	glyceraldehyde-3-phosphate dehydrogenase GAPDH1 GN=TGME49_289690	--	1	2.81104e-48	179.37	2	SAGVNIIPASTGAAK(1)AVGK	-2.2008	0.793	0.798	0.77	0.995	1.025	1.012	1.178	1.238	1.183
Biological Process	GO:0009185	9	ribonucleoside diphosphate metabolic process	4.2	0.000662549	TGME49_297060-t26_1-p1	189	K	1.665	0.000574795	Up	phosphoglycerate mutase PGMII GN=TGME49_297060	--	1	1.23539e-19	116.06	3	HYGALQGLNK(1)AETAAK	-0.38658	0.634	0.743	0.721	0.995	1.179	1.164	1.189	1.126	1.179
Biological Process	GO:0009185	9	ribonucleoside diphosphate metabolic process	4.2	0.000662549	TGME49_297060-t26_1-p1	337	K	1.542	0.0161987	Up	phosphoglycerate mutase PGMII GN=TGME49_297060	--	1	0.000455715	139.78	2	MEAVANQGK(1)AK	-3.1399	0.721		0.799	0.845	1.062	0.987	1.287	1.043	1.186
Biological Process	GO:0009185	9	ribonucleoside diphosphate metabolic process	4.2	0.000662549	TGME49_318230-t26_1-p1	220	K	2.669	0.00296527	Up	phosphoglycerate kinase PGKI GN=TGME49_318230	--	1	2.22648e-06	139.94	2	DK(1)IQLIENMLDR	1.2486	0.773	0.682	0.534	0.617	0.661	0.592	1.415	1.923	1.971
Biological Process	GO:0006090	8	pyruvate metabolic process	4.2	0.000662549	TGME49_236040-t26_1-p1	206	K	1.505	0.0479818	Up	fructose-1,6-bisphosphate aldolase GN=TGME49_236040	--	1	0.018317	126.29	2	K(1)YYEAGAR	0.5197	0.899	0.578	0.666		1.354	1.277	0.924	1.141	1.16
Biological Process	GO:0006090	8	pyruvate metabolic process	4.2	0.000662549	TGME49_268850-t26_1-p1	141	K	2.142	0.00398177	Up	enolase 2 GN=TGME49_268850	--	1	2.13693e-35	189.61	2	SK(1)LGANAILAVSMACCR	-0.8657	0.53	0.592	0.572	1.278	1.192	1.283	0.96	1.208	1.46
Biological Process	GO:0006090	8	pyruvate metabolic process	4.2	0.000662549	TGME49_268850-t26_1-p1	407	K	1.666	0.00216047	Up	enolase 2 GN=TGME49_268850	--	1	0.000707623	138.23	2	NK(1)WGVMVSHR	0.60308	0.834	0.828	0.689	0.965	0.921		1.304	1.221	1.391
Biological Process	GO:0006090	8	pyruvate metabolic process	4.2	0.000662549	TGME49_269190-t26_1-p1	861	K	2.228	0.00162209	Up	glyceraldehyde-3-phosphate dehydrogenase GAPDH2 GN=TGME49_269190	--	1	6.57159e-15	130	2	AAAGNIIPSATGAAK(1)AVAR	-2.1643		0.64	0.594		0.714		1.239	1.411	1.474
Biological Process	GO:0006090	8	pyruvate metabolic process	4.2	0.000662549	TGME49_269190-t26_1-p1	769	K	1.741	0.000423934	Up	glyceraldehyde-3-phosphate dehydrogenase GAPDH2 GN=TGME49_269190	--	1	5.71967e-130	195.73	3	HAIISAPAK(1)DETTPTLVVGVNAEQDYESSMK	-3.9581	0.795	0.906	0.824	0.543		0.476	1.385	1.454	1.556
Biological Process	GO:0009185	9	ribonucleoside diphosphate metabolic process	4.2	0.000662549	TGME49_268850-t26_1-p1	141	K	2.142	0.00398177	Up	enolase 2 GN=TGME49_268850	--	1	2.13693e-35	189.61	2	SK(1)LGANAILAVSMACCR	-0.8657	0.53	0.592	0.572	1.278	1.192	1.283	0.96	1.208	1.46
Biological Process	GO:0006090	8	pyruvate metabolic process	4.2	0.000662549	TGME49_289690-t26_1-p1	255	K	1.723	0.00283756	Up	glyceraldehyde-3-phosphate dehydrogenase GAPDH1 GN=TGME49_289690	--	1	2.91022e-09	137.4	2	EK(1)AQAHLTNGAK	-0.94043	0.843	0.813	0.816		0.981	0.923	1.31	1.53
Biological Process	GO:0006090	8	pyruvate metabolic process	4.2	0.000662549	TGME49_289690-t26_1-p1	366	K	1.524	2.62405e-05	Up	glyceraldehyde-3-phosphate dehydrogenase GAPDH1 GN=TGME49_289690	--	1	2.81104e-48	179.37	2	SAGVNIIPASTGAAK(1)AVGK	-2.2008	0.793	0.798	0.77	0.995	1.025	1.012	1.178	1.238	1.183
Biological Process	GO:0006090	8	pyruvate metabolic process	4.2	0.000662549	TGME49_297060-t26_1-p1	189	K	1.665	0.000574795	Up	phosphoglycerate mutase PGMII GN=TGME49_297060	--	1	1.23539e-19	116.06	3	HYGALQGLNK(1)AETAAK	-0.38658	0.634	0.743	0.721	0.995	1.179	1.164	1.189	1.126	1.179
Biological Process	GO:0006090	8	pyruvate metabolic process	4.2	0.000662549	TGME49_297060-t26_1-p1	337	K	1.542	0.0161987	Up	phosphoglycerate mutase PGMII GN=TGME49_297060	--	1	0.000455715	139.78	2	MEAVANQGK(1)AK	-3.1399	0.721		0.799	0.845	1.062	0.987	1.287	1.043	1.186
Biological Process	GO:0006090	8	pyruvate metabolic process	4.2	0.000662549	TGME49_318230-t26_1-p1	220	K	2.669	0.00296527	Up	phosphoglycerate kinase PGKI GN=TGME49_318230	--	1	2.22648e-06	139.94	2	DK(1)IQLIENMLDR	1.2486	0.773	0.682	0.534	0.617	0.661	0.592	1.415	1.923	1.971
Biological Process	GO:0046939	7	nucleotide phosphorylation	4.2	0.000662549	TGME49_236040-t26_1-p1	206	K	1.505	0.0479818	Up	fructose-1,6-bisphosphate aldolase GN=TGME49_236040	--	1	0.018317	126.29	2	K(1)YYEAGAR	0.5197	0.899	0.578	0.666		1.354	1.277	0.924	1.141	1.16
Biological Process	GO:0046939	7	nucleotide phosphorylation	4.2	0.000662549	TGME49_268850-t26_1-p1	141	K	2.142	0.00398177	Up	enolase 2 GN=TGME49_268850	--	1	2.13693e-35	189.61	2	SK(1)LGANAILAVSMACCR	-0.8657	0.53	0.592	0.572	1.278	1.192	1.283	0.96	1.208	1.46
Biological Process	GO:0046939	7	nucleotide phosphorylation	4.2	0.000662549	TGME49_268850-t26_1-p1	407	K	1.666	0.00216047	Up	enolase 2 GN=TGME49_268850	--	1	0.000707623	138.23	2	NK(1)WGVMVSHR	0.60308	0.834	0.828	0.689	0.965	0.921		1.304	1.221	1.391
Biological Process	GO:0046939	7	nucleotide phosphorylation	4.2	0.000662549	TGME49_269190-t26_1-p1	861	K	2.228	0.00162209	Up	glyceraldehyde-3-phosphate dehydrogenase GAPDH2 GN=TGME49_269190	--	1	6.57159e-15	130	2	AAAGNIIPSATGAAK(1)AVAR	-2.1643		0.64	0.594		0.714		1.239	1.411	1.474
Biological Process	GO:0046939	7	nucleotide phosphorylation	4.2	0.000662549	TGME49_269190-t26_1-p1	769	K	1.741	0.000423934	Up	glyceraldehyde-3-phosphate dehydrogenase GAPDH2 GN=TGME49_269190	--	1	5.71967e-130	195.73	3	HAIISAPAK(1)DETTPTLVVGVNAEQDYESSMK	-3.9581	0.795	0.906	0.824	0.543		0.476	1.385	1.454	1.556
Biological Process	GO:0046939	7	nucleotide phosphorylation	4.2	0.000662549	TGME49_289690-t26_1-p1	255	K	1.723	0.00283756	Up	glyceraldehyde-3-phosphate dehydrogenase GAPDH1 GN=TGME49_289690	--	1	2.91022e-09	137.4	2	EK(1)AQAHLTNGAK	-0.94043	0.843	0.813	0.816		0.981	0.923	1.31	1.53
Biological Process	GO:0046939	7	nucleotide phosphorylation	4.2	0.000662549	TGME49_289690-t26_1-p1	274	K	4.725	2.14913e-05	Up	glyceraldehyde-3-phosphate dehydrogenase GAPDH1 GN=TGME49_289690	--	1	3.5849e-111	200.1	3	VIMSAPPK(1)DDTPMFVMGVNNDQYK	-1.3891	0.39	0.368	0.322	0.97	0.964	0.963	1.579	1.74	1.784
Biological Process	GO:0046939	7	nucleotide phosphorylation	4.2	0.000662549	TGME49_289690-t26_1-p1	366	K	1.524	2.62405e-05	Up	glyceraldehyde-3-phosphate dehydrogenase GAPDH1 GN=TGME49_289690	--	1	2.81104e-48	179.37	2	SAGVNIIPASTGAAK(1)AVGK	-2.2008	0.793	0.798	0.77	0.995	1.025	1.012	1.178	1.238	1.183
Biological Process	GO:0046939	7	nucleotide phosphorylation	4.2	0.000662549	TGME49_297060-t26_1-p1	189	K	1.665	0.000574795	Up	phosphoglycerate mutase PGMII GN=TGME49_297060	--	1	1.23539e-19	116.06	3	HYGALQGLNK(1)AETAAK	-0.38658	0.634	0.743	0.721	0.995	1.179	1.164	1.189	1.126	1.179
Biological Process	GO:0046939	7	nucleotide phosphorylation	4.2	0.000662549	TGME49_297060-t26_1-p1	337	K	1.542	0.0161987	Up	phosphoglycerate mutase PGMII GN=TGME49_297060	--	1	0.000455715	139.78	2	MEAVANQGK(1)AK	-3.1399	0.721		0.799	0.845	1.062	0.987	1.287	1.043	1.186
Biological Process	GO:0006090	8	pyruvate metabolic process	4.2	0.000662549	TGME49_289690-t26_1-p1	274	K	4.725	2.14913e-05	Up	glyceraldehyde-3-phosphate dehydrogenase GAPDH1 GN=TGME49_289690	--	1	3.5849e-111	200.1	3	VIMSAPPK(1)DDTPMFVMGVNNDQYK	-1.3891	0.39	0.368	0.322	0.97	0.964	0.963	1.579	1.74	1.784
Biological Process	GO:1901292	8	nucleoside phosphate catabolic process	3	0.00630466	TGME49_318230-t26_1-p1	220	K	2.669	0.00296527	Up	phosphoglycerate kinase PGKI GN=TGME49_318230	--	1	2.22648e-06	139.94	2	DK(1)IQLIENMLDR	1.2486	0.773	0.682	0.534	0.617	0.661	0.592	1.415	1.923	1.971
Biological Process	GO:0009185	9	ribonucleoside diphosphate metabolic process	4.2	0.000662549	TGME49_236040-t26_1-p1	206	K	1.505	0.0479818	Up	fructose-1,6-bisphosphate aldolase GN=TGME49_236040	--	1	0.018317	126.29	2	K(1)YYEAGAR	0.5197	0.899	0.578	0.666		1.354	1.277	0.924	1.141	1.16
Biological Process	GO:0009135	9	purine nucleoside diphosphate metabolic process	4.2	0.000662549	TGME49_297060-t26_1-p1	337	K	1.542	0.0161987	Up	phosphoglycerate mutase PGMII GN=TGME49_297060	--	1	0.000455715	139.78	2	MEAVANQGK(1)AK	-3.1399	0.721		0.799	0.845	1.062	0.987	1.287	1.043	1.186
Biological Process	GO:0046031	11	ADP metabolic process	4.2	0.000662549	TGME49_268850-t26_1-p1	141	K	2.142	0.00398177	Up	enolase 2 GN=TGME49_268850	--	1	2.13693e-35	189.61	2	SK(1)LGANAILAVSMACCR	-0.8657	0.53	0.592	0.572	1.278	1.192	1.283	0.96	1.208	1.46
Biological Process	GO:0046031	11	ADP metabolic process	4.2	0.000662549	TGME49_268850-t26_1-p1	407	K	1.666	0.00216047	Up	enolase 2 GN=TGME49_268850	--	1	0.000707623	138.23	2	NK(1)WGVMVSHR	0.60308	0.834	0.828	0.689	0.965	0.921		1.304	1.221	1.391
Biological Process	GO:0046031	11	ADP metabolic process	4.2	0.000662549	TGME49_269190-t26_1-p1	861	K	2.228	0.00162209	Up	glyceraldehyde-3-phosphate dehydrogenase GAPDH2 GN=TGME49_269190	--	1	6.57159e-15	130	2	AAAGNIIPSATGAAK(1)AVAR	-2.1643		0.64	0.594		0.714		1.239	1.411	1.474
Biological Process	GO:0046031	11	ADP metabolic process	4.2	0.000662549	TGME49_269190-t26_1-p1	769	K	1.741	0.000423934	Up	glyceraldehyde-3-phosphate dehydrogenase GAPDH2 GN=TGME49_269190	--	1	5.71967e-130	195.73	3	HAIISAPAK(1)DETTPTLVVGVNAEQDYESSMK	-3.9581	0.795	0.906	0.824	0.543		0.476	1.385	1.454	1.556
Biological Process	GO:0046031	11	ADP metabolic process	4.2	0.000662549	TGME49_289690-t26_1-p1	255	K	1.723	0.00283756	Up	glyceraldehyde-3-phosphate dehydrogenase GAPDH1 GN=TGME49_289690	--	1	2.91022e-09	137.4	2	EK(1)AQAHLTNGAK	-0.94043	0.843	0.813	0.816		0.981	0.923	1.31	1.53
Biological Process	GO:0046031	11	ADP metabolic process	4.2	0.000662549	TGME49_289690-t26_1-p1	274	K	4.725	2.14913e-05	Up	glyceraldehyde-3-phosphate dehydrogenase GAPDH1 GN=TGME49_289690	--	1	3.5849e-111	200.1	3	VIMSAPPK(1)DDTPMFVMGVNNDQYK	-1.3891	0.39	0.368	0.322	0.97	0.964	0.963	1.579	1.74	1.784
Biological Process	GO:0046031	11	ADP metabolic process	4.2	0.000662549	TGME49_289690-t26_1-p1	366	K	1.524	2.62405e-05	Up	glyceraldehyde-3-phosphate dehydrogenase GAPDH1 GN=TGME49_289690	--	1	2.81104e-48	179.37	2	SAGVNIIPASTGAAK(1)AVGK	-2.2008	0.793	0.798	0.77	0.995	1.025	1.012	1.178	1.238	1.183
Biological Process	GO:0046031	11	ADP metabolic process	4.2	0.000662549	TGME49_297060-t26_1-p1	189	K	1.665	0.000574795	Up	phosphoglycerate mutase PGMII GN=TGME49_297060	--	1	1.23539e-19	116.06	3	HYGALQGLNK(1)AETAAK	-0.38658	0.634	0.743	0.721	0.995	1.179	1.164	1.189	1.126	1.179
Biological Process	GO:0046031	11	ADP metabolic process	4.2	0.000662549	TGME49_297060-t26_1-p1	337	K	1.542	0.0161987	Up	phosphoglycerate mutase PGMII GN=TGME49_297060	--	1	0.000455715	139.78	2	MEAVANQGK(1)AK	-3.1399	0.721		0.799	0.845	1.062	0.987	1.287	1.043	1.186
Biological Process	GO:0046031	11	ADP metabolic process	4.2	0.000662549	TGME49_318230-t26_1-p1	220	K	2.669	0.00296527	Up	phosphoglycerate kinase PGKI GN=TGME49_318230	--	1	2.22648e-06	139.94	2	DK(1)IQLIENMLDR	1.2486	0.773	0.682	0.534	0.617	0.661	0.592	1.415	1.923	1.971
Biological Process	GO:0006165	9	nucleoside diphosphate phosphorylation	4.2	0.000662549	TGME49_236040-t26_1-p1	206	K	1.505	0.0479818	Up	fructose-1,6-bisphosphate aldolase GN=TGME49_236040	--	1	0.018317	126.29	2	K(1)YYEAGAR	0.5197	0.899	0.578	0.666		1.354	1.277	0.924	1.141	1.16
Biological Process	GO:0006165	9	nucleoside diphosphate phosphorylation	4.2	0.000662549	TGME49_268850-t26_1-p1	141	K	2.142	0.00398177	Up	enolase 2 GN=TGME49_268850	--	1	2.13693e-35	189.61	2	SK(1)LGANAILAVSMACCR	-0.8657	0.53	0.592	0.572	1.278	1.192	1.283	0.96	1.208	1.46
Biological Process	GO:0006165	9	nucleoside diphosphate phosphorylation	4.2	0.000662549	TGME49_268850-t26_1-p1	407	K	1.666	0.00216047	Up	enolase 2 GN=TGME49_268850	--	1	0.000707623	138.23	2	NK(1)WGVMVSHR	0.60308	0.834	0.828	0.689	0.965	0.921		1.304	1.221	1.391
Biological Process	GO:0006165	9	nucleoside diphosphate phosphorylation	4.2	0.000662549	TGME49_269190-t26_1-p1	861	K	2.228	0.00162209	Up	glyceraldehyde-3-phosphate dehydrogenase GAPDH2 GN=TGME49_269190	--	1	6.57159e-15	130	2	AAAGNIIPSATGAAK(1)AVAR	-2.1643		0.64	0.594		0.714		1.239	1.411	1.474
Biological Process	GO:0009135	9	purine nucleoside diphosphate metabolic process	4.2	0.000662549	TGME49_318230-t26_1-p1	220	K	2.669	0.00296527	Up	phosphoglycerate kinase PGKI GN=TGME49_318230	--	1	2.22648e-06	139.94	2	DK(1)IQLIENMLDR	1.2486	0.773	0.682	0.534	0.617	0.661	0.592	1.415	1.923	1.971
Biological Process	GO:0006165	9	nucleoside diphosphate phosphorylation	4.2	0.000662549	TGME49_269190-t26_1-p1	769	K	1.741	0.000423934	Up	glyceraldehyde-3-phosphate dehydrogenase GAPDH2 GN=TGME49_269190	--	1	5.71967e-130	195.73	3	HAIISAPAK(1)DETTPTLVVGVNAEQDYESSMK	-3.9581	0.795	0.906	0.824	0.543		0.476	1.385	1.454	1.556
Biological Process	GO:0006165	9	nucleoside diphosphate phosphorylation	4.2	0.000662549	TGME49_289690-t26_1-p1	274	K	4.725	2.14913e-05	Up	glyceraldehyde-3-phosphate dehydrogenase GAPDH1 GN=TGME49_289690	--	1	3.5849e-111	200.1	3	VIMSAPPK(1)DDTPMFVMGVNNDQYK	-1.3891	0.39	0.368	0.322	0.97	0.964	0.963	1.579	1.74	1.784
Biological Process	GO:0006165	9	nucleoside diphosphate phosphorylation	4.2	0.000662549	TGME49_289690-t26_1-p1	366	K	1.524	2.62405e-05	Up	glyceraldehyde-3-phosphate dehydrogenase GAPDH1 GN=TGME49_289690	--	1	2.81104e-48	179.37	2	SAGVNIIPASTGAAK(1)AVGK	-2.2008	0.793	0.798	0.77	0.995	1.025	1.012	1.178	1.238	1.183
Biological Process	GO:0006165	9	nucleoside diphosphate phosphorylation	4.2	0.000662549	TGME49_297060-t26_1-p1	189	K	1.665	0.000574795	Up	phosphoglycerate mutase PGMII GN=TGME49_297060	--	1	1.23539e-19	116.06	3	HYGALQGLNK(1)AETAAK	-0.38658	0.634	0.743	0.721	0.995	1.179	1.164	1.189	1.126	1.179
Biological Process	GO:0006165	9	nucleoside diphosphate phosphorylation	4.2	0.000662549	TGME49_297060-t26_1-p1	337	K	1.542	0.0161987	Up	phosphoglycerate mutase PGMII GN=TGME49_297060	--	1	0.000455715	139.78	2	MEAVANQGK(1)AK	-3.1399	0.721		0.799	0.845	1.062	0.987	1.287	1.043	1.186
Biological Process	GO:0006165	9	nucleoside diphosphate phosphorylation	4.2	0.000662549	TGME49_318230-t26_1-p1	220	K	2.669	0.00296527	Up	phosphoglycerate kinase PGKI GN=TGME49_318230	--	1	2.22648e-06	139.94	2	DK(1)IQLIENMLDR	1.2486	0.773	0.682	0.534	0.617	0.661	0.592	1.415	1.923	1.971
Biological Process	GO:0009135	9	purine nucleoside diphosphate metabolic process	4.2	0.000662549	TGME49_236040-t26_1-p1	206	K	1.505	0.0479818	Up	fructose-1,6-bisphosphate aldolase GN=TGME49_236040	--	1	0.018317	126.29	2	K(1)YYEAGAR	0.5197	0.899	0.578	0.666		1.354	1.277	0.924	1.141	1.16
Biological Process	GO:0009135	9	purine nucleoside diphosphate metabolic process	4.2	0.000662549	TGME49_268850-t26_1-p1	141	K	2.142	0.00398177	Up	enolase 2 GN=TGME49_268850	--	1	2.13693e-35	189.61	2	SK(1)LGANAILAVSMACCR	-0.8657	0.53	0.592	0.572	1.278	1.192	1.283	0.96	1.208	1.46
Biological Process	GO:0009135	9	purine nucleoside diphosphate metabolic process	4.2	0.000662549	TGME49_268850-t26_1-p1	407	K	1.666	0.00216047	Up	enolase 2 GN=TGME49_268850	--	1	0.000707623	138.23	2	NK(1)WGVMVSHR	0.60308	0.834	0.828	0.689	0.965	0.921		1.304	1.221	1.391
Biological Process	GO:0009135	9	purine nucleoside diphosphate metabolic process	4.2	0.000662549	TGME49_269190-t26_1-p1	861	K	2.228	0.00162209	Up	glyceraldehyde-3-phosphate dehydrogenase GAPDH2 GN=TGME49_269190	--	1	6.57159e-15	130	2	AAAGNIIPSATGAAK(1)AVAR	-2.1643		0.64	0.594		0.714		1.239	1.411	1.474
Biological Process	GO:0009135	9	purine nucleoside diphosphate metabolic process	4.2	0.000662549	TGME49_269190-t26_1-p1	769	K	1.741	0.000423934	Up	glyceraldehyde-3-phosphate dehydrogenase GAPDH2 GN=TGME49_269190	--	1	5.71967e-130	195.73	3	HAIISAPAK(1)DETTPTLVVGVNAEQDYESSMK	-3.9581	0.795	0.906	0.824	0.543		0.476	1.385	1.454	1.556
Biological Process	GO:0009135	9	purine nucleoside diphosphate metabolic process	4.2	0.000662549	TGME49_289690-t26_1-p1	255	K	1.723	0.00283756	Up	glyceraldehyde-3-phosphate dehydrogenase GAPDH1 GN=TGME49_289690	--	1	2.91022e-09	137.4	2	EK(1)AQAHLTNGAK	-0.94043	0.843	0.813	0.816		0.981	0.923	1.31	1.53
Biological Process	GO:0009135	9	purine nucleoside diphosphate metabolic process	4.2	0.000662549	TGME49_289690-t26_1-p1	274	K	4.725	2.14913e-05	Up	glyceraldehyde-3-phosphate dehydrogenase GAPDH1 GN=TGME49_289690	--	1	3.5849e-111	200.1	3	VIMSAPPK(1)DDTPMFVMGVNNDQYK	-1.3891	0.39	0.368	0.322	0.97	0.964	0.963	1.579	1.74	1.784
Biological Process	GO:0009135	9	purine nucleoside diphosphate metabolic process	4.2	0.000662549	TGME49_289690-t26_1-p1	366	K	1.524	2.62405e-05	Up	glyceraldehyde-3-phosphate dehydrogenase GAPDH1 GN=TGME49_289690	--	1	2.81104e-48	179.37	2	SAGVNIIPASTGAAK(1)AVGK	-2.2008	0.793	0.798	0.77	0.995	1.025	1.012	1.178	1.238	1.183
Biological Process	GO:0009135	9	purine nucleoside diphosphate metabolic process	4.2	0.000662549	TGME49_297060-t26_1-p1	189	K	1.665	0.000574795	Up	phosphoglycerate mutase PGMII GN=TGME49_297060	--	1	1.23539e-19	116.06	3	HYGALQGLNK(1)AETAAK	-0.38658	0.634	0.743	0.721	0.995	1.179	1.164	1.189	1.126	1.179
Biological Process	GO:0006165	9	nucleoside diphosphate phosphorylation	4.2	0.000662549	TGME49_289690-t26_1-p1	255	K	1.723	0.00283756	Up	glyceraldehyde-3-phosphate dehydrogenase GAPDH1 GN=TGME49_289690	--	1	2.91022e-09	137.4	2	EK(1)AQAHLTNGAK	-0.94043	0.843	0.813	0.816		0.981	0.923	1.31	1.53
Biological Process	GO:0051188	5	cofactor biosynthetic process	3	0.00630466	TGME49_236040-t26_1-p1	206	K	1.505	0.0479818	Up	fructose-1,6-bisphosphate aldolase GN=TGME49_236040	--	1	0.018317	126.29	2	K(1)YYEAGAR	0.5197	0.899	0.578	0.666		1.354	1.277	0.924	1.141	1.16
Biological Process	GO:0009201	10	ribonucleoside triphosphate biosynthetic process	3.82	0.00131709	TGME49_297060-t26_1-p1	337	K	1.542	0.0161987	Up	phosphoglycerate mutase PGMII GN=TGME49_297060	--	1	0.000455715	139.78	2	MEAVANQGK(1)AK	-3.1399	0.721		0.799	0.845	1.062	0.987	1.287	1.043	1.186
Biological Process	GO:0051188	5	cofactor biosynthetic process	3	0.00630466	TGME49_268850-t26_1-p1	407	K	1.666	0.00216047	Up	enolase 2 GN=TGME49_268850	--	1	0.000707623	138.23	2	NK(1)WGVMVSHR	0.60308	0.834	0.828	0.689	0.965	0.921		1.304	1.221	1.391
Biological Process	GO:0006164	10	purine nucleotide biosynthetic process	2.62	0.0136909	TGME49_318230-t26_1-p1	220	K	2.669	0.00296527	Up	phosphoglycerate kinase PGKI GN=TGME49_318230	--	1	2.22648e-06	139.94	2	DK(1)IQLIENMLDR	1.2486	0.773	0.682	0.534	0.617	0.661	0.592	1.415	1.923	1.971
Biological Process	GO:0009152	11	purine ribonucleotide biosynthetic process	2.62	0.0136909	TGME49_236040-t26_1-p1	206	K	1.505	0.0479818	Up	fructose-1,6-bisphosphate aldolase GN=TGME49_236040	--	1	0.018317	126.29	2	K(1)YYEAGAR	0.5197	0.899	0.578	0.666		1.354	1.277	0.924	1.141	1.16
Biological Process	GO:0009152	11	purine ribonucleotide biosynthetic process	2.62	0.0136909	TGME49_268850-t26_1-p1	141	K	2.142	0.00398177	Up	enolase 2 GN=TGME49_268850	--	1	2.13693e-35	189.61	2	SK(1)LGANAILAVSMACCR	-0.8657	0.53	0.592	0.572	1.278	1.192	1.283	0.96	1.208	1.46
Biological Process	GO:0009152	11	purine ribonucleotide biosynthetic process	2.62	0.0136909	TGME49_268850-t26_1-p1	407	K	1.666	0.00216047	Up	enolase 2 GN=TGME49_268850	--	1	0.000707623	138.23	2	NK(1)WGVMVSHR	0.60308	0.834	0.828	0.689	0.965	0.921		1.304	1.221	1.391
Biological Process	GO:0009152	11	purine ribonucleotide biosynthetic process	2.62	0.0136909	TGME49_269190-t26_1-p1	861	K	2.228	0.00162209	Up	glyceraldehyde-3-phosphate dehydrogenase GAPDH2 GN=TGME49_269190	--	1	6.57159e-15	130	2	AAAGNIIPSATGAAK(1)AVAR	-2.1643		0.64	0.594		0.714		1.239	1.411	1.474
Biological Process	GO:0009152	11	purine ribonucleotide biosynthetic process	2.62	0.0136909	TGME49_269190-t26_1-p1	769	K	1.741	0.000423934	Up	glyceraldehyde-3-phosphate dehydrogenase GAPDH2 GN=TGME49_269190	--	1	5.71967e-130	195.73	3	HAIISAPAK(1)DETTPTLVVGVNAEQDYESSMK	-3.9581	0.795	0.906	0.824	0.543		0.476	1.385	1.454	1.556
Biological Process	GO:0009152	11	purine ribonucleotide biosynthetic process	2.62	0.0136909	TGME49_289690-t26_1-p1	255	K	1.723	0.00283756	Up	glyceraldehyde-3-phosphate dehydrogenase GAPDH1 GN=TGME49_289690	--	1	2.91022e-09	137.4	2	EK(1)AQAHLTNGAK	-0.94043	0.843	0.813	0.816		0.981	0.923	1.31	1.53
Biological Process	GO:0009152	11	purine ribonucleotide biosynthetic process	2.62	0.0136909	TGME49_289690-t26_1-p1	274	K	4.725	2.14913e-05	Up	glyceraldehyde-3-phosphate dehydrogenase GAPDH1 GN=TGME49_289690	--	1	3.5849e-111	200.1	3	VIMSAPPK(1)DDTPMFVMGVNNDQYK	-1.3891	0.39	0.368	0.322	0.97	0.964	0.963	1.579	1.74	1.784
Biological Process	GO:0009152	11	purine ribonucleotide biosynthetic process	2.62	0.0136909	TGME49_289690-t26_1-p1	366	K	1.524	2.62405e-05	Up	glyceraldehyde-3-phosphate dehydrogenase GAPDH1 GN=TGME49_289690	--	1	2.81104e-48	179.37	2	SAGVNIIPASTGAAK(1)AVGK	-2.2008	0.793	0.798	0.77	0.995	1.025	1.012	1.178	1.238	1.183
Biological Process	GO:0009152	11	purine ribonucleotide biosynthetic process	2.62	0.0136909	TGME49_297060-t26_1-p1	189	K	1.665	0.000574795	Up	phosphoglycerate mutase PGMII GN=TGME49_297060	--	1	1.23539e-19	116.06	3	HYGALQGLNK(1)AETAAK	-0.38658	0.634	0.743	0.721	0.995	1.179	1.164	1.189	1.126	1.179
Biological Process	GO:0009152	11	purine ribonucleotide biosynthetic process	2.62	0.0136909	TGME49_297060-t26_1-p1	337	K	1.542	0.0161987	Up	phosphoglycerate mutase PGMII GN=TGME49_297060	--	1	0.000455715	139.78	2	MEAVANQGK(1)AK	-3.1399	0.721		0.799	0.845	1.062	0.987	1.287	1.043	1.186
Biological Process	GO:0009152	11	purine ribonucleotide biosynthetic process	2.62	0.0136909	TGME49_318230-t26_1-p1	220	K	2.669	0.00296527	Up	phosphoglycerate kinase PGKI GN=TGME49_318230	--	1	2.22648e-06	139.94	2	DK(1)IQLIENMLDR	1.2486	0.773	0.682	0.534	0.617	0.661	0.592	1.415	1.923	1.971
Biological Process	GO:0009144	9	purine nucleoside triphosphate metabolic process	2.62	0.0136909	TGME49_236040-t26_1-p1	206	K	1.505	0.0479818	Up	fructose-1,6-bisphosphate aldolase GN=TGME49_236040	--	1	0.018317	126.29	2	K(1)YYEAGAR	0.5197	0.899	0.578	0.666		1.354	1.277	0.924	1.141	1.16
Biological Process	GO:0009144	9	purine nucleoside triphosphate metabolic process	2.62	0.0136909	TGME49_268850-t26_1-p1	141	K	2.142	0.00398177	Up	enolase 2 GN=TGME49_268850	--	1	2.13693e-35	189.61	2	SK(1)LGANAILAVSMACCR	-0.8657	0.53	0.592	0.572	1.278	1.192	1.283	0.96	1.208	1.46
Biological Process	GO:0009144	9	purine nucleoside triphosphate metabolic process	2.62	0.0136909	TGME49_268850-t26_1-p1	407	K	1.666	0.00216047	Up	enolase 2 GN=TGME49_268850	--	1	0.000707623	138.23	2	NK(1)WGVMVSHR	0.60308	0.834	0.828	0.689	0.965	0.921		1.304	1.221	1.391
Biological Process	GO:0009144	9	purine nucleoside triphosphate metabolic process	2.62	0.0136909	TGME49_269190-t26_1-p1	861	K	2.228	0.00162209	Up	glyceraldehyde-3-phosphate dehydrogenase GAPDH2 GN=TGME49_269190	--	1	6.57159e-15	130	2	AAAGNIIPSATGAAK(1)AVAR	-2.1643		0.64	0.594		0.714		1.239	1.411	1.474
Biological Process	GO:0009144	9	purine nucleoside triphosphate metabolic process	2.62	0.0136909	TGME49_269190-t26_1-p1	769	K	1.741	0.000423934	Up	glyceraldehyde-3-phosphate dehydrogenase GAPDH2 GN=TGME49_269190	--	1	5.71967e-130	195.73	3	HAIISAPAK(1)DETTPTLVVGVNAEQDYESSMK	-3.9581	0.795	0.906	0.824	0.543		0.476	1.385	1.454	1.556
Biological Process	GO:0009144	9	purine nucleoside triphosphate metabolic process	2.62	0.0136909	TGME49_289690-t26_1-p1	255	K	1.723	0.00283756	Up	glyceraldehyde-3-phosphate dehydrogenase GAPDH1 GN=TGME49_289690	--	1	2.91022e-09	137.4	2	EK(1)AQAHLTNGAK	-0.94043	0.843	0.813	0.816		0.981	0.923	1.31	1.53
Biological Process	GO:0009144	9	purine nucleoside triphosphate metabolic process	2.62	0.0136909	TGME49_289690-t26_1-p1	274	K	4.725	2.14913e-05	Up	glyceraldehyde-3-phosphate dehydrogenase GAPDH1 GN=TGME49_289690	--	1	3.5849e-111	200.1	3	VIMSAPPK(1)DDTPMFVMGVNNDQYK	-1.3891	0.39	0.368	0.322	0.97	0.964	0.963	1.579	1.74	1.784
Biological Process	GO:0009144	9	purine nucleoside triphosphate metabolic process	2.62	0.0136909	TGME49_289690-t26_1-p1	366	K	1.524	2.62405e-05	Up	glyceraldehyde-3-phosphate dehydrogenase GAPDH1 GN=TGME49_289690	--	1	2.81104e-48	179.37	2	SAGVNIIPASTGAAK(1)AVGK	-2.2008	0.793	0.798	0.77	0.995	1.025	1.012	1.178	1.238	1.183
Biological Process	GO:0009144	9	purine nucleoside triphosphate metabolic process	2.62	0.0136909	TGME49_297060-t26_1-p1	189	K	1.665	0.000574795	Up	phosphoglycerate mutase PGMII GN=TGME49_297060	--	1	1.23539e-19	116.06	3	HYGALQGLNK(1)AETAAK	-0.38658	0.634	0.743	0.721	0.995	1.179	1.164	1.189	1.126	1.179
Biological Process	GO:0009144	9	purine nucleoside triphosphate metabolic process	2.62	0.0136909	TGME49_297060-t26_1-p1	337	K	1.542	0.0161987	Up	phosphoglycerate mutase PGMII GN=TGME49_297060	--	1	0.000455715	139.78	2	MEAVANQGK(1)AK	-3.1399	0.721		0.799	0.845	1.062	0.987	1.287	1.043	1.186
Biological Process	GO:0009144	9	purine nucleoside triphosphate metabolic process	2.62	0.0136909	TGME49_318230-t26_1-p1	220	K	2.669	0.00296527	Up	phosphoglycerate kinase PGKI GN=TGME49_318230	--	1	2.22648e-06	139.94	2	DK(1)IQLIENMLDR	1.2486	0.773	0.682	0.534	0.617	0.661	0.592	1.415	1.923	1.971
Biological Process	GO:0046700	5	heterocycle catabolic process	2.33	0.0151513	TGME49_236040-t26_1-p1	206	K	1.505	0.0479818	Up	fructose-1,6-bisphosphate aldolase GN=TGME49_236040	--	1	0.018317	126.29	2	K(1)YYEAGAR	0.5197	0.899	0.578	0.666		1.354	1.277	0.924	1.141	1.16
Biological Process	GO:0046700	5	heterocycle catabolic process	2.33	0.0151513	TGME49_268850-t26_1-p1	141	K	2.142	0.00398177	Up	enolase 2 GN=TGME49_268850	--	1	2.13693e-35	189.61	2	SK(1)LGANAILAVSMACCR	-0.8657	0.53	0.592	0.572	1.278	1.192	1.283	0.96	1.208	1.46
Biological Process	GO:0046700	5	heterocycle catabolic process	2.33	0.0151513	TGME49_268850-t26_1-p1	407	K	1.666	0.00216047	Up	enolase 2 GN=TGME49_268850	--	1	0.000707623	138.23	2	NK(1)WGVMVSHR	0.60308	0.834	0.828	0.689	0.965	0.921		1.304	1.221	1.391
Biological Process	GO:0046700	5	heterocycle catabolic process	2.33	0.0151513	TGME49_269190-t26_1-p1	861	K	2.228	0.00162209	Up	glyceraldehyde-3-phosphate dehydrogenase GAPDH2 GN=TGME49_269190	--	1	6.57159e-15	130	2	AAAGNIIPSATGAAK(1)AVAR	-2.1643		0.64	0.594		0.714		1.239	1.411	1.474
Biological Process	GO:0046700	5	heterocycle catabolic process	2.33	0.0151513	TGME49_269190-t26_1-p1	769	K	1.741	0.000423934	Up	glyceraldehyde-3-phosphate dehydrogenase GAPDH2 GN=TGME49_269190	--	1	5.71967e-130	195.73	3	HAIISAPAK(1)DETTPTLVVGVNAEQDYESSMK	-3.9581	0.795	0.906	0.824	0.543		0.476	1.385	1.454	1.556
Biological Process	GO:0046700	5	heterocycle catabolic process	2.33	0.0151513	TGME49_289690-t26_1-p1	255	K	1.723	0.00283756	Up	glyceraldehyde-3-phosphate dehydrogenase GAPDH1 GN=TGME49_289690	--	1	2.91022e-09	137.4	2	EK(1)AQAHLTNGAK	-0.94043	0.843	0.813	0.816		0.981	0.923	1.31	1.53
Biological Process	GO:0006164	10	purine nucleotide biosynthetic process	2.62	0.0136909	TGME49_297060-t26_1-p1	337	K	1.542	0.0161987	Up	phosphoglycerate mutase PGMII GN=TGME49_297060	--	1	0.000455715	139.78	2	MEAVANQGK(1)AK	-3.1399	0.721		0.799	0.845	1.062	0.987	1.287	1.043	1.186
Biological Process	GO:0006164	10	purine nucleotide biosynthetic process	2.62	0.0136909	TGME49_297060-t26_1-p1	189	K	1.665	0.000574795	Up	phosphoglycerate mutase PGMII GN=TGME49_297060	--	1	1.23539e-19	116.06	3	HYGALQGLNK(1)AETAAK	-0.38658	0.634	0.743	0.721	0.995	1.179	1.164	1.189	1.126	1.179
Biological Process	GO:0006164	10	purine nucleotide biosynthetic process	2.62	0.0136909	TGME49_289690-t26_1-p1	366	K	1.524	2.62405e-05	Up	glyceraldehyde-3-phosphate dehydrogenase GAPDH1 GN=TGME49_289690	--	1	2.81104e-48	179.37	2	SAGVNIIPASTGAAK(1)AVGK	-2.2008	0.793	0.798	0.77	0.995	1.025	1.012	1.178	1.238	1.183
Biological Process	GO:0006164	10	purine nucleotide biosynthetic process	2.62	0.0136909	TGME49_289690-t26_1-p1	274	K	4.725	2.14913e-05	Up	glyceraldehyde-3-phosphate dehydrogenase GAPDH1 GN=TGME49_289690	--	1	3.5849e-111	200.1	3	VIMSAPPK(1)DDTPMFVMGVNNDQYK	-1.3891	0.39	0.368	0.322	0.97	0.964	0.963	1.579	1.74	1.784
Biological Process	GO:1901566	5	organonitrogen compound biosynthetic process	1.69	0.0108768	TGME49_269190-t26_1-p1	861	K	2.228	0.00162209	Up	glyceraldehyde-3-phosphate dehydrogenase GAPDH2 GN=TGME49_269190	--	1	6.57159e-15	130	2	AAAGNIIPSATGAAK(1)AVAR	-2.1643		0.64	0.594		0.714		1.239	1.411	1.474
Biological Process	GO:1901566	5	organonitrogen compound biosynthetic process	1.69	0.0108768	TGME49_269190-t26_1-p1	769	K	1.741	0.000423934	Up	glyceraldehyde-3-phosphate dehydrogenase GAPDH2 GN=TGME49_269190	--	1	5.71967e-130	195.73	3	HAIISAPAK(1)DETTPTLVVGVNAEQDYESSMK	-3.9581	0.795	0.906	0.824	0.543		0.476	1.385	1.454	1.556
Biological Process	GO:1901566	5	organonitrogen compound biosynthetic process	1.69	0.0108768	TGME49_279330-t26_1-p1	325	K	2.225	0.000453839	Up	DEAD/DEAH box helicase family protein GN=TGME49_279330	--	1	1.17394e-26	206.73	4	HLGFQSVCLHGK(1)MTQPQR	-0.86413	0.566	0.731	0.636	0.943	1.18	1.306	1.393	1.425	1.483
Biological Process	GO:1901566	5	organonitrogen compound biosynthetic process	1.69	0.0108768	TGME49_294800-t26_1-p1	416	K	1.794	0.00494652	Up	elongation factor 1-alpha (EF-1-ALPHA), putative GN=TGME49_294800	--	1	3.53575e-06	101.43	2	DMK(1)QTVAVGVIK	0.40156	0.765	0.739	0.816	0.631	0.67	1.282	1.343	1.173	1.645
Biological Process	GO:1901566	5	organonitrogen compound biosynthetic process	1.69	0.0108768	TGME49_294800-t26_1-p1	425	K	1.939	0.0070717	Up	elongation factor 1-alpha (EF-1-ALPHA), putative GN=TGME49_294800	--	1	3.65075e-49	195.98	2	QTVAVGVIK(1)SVEK	-0.33317	0.584	0.716	0.701	1.039	1.005	1.053	1.225	1.079	1.575
Biological Process	GO:1901566	5	organonitrogen compound biosynthetic process	1.69	0.0108768	TGME49_294800-t26_1-p1	321	K	1.711	0.000189359	Up	elongation factor 1-alpha (EF-1-ALPHA), putative GN=TGME49_294800	--	1	2.59e-81	230.97	3	NDPAK(1)GCATFLAQVIVLNHPGEIK	0.62901	0.716	0.768	0.731	1.028	0.991	0.965	1.311	1.177	1.302
Biological Process	GO:1901566	5	organonitrogen compound biosynthetic process	1.69	0.0108768	TGME49_289690-t26_1-p1	255	K	1.723	0.00283756	Up	glyceraldehyde-3-phosphate dehydrogenase GAPDH1 GN=TGME49_289690	--	1	2.91022e-09	137.4	2	EK(1)AQAHLTNGAK	-0.94043	0.843	0.813	0.816		0.981	0.923	1.31	1.53
Biological Process	GO:1901566	5	organonitrogen compound biosynthetic process	1.69	0.0108768	TGME49_289690-t26_1-p1	274	K	4.725	2.14913e-05	Up	glyceraldehyde-3-phosphate dehydrogenase GAPDH1 GN=TGME49_289690	--	1	3.5849e-111	200.1	3	VIMSAPPK(1)DDTPMFVMGVNNDQYK	-1.3891	0.39	0.368	0.322	0.97	0.964	0.963	1.579	1.74	1.784
Biological Process	GO:1901566	5	organonitrogen compound biosynthetic process	1.69	0.0108768	TGME49_289690-t26_1-p1	366	K	1.524	2.62405e-05	Up	glyceraldehyde-3-phosphate dehydrogenase GAPDH1 GN=TGME49_289690	--	1	2.81104e-48	179.37	2	SAGVNIIPASTGAAK(1)AVGK	-2.2008	0.793	0.798	0.77	0.995	1.025	1.012	1.178	1.238	1.183
Biological Process	GO:1901566	5	organonitrogen compound biosynthetic process	1.69	0.0108768	TGME49_297060-t26_1-p1	189	K	1.665	0.000574795	Up	phosphoglycerate mutase PGMII GN=TGME49_297060	--	1	1.23539e-19	116.06	3	HYGALQGLNK(1)AETAAK	-0.38658	0.634	0.743	0.721	0.995	1.179	1.164	1.189	1.126	1.179
Biological Process	GO:1901566	5	organonitrogen compound biosynthetic process	1.69	0.0108768	TGME49_297060-t26_1-p1	337	K	1.542	0.0161987	Up	phosphoglycerate mutase PGMII GN=TGME49_297060	--	1	0.000455715	139.78	2	MEAVANQGK(1)AK	-3.1399	0.721		0.799	0.845	1.062	0.987	1.287	1.043	1.186
Biological Process	GO:1901566	5	organonitrogen compound biosynthetic process	1.69	0.0108768	TGME49_309120-t26_1-p1	291	K	3.243	0.00866129	Up	ribosomal protein RPL4 GN=TGME49_309120	--	1	0.00132712	80.623	2	FCLYTASAFK(1)R	-1.5169	0.554	0.444		0.94		0.976		1.627	1.61
Biological Process	GO:1901566	5	organonitrogen compound biosynthetic process	1.69	0.0108768	TGME49_318230-t26_1-p1	220	K	2.669	0.00296527	Up	phosphoglycerate kinase PGKI GN=TGME49_318230	--	1	2.22648e-06	139.94	2	DK(1)IQLIENMLDR	1.2486	0.773	0.682	0.534	0.617	0.661	0.592	1.415	1.923	1.971
Biological Process	GO:0072522	6	purine-containing compound biosynthetic process	2.62	0.0136909	TGME49_236040-t26_1-p1	206	K	1.505	0.0479818	Up	fructose-1,6-bisphosphate aldolase GN=TGME49_236040	--	1	0.018317	126.29	2	K(1)YYEAGAR	0.5197	0.899	0.578	0.666		1.354	1.277	0.924	1.141	1.16
Biological Process	GO:0046700	5	heterocycle catabolic process	2.33	0.0151513	TGME49_289690-t26_1-p1	274	K	4.725	2.14913e-05	Up	glyceraldehyde-3-phosphate dehydrogenase GAPDH1 GN=TGME49_289690	--	1	3.5849e-111	200.1	3	VIMSAPPK(1)DDTPMFVMGVNNDQYK	-1.3891	0.39	0.368	0.322	0.97	0.964	0.963	1.579	1.74	1.784
Biological Process	GO:0072522	6	purine-containing compound biosynthetic process	2.62	0.0136909	TGME49_268850-t26_1-p1	141	K	2.142	0.00398177	Up	enolase 2 GN=TGME49_268850	--	1	2.13693e-35	189.61	2	SK(1)LGANAILAVSMACCR	-0.8657	0.53	0.592	0.572	1.278	1.192	1.283	0.96	1.208	1.46
Biological Process	GO:0072522	6	purine-containing compound biosynthetic process	2.62	0.0136909	TGME49_269190-t26_1-p1	861	K	2.228	0.00162209	Up	glyceraldehyde-3-phosphate dehydrogenase GAPDH2 GN=TGME49_269190	--	1	6.57159e-15	130	2	AAAGNIIPSATGAAK(1)AVAR	-2.1643		0.64	0.594		0.714		1.239	1.411	1.474
Biological Process	GO:0072522	6	purine-containing compound biosynthetic process	2.62	0.0136909	TGME49_269190-t26_1-p1	769	K	1.741	0.000423934	Up	glyceraldehyde-3-phosphate dehydrogenase GAPDH2 GN=TGME49_269190	--	1	5.71967e-130	195.73	3	HAIISAPAK(1)DETTPTLVVGVNAEQDYESSMK	-3.9581	0.795	0.906	0.824	0.543		0.476	1.385	1.454	1.556
Biological Process	GO:0072522	6	purine-containing compound biosynthetic process	2.62	0.0136909	TGME49_289690-t26_1-p1	255	K	1.723	0.00283756	Up	glyceraldehyde-3-phosphate dehydrogenase GAPDH1 GN=TGME49_289690	--	1	2.91022e-09	137.4	2	EK(1)AQAHLTNGAK	-0.94043	0.843	0.813	0.816		0.981	0.923	1.31	1.53
Biological Process	GO:0072522	6	purine-containing compound biosynthetic process	2.62	0.0136909	TGME49_289690-t26_1-p1	274	K	4.725	2.14913e-05	Up	glyceraldehyde-3-phosphate dehydrogenase GAPDH1 GN=TGME49_289690	--	1	3.5849e-111	200.1	3	VIMSAPPK(1)DDTPMFVMGVNNDQYK	-1.3891	0.39	0.368	0.322	0.97	0.964	0.963	1.579	1.74	1.784
Biological Process	GO:0072522	6	purine-containing compound biosynthetic process	2.62	0.0136909	TGME49_289690-t26_1-p1	366	K	1.524	2.62405e-05	Up	glyceraldehyde-3-phosphate dehydrogenase GAPDH1 GN=TGME49_289690	--	1	2.81104e-48	179.37	2	SAGVNIIPASTGAAK(1)AVGK	-2.2008	0.793	0.798	0.77	0.995	1.025	1.012	1.178	1.238	1.183
Biological Process	GO:0072522	6	purine-containing compound biosynthetic process	2.62	0.0136909	TGME49_297060-t26_1-p1	189	K	1.665	0.000574795	Up	phosphoglycerate mutase PGMII GN=TGME49_297060	--	1	1.23539e-19	116.06	3	HYGALQGLNK(1)AETAAK	-0.38658	0.634	0.743	0.721	0.995	1.179	1.164	1.189	1.126	1.179
Biological Process	GO:0072522	6	purine-containing compound biosynthetic process	2.62	0.0136909	TGME49_297060-t26_1-p1	337	K	1.542	0.0161987	Up	phosphoglycerate mutase PGMII GN=TGME49_297060	--	1	0.000455715	139.78	2	MEAVANQGK(1)AK	-3.1399	0.721		0.799	0.845	1.062	0.987	1.287	1.043	1.186
Biological Process	GO:0072522	6	purine-containing compound biosynthetic process	2.62	0.0136909	TGME49_318230-t26_1-p1	220	K	2.669	0.00296527	Up	phosphoglycerate kinase PGKI GN=TGME49_318230	--	1	2.22648e-06	139.94	2	DK(1)IQLIENMLDR	1.2486	0.773	0.682	0.534	0.617	0.661	0.592	1.415	1.923	1.971
Biological Process	GO:0006164	10	purine nucleotide biosynthetic process	2.62	0.0136909	TGME49_236040-t26_1-p1	206	K	1.505	0.0479818	Up	fructose-1,6-bisphosphate aldolase GN=TGME49_236040	--	1	0.018317	126.29	2	K(1)YYEAGAR	0.5197	0.899	0.578	0.666		1.354	1.277	0.924	1.141	1.16
Biological Process	GO:0006164	10	purine nucleotide biosynthetic process	2.62	0.0136909	TGME49_268850-t26_1-p1	141	K	2.142	0.00398177	Up	enolase 2 GN=TGME49_268850	--	1	2.13693e-35	189.61	2	SK(1)LGANAILAVSMACCR	-0.8657	0.53	0.592	0.572	1.278	1.192	1.283	0.96	1.208	1.46
Biological Process	GO:0006164	10	purine nucleotide biosynthetic process	2.62	0.0136909	TGME49_268850-t26_1-p1	407	K	1.666	0.00216047	Up	enolase 2 GN=TGME49_268850	--	1	0.000707623	138.23	2	NK(1)WGVMVSHR	0.60308	0.834	0.828	0.689	0.965	0.921		1.304	1.221	1.391
Biological Process	GO:0006164	10	purine nucleotide biosynthetic process	2.62	0.0136909	TGME49_269190-t26_1-p1	861	K	2.228	0.00162209	Up	glyceraldehyde-3-phosphate dehydrogenase GAPDH2 GN=TGME49_269190	--	1	6.57159e-15	130	2	AAAGNIIPSATGAAK(1)AVAR	-2.1643		0.64	0.594		0.714		1.239	1.411	1.474
Biological Process	GO:0006164	10	purine nucleotide biosynthetic process	2.62	0.0136909	TGME49_269190-t26_1-p1	769	K	1.741	0.000423934	Up	glyceraldehyde-3-phosphate dehydrogenase GAPDH2 GN=TGME49_269190	--	1	5.71967e-130	195.73	3	HAIISAPAK(1)DETTPTLVVGVNAEQDYESSMK	-3.9581	0.795	0.906	0.824	0.543		0.476	1.385	1.454	1.556
Biological Process	GO:0006164	10	purine nucleotide biosynthetic process	2.62	0.0136909	TGME49_289690-t26_1-p1	255	K	1.723	0.00283756	Up	glyceraldehyde-3-phosphate dehydrogenase GAPDH1 GN=TGME49_289690	--	1	2.91022e-09	137.4	2	EK(1)AQAHLTNGAK	-0.94043	0.843	0.813	0.816		0.981	0.923	1.31	1.53
Biological Process	GO:0072522	6	purine-containing compound biosynthetic process	2.62	0.0136909	TGME49_268850-t26_1-p1	407	K	1.666	0.00216047	Up	enolase 2 GN=TGME49_268850	--	1	0.000707623	138.23	2	NK(1)WGVMVSHR	0.60308	0.834	0.828	0.689	0.965	0.921		1.304	1.221	1.391
Biological Process	GO:0046700	5	heterocycle catabolic process	2.33	0.0151513	TGME49_289690-t26_1-p1	366	K	1.524	2.62405e-05	Up	glyceraldehyde-3-phosphate dehydrogenase GAPDH1 GN=TGME49_289690	--	1	2.81104e-48	179.37	2	SAGVNIIPASTGAAK(1)AVGK	-2.2008	0.793	0.798	0.77	0.995	1.025	1.012	1.178	1.238	1.183
Biological Process	GO:0046700	5	heterocycle catabolic process	2.33	0.0151513	TGME49_297060-t26_1-p1	189	K	1.665	0.000574795	Up	phosphoglycerate mutase PGMII GN=TGME49_297060	--	1	1.23539e-19	116.06	3	HYGALQGLNK(1)AETAAK	-0.38658	0.634	0.743	0.721	0.995	1.179	1.164	1.189	1.126	1.179
Biological Process	GO:0046700	5	heterocycle catabolic process	2.33	0.0151513	TGME49_297060-t26_1-p1	337	K	1.542	0.0161987	Up	phosphoglycerate mutase PGMII GN=TGME49_297060	--	1	0.000455715	139.78	2	MEAVANQGK(1)AK	-3.1399	0.721		0.799	0.845	1.062	0.987	1.287	1.043	1.186
Biological Process	GO:0051188	5	cofactor biosynthetic process	3	0.00630466	TGME49_268850-t26_1-p1	141	K	2.142	0.00398177	Up	enolase 2 GN=TGME49_268850	--	1	2.13693e-35	189.61	2	SK(1)LGANAILAVSMACCR	-0.8657	0.53	0.592	0.572	1.278	1.192	1.283	0.96	1.208	1.46
Biological Process	GO:0019439	5	aromatic compound catabolic process	2.33	0.0151513	TGME49_297060-t26_1-p1	337	K	1.542	0.0161987	Up	phosphoglycerate mutase PGMII GN=TGME49_297060	--	1	0.000455715	139.78	2	MEAVANQGK(1)AK	-3.1399	0.721		0.799	0.845	1.062	0.987	1.287	1.043	1.186
Biological Process	GO:0019439	5	aromatic compound catabolic process	2.33	0.0151513	TGME49_312990-t26_1-p1	361	K	4.184	7.42988e-05	Up	DEAD/DEAH box ATP-dependent RNA helicase GN=TGME49_312990	--	1	5.67839e-58	196.14	3	FHDELFNYIDLPTTCIHGK(1)K	-1.5702	0.46	0.499	0.499	0.533	0.472	0.539	1.747	2.045	2.308
Biological Process	GO:0019439	5	aromatic compound catabolic process	2.33	0.0151513	TGME49_318230-t26_1-p1	220	K	2.669	0.00296527	Up	phosphoglycerate kinase PGKI GN=TGME49_318230	--	1	2.22648e-06	139.94	2	DK(1)IQLIENMLDR	1.2486	0.773	0.682	0.534	0.617	0.661	0.592	1.415	1.923	1.971
Biological Process	GO:0034655	6	nucleobase-containing compound catabolic process	2.33	0.0151513	TGME49_236040-t26_1-p1	206	K	1.505	0.0479818	Up	fructose-1,6-bisphosphate aldolase GN=TGME49_236040	--	1	0.018317	126.29	2	K(1)YYEAGAR	0.5197	0.899	0.578	0.666		1.354	1.277	0.924	1.141	1.16
Biological Process	GO:0034655	6	nucleobase-containing compound catabolic process	2.33	0.0151513	TGME49_268850-t26_1-p1	141	K	2.142	0.00398177	Up	enolase 2 GN=TGME49_268850	--	1	2.13693e-35	189.61	2	SK(1)LGANAILAVSMACCR	-0.8657	0.53	0.592	0.572	1.278	1.192	1.283	0.96	1.208	1.46
Biological Process	GO:0034655	6	nucleobase-containing compound catabolic process	2.33	0.0151513	TGME49_268850-t26_1-p1	407	K	1.666	0.00216047	Up	enolase 2 GN=TGME49_268850	--	1	0.000707623	138.23	2	NK(1)WGVMVSHR	0.60308	0.834	0.828	0.689	0.965	0.921		1.304	1.221	1.391
Biological Process	GO:0034655	6	nucleobase-containing compound catabolic process	2.33	0.0151513	TGME49_269190-t26_1-p1	861	K	2.228	0.00162209	Up	glyceraldehyde-3-phosphate dehydrogenase GAPDH2 GN=TGME49_269190	--	1	6.57159e-15	130	2	AAAGNIIPSATGAAK(1)AVAR	-2.1643		0.64	0.594		0.714		1.239	1.411	1.474
Biological Process	GO:0034655	6	nucleobase-containing compound catabolic process	2.33	0.0151513	TGME49_269190-t26_1-p1	769	K	1.741	0.000423934	Up	glyceraldehyde-3-phosphate dehydrogenase GAPDH2 GN=TGME49_269190	--	1	5.71967e-130	195.73	3	HAIISAPAK(1)DETTPTLVVGVNAEQDYESSMK	-3.9581	0.795	0.906	0.824	0.543		0.476	1.385	1.454	1.556
Biological Process	GO:0034655	6	nucleobase-containing compound catabolic process	2.33	0.0151513	TGME49_289690-t26_1-p1	255	K	1.723	0.00283756	Up	glyceraldehyde-3-phosphate dehydrogenase GAPDH1 GN=TGME49_289690	--	1	2.91022e-09	137.4	2	EK(1)AQAHLTNGAK	-0.94043	0.843	0.813	0.816		0.981	0.923	1.31	1.53
Biological Process	GO:0034655	6	nucleobase-containing compound catabolic process	2.33	0.0151513	TGME49_289690-t26_1-p1	274	K	4.725	2.14913e-05	Up	glyceraldehyde-3-phosphate dehydrogenase GAPDH1 GN=TGME49_289690	--	1	3.5849e-111	200.1	3	VIMSAPPK(1)DDTPMFVMGVNNDQYK	-1.3891	0.39	0.368	0.322	0.97	0.964	0.963	1.579	1.74	1.784
Biological Process	GO:0034655	6	nucleobase-containing compound catabolic process	2.33	0.0151513	TGME49_289690-t26_1-p1	366	K	1.524	2.62405e-05	Up	glyceraldehyde-3-phosphate dehydrogenase GAPDH1 GN=TGME49_289690	--	1	2.81104e-48	179.37	2	SAGVNIIPASTGAAK(1)AVGK	-2.2008	0.793	0.798	0.77	0.995	1.025	1.012	1.178	1.238	1.183
Biological Process	GO:0034655	6	nucleobase-containing compound catabolic process	2.33	0.0151513	TGME49_297060-t26_1-p1	189	K	1.665	0.000574795	Up	phosphoglycerate mutase PGMII GN=TGME49_297060	--	1	1.23539e-19	116.06	3	HYGALQGLNK(1)AETAAK	-0.38658	0.634	0.743	0.721	0.995	1.179	1.164	1.189	1.126	1.179
Biological Process	GO:0034655	6	nucleobase-containing compound catabolic process	2.33	0.0151513	TGME49_297060-t26_1-p1	337	K	1.542	0.0161987	Up	phosphoglycerate mutase PGMII GN=TGME49_297060	--	1	0.000455715	139.78	2	MEAVANQGK(1)AK	-3.1399	0.721		0.799	0.845	1.062	0.987	1.287	1.043	1.186
Biological Process	GO:0019439	5	aromatic compound catabolic process	2.33	0.0151513	TGME49_289690-t26_1-p1	366	K	1.524	2.62405e-05	Up	glyceraldehyde-3-phosphate dehydrogenase GAPDH1 GN=TGME49_289690	--	1	2.81104e-48	179.37	2	SAGVNIIPASTGAAK(1)AVGK	-2.2008	0.793	0.798	0.77	0.995	1.025	1.012	1.178	1.238	1.183
Biological Process	GO:0034655	6	nucleobase-containing compound catabolic process	2.33	0.0151513	TGME49_312990-t26_1-p1	361	K	4.184	7.42988e-05	Up	DEAD/DEAH box ATP-dependent RNA helicase GN=TGME49_312990	--	1	5.67839e-58	196.14	3	FHDELFNYIDLPTTCIHGK(1)K	-1.5702	0.46	0.499	0.499	0.533	0.472	0.539	1.747	2.045	2.308
Biological Process	GO:1901361	5	organic cyclic compound catabolic process	2.33	0.0151513	TGME49_236040-t26_1-p1	206	K	1.505	0.0479818	Up	fructose-1,6-bisphosphate aldolase GN=TGME49_236040	--	1	0.018317	126.29	2	K(1)YYEAGAR	0.5197	0.899	0.578	0.666		1.354	1.277	0.924	1.141	1.16
Biological Process	GO:1901361	5	organic cyclic compound catabolic process	2.33	0.0151513	TGME49_268850-t26_1-p1	141	K	2.142	0.00398177	Up	enolase 2 GN=TGME49_268850	--	1	2.13693e-35	189.61	2	SK(1)LGANAILAVSMACCR	-0.8657	0.53	0.592	0.572	1.278	1.192	1.283	0.96	1.208	1.46
Biological Process	GO:1901361	5	organic cyclic compound catabolic process	2.33	0.0151513	TGME49_268850-t26_1-p1	407	K	1.666	0.00216047	Up	enolase 2 GN=TGME49_268850	--	1	0.000707623	138.23	2	NK(1)WGVMVSHR	0.60308	0.834	0.828	0.689	0.965	0.921		1.304	1.221	1.391
Biological Process	GO:1901361	5	organic cyclic compound catabolic process	2.33	0.0151513	TGME49_269190-t26_1-p1	861	K	2.228	0.00162209	Up	glyceraldehyde-3-phosphate dehydrogenase GAPDH2 GN=TGME49_269190	--	1	6.57159e-15	130	2	AAAGNIIPSATGAAK(1)AVAR	-2.1643		0.64	0.594		0.714		1.239	1.411	1.474
Biological Process	GO:1901361	5	organic cyclic compound catabolic process	2.33	0.0151513	TGME49_269190-t26_1-p1	769	K	1.741	0.000423934	Up	glyceraldehyde-3-phosphate dehydrogenase GAPDH2 GN=TGME49_269190	--	1	5.71967e-130	195.73	3	HAIISAPAK(1)DETTPTLVVGVNAEQDYESSMK	-3.9581	0.795	0.906	0.824	0.543		0.476	1.385	1.454	1.556
Biological Process	GO:1901361	5	organic cyclic compound catabolic process	2.33	0.0151513	TGME49_289690-t26_1-p1	255	K	1.723	0.00283756	Up	glyceraldehyde-3-phosphate dehydrogenase GAPDH1 GN=TGME49_289690	--	1	2.91022e-09	137.4	2	EK(1)AQAHLTNGAK	-0.94043	0.843	0.813	0.816		0.981	0.923	1.31	1.53
Biological Process	GO:1901361	5	organic cyclic compound catabolic process	2.33	0.0151513	TGME49_289690-t26_1-p1	274	K	4.725	2.14913e-05	Up	glyceraldehyde-3-phosphate dehydrogenase GAPDH1 GN=TGME49_289690	--	1	3.5849e-111	200.1	3	VIMSAPPK(1)DDTPMFVMGVNNDQYK	-1.3891	0.39	0.368	0.322	0.97	0.964	0.963	1.579	1.74	1.784
Biological Process	GO:1901361	5	organic cyclic compound catabolic process	2.33	0.0151513	TGME49_289690-t26_1-p1	366	K	1.524	2.62405e-05	Up	glyceraldehyde-3-phosphate dehydrogenase GAPDH1 GN=TGME49_289690	--	1	2.81104e-48	179.37	2	SAGVNIIPASTGAAK(1)AVGK	-2.2008	0.793	0.798	0.77	0.995	1.025	1.012	1.178	1.238	1.183
Biological Process	GO:1901361	5	organic cyclic compound catabolic process	2.33	0.0151513	TGME49_297060-t26_1-p1	189	K	1.665	0.000574795	Up	phosphoglycerate mutase PGMII GN=TGME49_297060	--	1	1.23539e-19	116.06	3	HYGALQGLNK(1)AETAAK	-0.38658	0.634	0.743	0.721	0.995	1.179	1.164	1.189	1.126	1.179
Biological Process	GO:1901361	5	organic cyclic compound catabolic process	2.33	0.0151513	TGME49_297060-t26_1-p1	337	K	1.542	0.0161987	Up	phosphoglycerate mutase PGMII GN=TGME49_297060	--	1	0.000455715	139.78	2	MEAVANQGK(1)AK	-3.1399	0.721		0.799	0.845	1.062	0.987	1.287	1.043	1.186
Biological Process	GO:1901361	5	organic cyclic compound catabolic process	2.33	0.0151513	TGME49_312990-t26_1-p1	361	K	4.184	7.42988e-05	Up	DEAD/DEAH box ATP-dependent RNA helicase GN=TGME49_312990	--	1	5.67839e-58	196.14	3	FHDELFNYIDLPTTCIHGK(1)K	-1.5702	0.46	0.499	0.499	0.533	0.472	0.539	1.747	2.045	2.308
Biological Process	GO:1901361	5	organic cyclic compound catabolic process	2.33	0.0151513	TGME49_318230-t26_1-p1	220	K	2.669	0.00296527	Up	phosphoglycerate kinase PGKI GN=TGME49_318230	--	1	2.22648e-06	139.94	2	DK(1)IQLIENMLDR	1.2486	0.773	0.682	0.534	0.617	0.661	0.592	1.415	1.923	1.971
Biological Process	GO:0016051	5	carbohydrate biosynthetic process	3.5	0.015404	TGME49_236040-t26_1-p1	206	K	1.505	0.0479818	Up	fructose-1,6-bisphosphate aldolase GN=TGME49_236040	--	1	0.018317	126.29	2	K(1)YYEAGAR	0.5197	0.899	0.578	0.666		1.354	1.277	0.924	1.141	1.16
Biological Process	GO:0016051	5	carbohydrate biosynthetic process	3.5	0.015404	TGME49_268850-t26_1-p1	141	K	2.142	0.00398177	Up	enolase 2 GN=TGME49_268850	--	1	2.13693e-35	189.61	2	SK(1)LGANAILAVSMACCR	-0.8657	0.53	0.592	0.572	1.278	1.192	1.283	0.96	1.208	1.46
Biological Process	GO:0034655	6	nucleobase-containing compound catabolic process	2.33	0.0151513	TGME49_318230-t26_1-p1	220	K	2.669	0.00296527	Up	phosphoglycerate kinase PGKI GN=TGME49_318230	--	1	2.22648e-06	139.94	2	DK(1)IQLIENMLDR	1.2486	0.773	0.682	0.534	0.617	0.661	0.592	1.415	1.923	1.971
Biological Process	GO:1901566	5	organonitrogen compound biosynthetic process	1.69	0.0108768	TGME49_269180-t26_1-p1	1334	K	1.86	0.00117731	Up	MIF4G domain-containing protein GN=TGME49_269180	--	1	1.54278e-24	118.09	3	VAETAGPQK(1)PAGCYAAVVAASQPAQAPR	-1.127	0.588	0.592	0.603	1.09	1.259	1.31		1.032	1.179
Biological Process	GO:0019439	5	aromatic compound catabolic process	2.33	0.0151513	TGME49_289690-t26_1-p1	274	K	4.725	2.14913e-05	Up	glyceraldehyde-3-phosphate dehydrogenase GAPDH1 GN=TGME49_289690	--	1	3.5849e-111	200.1	3	VIMSAPPK(1)DDTPMFVMGVNNDQYK	-1.3891	0.39	0.368	0.322	0.97	0.964	0.963	1.579	1.74	1.784
Biological Process	GO:0019439	5	aromatic compound catabolic process	2.33	0.0151513	TGME49_269190-t26_1-p1	769	K	1.741	0.000423934	Up	glyceraldehyde-3-phosphate dehydrogenase GAPDH2 GN=TGME49_269190	--	1	5.71967e-130	195.73	3	HAIISAPAK(1)DETTPTLVVGVNAEQDYESSMK	-3.9581	0.795	0.906	0.824	0.543		0.476	1.385	1.454	1.556
Biological Process	GO:0046700	5	heterocycle catabolic process	2.33	0.0151513	TGME49_312990-t26_1-p1	361	K	4.184	7.42988e-05	Up	DEAD/DEAH box ATP-dependent RNA helicase GN=TGME49_312990	--	1	5.67839e-58	196.14	3	FHDELFNYIDLPTTCIHGK(1)K	-1.5702	0.46	0.499	0.499	0.533	0.472	0.539	1.747	2.045	2.308
Biological Process	GO:0046700	5	heterocycle catabolic process	2.33	0.0151513	TGME49_318230-t26_1-p1	220	K	2.669	0.00296527	Up	phosphoglycerate kinase PGKI GN=TGME49_318230	--	1	2.22648e-06	139.94	2	DK(1)IQLIENMLDR	1.2486	0.773	0.682	0.534	0.617	0.661	0.592	1.415	1.923	1.971
Biological Process	GO:0044270	5	cellular nitrogen compound catabolic process	2.33	0.0151513	TGME49_236040-t26_1-p1	206	K	1.505	0.0479818	Up	fructose-1,6-bisphosphate aldolase GN=TGME49_236040	--	1	0.018317	126.29	2	K(1)YYEAGAR	0.5197	0.899	0.578	0.666		1.354	1.277	0.924	1.141	1.16
Biological Process	GO:0044270	5	cellular nitrogen compound catabolic process	2.33	0.0151513	TGME49_268850-t26_1-p1	141	K	2.142	0.00398177	Up	enolase 2 GN=TGME49_268850	--	1	2.13693e-35	189.61	2	SK(1)LGANAILAVSMACCR	-0.8657	0.53	0.592	0.572	1.278	1.192	1.283	0.96	1.208	1.46
Biological Process	GO:0044270	5	cellular nitrogen compound catabolic process	2.33	0.0151513	TGME49_268850-t26_1-p1	407	K	1.666	0.00216047	Up	enolase 2 GN=TGME49_268850	--	1	0.000707623	138.23	2	NK(1)WGVMVSHR	0.60308	0.834	0.828	0.689	0.965	0.921		1.304	1.221	1.391
Biological Process	GO:0044270	5	cellular nitrogen compound catabolic process	2.33	0.0151513	TGME49_269190-t26_1-p1	861	K	2.228	0.00162209	Up	glyceraldehyde-3-phosphate dehydrogenase GAPDH2 GN=TGME49_269190	--	1	6.57159e-15	130	2	AAAGNIIPSATGAAK(1)AVAR	-2.1643		0.64	0.594		0.714		1.239	1.411	1.474
Biological Process	GO:0044270	5	cellular nitrogen compound catabolic process	2.33	0.0151513	TGME49_269190-t26_1-p1	769	K	1.741	0.000423934	Up	glyceraldehyde-3-phosphate dehydrogenase GAPDH2 GN=TGME49_269190	--	1	5.71967e-130	195.73	3	HAIISAPAK(1)DETTPTLVVGVNAEQDYESSMK	-3.9581	0.795	0.906	0.824	0.543		0.476	1.385	1.454	1.556
Biological Process	GO:0044270	5	cellular nitrogen compound catabolic process	2.33	0.0151513	TGME49_289690-t26_1-p1	255	K	1.723	0.00283756	Up	glyceraldehyde-3-phosphate dehydrogenase GAPDH1 GN=TGME49_289690	--	1	2.91022e-09	137.4	2	EK(1)AQAHLTNGAK	-0.94043	0.843	0.813	0.816		0.981	0.923	1.31	1.53
Biological Process	GO:0044270	5	cellular nitrogen compound catabolic process	2.33	0.0151513	TGME49_289690-t26_1-p1	274	K	4.725	2.14913e-05	Up	glyceraldehyde-3-phosphate dehydrogenase GAPDH1 GN=TGME49_289690	--	1	3.5849e-111	200.1	3	VIMSAPPK(1)DDTPMFVMGVNNDQYK	-1.3891	0.39	0.368	0.322	0.97	0.964	0.963	1.579	1.74	1.784
Biological Process	GO:0044270	5	cellular nitrogen compound catabolic process	2.33	0.0151513	TGME49_289690-t26_1-p1	366	K	1.524	2.62405e-05	Up	glyceraldehyde-3-phosphate dehydrogenase GAPDH1 GN=TGME49_289690	--	1	2.81104e-48	179.37	2	SAGVNIIPASTGAAK(1)AVGK	-2.2008	0.793	0.798	0.77	0.995	1.025	1.012	1.178	1.238	1.183
Biological Process	GO:0044270	5	cellular nitrogen compound catabolic process	2.33	0.0151513	TGME49_297060-t26_1-p1	189	K	1.665	0.000574795	Up	phosphoglycerate mutase PGMII GN=TGME49_297060	--	1	1.23539e-19	116.06	3	HYGALQGLNK(1)AETAAK	-0.38658	0.634	0.743	0.721	0.995	1.179	1.164	1.189	1.126	1.179
Biological Process	GO:0044270	5	cellular nitrogen compound catabolic process	2.33	0.0151513	TGME49_297060-t26_1-p1	337	K	1.542	0.0161987	Up	phosphoglycerate mutase PGMII GN=TGME49_297060	--	1	0.000455715	139.78	2	MEAVANQGK(1)AK	-3.1399	0.721		0.799	0.845	1.062	0.987	1.287	1.043	1.186
Biological Process	GO:0044270	5	cellular nitrogen compound catabolic process	2.33	0.0151513	TGME49_312990-t26_1-p1	361	K	4.184	7.42988e-05	Up	DEAD/DEAH box ATP-dependent RNA helicase GN=TGME49_312990	--	1	5.67839e-58	196.14	3	FHDELFNYIDLPTTCIHGK(1)K	-1.5702	0.46	0.499	0.499	0.533	0.472	0.539	1.747	2.045	2.308
Biological Process	GO:0044270	5	cellular nitrogen compound catabolic process	2.33	0.0151513	TGME49_318230-t26_1-p1	220	K	2.669	0.00296527	Up	phosphoglycerate kinase PGKI GN=TGME49_318230	--	1	2.22648e-06	139.94	2	DK(1)IQLIENMLDR	1.2486	0.773	0.682	0.534	0.617	0.661	0.592	1.415	1.923	1.971
Biological Process	GO:0019439	5	aromatic compound catabolic process	2.33	0.0151513	TGME49_289690-t26_1-p1	255	K	1.723	0.00283756	Up	glyceraldehyde-3-phosphate dehydrogenase GAPDH1 GN=TGME49_289690	--	1	2.91022e-09	137.4	2	EK(1)AQAHLTNGAK	-0.94043	0.843	0.813	0.816		0.981	0.923	1.31	1.53
Biological Process	GO:0017144	4	drug metabolic process	2.33	0.0151513	TGME49_225050-t26_1-p1	378	K	2.945	0.0311509	Up	adenosylhomocysteinase, putative GN=TGME49_225050	--	1	1.89696e-25	90.806	2	VVICGFGDVGK(1)GCAAAMK	3.7996	0.353	0.353		1.258	1.251	1.446	0.81	0.802	1.507
Biological Process	GO:0017144	4	drug metabolic process	2.33	0.0151513	TGME49_268850-t26_1-p1	141	K	2.142	0.00398177	Up	enolase 2 GN=TGME49_268850	--	1	2.13693e-35	189.61	2	SK(1)LGANAILAVSMACCR	-0.8657	0.53	0.592	0.572	1.278	1.192	1.283	0.96	1.208	1.46
Biological Process	GO:0017144	4	drug metabolic process	2.33	0.0151513	TGME49_268850-t26_1-p1	407	K	1.666	0.00216047	Up	enolase 2 GN=TGME49_268850	--	1	0.000707623	138.23	2	NK(1)WGVMVSHR	0.60308	0.834	0.828	0.689	0.965	0.921		1.304	1.221	1.391
Biological Process	GO:0017144	4	drug metabolic process	2.33	0.0151513	TGME49_269190-t26_1-p1	861	K	2.228	0.00162209	Up	glyceraldehyde-3-phosphate dehydrogenase GAPDH2 GN=TGME49_269190	--	1	6.57159e-15	130	2	AAAGNIIPSATGAAK(1)AVAR	-2.1643		0.64	0.594		0.714		1.239	1.411	1.474
Biological Process	GO:0017144	4	drug metabolic process	2.33	0.0151513	TGME49_269190-t26_1-p1	769	K	1.741	0.000423934	Up	glyceraldehyde-3-phosphate dehydrogenase GAPDH2 GN=TGME49_269190	--	1	5.71967e-130	195.73	3	HAIISAPAK(1)DETTPTLVVGVNAEQDYESSMK	-3.9581	0.795	0.906	0.824	0.543		0.476	1.385	1.454	1.556
Biological Process	GO:0017144	4	drug metabolic process	2.33	0.0151513	TGME49_289690-t26_1-p1	255	K	1.723	0.00283756	Up	glyceraldehyde-3-phosphate dehydrogenase GAPDH1 GN=TGME49_289690	--	1	2.91022e-09	137.4	2	EK(1)AQAHLTNGAK	-0.94043	0.843	0.813	0.816		0.981	0.923	1.31	1.53
Biological Process	GO:0017144	4	drug metabolic process	2.33	0.0151513	TGME49_289690-t26_1-p1	274	K	4.725	2.14913e-05	Up	glyceraldehyde-3-phosphate dehydrogenase GAPDH1 GN=TGME49_289690	--	1	3.5849e-111	200.1	3	VIMSAPPK(1)DDTPMFVMGVNNDQYK	-1.3891	0.39	0.368	0.322	0.97	0.964	0.963	1.579	1.74	1.784
Biological Process	GO:0017144	4	drug metabolic process	2.33	0.0151513	TGME49_289690-t26_1-p1	366	K	1.524	2.62405e-05	Up	glyceraldehyde-3-phosphate dehydrogenase GAPDH1 GN=TGME49_289690	--	1	2.81104e-48	179.37	2	SAGVNIIPASTGAAK(1)AVGK	-2.2008	0.793	0.798	0.77	0.995	1.025	1.012	1.178	1.238	1.183
Biological Process	GO:0017144	4	drug metabolic process	2.33	0.0151513	TGME49_297060-t26_1-p1	189	K	1.665	0.000574795	Up	phosphoglycerate mutase PGMII GN=TGME49_297060	--	1	1.23539e-19	116.06	3	HYGALQGLNK(1)AETAAK	-0.38658	0.634	0.743	0.721	0.995	1.179	1.164	1.189	1.126	1.179
Biological Process	GO:0017144	4	drug metabolic process	2.33	0.0151513	TGME49_297060-t26_1-p1	337	K	1.542	0.0161987	Up	phosphoglycerate mutase PGMII GN=TGME49_297060	--	1	0.000455715	139.78	2	MEAVANQGK(1)AK	-3.1399	0.721		0.799	0.845	1.062	0.987	1.287	1.043	1.186
Biological Process	GO:0017144	4	drug metabolic process	2.33	0.0151513	TGME49_318230-t26_1-p1	220	K	2.669	0.00296527	Up	phosphoglycerate kinase PGKI GN=TGME49_318230	--	1	2.22648e-06	139.94	2	DK(1)IQLIENMLDR	1.2486	0.773	0.682	0.534	0.617	0.661	0.592	1.415	1.923	1.971
Biological Process	GO:0019439	5	aromatic compound catabolic process	2.33	0.0151513	TGME49_236040-t26_1-p1	206	K	1.505	0.0479818	Up	fructose-1,6-bisphosphate aldolase GN=TGME49_236040	--	1	0.018317	126.29	2	K(1)YYEAGAR	0.5197	0.899	0.578	0.666		1.354	1.277	0.924	1.141	1.16
Biological Process	GO:0019439	5	aromatic compound catabolic process	2.33	0.0151513	TGME49_268850-t26_1-p1	141	K	2.142	0.00398177	Up	enolase 2 GN=TGME49_268850	--	1	2.13693e-35	189.61	2	SK(1)LGANAILAVSMACCR	-0.8657	0.53	0.592	0.572	1.278	1.192	1.283	0.96	1.208	1.46
Biological Process	GO:0019439	5	aromatic compound catabolic process	2.33	0.0151513	TGME49_268850-t26_1-p1	407	K	1.666	0.00216047	Up	enolase 2 GN=TGME49_268850	--	1	0.000707623	138.23	2	NK(1)WGVMVSHR	0.60308	0.834	0.828	0.689	0.965	0.921		1.304	1.221	1.391
Biological Process	GO:0019439	5	aromatic compound catabolic process	2.33	0.0151513	TGME49_269190-t26_1-p1	861	K	2.228	0.00162209	Up	glyceraldehyde-3-phosphate dehydrogenase GAPDH2 GN=TGME49_269190	--	1	6.57159e-15	130	2	AAAGNIIPSATGAAK(1)AVAR	-2.1643		0.64	0.594		0.714		1.239	1.411	1.474
Biological Process	GO:0017144	4	drug metabolic process	2.33	0.0151513	TGME49_236040-t26_1-p1	206	K	1.505	0.0479818	Up	fructose-1,6-bisphosphate aldolase GN=TGME49_236040	--	1	0.018317	126.29	2	K(1)YYEAGAR	0.5197	0.899	0.578	0.666		1.354	1.277	0.924	1.141	1.16
Biological Process	GO:1901566	5	organonitrogen compound biosynthetic process	1.69	0.0108768	TGME49_268850-t26_1-p1	407	K	1.666	0.00216047	Up	enolase 2 GN=TGME49_268850	--	1	0.000707623	138.23	2	NK(1)WGVMVSHR	0.60308	0.834	0.828	0.689	0.965	0.921		1.304	1.221	1.391
Biological Process	GO:0019439	5	aromatic compound catabolic process	2.33	0.0151513	TGME49_297060-t26_1-p1	189	K	1.665	0.000574795	Up	phosphoglycerate mutase PGMII GN=TGME49_297060	--	1	1.23539e-19	116.06	3	HYGALQGLNK(1)AETAAK	-0.38658	0.634	0.743	0.721	0.995	1.179	1.164	1.189	1.126	1.179
Biological Process	GO:1901566	5	organonitrogen compound biosynthetic process	1.69	0.0108768	TGME49_263870-t26_1-p1	551	K	1.617	0.00159029	Up	glutamate-tRNA ligase GN=TGME49_263870	--	1	0.000784952	83.214	2	LCFVK(1)TLLSK	-1.2015	0.84	0.839	0.797	0.799		0.812	1.222	1.494	1.288
Biological Process	GO:0009108	6	coenzyme biosynthetic process	3	0.00630466	TGME49_269190-t26_1-p1	861	K	2.228	0.00162209	Up	glyceraldehyde-3-phosphate dehydrogenase GAPDH2 GN=TGME49_269190	--	1	6.57159e-15	130	2	AAAGNIIPSATGAAK(1)AVAR	-2.1643		0.64	0.594		0.714		1.239	1.411	1.474
Biological Process	GO:0009108	6	coenzyme biosynthetic process	3	0.00630466	TGME49_269190-t26_1-p1	769	K	1.741	0.000423934	Up	glyceraldehyde-3-phosphate dehydrogenase GAPDH2 GN=TGME49_269190	--	1	5.71967e-130	195.73	3	HAIISAPAK(1)DETTPTLVVGVNAEQDYESSMK	-3.9581	0.795	0.906	0.824	0.543		0.476	1.385	1.454	1.556
Biological Process	GO:0009108	6	coenzyme biosynthetic process	3	0.00630466	TGME49_289690-t26_1-p1	274	K	4.725	2.14913e-05	Up	glyceraldehyde-3-phosphate dehydrogenase GAPDH1 GN=TGME49_289690	--	1	3.5849e-111	200.1	3	VIMSAPPK(1)DDTPMFVMGVNNDQYK	-1.3891	0.39	0.368	0.322	0.97	0.964	0.963	1.579	1.74	1.784
Biological Process	GO:0009108	6	coenzyme biosynthetic process	3	0.00630466	TGME49_289690-t26_1-p1	366	K	1.524	2.62405e-05	Up	glyceraldehyde-3-phosphate dehydrogenase GAPDH1 GN=TGME49_289690	--	1	2.81104e-48	179.37	2	SAGVNIIPASTGAAK(1)AVGK	-2.2008	0.793	0.798	0.77	0.995	1.025	1.012	1.178	1.238	1.183
Biological Process	GO:0009108	6	coenzyme biosynthetic process	3	0.00630466	TGME49_297060-t26_1-p1	189	K	1.665	0.000574795	Up	phosphoglycerate mutase PGMII GN=TGME49_297060	--	1	1.23539e-19	116.06	3	HYGALQGLNK(1)AETAAK	-0.38658	0.634	0.743	0.721	0.995	1.179	1.164	1.189	1.126	1.179
Biological Process	GO:0009108	6	coenzyme biosynthetic process	3	0.00630466	TGME49_297060-t26_1-p1	337	K	1.542	0.0161987	Up	phosphoglycerate mutase PGMII GN=TGME49_297060	--	1	0.000455715	139.78	2	MEAVANQGK(1)AK	-3.1399	0.721		0.799	0.845	1.062	0.987	1.287	1.043	1.186
Biological Process	GO:0009108	6	coenzyme biosynthetic process	3	0.00630466	TGME49_318230-t26_1-p1	220	K	2.669	0.00296527	Up	phosphoglycerate kinase PGKI GN=TGME49_318230	--	1	2.22648e-06	139.94	2	DK(1)IQLIENMLDR	1.2486	0.773	0.682	0.534	0.617	0.661	0.592	1.415	1.923	1.971
Biological Process	GO:0005975	4	carbohydrate metabolic process	3	0.00630466	TGME49_236040-t26_1-p1	206	K	1.505	0.0479818	Up	fructose-1,6-bisphosphate aldolase GN=TGME49_236040	--	1	0.018317	126.29	2	K(1)YYEAGAR	0.5197	0.899	0.578	0.666		1.354	1.277	0.924	1.141	1.16
Biological Process	GO:0005975	4	carbohydrate metabolic process	3	0.00630466	TGME49_268850-t26_1-p1	141	K	2.142	0.00398177	Up	enolase 2 GN=TGME49_268850	--	1	2.13693e-35	189.61	2	SK(1)LGANAILAVSMACCR	-0.8657	0.53	0.592	0.572	1.278	1.192	1.283	0.96	1.208	1.46
Biological Process	GO:0005975	4	carbohydrate metabolic process	3	0.00630466	TGME49_268850-t26_1-p1	407	K	1.666	0.00216047	Up	enolase 2 GN=TGME49_268850	--	1	0.000707623	138.23	2	NK(1)WGVMVSHR	0.60308	0.834	0.828	0.689	0.965	0.921		1.304	1.221	1.391
Biological Process	GO:0005975	4	carbohydrate metabolic process	3	0.00630466	TGME49_269190-t26_1-p1	861	K	2.228	0.00162209	Up	glyceraldehyde-3-phosphate dehydrogenase GAPDH2 GN=TGME49_269190	--	1	6.57159e-15	130	2	AAAGNIIPSATGAAK(1)AVAR	-2.1643		0.64	0.594		0.714		1.239	1.411	1.474
Biological Process	GO:0005975	4	carbohydrate metabolic process	3	0.00630466	TGME49_269190-t26_1-p1	769	K	1.741	0.000423934	Up	glyceraldehyde-3-phosphate dehydrogenase GAPDH2 GN=TGME49_269190	--	1	5.71967e-130	195.73	3	HAIISAPAK(1)DETTPTLVVGVNAEQDYESSMK	-3.9581	0.795	0.906	0.824	0.543		0.476	1.385	1.454	1.556
Biological Process	GO:0005975	4	carbohydrate metabolic process	3	0.00630466	TGME49_289690-t26_1-p1	255	K	1.723	0.00283756	Up	glyceraldehyde-3-phosphate dehydrogenase GAPDH1 GN=TGME49_289690	--	1	2.91022e-09	137.4	2	EK(1)AQAHLTNGAK	-0.94043	0.843	0.813	0.816		0.981	0.923	1.31	1.53
Biological Process	GO:0005975	4	carbohydrate metabolic process	3	0.00630466	TGME49_289690-t26_1-p1	274	K	4.725	2.14913e-05	Up	glyceraldehyde-3-phosphate dehydrogenase GAPDH1 GN=TGME49_289690	--	1	3.5849e-111	200.1	3	VIMSAPPK(1)DDTPMFVMGVNNDQYK	-1.3891	0.39	0.368	0.322	0.97	0.964	0.963	1.579	1.74	1.784
Biological Process	GO:0005975	4	carbohydrate metabolic process	3	0.00630466	TGME49_289690-t26_1-p1	366	K	1.524	2.62405e-05	Up	glyceraldehyde-3-phosphate dehydrogenase GAPDH1 GN=TGME49_289690	--	1	2.81104e-48	179.37	2	SAGVNIIPASTGAAK(1)AVGK	-2.2008	0.793	0.798	0.77	0.995	1.025	1.012	1.178	1.238	1.183
Biological Process	GO:0005975	4	carbohydrate metabolic process	3	0.00630466	TGME49_297060-t26_1-p1	189	K	1.665	0.000574795	Up	phosphoglycerate mutase PGMII GN=TGME49_297060	--	1	1.23539e-19	116.06	3	HYGALQGLNK(1)AETAAK	-0.38658	0.634	0.743	0.721	0.995	1.179	1.164	1.189	1.126	1.179
Biological Process	GO:0005975	4	carbohydrate metabolic process	3	0.00630466	TGME49_297060-t26_1-p1	337	K	1.542	0.0161987	Up	phosphoglycerate mutase PGMII GN=TGME49_297060	--	1	0.000455715	139.78	2	MEAVANQGK(1)AK	-3.1399	0.721		0.799	0.845	1.062	0.987	1.287	1.043	1.186
Biological Process	GO:0005975	4	carbohydrate metabolic process	3	0.00630466	TGME49_318230-t26_1-p1	220	K	2.669	0.00296527	Up	phosphoglycerate kinase PGKI GN=TGME49_318230	--	1	2.22648e-06	139.94	2	DK(1)IQLIENMLDR	1.2486	0.773	0.682	0.534	0.617	0.661	0.592	1.415	1.923	1.971
Biological Process	GO:0061621	16	canonical glycolysis	5.25	0.00943449	TGME49_236040-t26_1-p1	206	K	1.505	0.0479818	Up	fructose-1,6-bisphosphate aldolase GN=TGME49_236040	--	1	0.018317	126.29	2	K(1)YYEAGAR	0.5197	0.899	0.578	0.666		1.354	1.277	0.924	1.141	1.16
Biological Process	GO:0061621	16	canonical glycolysis	5.25	0.00943449	TGME49_268850-t26_1-p1	141	K	2.142	0.00398177	Up	enolase 2 GN=TGME49_268850	--	1	2.13693e-35	189.61	2	SK(1)LGANAILAVSMACCR	-0.8657	0.53	0.592	0.572	1.278	1.192	1.283	0.96	1.208	1.46
Biological Process	GO:0061621	16	canonical glycolysis	5.25	0.00943449	TGME49_268850-t26_1-p1	407	K	1.666	0.00216047	Up	enolase 2 GN=TGME49_268850	--	1	0.000707623	138.23	2	NK(1)WGVMVSHR	0.60308	0.834	0.828	0.689	0.965	0.921		1.304	1.221	1.391
Biological Process	GO:0061621	16	canonical glycolysis	5.25	0.00943449	TGME49_297060-t26_1-p1	189	K	1.665	0.000574795	Up	phosphoglycerate mutase PGMII GN=TGME49_297060	--	1	1.23539e-19	116.06	3	HYGALQGLNK(1)AETAAK	-0.38658	0.634	0.743	0.721	0.995	1.179	1.164	1.189	1.126	1.179
Biological Process	GO:0061621	16	canonical glycolysis	5.25	0.00943449	TGME49_297060-t26_1-p1	337	K	1.542	0.0161987	Up	phosphoglycerate mutase PGMII GN=TGME49_297060	--	1	0.000455715	139.78	2	MEAVANQGK(1)AK	-3.1399	0.721		0.799	0.845	1.062	0.987	1.287	1.043	1.186
Biological Process	GO:0061718	9	glucose catabolic process to pyruvate	5.25	0.00943449	TGME49_236040-t26_1-p1	206	K	1.505	0.0479818	Up	fructose-1,6-bisphosphate aldolase GN=TGME49_236040	--	1	0.018317	126.29	2	K(1)YYEAGAR	0.5197	0.899	0.578	0.666		1.354	1.277	0.924	1.141	1.16
Biological Process	GO:0061718	9	glucose catabolic process to pyruvate	5.25	0.00943449	TGME49_268850-t26_1-p1	141	K	2.142	0.00398177	Up	enolase 2 GN=TGME49_268850	--	1	2.13693e-35	189.61	2	SK(1)LGANAILAVSMACCR	-0.8657	0.53	0.592	0.572	1.278	1.192	1.283	0.96	1.208	1.46
Biological Process	GO:0061718	9	glucose catabolic process to pyruvate	5.25	0.00943449	TGME49_268850-t26_1-p1	407	K	1.666	0.00216047	Up	enolase 2 GN=TGME49_268850	--	1	0.000707623	138.23	2	NK(1)WGVMVSHR	0.60308	0.834	0.828	0.689	0.965	0.921		1.304	1.221	1.391
Biological Process	GO:0061718	9	glucose catabolic process to pyruvate	5.25	0.00943449	TGME49_297060-t26_1-p1	189	K	1.665	0.000574795	Up	phosphoglycerate mutase PGMII GN=TGME49_297060	--	1	1.23539e-19	116.06	3	HYGALQGLNK(1)AETAAK	-0.38658	0.634	0.743	0.721	0.995	1.179	1.164	1.189	1.126	1.179
Biological Process	GO:0061718	9	glucose catabolic process to pyruvate	5.25	0.00943449	TGME49_297060-t26_1-p1	337	K	1.542	0.0161987	Up	phosphoglycerate mutase PGMII GN=TGME49_297060	--	1	0.000455715	139.78	2	MEAVANQGK(1)AK	-3.1399	0.721		0.799	0.845	1.062	0.987	1.287	1.043	1.186
Biological Process	GO:0009435	12	NAD biosynthetic process	5.25	0.00943449	TGME49_236040-t26_1-p1	206	K	1.505	0.0479818	Up	fructose-1,6-bisphosphate aldolase GN=TGME49_236040	--	1	0.018317	126.29	2	K(1)YYEAGAR	0.5197	0.899	0.578	0.666		1.354	1.277	0.924	1.141	1.16
Biological Process	GO:0009108	6	coenzyme biosynthetic process	3	0.00630466	TGME49_268850-t26_1-p1	407	K	1.666	0.00216047	Up	enolase 2 GN=TGME49_268850	--	1	0.000707623	138.23	2	NK(1)WGVMVSHR	0.60308	0.834	0.828	0.689	0.965	0.921		1.304	1.221	1.391
Biological Process	GO:0009108	6	coenzyme biosynthetic process	3	0.00630466	TGME49_268850-t26_1-p1	141	K	2.142	0.00398177	Up	enolase 2 GN=TGME49_268850	--	1	2.13693e-35	189.61	2	SK(1)LGANAILAVSMACCR	-0.8657	0.53	0.592	0.572	1.278	1.192	1.283	0.96	1.208	1.46
Biological Process	GO:0009108	6	coenzyme biosynthetic process	3	0.00630466	TGME49_236040-t26_1-p1	206	K	1.505	0.0479818	Up	fructose-1,6-bisphosphate aldolase GN=TGME49_236040	--	1	0.018317	126.29	2	K(1)YYEAGAR	0.5197	0.899	0.578	0.666		1.354	1.277	0.924	1.141	1.16
Biological Process	GO:0046434	6	organophosphate catabolic process	3	0.00630466	TGME49_318230-t26_1-p1	220	K	2.669	0.00296527	Up	phosphoglycerate kinase PGKI GN=TGME49_318230	--	1	2.22648e-06	139.94	2	DK(1)IQLIENMLDR	1.2486	0.773	0.682	0.534	0.617	0.661	0.592	1.415	1.923	1.971
Biological Process	GO:1901566	5	organonitrogen compound biosynthetic process	1.69	0.0108768	TGME49_268850-t26_1-p1	141	K	2.142	0.00398177	Up	enolase 2 GN=TGME49_268850	--	1	2.13693e-35	189.61	2	SK(1)LGANAILAVSMACCR	-0.8657	0.53	0.592	0.572	1.278	1.192	1.283	0.96	1.208	1.46
Biological Process	GO:0051188	5	cofactor biosynthetic process	3	0.00630466	TGME49_269190-t26_1-p1	861	K	2.228	0.00162209	Up	glyceraldehyde-3-phosphate dehydrogenase GAPDH2 GN=TGME49_269190	--	1	6.57159e-15	130	2	AAAGNIIPSATGAAK(1)AVAR	-2.1643		0.64	0.594		0.714		1.239	1.411	1.474
Biological Process	GO:0051188	5	cofactor biosynthetic process	3	0.00630466	TGME49_269190-t26_1-p1	769	K	1.741	0.000423934	Up	glyceraldehyde-3-phosphate dehydrogenase GAPDH2 GN=TGME49_269190	--	1	5.71967e-130	195.73	3	HAIISAPAK(1)DETTPTLVVGVNAEQDYESSMK	-3.9581	0.795	0.906	0.824	0.543		0.476	1.385	1.454	1.556
Biological Process	GO:0051188	5	cofactor biosynthetic process	3	0.00630466	TGME49_289690-t26_1-p1	255	K	1.723	0.00283756	Up	glyceraldehyde-3-phosphate dehydrogenase GAPDH1 GN=TGME49_289690	--	1	2.91022e-09	137.4	2	EK(1)AQAHLTNGAK	-0.94043	0.843	0.813	0.816		0.981	0.923	1.31	1.53
Biological Process	GO:0051188	5	cofactor biosynthetic process	3	0.00630466	TGME49_289690-t26_1-p1	274	K	4.725	2.14913e-05	Up	glyceraldehyde-3-phosphate dehydrogenase GAPDH1 GN=TGME49_289690	--	1	3.5849e-111	200.1	3	VIMSAPPK(1)DDTPMFVMGVNNDQYK	-1.3891	0.39	0.368	0.322	0.97	0.964	0.963	1.579	1.74	1.784
Biological Process	GO:0051188	5	cofactor biosynthetic process	3	0.00630466	TGME49_289690-t26_1-p1	366	K	1.524	2.62405e-05	Up	glyceraldehyde-3-phosphate dehydrogenase GAPDH1 GN=TGME49_289690	--	1	2.81104e-48	179.37	2	SAGVNIIPASTGAAK(1)AVGK	-2.2008	0.793	0.798	0.77	0.995	1.025	1.012	1.178	1.238	1.183
Biological Process	GO:0051188	5	cofactor biosynthetic process	3	0.00630466	TGME49_297060-t26_1-p1	189	K	1.665	0.000574795	Up	phosphoglycerate mutase PGMII GN=TGME49_297060	--	1	1.23539e-19	116.06	3	HYGALQGLNK(1)AETAAK	-0.38658	0.634	0.743	0.721	0.995	1.179	1.164	1.189	1.126	1.179
Biological Process	GO:0051188	5	cofactor biosynthetic process	3	0.00630466	TGME49_297060-t26_1-p1	337	K	1.542	0.0161987	Up	phosphoglycerate mutase PGMII GN=TGME49_297060	--	1	0.000455715	139.78	2	MEAVANQGK(1)AK	-3.1399	0.721		0.799	0.845	1.062	0.987	1.287	1.043	1.186
Biological Process	GO:0051188	5	cofactor biosynthetic process	3	0.00630466	TGME49_318230-t26_1-p1	220	K	2.669	0.00296527	Up	phosphoglycerate kinase PGKI GN=TGME49_318230	--	1	2.22648e-06	139.94	2	DK(1)IQLIENMLDR	1.2486	0.773	0.682	0.534	0.617	0.661	0.592	1.415	1.923	1.971
Biological Process	GO:0009166	9	nucleotide catabolic process	3	0.00630466	TGME49_236040-t26_1-p1	206	K	1.505	0.0479818	Up	fructose-1,6-bisphosphate aldolase GN=TGME49_236040	--	1	0.018317	126.29	2	K(1)YYEAGAR	0.5197	0.899	0.578	0.666		1.354	1.277	0.924	1.141	1.16
Biological Process	GO:0009166	9	nucleotide catabolic process	3	0.00630466	TGME49_268850-t26_1-p1	141	K	2.142	0.00398177	Up	enolase 2 GN=TGME49_268850	--	1	2.13693e-35	189.61	2	SK(1)LGANAILAVSMACCR	-0.8657	0.53	0.592	0.572	1.278	1.192	1.283	0.96	1.208	1.46
Biological Process	GO:0009166	9	nucleotide catabolic process	3	0.00630466	TGME49_268850-t26_1-p1	407	K	1.666	0.00216047	Up	enolase 2 GN=TGME49_268850	--	1	0.000707623	138.23	2	NK(1)WGVMVSHR	0.60308	0.834	0.828	0.689	0.965	0.921		1.304	1.221	1.391
Biological Process	GO:0009166	9	nucleotide catabolic process	3	0.00630466	TGME49_269190-t26_1-p1	861	K	2.228	0.00162209	Up	glyceraldehyde-3-phosphate dehydrogenase GAPDH2 GN=TGME49_269190	--	1	6.57159e-15	130	2	AAAGNIIPSATGAAK(1)AVAR	-2.1643		0.64	0.594		0.714		1.239	1.411	1.474
Biological Process	GO:0009166	9	nucleotide catabolic process	3	0.00630466	TGME49_269190-t26_1-p1	769	K	1.741	0.000423934	Up	glyceraldehyde-3-phosphate dehydrogenase GAPDH2 GN=TGME49_269190	--	1	5.71967e-130	195.73	3	HAIISAPAK(1)DETTPTLVVGVNAEQDYESSMK	-3.9581	0.795	0.906	0.824	0.543		0.476	1.385	1.454	1.556
Biological Process	GO:0009435	12	NAD biosynthetic process	5.25	0.00943449	TGME49_268850-t26_1-p1	141	K	2.142	0.00398177	Up	enolase 2 GN=TGME49_268850	--	1	2.13693e-35	189.61	2	SK(1)LGANAILAVSMACCR	-0.8657	0.53	0.592	0.572	1.278	1.192	1.283	0.96	1.208	1.46
Biological Process	GO:0009166	9	nucleotide catabolic process	3	0.00630466	TGME49_289690-t26_1-p1	255	K	1.723	0.00283756	Up	glyceraldehyde-3-phosphate dehydrogenase GAPDH1 GN=TGME49_289690	--	1	2.91022e-09	137.4	2	EK(1)AQAHLTNGAK	-0.94043	0.843	0.813	0.816		0.981	0.923	1.31	1.53
Biological Process	GO:0009166	9	nucleotide catabolic process	3	0.00630466	TGME49_289690-t26_1-p1	366	K	1.524	2.62405e-05	Up	glyceraldehyde-3-phosphate dehydrogenase GAPDH1 GN=TGME49_289690	--	1	2.81104e-48	179.37	2	SAGVNIIPASTGAAK(1)AVGK	-2.2008	0.793	0.798	0.77	0.995	1.025	1.012	1.178	1.238	1.183
Biological Process	GO:0009166	9	nucleotide catabolic process	3	0.00630466	TGME49_297060-t26_1-p1	189	K	1.665	0.000574795	Up	phosphoglycerate mutase PGMII GN=TGME49_297060	--	1	1.23539e-19	116.06	3	HYGALQGLNK(1)AETAAK	-0.38658	0.634	0.743	0.721	0.995	1.179	1.164	1.189	1.126	1.179
Biological Process	GO:0009166	9	nucleotide catabolic process	3	0.00630466	TGME49_297060-t26_1-p1	337	K	1.542	0.0161987	Up	phosphoglycerate mutase PGMII GN=TGME49_297060	--	1	0.000455715	139.78	2	MEAVANQGK(1)AK	-3.1399	0.721		0.799	0.845	1.062	0.987	1.287	1.043	1.186
Biological Process	GO:0009166	9	nucleotide catabolic process	3	0.00630466	TGME49_318230-t26_1-p1	220	K	2.669	0.00296527	Up	phosphoglycerate kinase PGKI GN=TGME49_318230	--	1	2.22648e-06	139.94	2	DK(1)IQLIENMLDR	1.2486	0.773	0.682	0.534	0.617	0.661	0.592	1.415	1.923	1.971
Biological Process	GO:0046434	6	organophosphate catabolic process	3	0.00630466	TGME49_236040-t26_1-p1	206	K	1.505	0.0479818	Up	fructose-1,6-bisphosphate aldolase GN=TGME49_236040	--	1	0.018317	126.29	2	K(1)YYEAGAR	0.5197	0.899	0.578	0.666		1.354	1.277	0.924	1.141	1.16
Biological Process	GO:0046434	6	organophosphate catabolic process	3	0.00630466	TGME49_268850-t26_1-p1	141	K	2.142	0.00398177	Up	enolase 2 GN=TGME49_268850	--	1	2.13693e-35	189.61	2	SK(1)LGANAILAVSMACCR	-0.8657	0.53	0.592	0.572	1.278	1.192	1.283	0.96	1.208	1.46
Biological Process	GO:0046434	6	organophosphate catabolic process	3	0.00630466	TGME49_268850-t26_1-p1	407	K	1.666	0.00216047	Up	enolase 2 GN=TGME49_268850	--	1	0.000707623	138.23	2	NK(1)WGVMVSHR	0.60308	0.834	0.828	0.689	0.965	0.921		1.304	1.221	1.391
Biological Process	GO:0046434	6	organophosphate catabolic process	3	0.00630466	TGME49_269190-t26_1-p1	861	K	2.228	0.00162209	Up	glyceraldehyde-3-phosphate dehydrogenase GAPDH2 GN=TGME49_269190	--	1	6.57159e-15	130	2	AAAGNIIPSATGAAK(1)AVAR	-2.1643		0.64	0.594		0.714		1.239	1.411	1.474
Biological Process	GO:0046434	6	organophosphate catabolic process	3	0.00630466	TGME49_269190-t26_1-p1	769	K	1.741	0.000423934	Up	glyceraldehyde-3-phosphate dehydrogenase GAPDH2 GN=TGME49_269190	--	1	5.71967e-130	195.73	3	HAIISAPAK(1)DETTPTLVVGVNAEQDYESSMK	-3.9581	0.795	0.906	0.824	0.543		0.476	1.385	1.454	1.556
Biological Process	GO:0046434	6	organophosphate catabolic process	3	0.00630466	TGME49_289690-t26_1-p1	255	K	1.723	0.00283756	Up	glyceraldehyde-3-phosphate dehydrogenase GAPDH1 GN=TGME49_289690	--	1	2.91022e-09	137.4	2	EK(1)AQAHLTNGAK	-0.94043	0.843	0.813	0.816		0.981	0.923	1.31	1.53
Biological Process	GO:0046434	6	organophosphate catabolic process	3	0.00630466	TGME49_289690-t26_1-p1	274	K	4.725	2.14913e-05	Up	glyceraldehyde-3-phosphate dehydrogenase GAPDH1 GN=TGME49_289690	--	1	3.5849e-111	200.1	3	VIMSAPPK(1)DDTPMFVMGVNNDQYK	-1.3891	0.39	0.368	0.322	0.97	0.964	0.963	1.579	1.74	1.784
Biological Process	GO:0046434	6	organophosphate catabolic process	3	0.00630466	TGME49_289690-t26_1-p1	366	K	1.524	2.62405e-05	Up	glyceraldehyde-3-phosphate dehydrogenase GAPDH1 GN=TGME49_289690	--	1	2.81104e-48	179.37	2	SAGVNIIPASTGAAK(1)AVGK	-2.2008	0.793	0.798	0.77	0.995	1.025	1.012	1.178	1.238	1.183
Biological Process	GO:0046434	6	organophosphate catabolic process	3	0.00630466	TGME49_297060-t26_1-p1	189	K	1.665	0.000574795	Up	phosphoglycerate mutase PGMII GN=TGME49_297060	--	1	1.23539e-19	116.06	3	HYGALQGLNK(1)AETAAK	-0.38658	0.634	0.743	0.721	0.995	1.179	1.164	1.189	1.126	1.179
Biological Process	GO:0046434	6	organophosphate catabolic process	3	0.00630466	TGME49_297060-t26_1-p1	337	K	1.542	0.0161987	Up	phosphoglycerate mutase PGMII GN=TGME49_297060	--	1	0.000455715	139.78	2	MEAVANQGK(1)AK	-3.1399	0.721		0.799	0.845	1.062	0.987	1.287	1.043	1.186
Biological Process	GO:0009166	9	nucleotide catabolic process	3	0.00630466	TGME49_289690-t26_1-p1	274	K	4.725	2.14913e-05	Up	glyceraldehyde-3-phosphate dehydrogenase GAPDH1 GN=TGME49_289690	--	1	3.5849e-111	200.1	3	VIMSAPPK(1)DDTPMFVMGVNNDQYK	-1.3891	0.39	0.368	0.322	0.97	0.964	0.963	1.579	1.74	1.784
Biological Process	GO:0009435	12	NAD biosynthetic process	5.25	0.00943449	TGME49_268850-t26_1-p1	407	K	1.666	0.00216047	Up	enolase 2 GN=TGME49_268850	--	1	0.000707623	138.23	2	NK(1)WGVMVSHR	0.60308	0.834	0.828	0.689	0.965	0.921		1.304	1.221	1.391
Biological Process	GO:0009108	6	coenzyme biosynthetic process	3	0.00630466	TGME49_289690-t26_1-p1	255	K	1.723	0.00283756	Up	glyceraldehyde-3-phosphate dehydrogenase GAPDH1 GN=TGME49_289690	--	1	2.91022e-09	137.4	2	EK(1)AQAHLTNGAK	-0.94043	0.843	0.813	0.816		0.981	0.923	1.31	1.53
Biological Process	GO:0009435	12	NAD biosynthetic process	5.25	0.00943449	TGME49_297060-t26_1-p1	337	K	1.542	0.0161987	Up	phosphoglycerate mutase PGMII GN=TGME49_297060	--	1	0.000455715	139.78	2	MEAVANQGK(1)AK	-3.1399	0.721		0.799	0.845	1.062	0.987	1.287	1.043	1.186
Biological Process	GO:0006735	4	NADH regeneration	5.25	0.00943449	TGME49_297060-t26_1-p1	189	K	1.665	0.000574795	Up	phosphoglycerate mutase PGMII GN=TGME49_297060	--	1	1.23539e-19	116.06	3	HYGALQGLNK(1)AETAAK	-0.38658	0.634	0.743	0.721	0.995	1.179	1.164	1.189	1.126	1.179
Biological Process	GO:0006735	4	NADH regeneration	5.25	0.00943449	TGME49_297060-t26_1-p1	337	K	1.542	0.0161987	Up	phosphoglycerate mutase PGMII GN=TGME49_297060	--	1	0.000455715	139.78	2	MEAVANQGK(1)AK	-3.1399	0.721		0.799	0.845	1.062	0.987	1.287	1.043	1.186
Biological Process	GO:0006091	4	generation of precursor metabolites and energy	2.8	0.00948355	TGME49_236040-t26_1-p1	206	K	1.505	0.0479818	Up	fructose-1,6-bisphosphate aldolase GN=TGME49_236040	--	1	0.018317	126.29	2	K(1)YYEAGAR	0.5197	0.899	0.578	0.666		1.354	1.277	0.924	1.141	1.16
Biological Process	GO:0006091	4	generation of precursor metabolites and energy	2.8	0.00948355	TGME49_268850-t26_1-p1	141	K	2.142	0.00398177	Up	enolase 2 GN=TGME49_268850	--	1	2.13693e-35	189.61	2	SK(1)LGANAILAVSMACCR	-0.8657	0.53	0.592	0.572	1.278	1.192	1.283	0.96	1.208	1.46
Biological Process	GO:0006091	4	generation of precursor metabolites and energy	2.8	0.00948355	TGME49_268850-t26_1-p1	407	K	1.666	0.00216047	Up	enolase 2 GN=TGME49_268850	--	1	0.000707623	138.23	2	NK(1)WGVMVSHR	0.60308	0.834	0.828	0.689	0.965	0.921		1.304	1.221	1.391
Biological Process	GO:0006091	4	generation of precursor metabolites and energy	2.8	0.00948355	TGME49_269190-t26_1-p1	861	K	2.228	0.00162209	Up	glyceraldehyde-3-phosphate dehydrogenase GAPDH2 GN=TGME49_269190	--	1	6.57159e-15	130	2	AAAGNIIPSATGAAK(1)AVAR	-2.1643		0.64	0.594		0.714		1.239	1.411	1.474
Biological Process	GO:0006091	4	generation of precursor metabolites and energy	2.8	0.00948355	TGME49_269190-t26_1-p1	769	K	1.741	0.000423934	Up	glyceraldehyde-3-phosphate dehydrogenase GAPDH2 GN=TGME49_269190	--	1	5.71967e-130	195.73	3	HAIISAPAK(1)DETTPTLVVGVNAEQDYESSMK	-3.9581	0.795	0.906	0.824	0.543		0.476	1.385	1.454	1.556
Biological Process	GO:0006091	4	generation of precursor metabolites and energy	2.8	0.00948355	TGME49_289690-t26_1-p1	255	K	1.723	0.00283756	Up	glyceraldehyde-3-phosphate dehydrogenase GAPDH1 GN=TGME49_289690	--	1	2.91022e-09	137.4	2	EK(1)AQAHLTNGAK	-0.94043	0.843	0.813	0.816		0.981	0.923	1.31	1.53
Biological Process	GO:0006091	4	generation of precursor metabolites and energy	2.8	0.00948355	TGME49_289690-t26_1-p1	274	K	4.725	2.14913e-05	Up	glyceraldehyde-3-phosphate dehydrogenase GAPDH1 GN=TGME49_289690	--	1	3.5849e-111	200.1	3	VIMSAPPK(1)DDTPMFVMGVNNDQYK	-1.3891	0.39	0.368	0.322	0.97	0.964	0.963	1.579	1.74	1.784
Biological Process	GO:0006091	4	generation of precursor metabolites and energy	2.8	0.00948355	TGME49_289690-t26_1-p1	366	K	1.524	2.62405e-05	Up	glyceraldehyde-3-phosphate dehydrogenase GAPDH1 GN=TGME49_289690	--	1	2.81104e-48	179.37	2	SAGVNIIPASTGAAK(1)AVGK	-2.2008	0.793	0.798	0.77	0.995	1.025	1.012	1.178	1.238	1.183
Biological Process	GO:0006091	4	generation of precursor metabolites and energy	2.8	0.00948355	TGME49_297060-t26_1-p1	189	K	1.665	0.000574795	Up	phosphoglycerate mutase PGMII GN=TGME49_297060	--	1	1.23539e-19	116.06	3	HYGALQGLNK(1)AETAAK	-0.38658	0.634	0.743	0.721	0.995	1.179	1.164	1.189	1.126	1.179
Biological Process	GO:0006091	4	generation of precursor metabolites and energy	2.8	0.00948355	TGME49_297060-t26_1-p1	337	K	1.542	0.0161987	Up	phosphoglycerate mutase PGMII GN=TGME49_297060	--	1	0.000455715	139.78	2	MEAVANQGK(1)AK	-3.1399	0.721		0.799	0.845	1.062	0.987	1.287	1.043	1.186
Biological Process	GO:0006091	4	generation of precursor metabolites and energy	2.8	0.00948355	TGME49_318230-t26_1-p1	220	K	2.669	0.00296527	Up	phosphoglycerate kinase PGKI GN=TGME49_318230	--	1	2.22648e-06	139.94	2	DK(1)IQLIENMLDR	1.2486	0.773	0.682	0.534	0.617	0.661	0.592	1.415	1.923	1.971
Biological Process	GO:0046034	3	ATP metabolic process	2.8	0.00948355	TGME49_236040-t26_1-p1	206	K	1.505	0.0479818	Up	fructose-1,6-bisphosphate aldolase GN=TGME49_236040	--	1	0.018317	126.29	2	K(1)YYEAGAR	0.5197	0.899	0.578	0.666		1.354	1.277	0.924	1.141	1.16
Biological Process	GO:0006735	4	NADH regeneration	5.25	0.00943449	TGME49_268850-t26_1-p1	407	K	1.666	0.00216047	Up	enolase 2 GN=TGME49_268850	--	1	0.000707623	138.23	2	NK(1)WGVMVSHR	0.60308	0.834	0.828	0.689	0.965	0.921		1.304	1.221	1.391
Biological Process	GO:0046034	3	ATP metabolic process	2.8	0.00948355	TGME49_268850-t26_1-p1	141	K	2.142	0.00398177	Up	enolase 2 GN=TGME49_268850	--	1	2.13693e-35	189.61	2	SK(1)LGANAILAVSMACCR	-0.8657	0.53	0.592	0.572	1.278	1.192	1.283	0.96	1.208	1.46
Biological Process	GO:0046034	3	ATP metabolic process	2.8	0.00948355	TGME49_269190-t26_1-p1	861	K	2.228	0.00162209	Up	glyceraldehyde-3-phosphate dehydrogenase GAPDH2 GN=TGME49_269190	--	1	6.57159e-15	130	2	AAAGNIIPSATGAAK(1)AVAR	-2.1643		0.64	0.594		0.714		1.239	1.411	1.474
Biological Process	GO:0046034	3	ATP metabolic process	2.8	0.00948355	TGME49_269190-t26_1-p1	769	K	1.741	0.000423934	Up	glyceraldehyde-3-phosphate dehydrogenase GAPDH2 GN=TGME49_269190	--	1	5.71967e-130	195.73	3	HAIISAPAK(1)DETTPTLVVGVNAEQDYESSMK	-3.9581	0.795	0.906	0.824	0.543		0.476	1.385	1.454	1.556
Biological Process	GO:0046034	3	ATP metabolic process	2.8	0.00948355	TGME49_289690-t26_1-p1	255	K	1.723	0.00283756	Up	glyceraldehyde-3-phosphate dehydrogenase GAPDH1 GN=TGME49_289690	--	1	2.91022e-09	137.4	2	EK(1)AQAHLTNGAK	-0.94043	0.843	0.813	0.816		0.981	0.923	1.31	1.53
Biological Process	GO:0046034	3	ATP metabolic process	2.8	0.00948355	TGME49_289690-t26_1-p1	274	K	4.725	2.14913e-05	Up	glyceraldehyde-3-phosphate dehydrogenase GAPDH1 GN=TGME49_289690	--	1	3.5849e-111	200.1	3	VIMSAPPK(1)DDTPMFVMGVNNDQYK	-1.3891	0.39	0.368	0.322	0.97	0.964	0.963	1.579	1.74	1.784
Biological Process	GO:0046034	3	ATP metabolic process	2.8	0.00948355	TGME49_289690-t26_1-p1	366	K	1.524	2.62405e-05	Up	glyceraldehyde-3-phosphate dehydrogenase GAPDH1 GN=TGME49_289690	--	1	2.81104e-48	179.37	2	SAGVNIIPASTGAAK(1)AVGK	-2.2008	0.793	0.798	0.77	0.995	1.025	1.012	1.178	1.238	1.183
Biological Process	GO:0046034	3	ATP metabolic process	2.8	0.00948355	TGME49_297060-t26_1-p1	189	K	1.665	0.000574795	Up	phosphoglycerate mutase PGMII GN=TGME49_297060	--	1	1.23539e-19	116.06	3	HYGALQGLNK(1)AETAAK	-0.38658	0.634	0.743	0.721	0.995	1.179	1.164	1.189	1.126	1.179
Biological Process	GO:0046034	3	ATP metabolic process	2.8	0.00948355	TGME49_297060-t26_1-p1	337	K	1.542	0.0161987	Up	phosphoglycerate mutase PGMII GN=TGME49_297060	--	1	0.000455715	139.78	2	MEAVANQGK(1)AK	-3.1399	0.721		0.799	0.845	1.062	0.987	1.287	1.043	1.186
Biological Process	GO:0046034	3	ATP metabolic process	2.8	0.00948355	TGME49_318230-t26_1-p1	220	K	2.669	0.00296527	Up	phosphoglycerate kinase PGKI GN=TGME49_318230	--	1	2.22648e-06	139.94	2	DK(1)IQLIENMLDR	1.2486	0.773	0.682	0.534	0.617	0.661	0.592	1.415	1.923	1.971
Biological Process	GO:1901566	5	organonitrogen compound biosynthetic process	1.69	0.0108768	TGME49_205470-t26_1-p1	924	K	1.901	0.00374237	Up	translation elongation factor 2 family protein, putative GN=TGME49_205470	--	1	1.36159e-05	88.42	2	GSK(1)MEELVHNIR	-0.84503	0.597	0.804	0.577	1.024	1.042	1.027	1.199	1.267	1.294
Biological Process	GO:1901566	5	organonitrogen compound biosynthetic process	1.69	0.0108768	TGME49_205470-t26_1-p1	539	K	1.544	9.24159e-05	Up	translation elongation factor 2 family protein, putative GN=TGME49_205470	--	1	4.99372e-07	126.17	2	TDLYIK(1)SIQR	0.088318	0.784	0.827	0.814	0.964	0.916	0.908	1.251	1.198	1.294
Biological Process	GO:1901566	5	organonitrogen compound biosynthetic process	1.69	0.0108768	TGME49_217460-t26_1-p1	518	K	1.736	0.00362918	Up	glutaminyl-tRNA synthetase (GlnRS) GN=TGME49_217460	--	1	0.00645052	97.175	2	K(1)LLALVTEK	-0.90133	0.629	0.734	0.681	1.112	1.059	1.204	1.008	1.246	1.294
Biological Process	GO:0009435	12	NAD biosynthetic process	5.25	0.00943449	TGME49_297060-t26_1-p1	189	K	1.665	0.000574795	Up	phosphoglycerate mutase PGMII GN=TGME49_297060	--	1	1.23539e-19	116.06	3	HYGALQGLNK(1)AETAAK	-0.38658	0.634	0.743	0.721	0.995	1.179	1.164	1.189	1.126	1.179
Biological Process	GO:1901566	5	organonitrogen compound biosynthetic process	1.69	0.0108768	TGME49_232230-t26_1-p1	56	K	1.965	0.000382571	Up	ribosomal protein RPL30 GN=TGME49_232230	--	1	0.000588781	87.251	2	K(1)SEIEYYAMLSK	1.8723	0.73	0.772	0.701	1.018	1.043	1.055	1.421	1.465
Biological Process	GO:1901566	5	organonitrogen compound biosynthetic process	1.69	0.0108768	TGME49_236040-t26_1-p1	206	K	1.505	0.0479818	Up	fructose-1,6-bisphosphate aldolase GN=TGME49_236040	--	1	0.018317	126.29	2	K(1)YYEAGAR	0.5197	0.899	0.578	0.666		1.354	1.277	0.924	1.141	1.16
Biological Process	GO:0046034	3	ATP metabolic process	2.8	0.00948355	TGME49_268850-t26_1-p1	407	K	1.666	0.00216047	Up	enolase 2 GN=TGME49_268850	--	1	0.000707623	138.23	2	NK(1)WGVMVSHR	0.60308	0.834	0.828	0.689	0.965	0.921		1.304	1.221	1.391
Biological Process	GO:0006735	4	NADH regeneration	5.25	0.00943449	TGME49_268850-t26_1-p1	141	K	2.142	0.00398177	Up	enolase 2 GN=TGME49_268850	--	1	2.13693e-35	189.61	2	SK(1)LGANAILAVSMACCR	-0.8657	0.53	0.592	0.572	1.278	1.192	1.283	0.96	1.208	1.46
Biological Process	GO:1901566	5	organonitrogen compound biosynthetic process	1.69	0.0108768	TGME49_232230-t26_1-p1	43	K	2.059	0.0124426	Up	ribosomal protein RPL30 GN=TGME49_232230	--	1	1.65069e-08	71.912	2	AK(1)LIIISNNCPALR	-3.498	0.842	0.763	0.48	0.894	0.87	1.033	1.417	1.412	1.463
Biological Process	GO:0006007	8	glucose catabolic process	5.25	0.00943449	TGME49_297060-t26_1-p1	337	K	1.542	0.0161987	Up	phosphoglycerate mutase PGMII GN=TGME49_297060	--	1	0.000455715	139.78	2	MEAVANQGK(1)AK	-3.1399	0.721		0.799	0.845	1.062	0.987	1.287	1.043	1.186
Biological Process	GO:0007015	8	actin filament organization	5.25	0.00943449	TGME49_209030-t26_1-p1	327	K	1.682	0.00124078	Up	actin ACT1 GN=TGME49_209030	--	1	3.66409e-06	102.57	2	ELTSLAPSTMK(1)IK	-1.2095		0.805	0.732	0.82	0.93	0.852	1.243	1.32	1.314
Biological Process	GO:0006735	4	NADH regeneration	5.25	0.00943449	TGME49_236040-t26_1-p1	206	K	1.505	0.0479818	Up	fructose-1,6-bisphosphate aldolase GN=TGME49_236040	--	1	0.018317	126.29	2	K(1)YYEAGAR	0.5197	0.899	0.578	0.666		1.354	1.277	0.924	1.141	1.16
Biological Process	GO:0007015	8	actin filament organization	5.25	0.00943449	TGME49_294800-t26_1-p1	416	K	1.794	0.00494652	Up	elongation factor 1-alpha (EF-1-ALPHA), putative GN=TGME49_294800	--	1	3.53575e-06	101.43	2	DMK(1)QTVAVGVIK	0.40156	0.765	0.739	0.816	0.631	0.67	1.282	1.343	1.173	1.645
Biological Process	GO:0007015	8	actin filament organization	5.25	0.00943449	TGME49_294800-t26_1-p1	425	K	1.939	0.0070717	Up	elongation factor 1-alpha (EF-1-ALPHA), putative GN=TGME49_294800	--	1	3.65075e-49	195.98	2	QTVAVGVIK(1)SVEK	-0.33317	0.584	0.716	0.701	1.039	1.005	1.053	1.225	1.079	1.575
Biological Process	GO:0007015	8	actin filament organization	5.25	0.00943449	TGME49_294800-t26_1-p1	321	K	1.711	0.000189359	Up	elongation factor 1-alpha (EF-1-ALPHA), putative GN=TGME49_294800	--	1	2.59e-81	230.97	3	NDPAK(1)GCATFLAQVIVLNHPGEIK	0.62901	0.716	0.768	0.731	1.028	0.991	0.965	1.311	1.177	1.302
Biological Process	GO:0007015	8	actin filament organization	5.25	0.00943449	TGME49_310030-t26_1-p1	126	K	1.602	0.0395933	Up	cyclase-associated protein, putative GN=TGME49_310030	--	1	1.94856e-08	107.46	3	FQVK(1)GTCHSIAIDK	-1.1502	1.18	0.711	0.752	0.824	0.72	0.717	1.38	1.334	1.521
Biological Process	GO:0061615	14	glycolytic process through fructose-6-phosphate	5.25	0.00943449	TGME49_236040-t26_1-p1	206	K	1.505	0.0479818	Up	fructose-1,6-bisphosphate aldolase GN=TGME49_236040	--	1	0.018317	126.29	2	K(1)YYEAGAR	0.5197	0.899	0.578	0.666		1.354	1.277	0.924	1.141	1.16
Biological Process	GO:0061615	14	glycolytic process through fructose-6-phosphate	5.25	0.00943449	TGME49_268850-t26_1-p1	141	K	2.142	0.00398177	Up	enolase 2 GN=TGME49_268850	--	1	2.13693e-35	189.61	2	SK(1)LGANAILAVSMACCR	-0.8657	0.53	0.592	0.572	1.278	1.192	1.283	0.96	1.208	1.46
Biological Process	GO:0061615	14	glycolytic process through fructose-6-phosphate	5.25	0.00943449	TGME49_268850-t26_1-p1	407	K	1.666	0.00216047	Up	enolase 2 GN=TGME49_268850	--	1	0.000707623	138.23	2	NK(1)WGVMVSHR	0.60308	0.834	0.828	0.689	0.965	0.921		1.304	1.221	1.391
Biological Process	GO:0061615	14	glycolytic process through fructose-6-phosphate	5.25	0.00943449	TGME49_297060-t26_1-p1	189	K	1.665	0.000574795	Up	phosphoglycerate mutase PGMII GN=TGME49_297060	--	1	1.23539e-19	116.06	3	HYGALQGLNK(1)AETAAK	-0.38658	0.634	0.743	0.721	0.995	1.179	1.164	1.189	1.126	1.179
Biological Process	GO:0061615	14	glycolytic process through fructose-6-phosphate	5.25	0.00943449	TGME49_297060-t26_1-p1	337	K	1.542	0.0161987	Up	phosphoglycerate mutase PGMII GN=TGME49_297060	--	1	0.000455715	139.78	2	MEAVANQGK(1)AK	-3.1399	0.721		0.799	0.845	1.062	0.987	1.287	1.043	1.186
Biological Process	GO:0061620	15	glycolytic process through glucose-6-phosphate	5.25	0.00943449	TGME49_236040-t26_1-p1	206	K	1.505	0.0479818	Up	fructose-1,6-bisphosphate aldolase GN=TGME49_236040	--	1	0.018317	126.29	2	K(1)YYEAGAR	0.5197	0.899	0.578	0.666		1.354	1.277	0.924	1.141	1.16
Biological Process	GO:0061620	15	glycolytic process through glucose-6-phosphate	5.25	0.00943449	TGME49_268850-t26_1-p1	141	K	2.142	0.00398177	Up	enolase 2 GN=TGME49_268850	--	1	2.13693e-35	189.61	2	SK(1)LGANAILAVSMACCR	-0.8657	0.53	0.592	0.572	1.278	1.192	1.283	0.96	1.208	1.46
Biological Process	GO:0061620	15	glycolytic process through glucose-6-phosphate	5.25	0.00943449	TGME49_268850-t26_1-p1	407	K	1.666	0.00216047	Up	enolase 2 GN=TGME49_268850	--	1	0.000707623	138.23	2	NK(1)WGVMVSHR	0.60308	0.834	0.828	0.689	0.965	0.921		1.304	1.221	1.391
Biological Process	GO:0061620	15	glycolytic process through glucose-6-phosphate	5.25	0.00943449	TGME49_297060-t26_1-p1	189	K	1.665	0.000574795	Up	phosphoglycerate mutase PGMII GN=TGME49_297060	--	1	1.23539e-19	116.06	3	HYGALQGLNK(1)AETAAK	-0.38658	0.634	0.743	0.721	0.995	1.179	1.164	1.189	1.126	1.179
Biological Process	GO:0007015	8	actin filament organization	5.25	0.00943449	TGME49_209030-t26_1-p1	316	K	2.74	0.00291057	Up	actin ACT1 GN=TGME49_209030	--	1	2.24146e-22	140.78	2	LTK(1)ELTSLAPSTMK	0.41233	0.457	0.508	0.417	1.246	1.292	1.305	0.933	1.45	1.404
Biological Process	GO:0046365	6	monosaccharide catabolic process	5.25	0.00943449	TGME49_236040-t26_1-p1	206	K	1.505	0.0479818	Up	fructose-1,6-bisphosphate aldolase GN=TGME49_236040	--	1	0.018317	126.29	2	K(1)YYEAGAR	0.5197	0.899	0.578	0.666		1.354	1.277	0.924	1.141	1.16
Biological Process	GO:0061620	15	glycolytic process through glucose-6-phosphate	5.25	0.00943449	TGME49_297060-t26_1-p1	337	K	1.542	0.0161987	Up	phosphoglycerate mutase PGMII GN=TGME49_297060	--	1	0.000455715	139.78	2	MEAVANQGK(1)AK	-3.1399	0.721		0.799	0.845	1.062	0.987	1.287	1.043	1.186
Biological Process	GO:0006007	8	glucose catabolic process	5.25	0.00943449	TGME49_268850-t26_1-p1	407	K	1.666	0.00216047	Up	enolase 2 GN=TGME49_268850	--	1	0.000707623	138.23	2	NK(1)WGVMVSHR	0.60308	0.834	0.828	0.689	0.965	0.921		1.304	1.221	1.391
Biological Process	GO:0006007	8	glucose catabolic process	5.25	0.00943449	TGME49_268850-t26_1-p1	141	K	2.142	0.00398177	Up	enolase 2 GN=TGME49_268850	--	1	2.13693e-35	189.61	2	SK(1)LGANAILAVSMACCR	-0.8657	0.53	0.592	0.572	1.278	1.192	1.283	0.96	1.208	1.46
Biological Process	GO:0006007	8	glucose catabolic process	5.25	0.00943449	TGME49_236040-t26_1-p1	206	K	1.505	0.0479818	Up	fructose-1,6-bisphosphate aldolase GN=TGME49_236040	--	1	0.018317	126.29	2	K(1)YYEAGAR	0.5197	0.899	0.578	0.666		1.354	1.277	0.924	1.141	1.16
Biological Process	GO:0019320	7	hexose catabolic process	5.25	0.00943449	TGME49_297060-t26_1-p1	189	K	1.665	0.000574795	Up	phosphoglycerate mutase PGMII GN=TGME49_297060	--	1	1.23539e-19	116.06	3	HYGALQGLNK(1)AETAAK	-0.38658	0.634	0.743	0.721	0.995	1.179	1.164	1.189	1.126	1.179
Biological Process	GO:0019320	7	hexose catabolic process	5.25	0.00943449	TGME49_268850-t26_1-p1	407	K	1.666	0.00216047	Up	enolase 2 GN=TGME49_268850	--	1	0.000707623	138.23	2	NK(1)WGVMVSHR	0.60308	0.834	0.828	0.689	0.965	0.921		1.304	1.221	1.391
Biological Process	GO:0019320	7	hexose catabolic process	5.25	0.00943449	TGME49_297060-t26_1-p1	337	K	1.542	0.0161987	Up	phosphoglycerate mutase PGMII GN=TGME49_297060	--	1	0.000455715	139.78	2	MEAVANQGK(1)AK	-3.1399	0.721		0.799	0.845	1.062	0.987	1.287	1.043	1.186
Biological Process	GO:0019320	7	hexose catabolic process	5.25	0.00943449	TGME49_236040-t26_1-p1	206	K	1.505	0.0479818	Up	fructose-1,6-bisphosphate aldolase GN=TGME49_236040	--	1	0.018317	126.29	2	K(1)YYEAGAR	0.5197	0.899	0.578	0.666		1.354	1.277	0.924	1.141	1.16
Biological Process	GO:0046365	6	monosaccharide catabolic process	5.25	0.00943449	TGME49_297060-t26_1-p1	337	K	1.542	0.0161987	Up	phosphoglycerate mutase PGMII GN=TGME49_297060	--	1	0.000455715	139.78	2	MEAVANQGK(1)AK	-3.1399	0.721		0.799	0.845	1.062	0.987	1.287	1.043	1.186
Biological Process	GO:0046365	6	monosaccharide catabolic process	5.25	0.00943449	TGME49_297060-t26_1-p1	189	K	1.665	0.000574795	Up	phosphoglycerate mutase PGMII GN=TGME49_297060	--	1	1.23539e-19	116.06	3	HYGALQGLNK(1)AETAAK	-0.38658	0.634	0.743	0.721	0.995	1.179	1.164	1.189	1.126	1.179
Biological Process	GO:0046365	6	monosaccharide catabolic process	5.25	0.00943449	TGME49_268850-t26_1-p1	407	K	1.666	0.00216047	Up	enolase 2 GN=TGME49_268850	--	1	0.000707623	138.23	2	NK(1)WGVMVSHR	0.60308	0.834	0.828	0.689	0.965	0.921		1.304	1.221	1.391
Biological Process	GO:0046365	6	monosaccharide catabolic process	5.25	0.00943449	TGME49_268850-t26_1-p1	141	K	2.142	0.00398177	Up	enolase 2 GN=TGME49_268850	--	1	2.13693e-35	189.61	2	SK(1)LGANAILAVSMACCR	-0.8657	0.53	0.592	0.572	1.278	1.192	1.283	0.96	1.208	1.46
Biological Process	GO:0019320	7	hexose catabolic process	5.25	0.00943449	TGME49_268850-t26_1-p1	141	K	2.142	0.00398177	Up	enolase 2 GN=TGME49_268850	--	1	2.13693e-35	189.61	2	SK(1)LGANAILAVSMACCR	-0.8657	0.53	0.592	0.572	1.278	1.192	1.283	0.96	1.208	1.46
Biological Process	GO:0006007	8	glucose catabolic process	5.25	0.00943449	TGME49_297060-t26_1-p1	189	K	1.665	0.000574795	Up	phosphoglycerate mutase PGMII GN=TGME49_297060	--	1	1.23539e-19	116.06	3	HYGALQGLNK(1)AETAAK	-0.38658	0.634	0.743	0.721	0.995	1.179	1.164	1.189	1.126	1.179
Cellular Component	GO:0015934	8	large ribosomal subunit	2.22	0.221817	TGME49_232230-t26_1-p1	56	K	1.965	0.000382571	Up	ribosomal protein RPL30 GN=TGME49_232230	--	1	0.000588781	87.251	2	K(1)SEIEYYAMLSK	1.8723	0.73	0.772	0.701	1.018	1.043	1.055	1.421	1.465
Cellular Component	GO:0099081	4	supramolecular polymer	1.67	0.343232	TGME49_209030-t26_1-p1	316	K	2.74	0.00291057	Up	actin ACT1 GN=TGME49_209030	--	1	2.24146e-22	140.78	2	LTK(1)ELTSLAPSTMK	0.41233	0.457	0.508	0.417	1.246	1.292	1.305	0.933	1.45	1.404
Cellular Component	GO:0099081	4	supramolecular polymer	1.67	0.343232	TGME49_209030-t26_1-p1	327	K	1.682	0.00124078	Up	actin ACT1 GN=TGME49_209030	--	1	3.66409e-06	102.57	2	ELTSLAPSTMK(1)IK	-1.2095		0.805	0.732	0.82	0.93	0.852	1.243	1.32	1.314
Cellular Component	GO:0015934	8	large ribosomal subunit	2.22	0.221817	TGME49_309120-t26_1-p1	291	K	3.243	0.00866129	Up	ribosomal protein RPL4 GN=TGME49_309120	--	1	0.00132712	80.623	2	FCLYTASAFK(1)R	-1.5169	0.554	0.444		0.94		0.976		1.627	1.61
Cellular Component	GO:0005773	6	vacuole	2.22	0.221817	TGME49_294800-t26_1-p1	425	K	1.939	0.0070717	Up	elongation factor 1-alpha (EF-1-ALPHA), putative GN=TGME49_294800	--	1	3.65075e-49	195.98	2	QTVAVGVIK(1)SVEK	-0.33317	0.584	0.716	0.701	1.039	1.005	1.053	1.225	1.079	1.575
Cellular Component	GO:0022625	9	cytosolic large ribosomal subunit	2.22	0.221817	TGME49_309120-t26_1-p1	291	K	3.243	0.00866129	Up	ribosomal protein RPL4 GN=TGME49_309120	--	1	0.00132712	80.623	2	FCLYTASAFK(1)R	-1.5169	0.554	0.444		0.94		0.976		1.627	1.61
Cellular Component	GO:0022625	9	cytosolic large ribosomal subunit	2.22	0.221817	TGME49_232230-t26_1-p1	56	K	1.965	0.000382571	Up	ribosomal protein RPL30 GN=TGME49_232230	--	1	0.000588781	87.251	2	K(1)SEIEYYAMLSK	1.8723	0.73	0.772	0.701	1.018	1.043	1.055	1.421	1.465
Cellular Component	GO:0022625	9	cytosolic large ribosomal subunit	2.22	0.221817	TGME49_232230-t26_1-p1	43	K	2.059	0.0124426	Up	ribosomal protein RPL30 GN=TGME49_232230	--	1	1.65069e-08	71.912	2	AK(1)LIIISNNCPALR	-3.498	0.842	0.763	0.48	0.894	0.87	1.033	1.417	1.412	1.463
Cellular Component	GO:0005773	6	vacuole	2.22	0.221817	TGME49_294800-t26_1-p1	321	K	1.711	0.000189359	Up	elongation factor 1-alpha (EF-1-ALPHA), putative GN=TGME49_294800	--	1	2.59e-81	230.97	3	NDPAK(1)GCATFLAQVIVLNHPGEIK	0.62901	0.716	0.768	0.731	1.028	0.991	0.965	1.311	1.177	1.302
Cellular Component	GO:0005773	6	vacuole	2.22	0.221817	TGME49_294800-t26_1-p1	416	K	1.794	0.00494652	Up	elongation factor 1-alpha (EF-1-ALPHA), putative GN=TGME49_294800	--	1	3.53575e-06	101.43	2	DMK(1)QTVAVGVIK	0.40156	0.765	0.739	0.816	0.631	0.67	1.282	1.343	1.173	1.645
Cellular Component	GO:0015934	8	large ribosomal subunit	2.22	0.221817	TGME49_232230-t26_1-p1	43	K	2.059	0.0124426	Up	ribosomal protein RPL30 GN=TGME49_232230	--	1	1.65069e-08	71.912	2	AK(1)LIIISNNCPALR	-3.498	0.842	0.763	0.48	0.894	0.87	1.033	1.417	1.412	1.463
Cellular Component	GO:0099081	4	supramolecular polymer	1.67	0.343232	TGME49_238070-t26_1-p1	165	K	2.158	0.0151046	Up	glutaredoxin domain-containing protein GN=TGME49_238070	--	1	0.000203186	94.63	2	FSK(1)QLMGIFAEK	-1.9555	0.621	0.526		1.048	0.992	1.062	1.06	1.145	1.507
Cellular Component	GO:0022626	7	cytosolic ribosome	1.67	0.343232	TGME49_232230-t26_1-p1	43	K	2.059	0.0124426	Up	ribosomal protein RPL30 GN=TGME49_232230	--	1	1.65069e-08	71.912	2	AK(1)LIIISNNCPALR	-3.498	0.842	0.763	0.48	0.894	0.87	1.033	1.417	1.412	1.463
Cellular Component	GO:0099080	3	supramolecular complex	1.67	0.343232	TGME49_209030-t26_1-p1	316	K	2.74	0.00291057	Up	actin ACT1 GN=TGME49_209030	--	1	2.24146e-22	140.78	2	LTK(1)ELTSLAPSTMK	0.41233	0.457	0.508	0.417	1.246	1.292	1.305	0.933	1.45	1.404
Cellular Component	GO:0099080	3	supramolecular complex	1.67	0.343232	TGME49_238070-t26_1-p1	165	K	2.158	0.0151046	Up	glutaredoxin domain-containing protein GN=TGME49_238070	--	1	0.000203186	94.63	2	FSK(1)QLMGIFAEK	-1.9555	0.621	0.526		1.048	0.992	1.062	1.06	1.145	1.507
Cellular Component	GO:0099512	5	supramolecular fiber	1.67	0.343232	TGME49_209030-t26_1-p1	327	K	1.682	0.00124078	Up	actin ACT1 GN=TGME49_209030	--	1	3.66409e-06	102.57	2	ELTSLAPSTMK(1)IK	-1.2095		0.805	0.732	0.82	0.93	0.852	1.243	1.32	1.314
Cellular Component	GO:0099512	5	supramolecular fiber	1.67	0.343232	TGME49_209030-t26_1-p1	316	K	2.74	0.00291057	Up	actin ACT1 GN=TGME49_209030	--	1	2.24146e-22	140.78	2	LTK(1)ELTSLAPSTMK	0.41233	0.457	0.508	0.417	1.246	1.292	1.305	0.933	1.45	1.404
Cellular Component	GO:0099512	5	supramolecular fiber	1.67	0.343232	TGME49_238070-t26_1-p1	165	K	2.158	0.0151046	Up	glutaredoxin domain-containing protein GN=TGME49_238070	--	1	0.000203186	94.63	2	FSK(1)QLMGIFAEK	-1.9555	0.621	0.526		1.048	0.992	1.062	1.06	1.145	1.507
Cellular Component	GO:0022626	7	cytosolic ribosome	1.67	0.343232	TGME49_232230-t26_1-p1	56	K	1.965	0.000382571	Up	ribosomal protein RPL30 GN=TGME49_232230	--	1	0.000588781	87.251	2	K(1)SEIEYYAMLSK	1.8723	0.73	0.772	0.701	1.018	1.043	1.055	1.421	1.465
Cellular Component	GO:0022626	7	cytosolic ribosome	1.67	0.343232	TGME49_309120-t26_1-p1	291	K	3.243	0.00866129	Up	ribosomal protein RPL4 GN=TGME49_309120	--	1	0.00132712	80.623	2	FCLYTASAFK(1)R	-1.5169	0.554	0.444		0.94		0.976		1.627	1.61
Cellular Component	GO:0044391	7	ribosomal subunit	1.67	0.343232	TGME49_232230-t26_1-p1	43	K	2.059	0.0124426	Up	ribosomal protein RPL30 GN=TGME49_232230	--	1	1.65069e-08	71.912	2	AK(1)LIIISNNCPALR	-3.498	0.842	0.763	0.48	0.894	0.87	1.033	1.417	1.412	1.463
Cellular Component	GO:0044391	7	ribosomal subunit	1.67	0.343232	TGME49_232230-t26_1-p1	56	K	1.965	0.000382571	Up	ribosomal protein RPL30 GN=TGME49_232230	--	1	0.000588781	87.251	2	K(1)SEIEYYAMLSK	1.8723	0.73	0.772	0.701	1.018	1.043	1.055	1.421	1.465
Cellular Component	GO:0044391	7	ribosomal subunit	1.67	0.343232	TGME49_309120-t26_1-p1	291	K	3.243	0.00866129	Up	ribosomal protein RPL4 GN=TGME49_309120	--	1	0.00132712	80.623	2	FCLYTASAFK(1)R	-1.5169	0.554	0.444		0.94		0.976		1.627	1.61
Cellular Component	GO:0098588	6	bounding membrane of organelle	1.43	0.44489	TGME49_248880-t26_1-p1	253	K	2.057	0.0164131	Up	GTPase RAB7 GN=TGME49_248880	--	1	0.00135881	115.04	2	TSLMNQYVNK(1)K	-0.42689	0.872	0.611	0.754				1.397		1.67
Cellular Component	GO:0098588	6	bounding membrane of organelle	1.43	0.44489	TGME49_294800-t26_1-p1	416	K	1.794	0.00494652	Up	elongation factor 1-alpha (EF-1-ALPHA), putative GN=TGME49_294800	--	1	3.53575e-06	101.43	2	DMK(1)QTVAVGVIK	0.40156	0.765	0.739	0.816	0.631	0.67	1.282	1.343	1.173	1.645
Cellular Component	GO:0005773	6	vacuole	2.22	0.221817	TGME49_248880-t26_1-p1	253	K	2.057	0.0164131	Up	GTPase RAB7 GN=TGME49_248880	--	1	0.00135881	115.04	2	TSLMNQYVNK(1)K	-0.42689	0.872	0.611	0.754				1.397		1.67
Cellular Component	GO:0098588	6	bounding membrane of organelle	1.43	0.44489	TGME49_294800-t26_1-p1	425	K	1.939	0.0070717	Up	elongation factor 1-alpha (EF-1-ALPHA), putative GN=TGME49_294800	--	1	3.65075e-49	195.98	2	QTVAVGVIK(1)SVEK	-0.33317	0.584	0.716	0.701	1.039	1.005	1.053	1.225	1.079	1.575
Cellular Component	GO:0099080	3	supramolecular complex	1.67	0.343232	TGME49_209030-t26_1-p1	327	K	1.682	0.00124078	Up	actin ACT1 GN=TGME49_209030	--	1	3.66409e-06	102.57	2	ELTSLAPSTMK(1)IK	-1.2095		0.805	0.732	0.82	0.93	0.852	1.243	1.32	1.314
Cellular Component	GO:0000323	7	lytic vacuole	2.22	0.221817	TGME49_294800-t26_1-p1	321	K	1.711	0.000189359	Up	elongation factor 1-alpha (EF-1-ALPHA), putative GN=TGME49_294800	--	1	2.59e-81	230.97	3	NDPAK(1)GCATFLAQVIVLNHPGEIK	0.62901	0.716	0.768	0.731	1.028	0.991	0.965	1.311	1.177	1.302
Cellular Component	GO:0005774	7	vacuolar membrane	3.33	0.10749	TGME49_248880-t26_1-p1	253	K	2.057	0.0164131	Up	GTPase RAB7 GN=TGME49_248880	--	1	0.00135881	115.04	2	TSLMNQYVNK(1)K	-0.42689	0.872	0.611	0.754				1.397		1.67
Cellular Component	GO:0000323	7	lytic vacuole	2.22	0.221817	TGME49_294800-t26_1-p1	416	K	1.794	0.00494652	Up	elongation factor 1-alpha (EF-1-ALPHA), putative GN=TGME49_294800	--	1	3.53575e-06	101.43	2	DMK(1)QTVAVGVIK	0.40156	0.765	0.739	0.816	0.631	0.67	1.282	1.343	1.173	1.645
Cellular Component	GO:0098588	6	bounding membrane of organelle	1.43	0.44489	TGME49_294800-t26_1-p1	321	K	1.711	0.000189359	Up	elongation factor 1-alpha (EF-1-ALPHA), putative GN=TGME49_294800	--	1	2.59e-81	230.97	3	NDPAK(1)GCATFLAQVIVLNHPGEIK	0.62901	0.716	0.768	0.731	1.028	0.991	0.965	1.311	1.177	1.302
Cellular Component	GO:0015629	7	actin cytoskeleton	4.44	0.059243	TGME49_209030-t26_1-p1	316	K	2.74	0.00291057	Up	actin ACT1 GN=TGME49_209030	--	1	2.24146e-22	140.78	2	LTK(1)ELTSLAPSTMK	0.41233	0.457	0.508	0.417	1.246	1.292	1.305	0.933	1.45	1.404
Cellular Component	GO:0015629	7	actin cytoskeleton	4.44	0.059243	TGME49_310030-t26_1-p1	126	K	1.602	0.0395933	Up	cyclase-associated protein, putative GN=TGME49_310030	--	1	1.94856e-08	107.46	3	FQVK(1)GTCHSIAIDK	-1.1502	1.18	0.711	0.752	0.824	0.72	0.717	1.38	1.334	1.521
Cellular Component	GO:0043292	6	contractile fiber	4.44	0.059243	TGME49_209030-t26_1-p1	327	K	1.682	0.00124078	Up	actin ACT1 GN=TGME49_209030	--	1	3.66409e-06	102.57	2	ELTSLAPSTMK(1)IK	-1.2095		0.805	0.732	0.82	0.93	0.852	1.243	1.32	1.314
Cellular Component	GO:0043292	6	contractile fiber	4.44	0.059243	TGME49_209030-t26_1-p1	316	K	2.74	0.00291057	Up	actin ACT1 GN=TGME49_209030	--	1	2.24146e-22	140.78	2	LTK(1)ELTSLAPSTMK	0.41233	0.457	0.508	0.417	1.246	1.292	1.305	0.933	1.45	1.404
Cellular Component	GO:0043292	6	contractile fiber	4.44	0.059243	TGME49_238070-t26_1-p1	165	K	2.158	0.0151046	Up	glutaredoxin domain-containing protein GN=TGME49_238070	--	1	0.000203186	94.63	2	FSK(1)QLMGIFAEK	-1.9555	0.621	0.526		1.048	0.992	1.062	1.06	1.145	1.507
Cellular Component	GO:0030017	8	sarcomere	4.44	0.059243	TGME49_209030-t26_1-p1	327	K	1.682	0.00124078	Up	actin ACT1 GN=TGME49_209030	--	1	3.66409e-06	102.57	2	ELTSLAPSTMK(1)IK	-1.2095		0.805	0.732	0.82	0.93	0.852	1.243	1.32	1.314
Cellular Component	GO:0030017	8	sarcomere	4.44	0.059243	TGME49_209030-t26_1-p1	316	K	2.74	0.00291057	Up	actin ACT1 GN=TGME49_209030	--	1	2.24146e-22	140.78	2	LTK(1)ELTSLAPSTMK	0.41233	0.457	0.508	0.417	1.246	1.292	1.305	0.933	1.45	1.404
Cellular Component	GO:0030017	8	sarcomere	4.44	0.059243	TGME49_238070-t26_1-p1	165	K	2.158	0.0151046	Up	glutaredoxin domain-containing protein GN=TGME49_238070	--	1	0.000203186	94.63	2	FSK(1)QLMGIFAEK	-1.9555	0.621	0.526		1.048	0.992	1.062	1.06	1.145	1.507
Cellular Component	GO:0030016	7	myofibril	4.44	0.059243	TGME49_209030-t26_1-p1	327	K	1.682	0.00124078	Up	actin ACT1 GN=TGME49_209030	--	1	3.66409e-06	102.57	2	ELTSLAPSTMK(1)IK	-1.2095		0.805	0.732	0.82	0.93	0.852	1.243	1.32	1.314
Cellular Component	GO:0030016	7	myofibril	4.44	0.059243	TGME49_209030-t26_1-p1	316	K	2.74	0.00291057	Up	actin ACT1 GN=TGME49_209030	--	1	2.24146e-22	140.78	2	LTK(1)ELTSLAPSTMK	0.41233	0.457	0.508	0.417	1.246	1.292	1.305	0.933	1.45	1.404
Cellular Component	GO:0030016	7	myofibril	4.44	0.059243	TGME49_238070-t26_1-p1	165	K	2.158	0.0151046	Up	glutaredoxin domain-containing protein GN=TGME49_238070	--	1	0.000203186	94.63	2	FSK(1)QLMGIFAEK	-1.9555	0.621	0.526		1.048	0.992	1.062	1.06	1.145	1.507
Cellular Component	GO:0098852	8	lytic vacuole membrane	3.33	0.10749	TGME49_248880-t26_1-p1	253	K	2.057	0.0164131	Up	GTPase RAB7 GN=TGME49_248880	--	1	0.00135881	115.04	2	TSLMNQYVNK(1)K	-0.42689	0.872	0.611	0.754				1.397		1.67
Cellular Component	GO:0000323	7	lytic vacuole	2.22	0.221817	TGME49_294800-t26_1-p1	425	K	1.939	0.0070717	Up	elongation factor 1-alpha (EF-1-ALPHA), putative GN=TGME49_294800	--	1	3.65075e-49	195.98	2	QTVAVGVIK(1)SVEK	-0.33317	0.584	0.716	0.701	1.039	1.005	1.053	1.225	1.079	1.575
Cellular Component	GO:0098852	8	lytic vacuole membrane	3.33	0.10749	TGME49_294800-t26_1-p1	416	K	1.794	0.00494652	Up	elongation factor 1-alpha (EF-1-ALPHA), putative GN=TGME49_294800	--	1	3.53575e-06	101.43	2	DMK(1)QTVAVGVIK	0.40156	0.765	0.739	0.816	0.631	0.67	1.282	1.343	1.173	1.645
Cellular Component	GO:0098852	8	lytic vacuole membrane	3.33	0.10749	TGME49_294800-t26_1-p1	321	K	1.711	0.000189359	Up	elongation factor 1-alpha (EF-1-ALPHA), putative GN=TGME49_294800	--	1	2.59e-81	230.97	3	NDPAK(1)GCATFLAQVIVLNHPGEIK	0.62901	0.716	0.768	0.731	1.028	0.991	0.965	1.311	1.177	1.302
Cellular Component	GO:0005774	7	vacuolar membrane	3.33	0.10749	TGME49_294800-t26_1-p1	416	K	1.794	0.00494652	Up	elongation factor 1-alpha (EF-1-ALPHA), putative GN=TGME49_294800	--	1	3.53575e-06	101.43	2	DMK(1)QTVAVGVIK	0.40156	0.765	0.739	0.816	0.631	0.67	1.282	1.343	1.173	1.645
Cellular Component	GO:0005774	7	vacuolar membrane	3.33	0.10749	TGME49_294800-t26_1-p1	425	K	1.939	0.0070717	Up	elongation factor 1-alpha (EF-1-ALPHA), putative GN=TGME49_294800	--	1	3.65075e-49	195.98	2	QTVAVGVIK(1)SVEK	-0.33317	0.584	0.716	0.701	1.039	1.005	1.053	1.225	1.079	1.575
Cellular Component	GO:0005774	7	vacuolar membrane	3.33	0.10749	TGME49_294800-t26_1-p1	321	K	1.711	0.000189359	Up	elongation factor 1-alpha (EF-1-ALPHA), putative GN=TGME49_294800	--	1	2.59e-81	230.97	3	NDPAK(1)GCATFLAQVIVLNHPGEIK	0.62901	0.716	0.768	0.731	1.028	0.991	0.965	1.311	1.177	1.302
Cellular Component	GO:0005768	8	endosome	2.67	0.162683	TGME49_248880-t26_1-p1	253	K	2.057	0.0164131	Up	GTPase RAB7 GN=TGME49_248880	--	1	0.00135881	115.04	2	TSLMNQYVNK(1)K	-0.42689	0.872	0.611	0.754				1.397		1.67
Cellular Component	GO:0005768	8	endosome	2.67	0.162683	TGME49_252490-t26_1-p1	114	K	3.426	0.000268708	Up	vacuolar protein sorting 29, putative GN=TGME49_252490	--	1	1.73795e-05	63.025	3	K(1)LDCDILVYGHLHK	-0.86183	0.411	0.481	0.552		0.93	0.861	1.55	1.557	1.84
Cellular Component	GO:0005840	6	ribosome	1.82	0.216708	TGME49_232230-t26_1-p1	43	K	2.059	0.0124426	Up	ribosomal protein RPL30 GN=TGME49_232230	--	1	1.65069e-08	71.912	2	AK(1)LIIISNNCPALR	-3.498	0.842	0.763	0.48	0.894	0.87	1.033	1.417	1.412	1.463
Cellular Component	GO:0005840	6	ribosome	1.82	0.216708	TGME49_232230-t26_1-p1	56	K	1.965	0.000382571	Up	ribosomal protein RPL30 GN=TGME49_232230	--	1	0.000588781	87.251	2	K(1)SEIEYYAMLSK	1.8723	0.73	0.772	0.701	1.018	1.043	1.055	1.421	1.465
Cellular Component	GO:0005840	6	ribosome	1.82	0.216708	TGME49_294800-t26_1-p1	416	K	1.794	0.00494652	Up	elongation factor 1-alpha (EF-1-ALPHA), putative GN=TGME49_294800	--	1	3.53575e-06	101.43	2	DMK(1)QTVAVGVIK	0.40156	0.765	0.739	0.816	0.631	0.67	1.282	1.343	1.173	1.645
Cellular Component	GO:0005840	6	ribosome	1.82	0.216708	TGME49_294800-t26_1-p1	425	K	1.939	0.0070717	Up	elongation factor 1-alpha (EF-1-ALPHA), putative GN=TGME49_294800	--	1	3.65075e-49	195.98	2	QTVAVGVIK(1)SVEK	-0.33317	0.584	0.716	0.701	1.039	1.005	1.053	1.225	1.079	1.575
Cellular Component	GO:0005840	6	ribosome	1.82	0.216708	TGME49_294800-t26_1-p1	321	K	1.711	0.000189359	Up	elongation factor 1-alpha (EF-1-ALPHA), putative GN=TGME49_294800	--	1	2.59e-81	230.97	3	NDPAK(1)GCATFLAQVIVLNHPGEIK	0.62901	0.716	0.768	0.731	1.028	0.991	0.965	1.311	1.177	1.302
Cellular Component	GO:0005840	6	ribosome	1.82	0.216708	TGME49_309120-t26_1-p1	291	K	3.243	0.00866129	Up	ribosomal protein RPL4 GN=TGME49_309120	--	1	0.00132712	80.623	2	FCLYTASAFK(1)R	-1.5169	0.554	0.444		0.94		0.976		1.627	1.61
Cellular Component	GO:0000323	7	lytic vacuole	2.22	0.221817	TGME49_248880-t26_1-p1	253	K	2.057	0.0164131	Up	GTPase RAB7 GN=TGME49_248880	--	1	0.00135881	115.04	2	TSLMNQYVNK(1)K	-0.42689	0.872	0.611	0.754				1.397		1.67
Cellular Component	GO:0098852	8	lytic vacuole membrane	3.33	0.10749	TGME49_294800-t26_1-p1	425	K	1.939	0.0070717	Up	elongation factor 1-alpha (EF-1-ALPHA), putative GN=TGME49_294800	--	1	3.65075e-49	195.98	2	QTVAVGVIK(1)SVEK	-0.33317	0.584	0.716	0.701	1.039	1.005	1.053	1.225	1.079	1.575
Cellular Component	GO:0098588	6	bounding membrane of organelle	1.43	0.44489	TGME49_312050-t26_1-p1	30	K	1.975	0.00238859	Up	small GTPase Rab2, putative GN=TGME49_312050	--	1	0.000284993	142.51	2	SCLLLQFTDK(1)R	0.57462	0.725	0.583	0.597		1.133	1.055	1.091	1.278	1.393
Cellular Component	GO:0015629	7	actin cytoskeleton	4.44	0.059243	TGME49_209030-t26_1-p1	327	K	1.682	0.00124078	Up	actin ACT1 GN=TGME49_209030	--	1	3.66409e-06	102.57	2	ELTSLAPSTMK(1)IK	-1.2095		0.805	0.732	0.82	0.93	0.852	1.243	1.32	1.314
Molecular Function	GO:0008186	9	RNA-dependent ATPase activity	3.02	0.131025	TGME49_279330-t26_1-p1	325	K	2.225	0.000453839	Up	DEAD/DEAH box helicase family protein GN=TGME49_279330	--	1	1.17394e-26	206.73	4	HLGFQSVCLHGK(1)MTQPQR	-0.86413	0.566	0.731	0.636	0.943	1.18	1.306	1.393	1.425	1.483
Molecular Function	GO:0003735	3	structural constituent of ribosome	2.52	0.180896	TGME49_232230-t26_1-p1	43	K	2.059	0.0124426	Up	ribosomal protein RPL30 GN=TGME49_232230	--	1	1.65069e-08	71.912	2	AK(1)LIIISNNCPALR	-3.498	0.842	0.763	0.48	0.894	0.87	1.033	1.417	1.412	1.463
Molecular Function	GO:0003735	3	structural constituent of ribosome	2.52	0.180896	TGME49_232230-t26_1-p1	56	K	1.965	0.000382571	Up	ribosomal protein RPL30 GN=TGME49_232230	--	1	0.000588781	87.251	2	K(1)SEIEYYAMLSK	1.8723	0.73	0.772	0.701	1.018	1.043	1.055	1.421	1.465
Molecular Function	GO:0003735	3	structural constituent of ribosome	2.52	0.180896	TGME49_309120-t26_1-p1	291	K	3.243	0.00866129	Up	ribosomal protein RPL4 GN=TGME49_309120	--	1	0.00132712	80.623	2	FCLYTASAFK(1)R	-1.5169	0.554	0.444		0.94		0.976		1.627	1.61
Molecular Function	GO:0016829	3	lyase activity	2.16	0.233261	TGME49_236040-t26_1-p1	206	K	1.505	0.0479818	Up	fructose-1,6-bisphosphate aldolase GN=TGME49_236040	--	1	0.018317	126.29	2	K(1)YYEAGAR	0.5197	0.899	0.578	0.666		1.354	1.277	0.924	1.141	1.16
Molecular Function	GO:0016829	3	lyase activity	2.16	0.233261	TGME49_268850-t26_1-p1	141	K	2.142	0.00398177	Up	enolase 2 GN=TGME49_268850	--	1	2.13693e-35	189.61	2	SK(1)LGANAILAVSMACCR	-0.8657	0.53	0.592	0.572	1.278	1.192	1.283	0.96	1.208	1.46
Molecular Function	GO:0016829	3	lyase activity	2.16	0.233261	TGME49_268850-t26_1-p1	407	K	1.666	0.00216047	Up	enolase 2 GN=TGME49_268850	--	1	0.000707623	138.23	2	NK(1)WGVMVSHR	0.60308	0.834	0.828	0.689	0.965	0.921		1.304	1.221	1.391
Molecular Function	GO:0004386	9	helicase activity	2.52	0.180896	TGME49_312990-t26_1-p1	361	K	4.184	7.42988e-05	Up	DEAD/DEAH box ATP-dependent RNA helicase GN=TGME49_312990	--	1	5.67839e-58	196.14	3	FHDELFNYIDLPTTCIHGK(1)K	-1.5702	0.46	0.499	0.499	0.533	0.472	0.539	1.747	2.045	2.308
Molecular Function	GO:0005198	2	structural molecule activity	1.89	0.28667	TGME49_232230-t26_1-p1	43	K	2.059	0.0124426	Up	ribosomal protein RPL30 GN=TGME49_232230	--	1	1.65069e-08	71.912	2	AK(1)LIIISNNCPALR	-3.498	0.842	0.763	0.48	0.894	0.87	1.033	1.417	1.412	1.463
Molecular Function	GO:0005198	2	structural molecule activity	1.89	0.28667	TGME49_309120-t26_1-p1	291	K	3.243	0.00866129	Up	ribosomal protein RPL4 GN=TGME49_309120	--	1	0.00132712	80.623	2	FCLYTASAFK(1)R	-1.5169	0.554	0.444		0.94		0.976		1.627	1.61
Molecular Function	GO:0016853	3	isomerase activity	1.89	0.28667	TGME49_205700-t26_1-p1	220	K	1.58	0.00698845	Up	cyclophilin precursor GN=TGME49_205700	--	1	1.65149e-25	194.83	2	ALCTGEK(1)GTGR	-0.54838	0.752	0.746	0.724	1.126		1.204	1.069	1.059	1.383
Molecular Function	GO:0016853	3	isomerase activity	1.89	0.28667	TGME49_205700-t26_1-p1	314	K	2.079	0.00456187	Up	cyclophilin precursor GN=TGME49_205700	--	1	8.80847e-10	86.135	2	HVVFGK(1)VVAGQEVVK	-2.2236		0.776	0.618	0.898	0.774	0.72	1.439	1.368	1.541
Molecular Function	GO:0016853	3	isomerase activity	1.89	0.28667	TGME49_297060-t26_1-p1	189	K	1.665	0.000574795	Up	phosphoglycerate mutase PGMII GN=TGME49_297060	--	1	1.23539e-19	116.06	3	HYGALQGLNK(1)AETAAK	-0.38658	0.634	0.743	0.721	0.995	1.179	1.164	1.189	1.126	1.179
Molecular Function	GO:0016853	3	isomerase activity	1.89	0.28667	TGME49_297060-t26_1-p1	337	K	1.542	0.0161987	Up	phosphoglycerate mutase PGMII GN=TGME49_297060	--	1	0.000455715	139.78	2	MEAVANQGK(1)AK	-3.1399	0.721		0.799	0.845	1.062	0.987	1.287	1.043	1.186
Molecular Function	GO:0050662	4	coenzyme binding	1.89	0.28667	TGME49_269190-t26_1-p1	769	K	1.741	0.000423934	Up	glyceraldehyde-3-phosphate dehydrogenase GAPDH2 GN=TGME49_269190	--	1	5.71967e-130	195.73	3	HAIISAPAK(1)DETTPTLVVGVNAEQDYESSMK	-3.9581	0.795	0.906	0.824	0.543		0.476	1.385	1.454	1.556
Molecular Function	GO:0005198	2	structural molecule activity	1.89	0.28667	TGME49_232230-t26_1-p1	56	K	1.965	0.000382571	Up	ribosomal protein RPL30 GN=TGME49_232230	--	1	0.000588781	87.251	2	K(1)SEIEYYAMLSK	1.8723	0.73	0.772	0.701	1.018	1.043	1.055	1.421	1.465
Molecular Function	GO:0050662	4	coenzyme binding	1.89	0.28667	TGME49_289690-t26_1-p1	255	K	1.723	0.00283756	Up	glyceraldehyde-3-phosphate dehydrogenase GAPDH1 GN=TGME49_289690	--	1	2.91022e-09	137.4	2	EK(1)AQAHLTNGAK	-0.94043	0.843	0.813	0.816		0.981	0.923	1.31	1.53
Molecular Function	GO:0004386	9	helicase activity	2.52	0.180896	TGME49_279330-t26_1-p1	325	K	2.225	0.000453839	Up	DEAD/DEAH box helicase family protein GN=TGME49_279330	--	1	1.17394e-26	206.73	4	HLGFQSVCLHGK(1)MTQPQR	-0.86413	0.566	0.731	0.636	0.943	1.18	1.306	1.393	1.425	1.483
Molecular Function	GO:0051020	5	GTPase binding	2.52	0.180896	TGME49_294800-t26_1-p1	425	K	1.939	0.0070717	Up	elongation factor 1-alpha (EF-1-ALPHA), putative GN=TGME49_294800	--	1	3.65075e-49	195.98	2	QTVAVGVIK(1)SVEK	-0.33317	0.584	0.716	0.701	1.039	1.005	1.053	1.225	1.079	1.575
Molecular Function	GO:0004819	6	glutamine-tRNA ligase activity	7.55	0.0168675	TGME49_263870-t26_1-p1	551	K	1.617	0.00159029	Up	glutamate-tRNA ligase GN=TGME49_263870	--	1	0.000784952	83.214	2	LCFVK(1)TLLSK	-1.2015	0.84	0.839	0.797	0.799		0.812	1.222	1.494	1.288
Molecular Function	GO:0004819	6	glutamine-tRNA ligase activity	7.55	0.0168675	TGME49_217460-t26_1-p1	518	K	1.736	0.00362918	Up	glutaminyl-tRNA synthetase (GlnRS) GN=TGME49_217460	--	1	0.00645052	97.175	2	K(1)LLALVTEK	-0.90133	0.629	0.734	0.681	1.112	1.059	1.204	1.008	1.246	1.294
Molecular Function	GO:0003779	5	actin binding	5.66	0.00750871	TGME49_310030-t26_1-p1	126	K	1.602	0.0395933	Up	cyclase-associated protein, putative GN=TGME49_310030	--	1	1.94856e-08	107.46	3	FQVK(1)GTCHSIAIDK	-1.1502	1.18	0.711	0.752	0.824	0.72	0.717	1.38	1.334	1.521
Molecular Function	GO:0003779	5	actin binding	5.66	0.00750871	TGME49_294800-t26_1-p1	321	K	1.711	0.000189359	Up	elongation factor 1-alpha (EF-1-ALPHA), putative GN=TGME49_294800	--	1	2.59e-81	230.97	3	NDPAK(1)GCATFLAQVIVLNHPGEIK	0.62901	0.716	0.768	0.731	1.028	0.991	0.965	1.311	1.177	1.302
Molecular Function	GO:0003779	5	actin binding	5.66	0.00750871	TGME49_294800-t26_1-p1	425	K	1.939	0.0070717	Up	elongation factor 1-alpha (EF-1-ALPHA), putative GN=TGME49_294800	--	1	3.65075e-49	195.98	2	QTVAVGVIK(1)SVEK	-0.33317	0.584	0.716	0.701	1.039	1.005	1.053	1.225	1.079	1.575
Molecular Function	GO:0003779	5	actin binding	5.66	0.00750871	TGME49_294800-t26_1-p1	416	K	1.794	0.00494652	Up	elongation factor 1-alpha (EF-1-ALPHA), putative GN=TGME49_294800	--	1	3.53575e-06	101.43	2	DMK(1)QTVAVGVIK	0.40156	0.765	0.739	0.816	0.631	0.67	1.282	1.343	1.173	1.645
Molecular Function	GO:0051020	5	GTPase binding	2.52	0.180896	TGME49_294800-t26_1-p1	321	K	1.711	0.000189359	Up	elongation factor 1-alpha (EF-1-ALPHA), putative GN=TGME49_294800	--	1	2.59e-81	230.97	3	NDPAK(1)GCATFLAQVIVLNHPGEIK	0.62901	0.716	0.768	0.731	1.028	0.991	0.965	1.311	1.177	1.302
Molecular Function	GO:0003779	5	actin binding	5.66	0.00750871	TGME49_209030-t26_1-p1	316	K	2.74	0.00291057	Up	actin ACT1 GN=TGME49_209030	--	1	2.24146e-22	140.78	2	LTK(1)ELTSLAPSTMK	0.41233	0.457	0.508	0.417	1.246	1.292	1.305	0.933	1.45	1.404
Molecular Function	GO:0031267	6	small GTPase binding	3.02	0.131025	TGME49_248880-t26_1-p1	253	K	2.057	0.0164131	Up	GTPase RAB7 GN=TGME49_248880	--	1	0.00135881	115.04	2	TSLMNQYVNK(1)K	-0.42689	0.872	0.611	0.754				1.397		1.67
Molecular Function	GO:0031267	6	small GTPase binding	3.02	0.131025	TGME49_294800-t26_1-p1	416	K	1.794	0.00494652	Up	elongation factor 1-alpha (EF-1-ALPHA), putative GN=TGME49_294800	--	1	3.53575e-06	101.43	2	DMK(1)QTVAVGVIK	0.40156	0.765	0.739	0.816	0.631	0.67	1.282	1.343	1.173	1.645
Molecular Function	GO:0031267	6	small GTPase binding	3.02	0.131025	TGME49_294800-t26_1-p1	425	K	1.939	0.0070717	Up	elongation factor 1-alpha (EF-1-ALPHA), putative GN=TGME49_294800	--	1	3.65075e-49	195.98	2	QTVAVGVIK(1)SVEK	-0.33317	0.584	0.716	0.701	1.039	1.005	1.053	1.225	1.079	1.575
Molecular Function	GO:0031267	6	small GTPase binding	3.02	0.131025	TGME49_294800-t26_1-p1	321	K	1.711	0.000189359	Up	elongation factor 1-alpha (EF-1-ALPHA), putative GN=TGME49_294800	--	1	2.59e-81	230.97	3	NDPAK(1)GCATFLAQVIVLNHPGEIK	0.62901	0.716	0.768	0.731	1.028	0.991	0.965	1.311	1.177	1.302
Molecular Function	GO:0051020	5	GTPase binding	2.52	0.180896	TGME49_248880-t26_1-p1	253	K	2.057	0.0164131	Up	GTPase RAB7 GN=TGME49_248880	--	1	0.00135881	115.04	2	TSLMNQYVNK(1)K	-0.42689	0.872	0.611	0.754				1.397		1.67
Molecular Function	GO:0051020	5	GTPase binding	2.52	0.180896	TGME49_294800-t26_1-p1	416	K	1.794	0.00494652	Up	elongation factor 1-alpha (EF-1-ALPHA), putative GN=TGME49_294800	--	1	3.53575e-06	101.43	2	DMK(1)QTVAVGVIK	0.40156	0.765	0.739	0.816	0.631	0.67	1.282	1.343	1.173	1.645
Molecular Function	GO:0003779	5	actin binding	5.66	0.00750871	TGME49_209030-t26_1-p1	327	K	1.682	0.00124078	Up	actin ACT1 GN=TGME49_209030	--	1	3.66409e-06	102.57	2	ELTSLAPSTMK(1)IK	-1.2095		0.805	0.732	0.82	0.93	0.852	1.243	1.32	1.314
Molecular Function	GO:0050662	4	coenzyme binding	1.89	0.28667	TGME49_289690-t26_1-p1	274	K	4.725	2.14913e-05	Up	glyceraldehyde-3-phosphate dehydrogenase GAPDH1 GN=TGME49_289690	--	1	3.5849e-111	200.1	3	VIMSAPPK(1)DDTPMFVMGVNNDQYK	-1.3891	0.39	0.368	0.322	0.97	0.964	0.963	1.579	1.74	1.784
Molecular Function	GO:0050662	4	coenzyme binding	1.89	0.28667	TGME49_289690-t26_1-p1	366	K	1.524	2.62405e-05	Up	glyceraldehyde-3-phosphate dehydrogenase GAPDH1 GN=TGME49_289690	--	1	2.81104e-48	179.37	2	SAGVNIIPASTGAAK(1)AVGK	-2.2008	0.793	0.798	0.77	0.995	1.025	1.012	1.178	1.238	1.183
Molecular Function	GO:0017111	7	nucleoside-triphosphatase activity	1.57	0.323823	TGME49_205470-t26_1-p1	924	K	1.901	0.00374237	Up	translation elongation factor 2 family protein, putative GN=TGME49_205470	--	1	1.36159e-05	88.42	2	GSK(1)MEELVHNIR	-0.84503	0.597	0.804	0.577	1.024	1.042	1.027	1.199	1.267	1.294
Molecular Function	GO:0016462	6	pyrophosphatase activity	1.57	0.323823	TGME49_294800-t26_1-p1	416	K	1.794	0.00494652	Up	elongation factor 1-alpha (EF-1-ALPHA), putative GN=TGME49_294800	--	1	3.53575e-06	101.43	2	DMK(1)QTVAVGVIK	0.40156	0.765	0.739	0.816	0.631	0.67	1.282	1.343	1.173	1.645
Molecular Function	GO:0016462	6	pyrophosphatase activity	1.57	0.323823	TGME49_294800-t26_1-p1	425	K	1.939	0.0070717	Up	elongation factor 1-alpha (EF-1-ALPHA), putative GN=TGME49_294800	--	1	3.65075e-49	195.98	2	QTVAVGVIK(1)SVEK	-0.33317	0.584	0.716	0.701	1.039	1.005	1.053	1.225	1.079	1.575
Molecular Function	GO:0016462	6	pyrophosphatase activity	1.57	0.323823	TGME49_294800-t26_1-p1	321	K	1.711	0.000189359	Up	elongation factor 1-alpha (EF-1-ALPHA), putative GN=TGME49_294800	--	1	2.59e-81	230.97	3	NDPAK(1)GCATFLAQVIVLNHPGEIK	0.62901	0.716	0.768	0.731	1.028	0.991	0.965	1.311	1.177	1.302
[truncated: 106 more rows]

## Sheet: Down
GO Terms Level 1	GO Terms Description	GO Terms Level	GO Terms ID	Mapping	Background	All Mapping	All Background	Fold Enrichment	Fisher's exact test p value	-log10(p value)	Related proteins
[truncated: 14 more rows]

[truncated: 3 more sheets: Down GO2Protein, all, all GO2Protein]
